# Supplementary material for: Cross-Species Root Transcriptional Network Analysis Highlights Conserved Modules in Response to Nitrate between Maize and Sorghum
Source: Int J Mol Sci. 2020 Feb 20;21(4):1445. doi: 10.3390/ijms21041445 (PMC7073038; doi:10.3390/ijms21041445)
Supplement: Supplementary file 1 [file ijms-21-01445-s001.zip]

Archive with 11 entries (9 files):
- ijms-713606-supplementary-final/
- ijms-713606-supplementary-final/supplemental files/
- ijms-713606-supplementary-final/supplemental files/ijms-713606-supplementary materials.pdf
- ijms-713606-supplementary-final/supplemental files/Supplemental Data S1.xlsx
- ijms-713606-supplementary-final/supplemental files/Supplemental Data S2.xlsx
- ijms-713606-supplementary-final/supplemental files/Supplemental Data S3.xlsx
- ijms-713606-supplementary-final/supplemental files/Supplemental Data S4.xlsx
- ijms-713606-supplementary-final/supplemental files/Supplemental Data S5.xlsx
- ijms-713606-supplementary-final/supplemental files/Supplemental Data S6.xlsx
- ijms-713606-supplementary-final/supplemental files/Supplemental Data S7.xlsx
- ijms-713606-supplementary-final/supplemental files/Supplemental Data S8.xlsx
