# Supplementary material for: Cross-Species Root Transcriptional Network Analysis Highlights Conserved Modules in Response to Nitrate between Maize and Sorghum
Source: Int J Mol Sci. 2020 Feb 20;21(4):1445. doi: 10.3390/ijms21041445 (PMC7073038; doi:10.3390/ijms21041445)
Supplement: Supplementary file 1 [file ijms-21-01445-s001.zip › ijms-713606-supplementary-final/supplemental files/Supplemental Data S1.xlsx]

## Sheet: p value and log2 (ford change)
test_id	0.5 (p_value)	1 (p_value)	1.5 (p_value)	2 (p_value)	3 (p_value)	p_value	6 (p_value)	8 (p_value)	0.5（log2 ford change）	1（log2 ford change）	1.5（log2 ford change）	2（log2 ford change）	3（log2 ford change）	4（log2 ford change）	6（log2 ford change）	8（log2 ford change）
AC149829.2_FG002	0.6109	0.48465	0.15415	0.0566	0.0325	0.50375	0.01005	0.0182	0.437287	0.854709	0.956122	-0.91143	1.16237	-0.677179	3.21369	3.04602
AC155610.2_FG007	0.736	0.41895	0.88995	0.0049	0.017	0.07155	0.23325	0.01115	-1.21082	0.415233	-0.193671	2.35185	-1.02669	1.01659	0.671183	-2.17662
AC177897.2_FG002	0.7762	0.2949	0.00755	0.50025	0.103	0.08505	0.04175	0.17875	0.471071	0.56284	1.34726	0.0892854	0.700215	0.862253	1.16218	1.05184
AC185474.3_FG005	0.4467	0.04185	0.03285	0.2567	0.17255	0.1414	0.3361	1	0.552783	2.80264	1.92258	1.83011	2.26892	1.54422	1.78775	-0.173131
AC186512.3_FG001	0.00035	0.0005	0.16465	0.5056	0.65945	5e-05	0.1418	0.0105	-2.28759	-1.62966	-0.648148	-0.388998	-0.179739	2.10716	0.838226	2.46179
AC187262.4_FG007	0.00055	0.00385	0.06285	0.0729	0.82325	0.1788	0.0001	0.00355	-5.10904	-2.38504	-1.36672	1.82308	-0.0980101	0.697783	4.17334	2.6017
AC187896.3_FG006	0.1182	0.00965	1	0.16205	0.7403	0.03105	0.251	0.16875	-7.70912	-10.9063	0	-1.36558	0.249315	8.89678	3.98469	4.50854
AC190480.1_FG007	0.08045	0.76845	0.62175	0.0314	0.27005	0.6794	0.0463	0.76085	2.25902	0.355162	0.339874	-2.16509	-1.03474	-0.266721	-2.29209	-0.643223
AC190623.3_FG001	0.8856	0.28175	0.8949	0.133	0.65105	0.064	0.001	0.0201	-0.158029	-1.08638	-0.127179	-1.20089	0.282694	-1.54193	-4.46096	2.45062
AC190743.3_FG012	0.69125	0.92605	0.54575	0.01825	0.9714	0.2319	0.7446	0.0166	-0.0661742	-0.0893049	-0.436541	3.10758	0.0484882	-1.35419	0.310803	3.17482
AC190752.2_FG002	0.08435	1	0.51755	0.53965	0.2509	0.00085	0.85435	0.02095	-8.47069	0	-1.30621	0.942722	1.97313	11.1405	0.152089	-10.4359
AC191113.2_FG002	0.84745	0.4102	0.12445	0.0055	5e-05	0.00045	5e-05	0.0002	-0.00504305	0.289982	0.65692	1.57974	1.82563	1.75078	2.51304	3.22513
AC193786.3_FG005	0.0869	0.2456	0.9634	0.0104	0.65155	0.00175	0.07875	0.46045	0.98459	-0.530122	0.0276971	1.6415	0.112971	1.85621	0.909634	-0.60946
AC194695.3_FG003	0.04005	0.4027	0.41375	1	0.0554	0.0216	0.4982	0.01535	9.40856	-1.41985	-1.47194	0	-8.05327	9.88015	1.16477	-11.1546
AC195834.3_FG005	0.7862	0.8499	0.89585	0.435	0.01525	0.0456	0.2681	0.66795	0.224492	-0.187534	-0.32829	-1.00776	-11.633	-11.1122	3.04371	0.869161
AC195860.3_FG005	0.00945	0.00515	0.88075	0.12115	0.19405	0.8399	0.0498	0.1112	-9.967	-9.85726	0.0708127	6.67233	3.0136	-0.191079	8.1297	3.93371
AC196961.2_FG003	0.01825	0.04	0.8846	0.1934	0.31545	0.50105	0.12795	0.0161	-3.34057	-1.86551	-0.40806	1.97941	0.590718	0.558308	1.63304	2.24985
AC197699.3_FG002	0.70075	0.00025	0.4367	0.02285	0.0261	0.05675	1	0.2583	0.553438	-3.09586	-0.567103	2.42412	-1.29006	4.80504	0.843656	-1.22197
AC197705.4_FG001	1	1	1	0.0012	0.03	0.2496	0.24675	5e-05	-4.05102	4.82962	3.41794	3.99809	6.08036	4.1384	8.21003	4.60566
AC197705.4_FG003	0.1052	0.8377	0.0085	0.02395	0.78445	0.009	0.08775	0.65575	1.82226	0.275099	3.01443	-1.72421	-0.209937	2.2305	1.93902	-0.880305
AC197705.4_FG004	0.2301	0.4233	0.93415	0.70865	0.183	0.0213	0.56255	0.04475	1.1491	-0.927521	-0.328304	0.964694	1.3346	-3.76433	-0.524685	-2.47525
AC198773.3_FG002	1	0.6742	0.0217	0.74775	0.0043	0.2744	0.515	1	-5.0974	0.643322	7.24396	-0.331155	-7.90081	-3.26993	1.11645	0
AC198937.4_FG003	0.6611	0.50515	0.4285	0.29575	0.01375	0.03955	0.03595	0.4967	0.366812	-0.552562	0.61548	0.997413	1.55618	3.07594	2.30302	0.515928
AC199476.4_FG004	0.5329	0.80065	0.61045	0.08515	0.01525	0.01	0.77245	0.52195	-1.71597	-0.236866	0.855989	-7.52065	-9.00785	-9.60345	-0.537485	1.0041
AC200124.3_FG002	0.012	0.4969	0.5315	0.43575	0.5935	0.38945	0.02855	0.386	-10.1743	1.37852	0.809738	1.93251	-0.830721	1.82137	9.10493	2.17529
AC202864.3_FG002	0.2994	0.0093	0.46155	0.81345	0.6082	0.24155	0.04545	0.0679	-2.09945	-2.84799	0.335314	0.934547	0.232882	0.960411	2.40592	1.2251
AC203381.3_FG006	0.50655	0.4333	0.11785	0.66745	0.17615	5e-05	0.00275	0.0024	1.27277	0.0272521	-9.37721	0.809453	1.44791	13.8719	11.8864	14.7778
AC203571.3_FG001	0.00985	0.0809	0.6249	0.02495	0.93005	0.02115	0.3241	0.16745	2.4062	-1.15843	0.0319434	-1.13848	-0.143243	-1.18757	-0.636205	-1.54937
AC203753.4_FG006	0.8101	0.6235	0.77115	0.0197	0.0386	0.0038	0.00405	0.52635	0.0312756	-0.201584	0.0996295	1.3804	0.819931	1.58963	1.4471	-0.319154
AC203966.5_FG003	0.77205	0.1196	0.4474	0.70795	0.01235	0.257	0.0395	0.4062	-0.375888	-1.50587	0.344482	0.817166	1.35588	1.11681	2.16192	-0.00252885
AC203989.4_FG001	0.8609	0.017	0.6345	0.46155	0.0001	0.00615	0.01755	0.24305	-0.631436	1.34262	-0.420481	0.0688978	1.55311	-1.50362	1.27675	0.50433
AC204611.4_FG002	0.4938	0.4333	0.0387	0.54665	0.11145	1	0.0498	0.1179	1.65777	0.283776	-13.9303	1.50928	12.1343	0	12.414	-11.862
AC204662.3_FG005	0.30125	0.32455	0.19015	0.46225	0.0324	0.144	0.2193	0.0484	2.01329	1.56857	1.39072	1.20319	1.74816	1.68435	2.18804	3.24505
AC204711.3_FG002	0.0305	0.79905	0.1234	0.11	0.44115	0.03465	0.58385	0.91995	1.96148	0.212761	0.80319	-0.868516	-0.49742	-1.26618	-0.358479	-0.242732
AC204711.3_FG003	1	0.2383	0.34375	0.0103	0.0042	0.00045	0.2468	0.0026	0	3.36854	1.98307	3.924	4.01806	7.29995	6.12644	4.57682
AC205154.3_FG005	0.4101	0.07535	0.0148	0.4956	0.45365	0.01865	0.86315	0.1893	-1.22504	1.45845	2.31292	-0.475928	0.351446	1.82374	-0.201559	0.677466
AC205274.3_FG001	0.007	0.0844	0.0019	0.31735	0.0071	0.8034	0.17555	1	-8.14426	5.3304	7.52834	-2.4894	-6.83042	-0.384615	4.58578	0
AC205362.4_FG002	0.0028	0.3323	0.39355	0.19435	0.86265	0.0438	0.3501	0.32135	1.96806	0.537104	0.231456	-0.271512	-0.151397	-0.850896	-0.480202	0.366022
AC206350.3_FG005	0.0715	0.01865	0.65305	0.0589	0.8629	0.00145	0.84575	0.05815	-2.59254	-2.38214	-0.619077	2.08864	-0.0126478	3.60019	0.200075	1.13927
AC206951.3_FG016	0.004	0.2515	0.0023	0.28595	0.00115	0.0174	0.01205	0.119	2.01099	-0.53291	1.8995	1.39488	1.51399	1.5552	1.90256	0.918736
AC206951.3_FG017	0.0005	0.0699	0.01885	0.24805	0.05815	0.2019	0.2795	0.57045	2.89129	-0.754699	0.96501	-0.145429	0.749917	-0.479343	0.536885	-1.14521
AC208015.3_FG005	0.59915	0.9111	0.21365	0.76065	0.0294	0.13105	0.8257	0.0056	-1.56413	0.193086	1.22718	-0.19021	1.91013	1.72663	-0.284858	3.38784
AC208077.3_FG004	0.47115	0.0178	0.41095	0.2649	0.9809	0.45075	0.5916	0.00315	-0.168578	1.38159	-0.420449	0.597197	-0.0114738	-0.657468	0.344111	2.66841
AC208110.2_FG006	0.0147	0.00485	0.2862	0.02685	0.97105	0.8013	0.0058	0.11345	-2.61724	-1.84626	-0.553361	1.906	-0.0348959	0.166937	3.11837	1.07261
AC208201.3_FG002	0.02045	0.6486	0.67555	0.29545	0.00165	0.0563	0.2478	0.4655	1.48713	0.191741	-0.0184115	1.01972	1.4073	1.01934	0.707516	0.476619
AC208201.3_FG003	0.02305	0.07445	0.0777	0.22595	0.5663	0.0002	0.41325	0.96535	0.926224	-0.660516	-1.00489	0.0034559	-0.290682	-1.77129	-0.348741	-0.149509
AC208897.3_FG004	0.347	0.77245	0.05495	0.0444	0.0116	0.29775	0.26585	0.2836	-1.17839	0.141473	0.706933	-0.786414	0.936481	0.570134	0.510921	-0.880769
AC209050.3_FG003	0.0032	0.0044	0.5903	0.0654	0.0578	0.90415	0.92475	0.8843	1.58095	1.75193	0.102478	1.74983	1.18034	0.202607	-0.12231	-0.12454
AC209636.2_FG003	0.01035	0.16555	0.11595	0.44395	0.04845	0.8906	0.92905	0.2282	2.07253	-1.03413	-1.21563	0.0340958	1.41438	-0.000282916	0.074683	-1.6015
AC209784.3_FG007	0.0163	0.00535	0.01705	0.09575	0.2536	0.7504	0.27805	0.192	1.6755	1.44218	1.09424	1.19844	-0.500324	-0.133322	0.724771	1.03707
AC210003.2_FG004	0.00345	0.00305	0.9583	0.0737	0.05725	0.8442	0.0035	0.0009	-4.36505	-2.65881	-0.208466	2.04748	0.722335	0.235519	2.44459	2.08528
AC210013.4_FG017	0.02705	0.00765	0.00215	0.0255	0.0771	0.00525	0.39725	0.0152	-4.27185	1.93657	-3.58697	3.00601	0.991015	-3.72846	0.89217	-2.26219
AC210102.3_FG004	0.2361	0.82165	0.02865	0.7031	0.0123	0.2016	0.4133	0.9502	1.53115	-0.235222	2.36519	0.274492	1.88838	0.956304	0.884781	0.138399
AC210173.4_FG005	0.0368	0.6898	0.20665	0.05355	0.0136	0.56345	0.0094	0.16335	0.652948	0.198506	0.350955	-0.587179	-1.08741	0.352869	-1.22945	-1.15438
AC210193.4_FG002	0.34595	0.0779	0.5885	0.01915	0.04195	0.15345	0.3408	0.68715	-1.90226	-1.57758	-0.669428	3.823	-1.22274	-1.07657	0.877157	-0.0355625
AC210616.4_FG003	0.0141	0.3907	0.01245	0.2968	0.33515	0.2266	0.2153	0.7335	1.68658	0.538133	1.33129	-0.119126	-0.49583	0.738092	-0.765471	-0.444024
AC210659.3_FG001	0.4398	0.3517	0.00955	0.1281	0.02555	0.2504	0.1851	0.15575	-0.868221	1.21911	15.2298	3.84657	2.27678	3.58426	3.1553	3.06497
AC211164.5_FG004	0.2481	0.1297	0.4503	0.18385	0.07925	0.0374	0.8229	0.00075	-2.10847	-1.4637	-0.913275	-0.970022	0.872108	2.36472	0.216972	3.16977
AC212219.3_FG005	0.8234	0.01715	5e-05	0.02155	0.0578	0.7669	0.01245	0.36065	-0.801041	1.44689	4.73839	-0.829783	0.724656	-0.0419372	2.70752	-0.970446
AC212347.3_FG002	0.6359	0.8248	0.1978	0.08725	0.13835	0.0205	0.02445	0.0008	0.450511	0.154721	1.34309	1.67173	0.936602	2.71864	2.28504	3.34657
AC212835.3_FG002	0.0856	0.0413	0.91585	0.7277	0.0151	0.01145	0.4018	0.0313	1.46391	-2.00359	-0.0949506	0.605568	-1.84923	-3.23408	0.678873	1.60722
AC214360.3_FG001	0.1812	0.3084	0.06475	0.42195	0.0002	0.1801	0.0135	0.79565	-1.24922	0.561642	0.885397	-0.20164	-1.6264	0.666345	1.33133	0.106202
AC214508.3_FG003	0.15405	0.1272	0.22965	0.03	0.4207	0.00275	0.1721	0.6342	3.78529	2.75638	0.631845	-1.6052	0.477074	-2.05997	-1.36788	-0.869526
AC215201.3_FG008	0.1778	0.3187	0.34035	0.0027	0.706	0.1452	0.144	0.0098	-4.17277	1.08513	-1.14833	7.29801	-0.289066	-2.61205	2.92819	3.02621
AC215298.2_FG001	0.39135	0.0161	0.00695	0.4521	0.39305	0.42985	0.42325	0.13025	1.45866	7.15964	7.34045	-1.06316	-1.032	0.855605	-1.50276	2.48929
AC216589.3_FG004	0.55335	0.6704	0.01205	0.5517	0.86095	0.01265	0.36525	0.2038	-0.799568	0.638663	-8.31632	0.635886	0.200849	8.58996	1.48097	3.73266
AC217051.3_FG006	0.07765	0.3145	0.1478	5e-05	0.7221	0.24925	0.4063	0.0015	3.86429	1.18002	1.87086	-8.96978	0.322639	4.41423	-1.21061	-7.41636
AC217293.3_FG007	0.63975	0.1176	0.0087	0.01465	0.0007	0.32185	0.9512	0.11315	0.455597	-1.43201	-1.93344	2.26112	-1.80343	-0.655755	0.00655195	1.07044
AC217300.3_FG005	0.9415	0.62515	0.04365	0.5271	0.0301	0.57375	0.80135	0.20825	-0.180851	-0.419284	1.50997	-0.292524	1.44187	0.463155	0.237785	1.19128
AC217910.3_FG004	0.03975	0.31	0.01155	0.4707	0.45345	0.16845	0.52075	0.26455	1.21507	0.555998	1.15496	-0.143717	-0.471349	1.03768	-0.651219	-1.36959
AC217975.3_FG001	0.07995	0.5195	0.256	0.0856	0.00475	0.726	0.00745	0.6975	1.42127	0.335049	0.505773	-1.1028	-1.29334	0.213285	-1.49382	-0.363327
AC218998.2_FG001	0.48285	0.0793	0.55605	0.18245	0.6343	0.01895	0.5364	0.02785	-1.05079	-1.69476	0.528387	-1.14855	0.232025	2.28387	0.675517	1.83153
AC218998.2_FG011	0.00065	0.29155	5e-05	0.94855	0.89615	5e-05	0.0214	0.46875	3.65252	-0.533856	3.14496	-0.00290629	-0.0883788	-2.89365	1.34319	0.458391
AC219043.3_FG003	0.5267	0.0033	1	0.032	0.3749	0.01185	0.5087	0.8055	0.499255	-9.1062	0	-7.30932	0.944392	7.77027	1.34249	-0.611657
AC220927.3_FG007	0.013	0.0245	0.7396	0.04015	0.96305	0.2519	0.0146	0.02185	1.03026	-1.33888	-0.417701	2.28106	-0.129302	0.966046	2.72535	1.10343
AC225176.2_FG003	0.13255	0.6311	0.0227	0.00685	0.0007	0.00145	0.0008	0.00045	1.04624	0.182627	0.916935	1.65914	1.82107	1.88918	1.68341	2.68072
AC225564.3_FG004	0.4382	0.749	0.0387	0.5461	0.2778	0.00955	0.40875	0.37905	-1.39087	0.34735	-8.48904	-1.21319	1.90134	9.52005	-1.59463	-1.8514
AC225718.2_FG006	0.03785	0.00345	0.67125	0.0414	0.82715	0.9808	0.7458	0.3996	1.04843	-1.88629	-0.202544	-0.823298	-0.131404	0.0613229	-0.0895228	0.728606
AC225718.2_FG009	0.8872	0.29755	0.3492	0.2941	0.00605	0.5592	0.06565	5e-05	-0.44265	0.765732	-0.680781	-0.227973	1.55191	-0.407582	1.48496	2.97977
AC226235.2_FG001	0.02875	0.0862	0.70175	0.19025	0.88085	0.01935	0.17515	0.7659	0.847724	-0.609857	-0.40136	-0.223001	-0.142601	-0.957629	-0.65174	-0.636439
AC226546.2_FG004	0.25875	0.1616	0.8727	0.51075	0.03715	0.00265	1	0.12175	-2.80788	-1.87487	-0.309297	-1.36079	3.22224	8.21691	-5.30347	1.89058
AC230011.2_FG002	0.04465	0.04145	0.11405	0.9784	0.7506	0.11645	0.49295	0.65335	-1.25589	-0.999021	-0.642108	-0.519221	0.109416	0.857877	0.375538	0.200782
AC233851.1_FG017	0.0362	0.0248	0.5813	0.68515	0.47125	0.0111	0.09385	0.00465	-4.0455	-2.23859	0.180093	0.181713	-0.432189	2.22428	1.81518	1.94957
AC233863.1_FG001	0.2822	0.45155	0.0217	0.6143	0.27535	0.3319	0.6686	0.03315	3.38794	0.826743	7.58631	-0.467462	1.33611	-1.22318	0.835405	4.52685
AC233863.1_FG002	0.3655	0.3563	0.12265	0.01635	0.11145	0.3184	0.02855	0.0848	1.64075	1.97298	5.85765	-8.03562	6.31348	2.37644	8.08541	9.07905
AC233899.1_FG002	0.07635	0.9474	0.5444	0.55055	0.0855	0.3515	0.0223	0.00125	-3.75082	0.0109224	-0.652117	0.113457	0.772232	-0.57334	2.4243	2.92684
AC233953.1_FG004	0.0258	0.04325	0.05085	0.2491	0.22525	0.0249	0.30905	0.01145	-4.40464	-2.01342	-2.77045	-1.07915	-0.633328	1.86702	1.4095	1.55974
AC233955.1_FG003	0.0045	0.09985	0.58455	5e-05	0.257	0.00045	0.1728	0.0005	-2.47482	-0.704801	-0.440256	5.76424	-0.487254	4.74233	1.43952	2.30969
AC233966.1_FG001	0.04245	0.4383	0.51535	0.5478	0.3405	0.45655	0.51855	0.0061	-3.17193	-0.641835	-0.408685	-0.702992	0.461397	0.660815	0.678748	2.22258
AC234163.1_FG002	0.37285	0.0073	0.00135	0.2839	0.7341	0.03445	0.00675	0.0462	-1.27408	-1.57673	-2.18604	1.32811	0.0666052	1.25271	2.2751	-1.68081
AC234185.1_FG004	0.1271	0.04395	0.03345	0.9012	0.0001	0.0306	0.0001	0.00455	-1.06848	0.89484	0.932539	-0.0725218	1.4853	1.14729	2.51438	2.15841
AC234520.1_FG002	0.0009	0.9948	0.0586	0.50445	0.00025	0.044	0.00455	0.0086	2.56511	0.0417016	1.49501	0.920939	2.52024	-1.07201	2.75761	2.25754
AC234520.1_FG003	0.08805	0.4861	0.03045	0.5012	0.00045	0.1026	0.0062	0.00045	0.556829	0.420153	1.3369	0.00865285	1.94002	0.963846	2.38716	3.74987
AF546187.1_FG012	0.03765	0.03545	0.07665	0.7099	0.21515	0.0418	0.64635	0.41505	3.02956	-2.06538	1.02191	0.331561	0.736035	-1.99153	0.54649	-1.2498
GRMZM2G000035	0.0688	0.33985	0.9379	0.2855	0.02605	0.04545	0.08015	0.8787	1.47424	0.734359	-0.131558	-0.620777	1.74223	-1.01868	-1.25351	-0.458199
GRMZM2G000158	0.0107	0.1584	0.01385	0.2093	0.511	0.00645	0.11945	0.1655	2.16149	0.873673	1.67061	-0.512824	0.262842	2.07533	-1.17567	0.9184
GRMZM2G000166	0.1682	0.14025	0.07365	0.01095	0.0795	0.07565	0.511	0.01605	-1.1248	0.829482	-1.29345	2.46144	-0.985335	1.3612	0.639546	-2.04362
GRMZM2G000326	0.1126	0.03675	0.09425	0.05255	5e-05	0.98225	0.51995	0.74565	1.48741	-2.72471	1.70992	1.77452	-3.68615	0.0798643	-0.665918	-0.343157
GRMZM2G000520	0.03695	0.8958	0.04455	0.2774	1	1	1	1	1.88629	0.195575	-4.5144	-0.753666	-1.02651	-1.25006	-0.849337	-0.767199
GRMZM2G000608	0.01475	0.2014	0.18265	0.0438	0.70565	0.73295	0.01875	0.0909	-2.63706	-1.28107	-0.493482	2.2229	-0.0837343	-0.240859	2.61946	1.17871
GRMZM2G000614	0.17765	0.0018	0.0295	0.00305	0.00025	0.7115	0.72345	0.0119	-0.745283	-1.25737	-0.86715	1.38657	-1.68117	-0.137312	-0.216659	-2.0733
GRMZM2G000739	0.52735	0.239	0.0062	0.40445	5e-05	0.00015	5e-05	0.0001	0.430631	0.429004	1.08111	0.453153	2.27346	1.9245	2.38895	3.27141
GRMZM2G000741	0.0282	0.355	0.51515	0.36665	0.0129	0.8429	0.7505	0.37955	1.17003	0.434185	0.168814	-0.234519	0.927477	0.164849	0.167239	0.481698
GRMZM2G000825	0.1578	0.02435	0.7576	0.73215	0.0879	0.48785	0.03605	0.01165	-1.72957	-1.72955	0.141468	0.53479	0.883046	-0.481155	1.8191	1.91551
GRMZM2G000836	0.16905	0.0248	0.0037	0.0478	0.09925	0.93775	0.51685	0.36675	1.07606	1.84766	1.87215	-1.09525	0.858081	0.0223956	-0.407882	-1.01144
GRMZM2G000932	0.01975	0.5308	0.65485	0.26635	0.74735	0.0624	0.04405	0.05435	0.767558	0.327347	-0.0161902	-0.0239396	-0.19179	-0.780516	-0.945661	-1.62155
GRMZM2G001035	0.83165	0.0143	0.17335	0.1788	0.0123	0.065	0.205	0.4988	-0.610539	-2.96994	-1.68002	2.03719	-2.46537	-3.51651	2.1625	0.366794
GRMZM2G001114	0.14655	0.71185	0.027	0.00255	0.2501	0.6038	0.1193	0.4872	-1.28082	-0.186701	-1.30455	3.24056	-0.503345	-0.296276	1.1372	0.400255
GRMZM2G001205	0.2588	0.7946	0.0029	0.02055	5e-05	0.0002	5e-05	5e-05	0.129522	-0.0468045	1.48617	1.84719	3.49155	2.03732	3.23608	4.55311
GRMZM2G001514	0.03425	0.01285	0.41165	0.5106	0.9447	0.03245	0.6198	0.67845	1.37723	-0.855257	-0.472761	-0.217341	0.00503966	-1.08105	-0.250496	-0.460529
GRMZM2G001645	0.0349	0.0037	0.1247	0.6811	0.34495	0.0936	0.49	0.0941	-1.38865	-1.15201	-0.417106	-0.390354	-0.273425	0.831184	-0.263097	1.16299
GRMZM2G001653	0.9575	0.96375	0.2464	0.0399	0.36355	0.15725	0.0067	0.02535	-0.215488	-0.037786	-1.2857	-2.2679	0.793988	-1.41077	-4.69811	2.52445
GRMZM2G001696	0.9121	0.5474	0.0321	0.19425	0.0175	0.5334	5e-05	0.1284	-0.277172	-0.346753	1.18182	-0.599566	1.33369	-0.352284	-3.13605	1.06553
GRMZM2G001708	0.009	0.15765	0.43765	0.0036	0.026	0.04765	0.3886	0.4886	-3.13376	1.22302	-0.720545	4.60855	1.44898	2.11408	0.888216	0.676025
GRMZM2G001816	0.114	0.39285	0.498	0.83345	0.31505	0.61785	0.04805	0.0046	-1.0178	-0.371524	0.245857	0.104291	0.362919	-0.185316	0.904932	2.38875
GRMZM2G001930	0.0778	0.0142	0.08805	0.01195	0.7061	0.51245	0.70125	0.84425	0.734842	0.949759	0.611461	-1.03921	0.0804004	-0.247565	-0.182437	-0.180552
GRMZM2G002128	0.12965	0.69205	0.4341	0.0172	0.0003	0.01715	0.613	0.0521	0.669647	-0.133111	0.230239	1.58749	1.39275	1.19041	0.235045	1.20781
GRMZM2G002147	0.0132	0.03885	0.82265	0.16425	0.21135	0.3464	0.0114	0.00125	-3.66385	-1.49176	-0.337082	1.71319	0.528154	-0.508224	2.21705	2.11626
GRMZM2G002260	0.0008	0.09485	0.015	0.1294	0.29955	0.33425	0.887	0.0085	2.88934	1.37481	-2.49622	-0.552712	0.577559	0.776686	-0.0871142	1.84587
GRMZM2G002396	0.1276	0.9109	0.2052	0.05255	0.01095	0.0817	0.03085	0.5507	0.736145	0.0539447	0.670961	-1.06106	-1.19325	1.08545	-1.79384	-0.0540108
GRMZM2G002420	0.10395	0.03415	0.87525	0.72535	0.9687	0.4433	0.4134	0.00725	-1.98398	-1.73508	-0.131749	0.875132	0.0135837	0.560434	0.85512	1.69047
GRMZM2G002523	0.1163	0.5192	0.0282	0.36615	0.557	0.0054	0.59975	0.3363	0.655486	-0.24689	-1.05812	0.00505208	0.163214	-1.47239	-0.233235	-0.678935
GRMZM2G002704	0.72585	0.01945	0.6963	0.02875	0.83025	0.82095	0.64385	0.75385	-0.894224	-1.39905	-0.0167248	-0.865008	-0.171214	-0.0603152	0.261281	-0.00608507
GRMZM2G002830	0.03815	0.00705	0.49505	0.1491	0.4827	0.78545	0.0094	0.0005	-2.5359	-1.90066	0.302982	1.67246	0.265363	-0.117343	2.28102	2.20189
GRMZM2G002915	0.4086	0.91745	0.0983	0.5503	0.00015	0.07405	5e-05	0.0002	0.0584532	0.0758666	0.591705	0.695416	1.35818	0.918556	2.49885	2.56745
GRMZM2G002948	0.01515	0.11155	0.70565	0.61905	0.39705	0.6381	0.0421	0.01335	-1.7375	-0.963007	0.145428	0.352191	0.465832	0.196047	1.10366	1.54314
GRMZM2G002993	0.0204	0.6061	0.7139	0.0105	0.1245	5e-05	0.35845	0.1163	0.999808	-0.209589	-0.186312	-0.830567	-0.819966	-2.1902	-0.480777	-1.34835
GRMZM2G003138	0.5125	0.02855	0.04315	0.47675	0.5037	0.8389	0.7097	0.7298	0.082219	1.67379	1.17078	-0.0412938	-0.409335	0.209493	-0.294623	-0.365779
GRMZM2G003165	0.1701	0.0014	0.5569	0.77745	0.73115	0.0168	0.92545	0.2941	-1.30128	-1.35766	-0.213812	0.0713238	0.0954354	1.18108	0.0312987	0.635862
GRMZM2G003426	0.95135	0.17235	0.45505	0.0001	5e-05	5e-05	5e-05	5e-05	-0.0672178	-0.716651	0.24905	2.94627	2.18756	3.30148	2.8968	2.70429
GRMZM2G003558	0.00545	0.62465	0.03245	0.6776	0.00045	0.3848	0.29895	0.0201	1.47825	0.325831	1.02817	0.334983	1.59649	-0.358688	0.537915	1.48096
GRMZM2G003752	0.60625	0.421	0.35265	0.3311	0.7838	0.0109	0.04455	0.39405	-0.145662	-0.451918	-0.611033	1.09929	0.0540571	-1.85553	1.34311	0.346329
GRMZM2G003930	0.17435	0.1257	0.01565	0.008	0.6301	0.25035	0.5179	0.16765	-0.946409	0.764528	-1.42588	1.97926	-0.218721	0.737354	0.447083	-1.02942
GRMZM2G003970	0.3598	0.313	0.63475	0.4217	0.7628	0.002	0.15	0.0254	0.152733	-0.507414	0.0662796	-0.15744	0.0422871	-1.43058	-0.823466	-2.0981
GRMZM2G004010	0.0112	0.0278	0.8108	0.44255	0.05295	0.32725	0.9019	0.30575	9.8987	9.83887	0.258998	1.65108	9.16191	-2.64089	-0.300148	1.91465
GRMZM2G004106	0.32145	0.0007	0.02895	0.5401	0.09615	5e-05	0.00035	0.42475	-1.30917	3.37166	0.984957	-0.126133	0.885155	-2.19865	-2.13041	0.229266
GRMZM2G004161	0.0624	0.6482	0.1279	0.41185	5e-05	5e-05	5e-05	0.0004	1.385	0.210192	0.776768	-0.294824	2.3912	2.47016	3.30177	3.54457
GRMZM2G004207	0.65585	0.20805	0.00355	0.04735	0.03915	0.1008	0.311	0.7256	-0.961123	0.961574	1.91228	-1.13226	-1.15106	1.07262	-0.631122	-0.526215
GRMZM2G004211	0.04455	0.55135	0.72845	0.0002	0.48815	0.6322	0.3988	0.726	-1.91737	0.218249	-0.168698	3.52429	-0.245351	-0.23457	0.72872	-0.393166
GRMZM2G004528	0.0631	0.667	0.54935	0.85785	0.00045	0.32025	0.20655	0.0005	-1.16466	-0.181631	-0.318053	0.0071724	1.41474	0.532475	0.753515	2.30858
GRMZM2G004590	0.60475	0.4557	0.09565	0.00415	5e-05	0.4674	0.0018	0.1697	0.208281	0.346138	-0.736458	1.59277	1.65561	-0.261643	1.49592	0.855561
GRMZM2G004732	0.0283	0.0198	0.18695	0.15675	0.76475	0.511	0.7074	0.94885	1.89486	1.7369	0.756789	-0.861151	0.133597	-0.359501	-0.267862	0.00222887
GRMZM2G004748	0.0145	0.0043	0.0145	0.03725	0.6531	0.65785	0.0925	0.1434	2.20887	2.53162	1.42674	-1.07106	-0.332746	-0.236915	-1.43184	-1.3253
GRMZM2G004909	0.00135	0.19275	0.22675	0.2312	0.205	0.0166	0.0791	0.06495	1.83938	-0.500133	-0.721831	0.958884	-0.56261	-1.02742	-0.875902	-1.62072
GRMZM2G004984	0.01165	0.9726	0.0247	0.99715	5e-05	5e-05	0.4206	5e-05	-3.76917	0.0455143	1.38677	0.292088	2.27469	4.34762	-0.626636	3.93141
GRMZM2G005024	0.1808	0.5789	0.4209	0.5932	0.00965	0.1172	0.00035	0.00145	-1.02597	0.276721	0.275895	-0.121633	0.969705	0.776688	1.73254	2.04862
GRMZM2G005082	0.0388	0.0502	0.6767	0.0727	0.6204	0.89985	0.0449	0.01595	-2.49697	-1.69772	-0.311309	1.92038	0.222001	-0.0446026	2.18076	1.76528
GRMZM2G005290	0.00045	0.03515	0.2419	1	0.2801	0.23875	0.1761	0.1284	-7.62056	-3.31818	-1.25059	0.601339	0.726114	-1.478	4.198	1.05049
GRMZM2G005310	0.0063	0.04715	0.2913	0.052	0.49095	0.97715	0.0308	0.2183	-2.01698	-0.936397	-0.49896	1.19566	0.25344	0.0399778	1.23396	0.662537
GRMZM2G005314	0.08955	0.01765	0.04355	0.30735	0.65155	0.936	0.417	0.24265	-2.33865	-1.84634	-1.71766	1.55313	0.157808	0.147321	0.706351	0.545919
GRMZM2G005361	0.0109	0.00275	0.09365	0.9967	0.19785	0.03485	0.0205	0.42195	2.68516	1.98213	0.778854	-0.0330017	0.788412	1.32552	-1.4673	-0.845787
GRMZM2G005454	0.11655	0.01015	0.2677	0.17395	0.92875	0.1606	0.36345	0.03665	-2.37035	-2.60778	0.591102	-0.877315	0.004502	1.03247	0.867542	1.3191
GRMZM2G005459	0.00595	0.0068	0.278	0.4608	0.4198	0.03565	0.03825	0.03345	-2.23858	-1.60551	-0.507342	0.365185	0.288447	1.19072	1.478	1.36495
GRMZM2G005633	0.17225	0.00065	0.0018	0.03595	0.22325	5e-05	0.73755	0.53925	-1.71064	1.82763	1.26945	-0.656692	-0.591119	-1.98186	-0.140652	-0.618948
GRMZM2G005721	0.0022	0.1344	5e-05	0.23355	0.00375	0.32875	0.85405	0.0182	-2.94817	0.579378	-3.79372	1.15353	1.22584	0.510009	-0.0325212	1.89816
GRMZM2G005840	0.00225	0.06685	0.5408	0.00645	0.43645	0.04035	0.18425	0.28185	1.90415	-0.784201	-0.0612396	-1.07981	-0.419019	-0.812509	-0.61731	-1.23701
GRMZM2G005954	0.04615	0.0011	0.00455	0.00385	0.252	0.0357	0.8426	0.16715	1.16872	1.2831	1.11183	-1.49813	0.379365	-0.913161	-0.0869569	-0.951957
GRMZM2G005991	0.30955	0.1495	0.20955	0.0579	0.0282	0.24945	0.80995	0.0257	-1.20858	0.683404	-0.734622	1.60962	-0.986798	0.69643	0.095457	-1.97167
GRMZM2G006197	0.04875	0.40885	0.91955	0.22745	0.3576	0.0302	0.6817	0.09645	1.10019	-0.553991	-0.308507	-0.0129592	0.425639	-1.32943	0.29795	-1.85569
GRMZM2G006363	0.0399	0.00605	0.52305	0.3576	0.1216	0.66375	0.47	0.00195	-3.53157	-2.46387	-0.457123	0.980962	0.865775	0.356895	0.690367	2.65768
GRMZM2G006490	0.0132	0.5757	5e-05	0.68615	0.02615	0.3687	0.39815	0.31535	-2.06908	0.232871	-3.32459	0.256542	0.86651	0.502783	-0.439318	0.57386
GRMZM2G006631	0.0245	0.2917	0.80425	0.83245	0.39135	0.01265	0.0184	0.01495	-2.46838	-0.468654	-0.275279	0.658933	0.298604	-1.24803	1.27432	1.59589
GRMZM2G006644	0.08435	0.3414	0.0127	0.83795	0.01225	0.64905	0.8632	0.03995	-10.8025	1.32611	11.9028	-0.2647	12.195	-0.954312	0.189407	3.52137
GRMZM2G006716	0.4614	0.03835	0.0042	0.0007	0.2952	0.08795	0.02525	0.5958	0.140439	-2.00086	3.74832	-2.23968	0.485824	-1.38485	2.54852	0.15327
GRMZM2G006762	5e-05	0.0127	5e-05	0.4154	0.0001	0.00065	0.1382	0.15185	3.47768	-1.03366	2.44136	0.358544	-1.61072	-1.72323	0.702473	-0.877413
GRMZM2G006765	0.00335	0.0047	0.13435	0.5584	0.0037	0.06075	0.7032	0.01095	-2.91365	-2.29736	-1.06715	0.438505	-1.17666	1.33344	-0.38917	1.7729
GRMZM2G006853	0.00745	0.00115	0.0001	0.27345	0.0391	0.0009	5e-05	0.01435	-2.83321	4.62139	4.19691	-0.285571	-1.21823	-1.68661	-2.9574	-2.96403
GRMZM2G006973	0.0369	0.5221	0.1293	0.0508	0.31435	0.2392	0.3253	0.01745	0.695669	0.367709	0.395364	-0.453723	-0.453916	-0.447894	-0.446757	-1.85016
GRMZM2G006981	0.0191	0.0139	0.6653	0.9895	0.62575	0.53985	0.09315	0.0506	-3.1048	-1.98003	0.0331573	0.542404	-0.343248	0.553996	1.78421	1.75001
GRMZM2G007057	0.0227	0.00565	0.6958	0.38005	0.06585	0.775	0.0111	0.00075	-2.94788	-1.90212	0.135429	1.01885	0.790934	0.21686	2.79005	2.25088
GRMZM2G007249	0.0005	0.5392	5e-05	0.03615	0.38425	5e-05	0.4174	0.37965	2.5184	0.309158	1.56913	-0.758313	0.256627	2.24587	-0.352946	0.461572
GRMZM2G007698	0.03135	0.00515	0.8788	0.10425	0.39945	0.9025	0.24965	0.312	-2.65864	-3.0429	-0.225774	2.0931	-0.492261	-0.0436059	1.22425	-0.813641
GRMZM2G007729	0.11905	0.001	0.1534	0.09425	0.05415	0.18745	0.06575	5e-05	0.895519	1.35218	0.421236	1.42634	-0.805019	-0.604888	0.925152	4.03795
GRMZM2G007953	0.46655	0.8491	0.0076	0.0067	0.0291	0.5016	0.7509	0.3039	-1.01576	0.123682	-1.57474	2.04158	-0.870842	0.382588	-0.13181	0.574458
GRMZM2G007969	0.43015	0.2196	0.00295	0.40545	0.65365	0.04375	0.21835	0.8483	0.42268	-0.734483	-1.83712	0.733803	0.220151	-4.21488	-0.851666	0.0781355
GRMZM2G008033	0.0782	0.1153	0.01885	1	0.29695	0.89475	1	0.01615	2.35566	-2.79676	-2.82076	0.766401	1.22086	0.293435	1.80281	5.71484
GRMZM2G008106	0.0123	0.0337	0.84225	0.4769	0.9519	0.47305	0.85755	0.24475	1.47467	-1.23145	-0.317447	0.0548578	-0.101237	-0.279073	-0.13807	-1.0975
GRMZM2G008309	0.434	0.75055	0.9146	0.3327	0.02225	0.9672	0.04855	0.00275	-1.34917	-0.207465	-0.149604	1.40675	1.18617	0.0935341	1.30113	2.44993
GRMZM2G008316	0.042	0.00405	0.4646	0.7589	0.9515	0.0186	0.33925	0.0314	-3.48759	-3.17856	-0.644845	0.670433	-0.0622577	1.9267	0.984587	1.56317
GRMZM2G008353	0.0047	0.50935	0.02805	0.28925	5e-05	0.5145	0.37665	0.0014	1.46387	-0.230661	0.735383	0.0857965	1.73111	0.446381	0.429445	2.07216
GRMZM2G008367	0.02945	0.0047	0.6537	0.0126	0.0152	0.19115	0.1661	0.0004	-3.03422	-3.12411	0.093228	-2.68943	1.0964	1.12113	1.60384	2.95602
GRMZM2G008507	0.02005	0.98435	0.7784	0.00645	0.0207	0.0457	0.39265	0.2359	1.21071	0.0812928	-0.0266222	-1.16411	-1.29485	-1.00891	-0.538835	-0.976318
GRMZM2G008712	0.04545	0.7398	0.49275	0.0478	0.82565	0.34385	0.8872	0.34155	3.30772	-0.273893	0.841576	3.30302	-0.163965	0.794755	-0.126026	1.01922
GRMZM2G008740	0.0488	0.06085	0.80805	0.0295	0.59395	0.33735	0.21415	0.3518	1.50414	-1.52992	-0.0821968	-1.4601	-0.520494	-0.449853	-1.05777	-1.30133
GRMZM2G008773	0.048	0.9921	0.0023	0.1069	0.02185	0.39305	0.9931	0.07055	1.2208	0.0408281	1.71853	-0.266183	-1.01858	0.638515	0.0628378	1.29079
GRMZM2G008819	0.71435	0.94195	0.26395	0.02955	0.0142	0.01855	0.77145	0.05275	-0.161648	-0.0197191	-0.849227	-1.20712	-1.489	-2.10933	-0.269346	1.08068
GRMZM2G009080	0.92345	0.0129	0.4863	0.2416	0.02825	0.65045	0.1306	0.7551	-0.225534	2.7069	-0.613749	1.34084	1.01607	0.379208	1.45114	-0.548174
GRMZM2G009097	0.3605	0.7615	0.95785	0.0268	0.0554	0.07385	0.86245	0.00875	-1.41143	0.329903	-0.147634	3.01182	-1.10069	2.50776	-0.173129	2.23328
GRMZM2G009103	0.0447	0.4615	0.00505	0.72465	0.7347	0.1427	0.0487	0.0123	-2.12755	0.505012	1.99403	0.0603528	0.16369	-0.78662	-1.28323	-2.09694
GRMZM2G009125	0.1023	0.39355	0.11295	0.04015	0.00785	0.41835	0.045	0.8899	1.38345	0.583293	0.757036	-1.25374	-1.51407	-0.394985	-1.3418	0.129236
GRMZM2G009139	0.1911	0.1017	0.0038	5e-05	0.7278	0.0439	0.0196	0.89405	0.354537	0.920191	1.46442	-1.94889	0.0664505	-1.00051	1.63677	-0.217461
GRMZM2G009188	0.38375	0.09245	0.94725	0.1647	0.0468	0.52665	0.6406	0.01035	-0.961295	0.777833	-0.12611	1.21409	-0.820637	0.341912	0.301791	-1.83638
GRMZM2G009223	0.13735	0.0151	5e-05	0.3339	5e-05	0.17825	5e-05	5e-05	0.707695	1.032	2.54751	0.871039	1.86014	0.778388	2.4387	2.9994
GRMZM2G009387	0.0097	0.6952	0.2707	0.07515	0.3705	0.522	0.04545	0.1747	1.44442	-0.148741	0.169106	-0.361452	-0.405807	-0.18057	-0.862952	-1.11649
GRMZM2G009478	0.2971	0.00045	0.0139	0.07215	0.59025	0.5618	0.21525	0.6305	0.711303	1.35745	0.936122	-1.0424	0.18886	-0.22881	0.623556	0.238407
GRMZM2G009555	0.00795	0.35585	5e-05	0.2303	0.0452	0.3962	0.08175	0.07885	-2.46089	0.316853	-3.64267	0.795092	0.784929	-0.268562	-0.881361	1.18173
GRMZM2G009719	0.4599	0.10985	0.47695	0.0236	0.01445	0.11485	0.00235	0.03735	-0.910497	0.90388	0.215478	1.57514	0.934157	-0.729304	1.50613	1.29812
GRMZM2G009804	0.0178	0.9685	0.39385	0.8782	0.90975	0.00385	0.54965	0.0835	1.18103	0.0921313	0.146378	0.674584	0.00408902	-1.4246	-0.262453	-1.48815
GRMZM2G009818	0.0023	0.00345	0.0838	0.01555	0.89445	0.0004	1	0.0034	-4.46489	-2.47612	-1.45796	-3.18682	0.00876443	3.15623	-2.82134	1.93662
GRMZM2G009913	0.01165	0.0379	0.3217	0.01135	0.21725	0.76905	0.01495	0.08945	-3.53198	-1.47961	-0.574925	2.49588	0.609755	0.248181	2.38561	1.26098
GRMZM2G010011	0.00405	0.01085	0.50185	0.0742	0.76435	0.4933	0.10375	0.07475	-3.59288	-1.939	-0.359758	1.31124	0.115784	0.504251	1.33814	1.13756
GRMZM2G010016	0.11585	0.0002	0.03505	0.00805	0.53525	0.24225	0.5006	0.92845	0.956871	-3.43469	-1.10303	-2.02916	-0.444176	-0.564585	-0.419549	-0.287133
GRMZM2G010105	0.0122	0.0111	0.1557	0.0364	0.0604	0.81945	0.02355	0.1093	-2.5918	-1.75067	-0.72831	1.62363	0.920898	0.16411	1.94638	1.13686
GRMZM2G010251	0.0476	0.2572	0.0003	0.02085	0.0039	0.0003	0.0001	0.0001	0.678177	-0.379106	1.42088	1.80194	1.54562	2.58296	2.15298	2.7676
GRMZM2G010280	0.04345	0.3177	0.0006	0.04375	0.0258	0.0034	0.00105	0.00255	0.793213	-0.322028	1.39905	1.66224	1.23274	2.23659	1.94899	2.65681
GRMZM2G010306	0.03285	0.034	0.7012	0.03125	0.3194	0.1593	0.01925	0.03	-3.31269	-1.53716	-0.193354	2.13875	0.533303	-1.10175	2.43353	1.64513
GRMZM2G010348	0.4983	0.9891	0.16515	0.7813	0.3551	0.78705	0.03135	0.03415	-0.365531	-0.0360736	0.591807	0.0628579	0.369307	0.110997	1.04989	1.88131
GRMZM2G010372	0.17235	0.0361	0.53395	0.06155	0.07325	0.0062	0.6093	0.0378	-1.83123	-1.6827	1.00025	-0.917412	1.17995	2.75469	-0.367188	1.93115
GRMZM2G010468	0.0028	0.0012	5e-05	0.0035	0.9971	0.63315	0.2226	0.92095	1.97033	1.70399	2.25896	-1.37927	-0.0871582	0.306332	0.553253	-0.251229
GRMZM2G010640	0.58795	0.62175	0.7145	0.78575	0.0007	0.00315	0.6867	0.6145	-1.12258	-0.369439	0.102852	0.787104	1.84929	4.03544	-0.446061	0.201906
GRMZM2G010765	0.34195	0.44175	0.10805	0.473	0.6283	0.3039	0.0151	0.0233	-0.63324	0.369149	0.751003	0.246731	0.203453	0.477664	1.16329	1.56758
GRMZM2G010783	0.92495	0.1675	0.94925	0.2992	0.0009	0.59485	0.11775	0.042	-0.265487	0.74491	-0.157271	0.948116	1.29397	-0.264151	0.825784	1.21728
GRMZM2G010884	0.57355	0.2919	0.56055	0.0115	0.00515	0.0417	0.0001	0.00265	0.339346	-0.814571	0.334328	-2.13065	2.1456	-1.36327	-4.76362	2.87839
GRMZM2G010909	0.1128	0.67255	0.00415	0.6737	0.2633	0.11395	0.07005	0.002	0.722679	-0.148072	1.18302	0.470365	0.43381	0.801185	0.914422	1.84969
GRMZM2G010924	0.58985	0.20615	0.01575	0.161	0.0428	0.12215	0.33565	0.59275	-0.0397486	-0.705748	-1.94758	1.749	1.11142	-0.754481	0.745298	-0.587123
GRMZM2G011006	0.32685	0.05235	0.4678	0.0351	0.65545	0.08075	0.10765	0.01335	0.536994	-1.98843	0.41877	-1.1809	-0.338537	1.56224	1.31404	2.30325
GRMZM2G011347	0.413	0.3247	0.32715	0.01905	0.00375	0.2634	0.0028	0.01065	-0.0648689	-0.351355	0.288814	-0.989685	-1.20375	-0.472321	-1.57581	-1.76847
GRMZM2G011422	0.32015	0.0288	0.9404	0.6099	0.45925	0.03465	0.264	0.27995	-1.59456	-2.56579	-0.256206	-0.12302	0.397348	3.24576	-1.73178	0.90692
GRMZM2G011523	0.27435	0.97135	0.01145	0.7719	0.97085	0.88465	0.00045	0.19345	-1.55684	0.0416173	1.78255	-0.118433	-0.0461916	0.0872156	3.06223	-1.76504
GRMZM2G011592	0.0093	0.0265	0.0917	0.01415	0.031	0.98905	0.74975	0.1236	-2.48797	-1.09262	-1.02933	1.73971	-0.871323	0.0468835	0.149168	0.977987
GRMZM2G012183	0.05015	0.0038	0.01295	0.03315	0.0108	0.6008	0.99305	0.002	2.77616	-3.26784	-1.65541	-1.6608	-1.92656	-0.499926	-0.0595192	3.58537
GRMZM2G012224	0.0134	0.0912	0.9495	0.0061	0.52285	0.0772	0.0043	0.35035	-3.5769	-1.02613	-0.235382	3.17964	0.2289	-1.03236	2.24747	0.360514
GRMZM2G012397	0.69965	0.40895	0.7062	0.10575	0.09435	0.0461	0.0004	0.03385	-0.237733	-0.688894	-0.529984	-1.21059	1.08852	-1.40046	-3.74794	1.70481
GRMZM2G012412	0.03065	0.0221	0.8898	0.7271	0.5364	0.0116	0.4237	0.01935	-3.02325	-2.36571	-0.0252693	0.798877	-0.424657	3.00992	0.884262	1.95535
GRMZM2G012413	0.00925	0.10805	0.9305	0.0111	0.12905	0.7428	0.0463	0.047	-3.08867	-1.08564	0.104407	2.67544	0.764215	-0.204587	1.96543	1.31699
GRMZM2G012904	0.0018	0.00435	0.03145	1	0.37175	0.01165	1	0.10005	-4.84419	-4.07159	-3.58177	-0.453126	-0.413036	3.162	-2.65602	0.785741
GRMZM2G012970	0.0554	0.0165	0.44535	0.0194	5e-05	0.09015	0.00705	0.00325	-2.02455	-1.67097	0.43602	2.46467	2.28494	1.13634	3.06127	2.51125
GRMZM2G013002	0.02535	0.01815	0.7981	0.1836	0.96955	0.497	0.00705	0.44615	-2.29594	-1.22901	-0.337804	1.34732	0.0749837	0.434924	1.94236	0.37911
GRMZM2G013082	0.2938	0.28575	0.7647	0.02125	0.03505	0.0579	0.3278	0.0058	-1.18442	0.459283	-0.261139	1.7897	-0.858491	0.997156	0.53528	-1.90754
GRMZM2G013152	0.8204	0.30715	0.33415	0.6011	0.50125	0.24	0.0109	0.00855	0.112933	0.537162	0.387791	-0.284783	0.2337	-0.52305	1.37081	1.57857
GRMZM2G013206	0.00435	0.9557	0.9429	0.11065	0.49395	0.38915	0.01465	0.8326	1.50287	0.0282722	-0.184974	-0.611734	0.197696	-0.318123	-1.27931	-0.211552
GRMZM2G013324	0.00085	0.0057	0.08895	0.88765	0.378	0.01755	0.16495	0.0187	-2.69346	-1.30342	-0.725668	-0.241382	0.326027	1.3979	0.812334	1.44141
GRMZM2G013430	0.018	0.6798	0.38725	0.2036	0.0393	0.9918	0.35945	0.33085	1.02405	0.335689	0.218255	1.70556	1.30871	0.122024	0.818384	0.804545
GRMZM2G013448	0.0301	0.36935	0.03285	0.82355	5e-05	0.0047	5e-05	0.00235	-2.45241	0.474127	-1.03111	0.533806	2.5011	-1.33764	2.42299	2.51206
GRMZM2G013465	0.02935	0.6507	0.38105	0.1713	0.9125	0.35595	0.048	0.10305	-2.4959	-0.292514	-0.604476	1.09188	0.0498433	-0.699269	1.70578	1.17035
GRMZM2G013530	0.3469	0.27305	0.0081	0.008	0.62675	0.06885	0.42355	0.41015	-1.52002	-0.700717	-2.79434	3.60901	0.153448	1.55867	0.798266	0.40027
GRMZM2G013581	0.0241	0.80375	0.00255	0.17825	0.43525	0.20035	0.06415	0.53965	0.929887	0.155539	1.09505	-0.252928	-0.3909	0.74924	-0.845876	-0.693152
GRMZM2G013671	0.00245	0.04115	0.55905	0.43315	0.13915	0.00495	0.05295	0.3439	-3.49322	-1.4854	0.330657	-0.489469	0.544158	2.55373	1.9378	0.382858
GRMZM2G013726	0.6044	0.28405	0.13325	0.13385	0.02555	0.00095	0.00175	0.233	-0.846079	-0.623135	-1.07466	1.5827	0.865943	2.46037	3.24592	0.706908
GRMZM2G013956	0.0489	0.0142	0.58215	0.3523	0.02035	0.3535	0.232	0.00145	-4.60658	-2.96416	-0.726801	1.70243	1.48172	0.853039	1.46205	2.93076
GRMZM2G014022	0.9278	0.47905	0.85395	0.0123	0.15995	0.005	0.3055	0.09395	-0.568945	0.541969	-0.223598	-0.979919	-0.820284	-1.66613	-0.651325	-1.72925
GRMZM2G014055	0.13255	0.0112	0.0264	0.19025	0.6829	0.51925	0.12455	0.7328	1.62014	2.24504	1.82592	-1.16607	-0.249037	-0.470411	-1.28441	0.380969
GRMZM2G014076	0.04675	0.00735	0.70545	0.45675	0.9695	0.4284	0.2451	0.0712	-1.49336	-1.44674	-0.148706	0.226918	-0.0265842	0.498086	0.694806	1.02842
GRMZM2G014282	0.13285	0.91455	0.00755	0.10375	0.5298	0.0062	0.47885	0.0096	-0.876327	0.0360321	1.79145	0.908333	-0.271909	2.40215	0.581328	-2.23581
GRMZM2G014356	0.065	0.0085	0.04765	0.18865	0.04025	0.5301	0.0306	0.76245	-3.39902	-3.39424	-1.73726	2.03882	-1.26658	0.592579	2.5666	-0.548298
GRMZM2G014409	0.00675	0.9307	0.82975	0.41245	0.13445	0.16225	0.04655	0.70965	1.52155	0.00203006	-0.083122	0.0229259	0.545397	-0.616989	-0.907039	0.0655674
GRMZM2G014454	0.774	0.14015	0.0293	0.04885	0.80515	0.56975	0.56055	0.59215	0.127158	0.655663	0.861399	-1.14347	-0.114538	-0.213641	0.307144	0.198505
GRMZM2G014499	0.12175	0.0124	0.5317	0.94215	0.3117	0.7516	0.04915	0.367	-3.47405	-2.0381	0.173399	0.731091	0.469936	-0.15241	1.89707	0.570184
GRMZM2G014558	0.02705	0.00105	0.75045	0.6749	0.38605	0.08615	0.24385	0.063	-2.85446	-2.61968	-0.312338	0.055292	0.359194	1.16574	1.01612	1.28296
GRMZM2G014610	0.192	0.0298	0.74055	0.632	0.0021	0.08185	0.4116	0.03585	-1.52804	-1.43632	0.0663156	-0.0742497	-1.52141	1.1186	0.717295	1.32629
GRMZM2G015793	0.5152	0.01095	0.3944	0.0238	0.0985	0.0092	0.07205	0.38945	-1.40024	1.83729	0.156682	-0.852394	-0.858956	-1.33324	-1.05161	-0.895583
GRMZM2G015872	0.5873	0.01345	0.12435	0.85415	0.9448	0.76355	0.48365	0.02945	-1.283	-2.52408	-1.53367	0.570496	-0.116501	0.346731	0.766686	1.37634
GRMZM2G015886	0.0151	0.0882	0.3465	0.0148	0.23145	0.19255	0.023	0.0156	-3.53935	-0.882878	-0.681703	2.55204	0.439668	-0.653525	1.84356	1.58369
GRMZM2G015908	0.03215	0.0225	0.021	0.13	0.93195	0.1481	0.16235	0.02055	-4.99081	-2.16813	-3.32638	2.41104	-0.0390068	1.40058	2.00461	1.35615
GRMZM2G015976	0.00765	0.8251	0.14315	0.0078	0.54455	0.77195	0.53635	0.65705	-2.50365	0.112177	-0.738099	1.91864	-0.288194	-0.0699618	0.259367	-0.433438
GRMZM2G016004	0.7878	0.0042	0.0008	0.2189	0.33985	0.0043	0.03235	0.98095	0.605823	2.47432	3.52197	0.966959	-0.428727	2.21383	1.35259	0.0101842
GRMZM2G016210	0.31335	0.00225	0.8583	0.8998	0.46045	0.4554	0.20475	0.0017	-1.25956	-2.69946	-0.0262562	0.607076	-0.213617	0.602295	1.44508	2.17251
GRMZM2G016346	0.03815	0.27105	0.0008	0.02035	0.6339	0.0103	0.2296	0.8861	2.0231	0.695102	2.90111	-2.01312	-0.250433	1.80061	-0.779507	0.217007
GRMZM2G016462	0.3106	0.1321	0.0143	0.0723	0.0244	0.19715	0.03795	0.0654	0.728619	0.610597	1.08879	-0.993318	-0.947814	-0.627325	-1.04475	-1.24822
GRMZM2G016477	0.06495	0.00625	0.6753	0.58795	0.3044	0.66385	0.0267	0.07945	-2.59545	-3.06421	-0.385978	0.763833	0.537204	0.394361	2.46249	1.26601
GRMZM2G016749	0.79905	0.41685	0.68255	0.10495	0.0348	0.54115	0.0349	0.1429	0.153775	0.334217	-0.109546	0.372384	0.806192	0.244373	0.945113	0.834682
GRMZM2G016836	0.00395	0.02195	1	0.0005	5e-05	1	1	0.078	-4.23642	2.98375	2.48527	4.06434	-1.83093	0.792445	-0.708758	1.29491
GRMZM2G016922	0.0047	0.0008	0.1001	0.1831	0.00295	0.3374	0.03105	0.0946	-2.53068	2.00761	0.648981	-0.534093	-1.21168	-0.399229	-1.01585	-1.25292
GRMZM2G016999	0.8713	0.6894	0.0543	0.4709	0.0044	0.01185	0.82815	0.0848	0.196335	0.74221	-7.62213	1.68262	9.04028	8.39789	-0.373614	9.51246
GRMZM2G017011	0.3644	0.02865	1	0.24455	0.0035	5e-05	1	0.31425	-1.81039	-2.62619	5.37796	4.01614	1.81344	10.0815	-1.58378	0.475366
GRMZM2G017081	0.04915	0.02135	0.84545	0.38475	0.07435	0.15615	0.02035	0.01635	-2.17805	-1.37447	-0.0407713	0.366797	0.871868	0.958132	1.93191	1.71622
GRMZM2G017110	0.02685	0.7797	0.58885	0.0665	0.0176	0.88065	0.03835	0.16185	1.32177	-0.0807949	0.131397	-0.814523	-1.01819	0.112461	-0.972722	-1.14224
GRMZM2G017183	0.12095	0.0073	0.145	0.8559	0.94655	0.6178	0.02085	0.91805	-1.08004	1.45941	-0.658282	-0.139643	0.0246677	0.222801	1.56282	0.271061
GRMZM2G017207	0.49875	0.0062	0.8138	0.9455	0.25515	0.99525	0.02385	0.73715	0.152726	1.10775	0.0835546	-0.594907	-0.443444	-0.056612	1.0545	0.261905
GRMZM2G017237	0.04165	0.02765	0.48865	0.0426	0.50825	0.9952	0.204	0.7327	-3.02482	-1.97553	0.482681	2.75563	0.372294	-0.052867	1.32497	0.260721
GRMZM2G017290	0.5447	0.3335	0.5342	0.10885	0.03815	0.13235	0.00125	0.01395	0.237027	-0.877951	0.421677	-1.10919	1.73784	-1.12323	-4.91705	2.67199
GRMZM2G017305	0.69745	0.6664	0.5735	0.11985	0.0023	0.07155	0.0126	0.07695	0.439272	0.145556	0.320538	0.636497	1.16923	0.864358	1.23857	1.13389
GRMZM2G017319	0.0344	0.4978	0.0334	0.0031	5e-05	0.0003	5e-05	0.00045	1.32139	-0.395088	3.43886	3.19378	3.20982	2.27773	3.87896	4.656
GRMZM2G017382	0.1094	0.304	0.00795	0.0305	0.6209	0.4864	0.26995	0.07225	-1.36611	0.450977	-1.35785	1.64598	-0.262355	-0.282927	0.606144	-1.28095
GRMZM2G017386	0.0343	0.56675	0.631	0.3251	0.5547	0.95755	0.5322	0.0137	-1.62329	-0.33227	-0.251907	0.529022	-0.266043	-0.0237683	0.429313	1.62384
GRMZM2G017536	0.01725	0.06465	0.80475	0.05565	0.30735	0.62275	0.03735	0.0405	-1.94718	-1.15824	-0.0866386	1.39223	0.482822	0.304244	1.7296	1.39257
GRMZM2G017555	0.4868	0.28555	0.0724	0.01535	0.03665	0.48305	1	0.61825	-1.50612	0.88075	1.75212	3.81335	-1.37749	0.732034	1.94968	0.517069
GRMZM2G017792	0.03015	0.87275	0.4709	0.073	0.3566	0.6918	0.04265	0.91675	1.03555	0.0854386	-0.369694	-0.663909	-0.454963	0.231173	-1.18316	-0.0344435
GRMZM2G017894	0.0688	0.0121	0.3534	0.87345	0.2432	0.0018	0.72505	0.08755	-1.25846	-1.64177	-0.490464	-0.390423	-0.47322	2.24963	-0.311461	1.07109
GRMZM2G017991	0.5294	0.0271	0.0133	0.06175	0.17725	0.08595	0.4929	0.9487	-1.08663	-0.862072	-1.21695	1.45475	-0.594501	-0.737383	0.281175	-0.302036
GRMZM2G018027	0.414	0.2196	0.6508	0.18135	0.29715	0.8453	0.0457	0.03955	-1.22967	-1.14844	-0.392786	-1.248	-0.640447	-0.0814245	2.27823	1.67486
GRMZM2G018375	0.0531	0.85485	0.0613	0.01415	0.4175	0.38185	0.0003	0.28265	2.11499	-0.074109	0.962473	-1.62153	-0.40965	-0.365785	-1.73805	-0.764543
GRMZM2G018416	0.0517	0.2048	0.6596	0.24875	0.00225	0.01585	0.09385	0.0159	-1.12931	-0.487583	-0.12395	0.313415	1.24539	1.19573	0.760229	1.62377
GRMZM2G018424	0.0098	0.68455	5e-05	5e-05	0.03395	0.00225	0.05115	0.1008	1.45465	0.245467	3.01395	-3.15107	-1.02554	-1.52925	1.03919	-1.33944
GRMZM2G018631	0.23865	0.02125	0.2457	0.3917	0.8792	0.0278	0.61905	0.9611	0.379819	-1.51674	-0.921201	0.0918619	-0.133361	-1.23015	-0.271072	-0.372855
GRMZM2G018756	0.08995	0.64945	0.00015	0.00445	0.81465	0.38665	0.18065	0.11025	-1.63929	0.266799	-2.56244	2.81826	-0.14469	-0.53238	1.03225	-1.23755
GRMZM2G018806	0.02235	0.00045	0.57685	0.0131	0.4415	0.3764	0.21865	0.21505	1.29987	-2.33332	-0.454974	-1.51031	0.371073	-0.369717	-0.849308	-1.44992
GRMZM2G018820	0.0452	0.49275	0.63815	0.0019	0.0128	0.04185	0.00695	0.3298	-2.18255	-0.409016	0.209079	2.96489	-1.25935	-1.39572	2.38357	0.550405
GRMZM2G018876	0.10145	0.68785	0.5507	0.03575	0.64075	0.1842	0.0181	0.6073	1.17632	0.271119	0.242208	-1.2041	-0.283712	-0.655058	-1.68858	-0.857528
GRMZM2G018951	0.0547	0.0658	0.0279	0.02125	0.55315	0.6515	0.3126	0.53985	-1.28027	-1.06565	-1.05924	1.21047	-0.29056	-0.286969	0.542786	0.406226
GRMZM2G019056	0.0001	0.55555	0.0102	0.1127	0.0001	0.7024	0.0144	0.62755	2.4269	0.331412	0.882126	1.6828	1.55985	0.0905638	1.34285	-0.909673
GRMZM2G019090	0.6737	0.0725	0.00725	0.2751	0.41525	0.0123	0.02215	0.37125	0.0775904	0.76724	1.36743	0.284424	-0.312195	1.28808	1.2076	0.83432
GRMZM2G019183	0.21275	0.86205	0.0201	0.9484	0.0051	0.01825	0.00085	0.0015	0.558861	0.065305	0.871484	0.210812	1.1281	1.1675	1.66427	2.35071
GRMZM2G019185	0.4541	0.0076	0.1118	0.3229	0.2184	0.00415	0.9847	0.4602	-1.11688	-1.74077	0.508077	1.33621	0.564256	-1.66009	0.0752842	-0.539224
GRMZM2G019225	0.02735	0.0128	0.5157	0.06085	0.36315	0.887	0.00635	0.1575	-3.5564	-2.08938	-0.260991	1.55096	0.500488	0.103723	3.07789	1.05309
GRMZM2G019246	0.0141	0.04115	0.5512	0.20565	0.9295	0.6503	0.52555	0.50315	1.5393	0.93856	0.164394	0.91041	-0.061914	0.300435	-0.362961	-0.615448
GRMZM2G019373	0.2317	0.06315	0.0374	0.02315	0.263	0.3124	0.04215	0.09275	-1.68859	1.06623	-1.50089	2.10416	-0.660719	0.741797	1.59398	-1.62153
GRMZM2G019398	0.04855	0.05405	0.00955	0.1061	0.00135	0.0119	0.23145	0.1152	-3.67272	-2.06119	5.93179	-2.10742	3.13786	3.50405	-3.96938	0.978859
GRMZM2G019411	0.3711	0.03015	0.0063	0.0567	0.0118	0.0025	0.9096	0.9684	0.687531	0.986072	-1.21873	1.04554	0.949389	-1.61661	-0.070415	-0.197936
GRMZM2G019413	0.02335	0.78395	0.408	0.28605	0.15885	0.0179	0.0981	0.59735	2.18254	0.22389	-0.61348	-0.352227	0.906947	-1.71489	-1.16132	0.356163
GRMZM2G019586	0.21035	0.19035	0.04735	5e-05	0.03135	0.00245	0.1816	0.88215	-0.800714	-0.581792	-0.765422	2.58096	-0.862402	-1.79628	0.624265	0.0775048
GRMZM2G019686	0.0007	0.6314	0.3154	0.0407	0.60135	0.05555	0.2282	0.70575	5.24528	0.405377	0.530206	-1.68585	-0.404837	1.89155	-1.38762	0.0527017
GRMZM2G019777	0.0484	0.724	0.0058	0.17765	0.00485	0.27585	0.0178	0.1343	0.457663	-0.0625445	0.927579	-0.0632147	1.04704	0.605183	1.13375	0.85591
GRMZM2G019974	0.0894	0.03955	0.9709	0.10965	0.36945	0.0171	0.5491	0.00295	-2.49261	-2.2625	-0.144842	2.14925	0.438028	2.35006	-0.627064	2.83868
GRMZM2G020054	0.00865	0.00095	0.9621	0.01245	0.26755	0.40205	0.9259	0.43405	1.92116	-3.71189	-0.12023	-1.80918	0.966545	-0.541057	-0.050739	-0.991221
GRMZM2G020098	0.8488	0.28	0.9693	0.7365	0.0646	0.03875	0.01445	0.14955	0.276235	0.63585	-0.153101	-0.275709	-0.93395	-1.28931	-1.67508	-1.11479
GRMZM2G020150	0.0327	0.01955	0.71715	0.00025	0.85145	0.23935	0.56635	0.5254	0.767665	-0.948672	-0.367421	-1.76585	-0.12548	-0.435206	-0.262072	0.202895
GRMZM2G020183	0.02005	0.0175	0.0514	0.27085	0.3831	0.03225	0.62295	0.1112	-3.7202	-1.91728	-1.51469	-0.853264	-0.366655	1.86535	-0.551766	1.38665
GRMZM2G020468	0.0916	0.21145	0.90315	0.00655	0.10515	0.337	0.04225	0.01465	-5.49493	-1.09019	0.147575	4.16588	-0.981466	-0.882075	1.9843	2.01605
GRMZM2G020500	0.14115	0.15435	0.0044	0.0025	0.112	0.3761	0.24275	0.0069	-1.9749	0.761396	-1.88175	2.95226	-0.803926	0.583152	0.845836	-2.17438
GRMZM2G020523	0.54375	0.8732	0.004	0.0123	0.9824	0.00855	0.21595	0.8142	-1.2383	-0.0357504	-1.57066	-1.02332	-0.0902222	-1.59848	-0.744595	-0.202054
GRMZM2G020761	0.84155	0.34445	0.00395	0.17635	0.191	0.0085	0.11465	0.96925	-0.262358	0.706593	2.65107	1.37944	-0.946083	2.0495	-1.20157	0.156199
GRMZM2G020772	0.0814	0.41875	0.0079	0.8161	0.03125	0.00665	0.0704	0.038	0.779264	0.348017	0.966042	0.382431	0.781915	1.31308	0.808213	1.26961
GRMZM2G021069	0.00145	0.32945	0.3142	0.03535	0.2454	0.6369	0.02505	0.03125	-2.91995	-0.472799	-0.415839	1.16948	0.466457	-0.23522	1.30912	1.43106
GRMZM2G021106	0.05125	0.3701	0.52725	0.5276	0.9338	0.31545	0.0234	0.00215	2.10959	-0.589465	0.352533	-0.157339	-0.0816867	0.681357	1.5064	2.49254
GRMZM2G021270	0.03125	0.05135	0.54395	0.0256	0.4962	0.64805	0.00435	0.08325	-1.55712	-1.06742	-0.172709	1.19229	0.264606	0.255535	2.13268	1.04634
GRMZM2G021427	0.0072	0.01325	0.907	0.269	0.04995	0.00105	0.0155	0.1702	-3.10257	-1.61135	-0.0294141	-0.624042	-0.830275	2.62565	2.07491	0.804537
GRMZM2G021573	1	0.8567	0.50325	1	0.01565	0.01685	0.03545	0.00305	-2.52916	0.266553	0.549135	2.52163	2.44516	3.3079	3.15096	3.38748
GRMZM2G021605	0.9061	0.43825	0.23185	0.53365	0.01905	0.03435	0.13205	0.37535	0.190851	-0.329667	0.529003	0.105182	0.87867	1.03627	0.723722	0.452882
GRMZM2G021621	0.0155	0.055	0.22895	0.27885	0.17905	0.00335	0.0122	0.1368	-3.55101	-1.30698	-0.919666	1.35696	0.752342	2.47259	2.54019	1.53021
GRMZM2G021786	0.36795	0.0141	0.00335	5e-05	0.4611	0.16615	0.05725	0.06825	0.497959	2.73125	4.35208	-2.83474	0.292951	-0.755565	1.6091	1.69261
GRMZM2G021796	0.0381	0.1517	0.2055	0.039	0.25765	0.827	0.008	0.36665	-4.42269	-1.0743	0.5178	2.60832	0.538267	-0.0582037	2.91078	0.247523
GRMZM2G021807	0.02885	0.04365	0.5856	0.04545	0.62505	0.38405	0.1643	0.4026	3.47182	2.06038	0.196804	-1.03405	0.362707	-0.635234	-1.38341	-0.959034
GRMZM2G022151	0.5179	0.03485	0.68365	0.8618	0.4606	0.6717	0.90235	0.013	-0.749948	6.91064	-0.786792	-0.363601	-1.32137	0.804118	-0.0185379	-9.58236
GRMZM2G022242	0.1091	0.32325	0.0031	5e-05	0.98595	0.1571	0.45565	0.6138	0.67838	0.525719	1.24929	-1.70614	-0.0606901	-0.630888	-0.43341	-0.539065
GRMZM2G022253	0.0508	0.0008	0.93815	0.16895	0.0877	0.13875	0.0088	0.0034	-2.15351	-2.22599	0.0040176	1.17553	0.771538	-0.830153	2.5009	1.76588
GRMZM2G022311	0.04145	0.00625	0.40295	0.7612	0.45535	0.0691	0.18425	0.036	-3.9582	-3.11493	0.369696	0.240252	-0.4465	1.50538	1.40718	1.5423
GRMZM2G022402	0.36875	0.65115	0.2586	0.03825	0.00265	0.24595	0.07255	0.40605	0.160484	-0.232395	0.40827	-0.997561	-1.43865	-0.485095	-0.920479	-0.618843
GRMZM2G022442	0.25145	0.0109	0.28285	0.8663	0.73665	0.0004	0.6878	0.13535	-1.56636	-1.89324	-1.03351	0.544937	0.0859408	2.86872	0.503637	0.907699
GRMZM2G022558	0.0089	0.0018	0.54925	0.4531	0.58305	0.00095	0.24195	0.02645	-2.47819	-1.79399	-0.332402	-0.386036	0.176954	1.83552	0.769147	1.68862
GRMZM2G022642	0.4398	0.3214	0.0126	0.0206	0.35265	0.74515	0.7561	0.8974	-0.0778283	0.458497	0.8941	-0.950818	0.279984	0.242069	-0.162312	-0.31024
GRMZM2G022679	0.2557	0.0619	0.00415	0.00655	0.3735	0.6688	0.32875	0.1764	-1.63242	1.58527	2.83656	-1.44924	0.386463	0.303763	-0.792757	1.05141
GRMZM2G022799	0.2134	0.0084	0.2949	0.40075	0.2896	0.0188	0.72345	0.1502	0.0971783	1.30381	0.203053	1.1565	0.355783	-1.06488	0.193229	-1.23668
GRMZM2G022820	0.0087	0.00755	0.1971	0.20185	0.4071	0.5461	0.02095	0.0122	-3.37174	-2.40831	-0.808517	1.18404	0.39886	0.437418	2.58576	2.22043
GRMZM2G022904	0.9571	0.61895	0.3763	0.71295	0.0076	0.0394	0.2438	0.004	-0.736763	0.583361	0.527534	0.153276	1.76469	1.72287	1.11264	2.65194
GRMZM2G022958	0.00035	5e-05	0.013	0.0131	0.0173	0.0184	0.00195	0.37485	3.41567	1.9259	0.945758	-1.33224	-1.03938	-1.13113	-1.75447	-0.91884
GRMZM2G023045	0.7583	0.83015	0.4185	0.834	0.31195	0.03105	0.01305	0.03465	0.661687	0.177876	-1.3038	-0.865186	0.918235	6.26165	6.9833	3.73314
GRMZM2G023051	0.03575	0.24865	0.3652	0.01635	0.61145	0.0979	0.06765	0.0755	-2.82885	-0.494596	-0.644905	2.62427	0.288259	-1.25465	1.78535	1.27833
GRMZM2G023132	0.35155	0.02895	0.5862	0.0056	5e-05	0.02995	0.1714	0.6896	-1.11017	-2.09711	-0.6591	4.00281	-1.98385	1.93183	-2.58075	-0.4673
GRMZM2G023152	0.7198	0.3108	0.00285	0.70045	0.00235	0.0303	0.78515	0.98975	0.31507	-0.580809	-1.71985	-0.398335	-2.20814	-1.91795	-0.249495	-0.0845051
GRMZM2G023204	0.02745	0.08775	0.44765	0.21225	0.03995	0.48185	0.89865	0.7983	0.715093	0.847305	0.105372	-0.103461	0.817192	-0.218622	-0.0589017	-0.0747371
GRMZM2G023220	0.0484	0.0353	0.82645	0.42355	0.1399	0.47665	0.6159	0.93385	-1.39717	-1.16758	-0.112019	0.420979	-0.640602	0.474689	0.343442	-0.199697
GRMZM2G023655	0.6312	0.16945	0.0385	0.46715	0.7361	0.0125	0.78775	0.19955	-1.28771	-0.889961	-1.632	1.1141	0.11961	-1.98555	-0.207062	-1.47775
GRMZM2G023683	0.7318	0.6443	0.0186	0.4723	0.8662	0.0378	0.03175	0.7158	0.00525894	-0.407587	2.47851	1.09148	0.0698884	2.33792	2.62704	0.152255
GRMZM2G023748	0.0073	0.0837	0.461	0.53785	0.27	0.6552	0.0163	0.01945	-1.6114	-0.692725	0.361705	0.0777777	0.42025	-0.207102	1.1444	2.23574
GRMZM2G023840	0.03115	0.00755	0.2092	0.23195	0.141	0.0027	0.68065	0.08645	-1.85709	-1.15454	-0.630986	0.964261	-0.62697	1.72364	-0.306845	1.06084
GRMZM2G023946	0.69405	0.96545	0.04115	0.02255	5e-05	0.0008	0.00055	0.00085	0.14604	-0.0115231	0.782714	1.33277	1.66119	1.6877	1.80333	2.24005
GRMZM2G023952	0.4224	0.01445	0.8391	0.3575	0.0137	0.413	0.9085	0.6436	0.0618218	-1.24545	-0.236577	0.966992	-1.0072	0.429904	0.0560925	0.18761
GRMZM2G023986	0.00505	0.0001	0.1308	0.89745	0.48965	0.3923	0.0012	0.0383	-3.25332	-3.0332	0.580484	0.396205	-0.380618	-0.420885	3.19407	1.35854
GRMZM2G024099	0.00465	0.00135	0.7913	0.10085	0.0101	0.75235	0.0006	0.00025	-3.44206	-2.12508	-0.0751433	1.76488	0.951272	-0.0706725	2.63499	2.882
GRMZM2G024196	0.142	0.43685	0.0003	0.4684	0.1363	0.00895	0.04835	0.3699	1.19831	0.504284	2.98239	-0.399516	-0.681639	1.686	-1.28856	-0.786424
GRMZM2G024234	0.01195	0.67285	0.01215	0.56295	5e-05	5e-05	0.4665	0.0003	-3.81546	-0.247642	2.23185	-0.108329	2.44796	4.84145	-0.753614	5.39429
GRMZM2G024331	0.21745	0.03305	0.13895	0.08095	0.025	0.12825	0.07815	0.94345	1.07566	2.10498	0.75885	-0.848639	1.74657	1.80417	2.59538	-0.314772
GRMZM2G024345	0.6601	0.4488	0.0126	0.98145	0.0219	0.07505	0.12785	0.0085	0.421898	-0.586348	3.13485	0.0416745	1.6261	2.00388	3.71857	3.56935
GRMZM2G024476	0.00195	0.00035	0.0039	0.519	0.2013	0.30725	0.80495	0.7075	2.07836	2.57152	1.34904	0.292246	0.739425	0.842921	0.248919	-0.570825
GRMZM2G024530	0.56795	0.55625	0.84215	0.0203	0.003	0.15365	0.06335	0.27	0.595645	0.2144	0.0157732	0.949137	1.15991	0.654112	0.851073	0.624897
GRMZM2G024799	0.10955	0.0346	0.28425	0.54895	0.49305	0.03715	0.39875	0.8862	0.733002	-0.741012	-0.659433	0.123759	0.257361	-1.06294	-0.385752	-0.0324751
GRMZM2G025105	0.7065	0.98745	0.55435	0.3877	0.022	0.00925	0.8237	0.67585	-0.241903	0.0584569	0.310151	-0.31988	1.35211	-1.46765	-0.239252	-0.832185
GRMZM2G025107	0.4017	0.95215	0.00485	0.1636	0.878	0.01455	0.52085	0.58515	0.272071	0.059549	1.44122	-0.666137	-0.0090865	1.59306	0.334048	-0.992704
GRMZM2G025175	0.14875	0.02305	0.68945	0.80025	0.21065	0.0722	0.8299	0.01	-2.72922	-3.61724	-0.655632	0.542185	0.655872	2.04015	0.260859	2.39851
GRMZM2G025182	0.09895	0.0029	0.51305	0.48335	0.0654	0.2652	0.0703	0.0007	-3.70719	-3.08803	0.228952	-0.124199	0.913703	0.962684	2.00206	2.95796
GRMZM2G025190	0.79325	0.8764	0.0238	0.4626	0.9911	0.0395	0.84695	0.5492	-0.0992419	0.107343	1.19145	-0.162828	-0.0458274	1.70456	0.163631	-0.894733
GRMZM2G025205	0.0095	0.0005	0.1515	0.82865	0.59975	5e-05	0.4315	0.5128	-1.90327	-2.14067	-0.818572	0.184582	-0.133597	2.37558	-0.555018	0.678325
GRMZM2G025240	0.25255	0.03425	0.66075	0.865	0.24005	0.15395	0.66875	5e-05	0.896407	-1.71749	0.207183	0.292321	0.523686	-0.976328	0.373792	2.96248
GRMZM2G025441	0.15	0.0024	0.00105	0.55035	0.09215	5e-05	0.16115	0.2939	-1.53293	-1.46336	-2.31836	0.749233	-0.771237	2.53031	-0.969056	0.563256
GRMZM2G025448	0.0407	0.26295	0.28695	0.07535	0.27545	0.0042	0.22345	0.4897	1.21526	-0.55524	-0.77049	-0.486014	0.463474	-1.67964	-0.66727	0.167378
GRMZM2G025458	0.1475	0.40375	0.56465	0.03805	0.76865	0.05045	0.62125	0.03125	1.83716	-0.903423	-0.596988	-2.7022	-0.32028	2.28182	0.477791	2.22836
GRMZM2G025459	0.24505	0.40415	1	0.0089	0.37545	0.10075	0.01345	0.1184	-2.52518	-0.830125	0.577553	3.31385	0.468916	1.50799	2.71767	1.35109
GRMZM2G025579	0.01395	0.04295	0.4395	0.13695	0.03415	0.0138	0.12515	0.0622	-1.94618	-1.12336	-0.346184	0.748027	0.882394	1.57644	1.19802	1.20122
GRMZM2G025783	0.09675	0.6156	0.0026	0.2496	0.109	0.2058	0.0009	0.18865	0.643674	-0.193972	1.22787	-0.305841	0.687191	-0.599761	1.60011	0.902832
GRMZM2G026015	0.6273	0.10475	0.7998	0.01745	0.25605	0.1183	0.0001	0.03995	0.115787	-1.36718	0.171073	-2.05989	0.725303	-1.2517	-4.86803	1.71706
GRMZM2G026065	0.01365	0.03125	0.51005	0.8562	0.4386	0.3939	0.1545	0.1716	-1.73285	-1.06281	-0.226561	-0.312196	0.278347	0.423895	0.708208	0.788498
GRMZM2G026143	0.17875	5e-05	0.8512	0.494	0.50925	0.0702	0.0024	0.39345	0.611291	1.93192	-0.172694	-0.271366	0.227724	-0.764867	-1.52963	0.352008
GRMZM2G026346	0.0348	0.0394	0.26805	0.09215	0.0389	0.89695	0.37145	0.01505	-2.66504	-1.44408	-0.627643	1.52131	0.993002	-0.0659696	0.733629	1.72436
GRMZM2G026532	0.5969	0.00245	0.8684	0.00425	0.0001	0.03995	0.0911	0.00825	-0.158229	-1.67116	-0.232937	2.4736	-1.82473	1.22841	-1.4321	-2.29646
GRMZM2G026558	0.10915	0.02535	0.0925	0.46165	0.60835	0.42	0.0293	0.0411	-2.99125	-2.21661	-1.62597	1.32471	0.28115	-0.595799	2.68387	1.73746
GRMZM2G026560	0.03915	0.23105	0.1518	0.0323	0.53165	0.35125	0.09835	0.2317	-1.56578	-0.694548	-0.678429	1.22195	0.282019	-0.602897	1.12468	0.788753
GRMZM2G026643	0.022	0.0005	0.93785	0.6019	0.0728	0.0613	0.0088	0.0495	-2.47557	-2.40678	-0.0729935	0.716971	0.73178	1.04862	2.13791	1.24768
GRMZM2G026780	0.3556	0.3283	0.82495	0.032	0.00235	0.72025	0.02335	0.0079	0.822458	0.669228	0.0222012	1.49304	1.3128	0.315593	1.63704	2.10533
GRMZM2G026918	0.00725	0.1236	0.9215	0.0384	0.6024	0.98545	0.0553	0.05015	-2.91022	-1.21027	0.109499	1.86886	0.28625	-0.0077901	2.04733	1.48561
GRMZM2G026930	0.008	0.83345	0.6762	0.4879	0.0029	0.3308	0.21035	0.3036	2.09591	-0.0443357	-0.289045	1.16775	-3.33267	-0.632085	-1.35372	1.08562
GRMZM2G027217	0.02985	0.0141	0.17675	0.05395	0.00035	0.0024	0.40545	5e-05	-2.96055	-2.07339	1.02133	-3.20932	3.42824	4.61918	1.03874	3.58388
GRMZM2G027317	0.795	0.7016	0.39265	0.619	0.8839	0.02095	0.84155	0.0004	0.394508	-0.246689	0.58425	-0.125707	0.0407213	-1.4948	0.0474336	2.91139
GRMZM2G027627	0.48585	0.51285	0.0202	0.0456	0.02945	0.759	0.78865	0.4963	0.59439	0.451993	1.43572	-1.39876	-1.37822	0.24104	0.1926	0.483245
GRMZM2G027683	0.07835	0.03315	0.53705	1	0.02395	0.1781	0.0015	0.00885	-3.17418	-3.60448	-0.779797	2.4497	1.47283	1.5942	6.25227	2.16474
GRMZM2G027958	0.08275	0.70985	0.3871	0.01095	0.27825	0.2466	0.0408	0.16095	0.635107	0.223751	0.139714	-0.909708	-0.488615	-0.475364	-0.987432	-1.04362
GRMZM2G027960	0.02625	0.07225	0.00625	0.1645	0.1173	0.4983	0.62025	0.7951	2.1803	1.18743	1.74242	-0.549202	0.753374	0.470454	0.330327	-0.0649753
GRMZM2G027976	0.02485	0.00885	0.05925	0.03575	0.89	0.0038	0.94825	0.0114	-4.39634	-2.12945	-1.5764	-2.09386	-0.00845719	3.01365	-0.0824915	1.65671
GRMZM2G028010	0.52975	0.08345	0.18835	0.6803	0.0013	0.0312	0.64185	0.83025	-0.856538	-1.74463	2.02007	-0.294058	-1.94115	2.01611	0.533591	-0.192313
GRMZM2G028041	0.03935	0.2941	0.0134	0.0016	5e-05	0.00055	0.00245	0.0002	3.08486	-0.8553	-1.31105	-2.41581	-3.30444	4.52848	-2.9013	4.62849
GRMZM2G028110	0.27605	0.06265	0.00035	0.03895	0.2112	0.00695	0.31245	0.4073	0.522599	1.3095	2.85645	-0.995721	0.509156	-1.48847	0.699227	-0.9612
GRMZM2G028129	0.0567	0.8375	0.4076	0.6174	0.00125	0.8852	0.01305	0.0002	-1.86834	0.111949	0.195034	0.292966	1.21773	0.0623963	1.12039	2.42837
GRMZM2G028134	0.1233	0.0171	0.01175	0.00295	0.1478	0.8288	0.2133	0.0765	-1.28521	1.26103	-1.60136	3.07832	-0.721302	-0.148312	1.11773	-1.26505
GRMZM2G028179	0.91585	0.02005	0.07035	0.9521	0.004	0.1258	0.1123	0.90615	-0.552044	-1.49834	-0.976315	0.42565	1.08329	-0.710651	0.876098	-0.145157
GRMZM2G028234	0.01725	0.79435	0.9257	0.11275	0.93475	0.0291	0.50075	0.2646	1.01711	0.174228	-0.195288	-0.412424	-0.121023	-0.991755	-0.33168	-1.03883
GRMZM2G028556	0.0491	0.00085	0.09225	0.20795	0.66325	0.0907	0.04045	0.9449	-2.02168	-2.01761	-0.928082	1.08349	-0.225414	0.85994	1.10971	-0.174168
GRMZM2G028656	0.6403	0.5193	0.0004	5e-05	0.44785	0.8387	5e-05	0.56435	0.912225	0.533899	2.73368	2.08404	-0.312636	-0.158042	5.24506	-0.555266
GRMZM2G028677	0.6135	0.0375	0.01015	0.6684	0.0001	0.8159	0.011	0.6257	-1.26474	1.33022	-1.74896	0.231109	2.14295	-0.0639302	2.03826	0.144927
GRMZM2G028821	0.21565	0.04045	0.0019	0.0173	0.0979	0.0339	0.01455	0.9261	1.11221	1.53325	1.93014	-1.3768	-0.810151	1.16662	-1.37944	-0.126835
GRMZM2G029314	0.016	0.03195	0.39445	0.0345	0.4573	0.3537	0.0427	0.051	-2.72228	-1.77433	-0.539372	2.24215	0.346983	-0.722122	2.05865	1.50777
GRMZM2G029400	0.00145	0.0019	0.0075	0.04715	0.588	5e-05	0.8407	0.01305	-3.57104	-1.81483	-1.66049	-1.28361	-0.271505	2.69845	0.134172	1.75971
GRMZM2G029518	0.001	5e-05	0.31675	0.4725	0.2228	0.79345	5e-05	0.00085	-3.54454	-3.97716	0.119163	0.274638	0.428396	0.190179	3.62926	2.64336
GRMZM2G029587	0.01525	0.97	0.4057	0.05035	0.2017	0.0102	0.14975	0.2376	1.04835	0.0190636	0.171904	-0.595325	-0.553734	-1.16218	-0.704115	-0.944304
GRMZM2G029713	0.0418	0.41795	0.4995	0.0427	0.37805	0.0168	0.11715	0.22135	0.645364	-0.373282	0.0215797	-0.436764	-0.462513	-1.17517	-0.800486	-0.891163
GRMZM2G029756	0.13	0.86535	0.03655	0.0038	0.5173	0.6242	0.1418	0.30165	0.3411	-0.0184173	0.64061	-1.03466	-0.311507	-0.137841	-0.672405	-0.843317
GRMZM2G029780	0.377	0.3243	1	0.1764	0.0033	0.06535	1	0.00415	-1.93059	-0.998339	-1.27266	1.82812	-1.81792	2.04446	2.47119	-2.57245
GRMZM2G030009	0.4098	0.04305	0.87915	0.1914	0.0482	0.49055	0.259	0.8586	-1.70642	-1.6528	-0.0320507	1.34793	-1.0279	-0.376624	0.868518	-0.377392
GRMZM2G030036	0.00395	0.06015	0.0118	5e-05	0.6764	5e-05	0.0135	0.03535	-2.56747	-0.718734	-1.53626	5.84995	-0.217806	4.23174	2.04745	1.36584
GRMZM2G030173	0.04475	0.00735	0.4394	0.15525	0.64425	0.3199	0.0415	0.0212	-2.77046	-2.05263	0.281294	1.73361	0.13345	0.755092	1.78095	1.27903
GRMZM2G030181	0.1754	0.01385	0.06465	0.00535	0.38055	0.58305	0.00165	0.54515	-7.03892	-1.78532	0.665965	4.29815	0.415275	-0.257841	4.2904	0.169933
GRMZM2G030216	0.4709	0.2341	0.0018	0.00775	0.2407	0.72895	0.80255	0.0718	0.451845	0.916483	2.84874	-1.96176	-0.711381	-0.246158	0.251515	-2.05348
GRMZM2G030228	0.00655	0.95475	0.82265	0.83675	0.19625	0.94465	0.68745	0.0394	-2.06292	-0.0194576	0.0649175	-0.200234	0.485099	-0.0329769	0.241818	1.42576
GRMZM2G030284	0.0034	0.01095	0.6852	0.01435	0.4302	0.8329	0.00475	0.01295	-2.71032	-1.53823	-0.136787	1.92542	0.331647	-0.133763	2.95502	1.64878
GRMZM2G030571	0.1893	0.00495	0.00055	0.10445	0.73295	0.0072	0.5839	0.81845	0.412873	-1.20792	-1.7825	1.46641	-0.19502	-1.34638	0.31074	-0.203271
GRMZM2G030636	0.5621	0.5492	0.16435	0.10625	0.0182	0.4974	0.63705	0.01085	-0.835335	0.696185	-1.10462	1.73107	-1.02766	-0.245227	0.795771	-1.65455
GRMZM2G030768	0.01555	0.06485	0.5242	0.00615	0.11075	0.62495	0.01075	0.05765	-4.32832	-1.18034	-0.337392	3.41753	0.73894	-0.278284	1.96756	1.22556
GRMZM2G030850	0.00935	0.0059	0.96645	0.49595	0.72855	0.00145	0.1635	0.00125	-3.63498	-3.112	-0.147619	-0.278301	0.0946613	2.71362	1.67258	2.26132
GRMZM2G030869	0.3746	0.04655	0.0171	0.01955	0.19845	0.31495	0.2286	0.03565	-1.05256	0.813917	-1.25462	1.65254	-0.584045	0.620508	0.592969	-1.93249
GRMZM2G031004	0.0353	0.17845	0.62415	0.04	0.8418	0.34105	0.1658	0.48975	1.75852	1.13262	-0.488421	-0.893794	-0.200828	-0.550747	-1.04414	0.43886
GRMZM2G031033	0.0443	0.90095	0.19585	0.3006	0.36795	0.8818	0.73605	0.01615	2.89409	-0.0803692	0.943601	1.39789	-0.84863	0.00819635	-0.389238	6.18624
GRMZM2G031065	0.00095	0.82395	0.0019	0.00935	0.1364	0.41045	0.077	0.98505	2.81729	0.198671	1.54971	-1.05071	-0.721351	-0.254479	-1.04152	-0.322708
GRMZM2G031167	0.0184	0.36575	0.00375	0.02395	0.8294	0.8823	0.19675	0.7937	2.04888	0.710312	2.86346	-1.52283	-0.250207	0.236044	0.931599	-0.0968758
GRMZM2G031317	0.05265	0.3164	0.00485	0.095	0.2492	0.60255	0.01365	0.011	1.10298	0.489711	1.40008	-0.815725	-0.493185	0.305688	-1.41855	-2.20146
GRMZM2G031354	0.188	0.4464	0.6378	0.2471	0.92865	0.02735	0.03205	0.13235	0.693055	0.409059	-0.24599	-0.530393	0.0123769	-1.02908	-1.01711	-1.16941
GRMZM2G031432	0.22515	0.90345	0.1725	0.00555	0.1037	0.0366	0.58095	0.3139	1.00789	0.174485	5.83622	-3.05019	-1.66869	-1.74645	0.675791	-1.74287
GRMZM2G031441	0.04285	0.06085	0.18245	0.6989	0.7423	0.0117	0.6676	0.3853	2.14685	3.63361	-1.54031	-0.0785646	0.204692	-2.97189	-0.378964	0.765511
GRMZM2G031447	0.0061	0.07795	0.37025	0.00325	0.5972	0.9537	0.7429	0.2397	1.48064	-0.807239	0.0720089	-1.18653	-0.326723	0.151323	-0.195027	-1.15933
GRMZM2G031504	0.6333	0.14595	0.1025	0.39795	0.2658	0.00405	0.11295	0.0449	-0.431504	-0.661677	-0.840418	-0.329201	0.392472	-1.3794	0.768333	1.67997
GRMZM2G031607	0.26765	0.6599	0.9808	0.035	0.88115	0.7512	0.2053	0.0439	-0.636436	-0.251219	0.0895257	1.11661	0.0908673	0.0387527	0.739437	1.6298
GRMZM2G031615	0.0804	0.8324	0.0349	0.02875	0.90425	0.24895	0.7001	0.50745	-2.2981	0.16723	-1.4222	2.51799	0.0243948	-0.743194	0.310333	0.501274
GRMZM2G031660	0.1178	0.0405	5e-05	0.00065	0.84815	0.00375	0.0914	0.12165	0.86922	1.10302	3.22646	-1.91552	0.0410996	-1.5167	1.15036	-1.38941
GRMZM2G031724	0.52165	0.9851	0.16725	0.6627	0.0076	0.7411	0.0179	0.14155	-1.14623	0.0102472	0.8021	0.0440556	1.57068	0.269535	2.67243	1.19606
GRMZM2G031730	0.0786	0.4449	0.0069	0.17495	0.01535	0.82855	0.3766	0.00185	-3.09365	0.682462	-3.70163	1.47926	2.01134	-0.134294	-0.901908	3.07818
GRMZM2G031827	0.0049	0.0055	0.0282	0.1014	0.9551	0.35955	0.8542	0.0411	-3.88494	2.27134	2.11436	-1.64899	0.0424187	0.664235	-0.226793	2.0518
GRMZM2G031837	0.0077	0.0174	0.4791	0.0954	0.6611	0.2511	0.02945	0.0271	-2.61545	-1.49796	-0.348504	1.16994	0.155905	0.735055	1.66986	1.33118
GRMZM2G031904	0.83595	0.313	0.5195	0.0185	0.86885	0.58375	0.02065	0.0564	-0.0929736	-0.988162	0.550016	2.89627	-0.133621	0.494659	2.00827	1.29328
GRMZM2G031938	0.00975	0.00045	0.9617	0.9891	0.3382	0.0722	0.07695	0.0924	-2.88427	-2.67266	-0.127886	0.249563	0.401112	1.27436	1.51523	0.929977
GRMZM2G032107	0.0448	0.12615	0.97965	0.3504	0.8423	0.04055	0.9598	0.50295	0.690047	-0.65172	-0.174804	-0.0474795	-0.183195	-0.889186	-0.0378548	-0.980845
GRMZM2G032198	0.0004	0.0587	0.05995	0.04315	0.5494	5e-05	0.012	0.4454	3.18897	-0.748457	0.807325	0.764437	0.233098	-2.83914	1.22843	-0.219067
GRMZM2G032478	0.0256	0.68665	0.00965	0.05745	0.6093	0.00405	0.31125	0.33435	1.70861	-0.167509	1.14211	-0.600429	-0.299663	-1.38981	-0.513036	-0.958423
GRMZM2G032594	0.0231	0.2549	0.42875	5e-05	0.0186	0.7413	0.66425	0.29085	-2.56177	0.564772	-0.599046	4.46584	-1.02801	0.270293	0.392728	0.576739
GRMZM2G032807	0.2345	0.86595	0.85435	0.265	0.01655	0.6312	0.0379	0.01865	0.868712	0.0407694	0.017222	-0.447242	-1.06062	-0.20574	-0.973178	-1.59679
GRMZM2G032977	0.09325	0.2502	0.0161	0.9374	0.7298	0.00725	0.64965	0.09075	-1.32125	-0.46188	-1.23945	0.379034	0.0802928	1.35583	-0.269334	1.06132
GRMZM2G033126	0.62295	0.01765	0.51325	0.17175	0.039	0.02795	0.37225	0.93935	0.171183	-1.42984	0.269862	1.3274	-0.923497	1.35227	-0.776652	-0.218299
GRMZM2G033208	0.99585	0.1799	0.15745	0.38345	0.0139	0.12775	0.0384	0.09675	-0.110853	0.490763	0.672611	0.726779	1.64557	1.12584	1.41269	1.80951
GRMZM2G033359	0.13265	0.22305	0.083	0.27745	0.01015	0.002	0.0113	0.9202	0.738865	-0.656483	0.843844	1.46282	1.2521	2.49015	2.36265	-0.153013
GRMZM2G033555	0.1395	0.00925	0.01695	0.5131	0.0832	0.98925	0.75275	0.44455	1.14827	1.08681	1.0278	-0.68613	-0.666621	0.0323782	0.161168	-0.559107
GRMZM2G033576	0.00015	0.07865	0.6395	0.67175	0.0637	0.8063	0.0931	0.041	-7.99633	-1.76134	0.300216	-0.132153	1.37753	0.294741	2.11984	1.59606
GRMZM2G033630	0.16725	0.0729	0.158	0.41415	5e-05	5e-05	0.4254	0.00135	-0.892882	-0.871421	-0.693469	0.495216	1.85402	2.95171	0.551768	2.3678
GRMZM2G033649	0.7862	0.50025	0.5444	0.42745	0.0484	0.13345	0.05625	0.00375	0.0114913	-0.275025	0.248398	0.575469	0.740458	0.727036	0.940621	2.10389
GRMZM2G033785	0.0286	0.09795	0.7099	0.0097	0.3088	0.69325	0.02075	0.00825	-4.29142	-1.12026	-0.231747	3.32268	0.505731	-0.26955	2.43397	1.86092
GRMZM2G033952	0.0979	0.0149	0.8583	0.0556	0.04575	0.0001	0.40945	0.1532	-1.75352	-1.06048	-0.257563	1.6087	0.723731	2.33837	-0.470076	-1.29079
GRMZM2G034061	0.0493	0.08615	0.0077	0.09695	0.51455	0.1846	0.1389	0.43125	1.38243	1.03626	1.60873	-0.878534	0.290531	0.826087	-0.896736	-0.602438
GRMZM2G034152	0.0005	0.03885	0.02645	0.6964	0.6581	0.00065	0.0369	0.03125	-2.96168	-0.880542	-1.06902	0.472452	-0.21233	1.86239	1.20013	1.6219
GRMZM2G034155	0.00615	0.0014	0.77835	0.234	0.5874	0.6583	0.00305	0.10615	-4.10184	-2.26289	-0.300299	1.42858	0.153916	0.323194	2.82735	0.933495
GRMZM2G034206	1	0.0033	0.0127	1	0.4439	0.8243	0.00275	0.2958	-0.0327838	-7.00128	6.09446	0	0.558923	-0.201292	7.0048	-1.26331
GRMZM2G034302	0.0011	0.01005	0.0118	0.00025	0.00025	0.5394	0.00125	0.7578	1.98736	1.08301	0.955529	-1.81678	-1.4194	0.297356	-1.53305	-0.166872
GRMZM2G034360	0.2518	0.5937	0.35885	0.0036	0.04005	0.1134	0.09105	0.0361	-1.60849	0.282456	-0.65849	2.47382	-0.863746	0.834027	0.889832	-1.64169
GRMZM2G034385	0.0024	0.4157	0.8114	0.26105	0.8768	5e-05	0.6353	0.19765	2.60582	-0.347111	-0.0483065	-0.223544	-0.00122188	-2.28102	-0.230004	-1.06636
GRMZM2G034471	0.02075	0.5319	0.24925	0.02545	0.05085	0.07435	0.4872	0.16325	1.20885	-0.255776	0.362902	-0.984646	-0.951323	-0.81904	0.346616	-1.18694
GRMZM2G034572	0.0285	0.00205	0.27125	0.1177	0.7676	0.68965	0.03345	0.0883	-2.10832	-1.93795	-0.477996	1.16299	-0.146569	0.26686	1.50688	1.05499
GRMZM2G034623	1	0.03095	0.5932	0.5271	0.00455	0.39985	0.1745	0.07525	-4.02562	3.65676	-0.559412	0.714486	1.60865	-0.684878	1.38131	1.35924
GRMZM2G034647	0.13735	0.07425	0.21815	0.0618	0.87825	0.4823	0.0129	0.01575	-2.28524	-2.22821	-0.644689	1.48249	-0.0329093	-0.415522	2.7194	1.63603
GRMZM2G034815	0.2269	0.02025	0.6686	0.05285	0.0221	0.05445	0.7023	0.81555	0.561462	-1.48915	0.175875	-1.13552	-1.26761	1.37062	0.236537	-0.00721204
GRMZM2G034828	0.0029	0.0313	0.61785	0.0042	0.49165	0.44315	0.00695	0.0338	-3.57011	-1.1737	-0.15233	2.08567	0.276689	-0.454053	2.26001	1.33224
GRMZM2G034833	0.0538	0.0163	0.34565	0.08985	0.9447	0.34785	0.2096	0.0171	-2.40218	-2.08432	-0.604648	1.36559	-0.042096	0.783449	1.13984	1.67166
GRMZM2G034956	0.07505	0.5956	0.4617	0.0033	0.23155	0.01205	0.78505	0.6831	-2.29284	-0.405774	-0.851873	5.47801	-0.731461	3.18391	0.297955	0.250732
GRMZM2G034985	0.00095	0.00035	0.01125	0.3043	0.5078	0.00025	0.01335	0.03815	-3.58191	-1.82566	-1.5924	-0.168571	0.210167	2.20078	2.04077	1.59916
GRMZM2G035023	0.20145	0.41285	0.16595	0.03015	0.98855	0.01915	0.63115	0.6367	0.194654	0.527713	0.336286	-0.552076	-0.0632136	-1.12006	-0.230077	-0.580301
GRMZM2G035156	0.0173	0.0007	0.02615	0.24485	0.5174	0.15715	0.58105	0.00085	-4.71248	-3.13355	-2.21982	-4.27299	-0.274253	1.10051	0.597772	2.37205
GRMZM2G035189	0.2109	0.095	0.42965	0.7863	0.00235	0.00385	0.15655	0.03535	-1.97264	-1.25579	-1.02694	0.167132	1.53507	4.19554	-1.73717	1.19269
GRMZM2G035222	0.01555	0.87835	0.0452	0.03645	0.06755	0.9204	0.2452	0.13685	1.04776	0.125978	0.556392	-0.53422	0.63882	0.158634	0.585824	0.726977
GRMZM2G035370	0.60215	0.2799	0.91995	0.6436	0.57765	0.04445	0.06875	0.00365	0.302396	1.1324	-0.0294502	-0.0341652	0.263583	1.73351	1.72406	3.41247
GRMZM2G035520	0.0074	0.1518	0.057	0.04125	0.1941	0.18315	0.17305	0.7873	-1.60281	-0.561988	-0.783249	0.96657	-0.520625	0.66157	0.651678	0.0531858
GRMZM2G035568	0.2787	0.0153	0.12265	0.53965	0.2509	0.3626	0.0406	0.02285	3.88614	-9.78193	7.03901	1.60851	2.04187	-2.43608	-8.56099	11.8488
GRMZM2G035599	0.0296	0.00065	0.17215	0.00015	0.5681	0.2785	0.51705	0.0636	-2.24288	-2.41979	-1.1757	5.495	0.207216	0.864231	0.6867	1.18505
GRMZM2G035665	0.01675	0.0579	0.9784	0.1338	0.2344	0.4186	0.15405	0.04725	-2.9181	-1.30059	-0.0369009	1.37884	0.56587	-0.462377	1.11021	1.40472
GRMZM2G035704	0.00575	0.20375	0.01665	0.70645	0.08245	0.5274	0.09645	0.2385	-3.85234	1.25348	1.46558	0.794617	-1.42561	-0.386443	-1.15689	-1.36713
GRMZM2G035821	0.00965	0.8508	0.03305	0.3876	0.99295	0.2581	0.9876	0.5374	1.07684	0.0554568	0.763265	0.0415948	-0.0678706	-0.287177	-0.0528153	-0.558711
GRMZM2G035890	0.8487	0.411	5e-05	0.04905	0.81915	0.334	0.0003	0.43435	-0.66185	0.4925	4.26895	-0.712245	0.0283973	-0.419626	4.53412	-0.626664
GRMZM2G036009	0.17285	0.1037	0.0441	0.9083	0.37345	0.64645	0.04265	0.0387	-1.92417	-1.71726	2.12329	-0.163897	0.639154	0.485433	2.88947	1.86097
GRMZM2G036048	0.10965	0.75695	0.00065	0.28585	1	0.02405	0.1022	0.3496	7.82208	0.342949	4.18978	-0.635042	-1.11721	-4.06979	-2.09332	0.658372
GRMZM2G036072	0.90115	0.0278	0.52075	0.5517	0.67585	0.75365	0.089	0.03155	-0.717139	8.15638	-1.42151	1.13454	0.878732	0.441157	-6.72011	-7.98462
GRMZM2G036092	0.0193	0.0029	0.13395	0.3382	0.32125	0.17965	0.1313	0.1964	-2.98428	-2.78771	-0.985005	0.913295	-0.548859	1.08376	1.56705	0.735204
GRMZM2G036134	0.51445	0.0166	0.26585	0.5635	0.0071	0.7857	0.0109	5e-05	0.0208424	-1.71087	0.471017	-0.145347	1.35824	-0.0829159	2.07338	5.03173
GRMZM2G036286	0.03295	0.58445	0.0778	0.0034	0.7073	0.71735	0.52515	0.64695	1.10288	0.265719	0.467974	-1.10961	0.0800632	0.289264	-0.261872	-0.634212
GRMZM2G036340	0.72715	0.07385	0.07725	0.84845	0.00935	0.0224	0.9806	0.68745	-0.414947	-1.08772	0.765925	0.364114	-1.32673	-1.19984	-0.04462	-0.470919
GRMZM2G036351	0.0004	0.0082	0.0243	0.2314	0.0024	0.1364	0.06615	0.2059	2.38565	1.13792	0.755858	1.13665	1.53367	0.977655	1.19907	-1.76038
GRMZM2G036365	0.2555	0.00025	0.00195	0.122	0.0345	0.00085	0.00045	0.281	0.385594	2.29303	1.39359	-0.532822	0.981287	-1.6376	-1.75766	-0.843224
GRMZM2G036436	0.065	0.015	0.74025	0.11435	0.07835	0.0362	1	0.3914	-2.68461	-2.62871	0.0912088	-1.19091	-1.05972	3.91619	0.12974	0.641306
GRMZM2G036448	0.82395	0.6302	0.01285	0.8757	0.42435	0.0022	0.00035	0.0023	-0.109363	-0.234788	1.34094	0.137036	0.337965	2.08707	2.11844	2.14268
GRMZM2G036609	0.9538	0.90705	0.3592	0.1794	0.06855	0.02985	0.02005	0.0986	0.199124	0.0279629	0.603334	0.634467	1.09	1.48958	1.56686	1.35447
GRMZM2G036619	0.0248	0.03015	0.6362	0.03415	0.22375	0.21485	0.02345	0.06155	-3.32578	-1.61115	-0.268482	2.32811	0.67315	1.08452	3.08658	1.35171
GRMZM2G036708	0.00195	0.42075	0.58085	0.00685	5e-05	5e-05	0.06225	0.0061	-2.5002	0.33794	0.195142	1.88141	1.74362	2.53864	1.20067	2.18992
GRMZM2G036921	0.84545	0.5999	0.1925	0.724	0.0683	0.81335	0.01835	0.0068	-0.499934	-0.191525	0.399907	0.57806	0.694255	0.201425	1.15551	2.21277
GRMZM2G036940	0.5819	0.41145	0.00015	0.01475	0.75225	0.27225	0.13695	0.09155	-0.932477	0.384514	-2.03095	2.01458	0.0958097	-0.483145	0.84493	-1.19216
GRMZM2G037156	0.00395	0.30355	0.55535	0.00975	0.57435	0.0127	0.27305	0.00075	-3.67324	-0.745312	-0.267689	2.6257	-0.282943	2.42238	1.18486	2.36793
GRMZM2G037255	0.0008	0.0003	0.0427	0.98195	0.2653	0.0005	0.06935	0.02255	-3.11339	-1.47432	-0.938491	0.166364	0.491257	1.94036	0.831279	2.39535
GRMZM2G037265	0.41105	0.19065	0.1898	0.0493	0.977	0.48515	0.0007	0.0144	-1.05939	-0.824994	-0.801682	1.81138	-0.0130658	-0.409732	2.83653	1.83927
GRMZM2G037284	5e-05	0.04255	0.1641	0.0087	5e-05	0.40905	0.00415	0.0053	-7.92544	2.43153	1.42356	2.20352	2.17158	1.029	3.23948	3.53872
GRMZM2G037411	0.0523	0.06675	0.00095	0.0262	0.32565	0.3106	0.3036	0.08945	1.02811	1.08503	1.97	-0.872466	-0.522577	-0.434678	-0.695763	-1.67089
GRMZM2G037431	0.00095	0.67945	0.8171	0.0705	0.3391	0.69885	0.1318	0.01295	-5.89614	-0.421393	0.244215	2.44884	0.475717	0.427945	1.7991	2.4749
GRMZM2G037452	0.2904	0.17295	0.1355	0.4358	0.0219	0.2971	0.005	0.21065	-1.22661	0.859779	0.788857	-0.241735	1.06613	0.606829	1.82327	0.857592
GRMZM2G037545	0.2564	0.49745	0.00075	0.0804	0.7226	0.0041	0.05735	0.2563	0.516965	0.370205	1.61316	-0.781208	0.0989094	-1.47922	0.9792	-0.841205
GRMZM2G038153	0.02395	0.1578	0.15095	0.0001	0.02395	0.36495	0.62395	0.1045	-1.8206	0.851441	-0.939501	3.20606	-0.974928	-0.618726	0.368514	1.07927
GRMZM2G038497	0.0164	0.6411	1	0.0047	0.9367	0.56345	0.25405	0.12015	-6.38424	0.615058	0.941287	6.63828	0.0218412	-0.64793	3.54816	1.49626
GRMZM2G038677	0.3498	0.0982	0.16865	0.02005	5e-05	0.07395	5e-05	0.00225	-1.71037	1.61591	-2.21579	3.06374	3.23664	4.28688	8.8003	3.04186
GRMZM2G038780	0.74655	0.529	0.0002	0.0026	0.36625	0.50565	0.2937	0.13835	-0.499778	0.253469	-1.89224	2.1699	-0.42212	-0.192712	0.540201	-1.37105
GRMZM2G038783	0.00595	0.563	0.53735	0.00015	0.3947	0.5341	0.1411	0.24955	1.62329	0.314165	0.0938841	-1.78812	-0.422066	-0.17048	-0.790676	0.527093
GRMZM2G038964	0.04345	0.0056	0.3001	0.84775	0.06725	0.02685	0.37375	0.0157	-1.5854	-1.47284	-0.553853	0.189403	0.722608	1.49398	0.621638	1.42042
GRMZM2G039173	0.00735	0.046	0.5197	0.209	0.9554	0.1474	0.19955	0.62575	2.74748	1.6365	0.313387	-0.743835	-0.084025	-0.906975	-0.913686	-0.602677
GRMZM2G039365	0.0051	0.4096	0.03455	5e-05	0.932	0.02455	0.02855	0.0348	-4.0731	0.468302	-1.56553	5.41234	-0.0341448	-1.39842	1.4788	1.43139
GRMZM2G039431	0.0631	0.00075	0.24135	0.4808	0.52785	0.0498	0.4529	0.60365	-2.12234	-1.88791	-0.713088	0.0769698	-0.319594	1.04456	0.425595	0.221836
GRMZM2G039556	0.19415	0.1274	0.77365	0.1435	0.89905	0.0342	0.643	0.0405	1.33546	-1.49723	-0.285255	1.64438	-0.106548	-2.43184	0.511769	2.50086
GRMZM2G039639	5e-05	0.0004	5e-05	0.6695	0.00725	0.0243	0.2503	0.00465	-4.69603	2.88417	3.44715	0.104545	-1.64532	-0.989781	-0.549987	-2.90375
GRMZM2G039757	0.0793	0.24995	0.04905	0.02875	0.09675	0.14725	0.01955	0.0299	0.269595	0.548182	0.55825	-0.507264	0.563	-0.597366	1.11313	1.27309
GRMZM2G039934	0.0095	0.2179	0.4953	0.04395	0.7749	0.00625	0.4316	0.7377	1.50428	-0.590555	0.142974	-0.68965	0.0537167	-1.5608	0.4367	-0.356615
GRMZM2G039961	0.1326	0.6291	0.44745	0.7841	0.7615	0.0386	0.533	0.00845	1.00342	-0.321495	0.279281	0.308099	0.155038	-1.25322	-0.30323	-2.62571
GRMZM2G039993	0.7951	0.0123	5e-05	0.002	0.1895	0.00045	0.00115	0.01635	-0.0554088	1.59449	5.0751	-2.22166	0.553263	-2.27798	3.33171	-2.23238
GRMZM2G040115	0.48205	0.2513	0.7429	0.2641	0.1596	0.13205	0.007	0.00125	-1.26789	-0.588015	-0.0093435	1.32351	0.521433	0.80968	1.80736	2.35606
GRMZM2G040121	0.1754	0.23155	0.22125	0.03365	0.3657	0.6772	0.00385	0.1907	-6.96058	-0.867853	0.707481	4.37262	0.456074	0.370497	3.47254	0.748098
GRMZM2G040389	0.04205	0.1179	0.5623	0.25045	0.3008	0.94245	0.0676	0.01295	-2.85953	-1.03767	-0.347603	1.28311	0.623215	-0.175485	1.45541	2.05796
GRMZM2G040481	1	0.94205	0.1132	0.551	0.01145	0.24925	1	5e-05	-2.871	0.114682	3.00276	0.0433802	2.63605	4.80538	2.70047	7.11333
GRMZM2G040517	0.00655	0.0213	0.90205	0.0001	0.0151	0.1312	5e-05	0.61985	-3.24418	-1.0287	-0.211451	4.54021	0.957545	-0.68884	2.61314	0.0379812
GRMZM2G040669	0.45545	0.00045	0.66795	0.141	0.00025	0.2187	0.078	0.04675	0.25436	-1.32161	-0.273264	-0.609722	1.61289	0.58479	0.86781	1.44457
GRMZM2G040689	0.0008	0.00055	0.3792	0.57335	5e-05	0.17525	5e-05	0.0027	-5.48137	-2.23602	-0.557114	0.0337635	2.02016	-0.521982	2.57988	3.86248
GRMZM2G040911	0.15185	0.17615	0.8099	0.04555	0.79605	0.0001	0.02995	0.2013	0.378083	0.920764	-0.120622	-0.785054	-0.226317	-2.97289	-1.53768	-1.28715
GRMZM2G041125	0.037	0.1916	0.5013	0.0434	0.1925	0.9924	0.0896	0.0803	-1.69493	-0.858184	-0.304316	1.36172	0.626778	0.00947632	1.41139	1.18703
GRMZM2G041127	0.1251	0.2949	0.1867	0.101	0.0009	0.05675	0.00835	0.02305	0.777231	0.403318	0.389807	1.27572	1.27654	0.918119	1.29697	1.62055
GRMZM2G041308	0.0131	0.0492	0.6358	0.0127	0.05395	0.00565	0.4768	0.0075	-2.60171	-1.25874	-0.319854	1.96248	-0.772984	1.65499	-0.54574	1.68556
GRMZM2G041310	0.01055	0.08375	0.2517	0.0301	0.1561	0.76745	0.0468	0.00675	-4.11569	-1.18798	-0.709923	2.05951	0.670612	0.228436	2.01521	1.95583
GRMZM2G041415	0.09535	0.1312	0.4871	0.00435	0.0954	0.0161	0.0764	0.01905	0.630014	0.751791	0.120334	-1.31327	-0.806884	-1.14842	-0.929394	-2.05192
GRMZM2G041506	0.96355	0.53465	0.90065	0.01175	0.0004	0.00795	0.0072	0.0073	-0.0596051	-0.365696	0.0342259	2.03608	1.72379	1.69624	1.86265	1.90094
GRMZM2G041549	0.0135	0.8246	0.1286	0.1238	0.99855	0.007	0.5028	0.07855	0.974954	0.153366	0.424845	-0.366304	-0.0164145	-1.23943	-0.251058	-1.08959
GRMZM2G041645	0.09665	0.02195	0.97925	0.5486	0.77995	0.959	0.02725	0.01785	-3.36922	-3.68143	-0.205195	-0.0902533	0.0671652	0.178919	2.69718	1.69968
GRMZM2G041694	0.0488	0.1813	0.55385	0.37745	0.07425	0.18295	0.04585	0.03375	-2.41197	-1.09398	0.465616	0.869939	1.08275	1.13577	2.29972	1.88211
GRMZM2G041765	0.01915	0.0474	0.63335	0.43735	0.32895	0.96	0.0944	0.0186	-2.14311	-1.11902	-0.0860195	0.529493	0.405858	0.0459616	0.831211	1.6403
GRMZM2G041774	0.00265	0.4697	0.03455	0.62135	0.0761	0.5332	0.01255	0.41925	2.01274	0.470417	0.679861	0.999034	1.02737	0.485963	2.85795	0.567894
GRMZM2G041866	0.9354	0.5624	0.0237	0.01265	0.99025	0.00175	0.99535	0.75585	-0.41062	0.318598	-1.3261	2.33122	-0.0336226	-4.14898	-0.00268713	-0.322875
GRMZM2G041959	0.7545	0.70605	0.0464	0.355	0.0451	0.03635	0.00415	0.0828	0.0889235	0.100687	0.737359	-0.510659	0.743556	1.00686	1.47716	1.07044
GRMZM2G042181	5e-05	0.2117	0.03745	0.06725	0.01735	0.6417	1	0.0117	-7.12783	-1.28872	-2.64641	2.96243	1.67385	0.513004	-0.526728	2.32853
GRMZM2G042323	0.2896	0.68135	0.02745	0.1539	0.27485	0.26485	0.79545	0.0402	-0.541358	0.191006	-0.921188	0.581994	-0.459849	-0.531318	-0.138351	-1.49274
GRMZM2G042347	0.80765	0.69905	0.0055	0.1779	0.0053	0.10925	0.124	0.861	-0.434235	-0.090702	-1.35539	1.18431	1.00701	-0.673157	0.695014	-0.359966
GRMZM2G042364	0.2017	0.04575	0.60475	0.2417	0.64305	0.3228	0.01295	0.08785	0.58834	-0.741315	-0.288286	0.979793	-0.201381	0.492331	1.36386	1.24944
GRMZM2G042502	0.0007	5e-05	0.4133	0.1921	0.6126	0.01225	0.0152	0.05735	-2.34099	-1.73522	-0.332451	0.555985	0.171843	1.24825	1.1508	1.60473
GRMZM2G042756	0.00915	0.01725	0.0102	0.0111	0.4209	0.50795	0.1278	1	2.2062	-1.08973	-1.77935	2.3424	0.89415	0.898461	-2.78227	0.0709622
GRMZM2G042895	0.00535	5e-05	5e-05	0.5212	5e-05	0.062	0.42335	0.1793	1.81563	2.24641	2.35971	0.848018	2.69079	-0.818461	0.683075	-1.49766
GRMZM2G043027	0.7597	0.9542	5e-05	0.1447	0.4156	0.82755	5e-05	0.1148	-0.481706	-0.0672506	8.06189	-1.60333	-0.517859	0.240048	8.24237	-1.88502
GRMZM2G043198	0.30825	0.95035	0.1806	0.06405	0.02965	0.3053	0.0097	0.03515	-0.577694	-0.0306075	0.602326	0.957134	1.16058	0.562292	1.52023	2.19744
GRMZM2G043300	0.0109	0.65205	0.9913	0.0862	0.87345	0.27115	0.0467	0.3948	1.53732	0.179717	-0.0998063	-0.80285	0.0220366	-0.434409	-0.950939	0.398446
GRMZM2G043336	0.97505	0.0495	0.01335	0.06325	0.0004	0.33985	0.1378	0.00025	-0.5568	-2.98293	2.7779	5.65791	-2.29442	-0.822241	2.10316	-4.10368
GRMZM2G043489	0.5347	0.0282	0.0059	0.7539	0.58455	0.27135	0.5046	0.99875	-0.324136	-1.08722	-1.14082	-0.470144	0.192972	-0.563446	-0.361739	-0.0821308
GRMZM2G043493	0.04765	0.4629	0.847	0.0199	0.99915	0.26	0.29375	0.01505	-3.39556	-0.634438	0.0494533	3.41896	-0.0523468	-1.02213	1.25058	2.12963
GRMZM2G043893	0.23935	0.00095	0.0005	0.0692	0.00105	0.3554	0.01635	0.0267	-1.126	1.63526	1.48503	-0.780784	-1.3367	-0.369597	-1.11767	-1.69533
GRMZM2G044049	0.07565	0.0001	0.00395	0.0017	0.4146	0.00215	0.46065	0.01745	-1.71643	-2.15419	-1.8906	-2.3674	0.253752	1.71519	-0.626721	1.49209
GRMZM2G044104	0.01475	0.1844	0.00025	0.37745	0.5101	0.00145	0.22915	0.80545	2.22357	-0.837052	2.77003	1.20376	-0.416336	-2.62456	1.07967	-0.145569
GRMZM2G044174	0.01375	0.48975	0.02035	0.42905	0.7991	0.7936	0.28945	0.62925	1.74188	-0.372251	1.24562	-0.138862	-0.165484	-0.135268	0.680493	0.10161
GRMZM2G044377	0.0752	0.00625	0.8534	0.5446	0.4562	0.12665	0.06285	0.0397	-3.46834	-3.12185	-0.312904	1.27684	0.415799	1.40769	3.01714	1.67158
GRMZM2G044383	0.96925	0.13185	0.02395	0.0403	0.04445	0.006	0.2854	0.2476	-0.563818	0.715301	-1.04311	-0.78721	0.898014	-1.25706	0.558201	0.89262
GRMZM2G044481	0.0046	0.27735	0.7363	0.9024	5e-05	0.0542	0.00145	0.70095	-2.91151	0.743144	0.1543	0.282762	-2.86819	1.29303	2.36208	0.324489
GRMZM2G044576	0.17445	0.0163	0.08125	0.3444	0.4418	0.09125	0.06705	0.02205	-2.10635	-1.88701	-1.49951	-0.605543	0.387395	1.50551	2.10456	1.86017
GRMZM2G044591	0.78165	0.2754	0.25895	0.3485	5e-05	0.1537	0.00445	0.0062	-0.075283	0.472798	0.400838	0.769967	1.77798	0.718958	1.44844	1.7544
GRMZM2G044629	0.11155	0.6875	0.01025	0.00025	0.05925	0.275	0.41025	0.69105	-1.09558	-0.133434	-1.13996	2.20068	-0.764897	-0.455589	0.379783	0.232405
GRMZM2G044762	0.0085	0.02265	0.58675	0.1813	0.283	0.16125	0.0225	0.0037	-3.75462	-1.37308	0.17795	1.32471	0.448454	-0.730599	1.5475	1.5658
GRMZM2G044902	0.01885	0.0882	5e-05	0.70365	5e-05	0.77045	5e-05	5e-05	1.15795	0.701174	2.23947	0.676638	2.00889	0.210547	2.6031	3.56877
GRMZM2G044947	0.0466	0.0776	0.58825	0.1581	0.53355	0.00045	0.04285	0.00755	-1.74273	-0.681903	-0.359212	-0.369566	-0.309648	1.85206	-1.12397	2.28194
GRMZM2G044989	0.03645	0.0074	0.5812	0.2725	0.98845	0.9727	0.0495	0.00985	-3.20136	-2.28046	-0.256492	0.874933	-0.00628636	-0.0472448	1.9672	2.31834
GRMZM2G045057	0.0021	0.1288	0.50085	0.8502	0.58785	0.01505	0.2659	0.15375	-3.8682	-0.954822	-0.508233	0.212517	-0.232335	1.53266	-0.859904	0.933657
GRMZM2G045117	0.36275	0.19055	0.6317	0.2015	0.085	0.01035	0.1897	0.03855	-1.10028	-1.05173	0.199354	1.50878	1.06884	2.08361	1.39921	1.62094
GRMZM2G045155	0.23785	0.0889	0.00025	0.00095	0.00065	0.00645	0.00335	0.017	-4.64034	3.9281	-7.56745	5.67821	1.58132	3.73416	7.01334	1.80144
GRMZM2G045171	0.01885	0.0642	0.4359	0.00245	0.26685	0.3484	0.0644	0.88635	-2.65985	1.11998	-0.523178	3.49585	-0.610953	0.772699	2.06423	0.0292612
GRMZM2G045188	0.03435	0.76935	0.36735	0.1245	0.76545	0.62645	0.04205	0.3485	1.67758	-0.152037	-0.528864	-0.522885	-0.13252	-0.283008	-1.09442	0.595844
GRMZM2G045720	0.1993	0.0632	0.29305	0.89055	0.0211	0.01365	0.3795	0.48665	1.28333	1.02145	0.582032	-0.123759	1.32566	1.99215	0.804482	-0.700272
GRMZM2G045781	0.01555	0.00675	0.11265	0.4806	0.7504	0.9459	0.2518	0.0468	-4.13848	-2.18832	-0.980452	0.948519	0.155575	0.042131	1.44545	1.16064
GRMZM2G045808	0.06035	0.01535	0.47245	0.0276	0.60905	0.40335	0.1701	0.3272	-2.7977	-2.33781	-0.502341	2.88957	0.292033	-0.768349	1.57035	0.863809
GRMZM2G045844	0.2266	0.0197	0.35675	0.54495	0.33695	0.0415	0.2182	0.078	-1.96527	-1.87143	0.517476	-0.150695	0.389489	1.99996	1.40724	0.970546
GRMZM2G045927	0.15155	0.38735	0.70075	0.1312	0.64145	0.04765	0.5742	0.00665	-2.73377	1.0166	-0.680781	-1.04313	-0.345474	3.28024	-0.705449	3.0146
GRMZM2G046284	0.50635	0.4493	0.39765	0.01425	0.00295	0.18165	5e-05	0.04305	0.131678	-0.404813	0.294278	-1.22331	1.44192	-0.650405	-4.22198	1.31456
GRMZM2G046416	0.55015	0.2634	0.5554	0.02385	0.59595	0.50085	0.02855	0.855	0.905771	-1.45272	-1.11023	12.3203	-0.797257	-1.9087	11.0383	-0.26169
GRMZM2G046458	0.17905	0.2373	0.6181	0.03785	5e-05	0.0144	0.03905	0.02025	-2.31759	-0.986632	-0.681352	2.56843	2.28312	1.88207	2.48846	1.92757
GRMZM2G046601	0.2096	0.64675	0.1086	0.1382	0.43255	0.0052	0.00325	0.07905	1.47887	-0.285931	0.861533	1.45003	0.380866	1.86171	1.90408	1.5674
GRMZM2G046609	0.05505	0.01155	0.58525	0.1124	0.09965	0.03275	0.0321	0.3324	-3.57331	-2.71918	0.193363	2.23727	-1.01795	1.72266	2.58061	0.744404
GRMZM2G046669	0.64405	0.4728	0.0602	0.43855	0.00095	0.0018	0.00125	0.00115	-0.348533	-0.234331	0.526815	1.04225	1.487	1.77559	1.6212	2.60739
GRMZM2G046676	0.03135	0.03325	0.98785	0.1049	0.74735	0.82965	0.0189	0.0241	-2.40838	-1.77975	0.00681428	1.37218	0.127658	0.164528	2.63459	1.667
GRMZM2G046841	0.0465	0.00725	0.64845	0.30805	0.877	0.55655	0.23905	0.69725	-1.6213	-1.12034	-0.203766	0.487363	0.016107	0.410622	0.579245	0.11013
GRMZM2G046861	0.15815	0.4698	0.5841	0.0323	5e-05	0.0187	0.03835	0.0844	-1.05712	-0.41816	-0.25488	1.49638	1.93661	1.64291	1.62254	1.2398
GRMZM2G047002	0.0778	0.4176	0.02345	0.01895	0.23815	0.0292	0.89345	0.99025	0.885884	0.430291	0.784454	-0.749233	0.401246	-0.979158	0.0578135	-0.189356
GRMZM2G047055	0.0204	0.0006	0.25	0.53025	0.7246	0.0329	0.72215	0.09	-1.64082	-1.39371	-0.47743	0.525831	0.120373	1.0805	0.15497	1.42314
GRMZM2G047129	0.09105	0.0442	0.0397	0.0656	0.83285	0.20895	0.21585	0.9182	1.70007	2.25315	-2.36493	-1.71569	0.287311	-0.911601	-1.16471	-0.150308
GRMZM2G047298	0.7606	0.59365	0.80475	0.0715	0.10405	0.03995	0.2835	0.01765	-0.762203	-0.227378	-0.326224	1.66383	0.564531	-0.959673	0.561297	1.3805
GRMZM2G047368	0.40285	0.5585	0.01875	0.4798	0.1411	0.2514	0.11355	0.0328	-0.0559245	-0.152596	0.836172	-0.0209529	-0.826849	0.660506	0.781326	1.21916
GRMZM2G047384	0.00345	0.18625	0.0496	0.7828	0.9627	0.00405	0.87035	0.04705	-4.11721	-0.839717	-1.51803	0.622043	-0.0992898	2.54756	0.153835	1.06908
GRMZM2G047434	0.25125	0.556	0.1875	0.1613	0.7681	0.56765	0.0149	0.0193	-0.387572	0.186208	0.641452	0.318488	0.116631	-0.287235	1.14857	1.69424
GRMZM2G047474	0.5577	0.84225	0.34745	0.722	0.0875	0.74115	0.03305	0.0412	0.4008	0.128709	0.334917	0.186831	0.675821	0.11614	1.01881	1.43929
GRMZM2G047592	0.4018	0.74725	0.37435	0.03155	0.19815	0.4059	0.03385	0.017	-0.499907	-0.192349	0.468091	1.16907	0.49042	0.390619	0.991392	1.56792
GRMZM2G047616	0.00355	0.01935	0.7058	0.03415	0.5244	0.02185	0.10015	0.2421	3.64389	1.55515	-0.237433	-1.26769	0.387364	-1.88421	-1.27953	-1.01649
GRMZM2G047656	0.02035	0.4993	0.02685	0.23155	0.05	0.8038	0.9058	0.95955	1.62848	-0.309372	1.09807	-0.33133	-0.93441	-0.0184692	0.0327387	-0.339085
GRMZM2G047835	0.4156	0.3672	0.22775	0.75445	5e-05	0.3803	0.03395	0.1258	-1.7352	-0.638128	0.588834	0.837533	-2.03861	-0.393144	1.22595	-1.17231
GRMZM2G047867	0.20735	0.6511	0.07915	0.0524	0.0214	0.8057	0.84465	0.02835	0.973028	0.153394	0.766936	-1.45457	-0.924089	-0.096581	-0.0916759	-1.55783
GRMZM2G047875	0.18075	0.7976	0.04335	0.0295	0.0031	0.6986	0.7562	0.7435	0.145127	-0.0489912	0.677572	-0.556797	-1.22367	-0.106888	-0.146011	-0.375669
GRMZM2G047941	0.05275	0.0223	0.5083	0.785	0.91035	0.01835	0.027	0.02825	-2.70714	-1.85582	0.232245	0.311805	0.00650007	1.67308	2.27986	1.43031
GRMZM2G048073	0.2014	0.86425	0.00015	0.6645	0.7061	0.35495	0.0102	0.89355	0.522336	-0.0648738	2.30069	0.669031	0.0823688	0.527812	1.66596	-0.299391
GRMZM2G048175	0.0054	0.92135	0.00535	0.005	0.1582	0.46815	0.00445	0.01345	-3.1776	0.105665	-1.32475	2.08426	0.502145	-0.194122	1.33291	1.51911
GRMZM2G048205	0.77385	0.57415	0.55375	0.03295	0.00045	0.0588	0.00325	0.0128	0.454057	0.230451	0.277172	1.0283	1.42333	0.959947	1.48535	1.66151
GRMZM2G048458	0.5865	0.07105	0.1107	0.0289	0.044	0.00145	0.48665	0.577	-1.21014	-1.41173	-1.52895	-2.00535	-1.05442	3.04306	0.767041	0.072064
GRMZM2G048474	0.01175	0.00015	0.12115	0.1482	0.71655	5e-05	0.62145	0.0603	-2.09426	-1.63835	-0.709378	-0.575706	-0.232498	2.73741	-0.319854	2.31819
GRMZM2G048619	0.05515	0.03485	0.12265	0.15655	0.77145	0.5621	0.02855	0.0848	-15.0041	14.2318	12.9814	2.19194	0.442496	-1.07893	14.2443	16.2383
GRMZM2G048801	0.04915	0.00885	0.8255	0.1843	0.0105	0.41895	0.04745	0.3801	-1.07571	1.25954	0.184173	-1.26087	-1.05888	0.423786	-1.02393	-0.724888
GRMZM2G048962	0.16435	0.4544	5e-05	0.0013	0.21755	0.08115	0.10995	0.1602	-1.45869	0.356782	-2.50082	2.33043	0.525024	-0.825359	0.922417	-1.17112
GRMZM2G049070	0.12985	0.8044	0.8294	0.54665	0.80755	0.02585	0.8361	0.0347	0.608181	-0.127383	-0.0761323	0.1358	-0.182073	-1.16339	0.113172	-1.99872
GRMZM2G049077	0.87605	0.53825	0.00615	0.32815	0.99165	0.0016	0.3108	0.9732	-0.297546	-0.195194	-1.24066	0.967693	0.0958613	-1.41002	0.637991	0.194401
GRMZM2G049229	0.0082	0.00025	0.00125	0.0041	0.30835	0.0953	0.8338	0.54655	1.19347	1.53011	1.21173	-1.22446	0.335138	-0.742407	0.0895352	-0.465026
GRMZM2G049318	0.11805	0.0134	0.36125	0.05955	0.42885	0.0007	0.73105	0.0073	-1.9839	-1.84975	-0.763974	1.74978	0.224124	3.06875	0.255152	1.53167
GRMZM2G049549	0.12095	0.54035	0.46005	0.0111	0.03205	0.4484	0.0654	0.63055	0.837277	-0.279301	0.23248	-1.13004	-0.890277	0.389216	-0.927075	-0.388425
GRMZM2G049695	0.1557	0.944	0.18355	0.0134	0.021	0.2884	0.32525	0.0635	0.418595	0.01697	0.413488	-0.947839	-0.988439	-0.404227	-0.476261	-1.48064
GRMZM2G049727	0.6203	0.7191	0.25255	0.3214	0.0345	0.24535	0.04195	0.12805	0.164158	0.153211	0.391315	-0.429148	-0.9248	-0.518594	-1.05935	-1.14886
GRMZM2G049811	0.00525	0.27485	0.80135	5e-05	0.09095	0.0048	0.12935	0.12095	-1.91343	-0.439125	-0.0903143	3.41996	0.702737	1.37951	0.701118	1.16813
GRMZM2G049852	0.4007	0.81055	1	0.03185	5e-05	0.00175	0.04185	0.00095	-2.06564	-0.209007	0.643861	2.62583	3.1451	2.55421	1.77009	3.92504
GRMZM2G049877	0.2635	0.0279	0.02695	0.05545	0.8693	0.72615	0.414	0.0113	-1.73376	1.14738	-1.42477	1.86948	0.00171637	-0.113225	0.550696	-1.93758
GRMZM2G049990	0.03595	0.0126	0.0014	0.1339	0.2299	0.34035	0.0447	0.6228	2.11434	1.72441	3.71157	-1.10525	-0.616574	0.63613	-1.4311	-0.434085
GRMZM2G050177	0.22305	0.1018	0.25295	0.1883	0.8183	0.5169	0.01705	0.0389	-1.55245	-1.30574	-0.906006	1.65548	0.0755221	-0.399337	2.59278	1.61212
GRMZM2G050234	0.38025	0.0821	5e-05	0.08135	0.0002	0.0002	0.00215	0.83645	-1.22891	0.966464	2.75463	-0.542014	2.11292	3.6673	3.07686	-0.301336
GRMZM2G050268	0.04705	0.0089	0.5036	0.42005	0.0643	0.7672	0.015	0.01465	-3.06112	-2.42207	-0.506162	1.01662	1.04912	-0.198843	3.41431	1.97599
GRMZM2G050286	0.009	0.026	0.10165	0.10875	0.09575	0.00175	0.9234	0.0021	-3.39992	-1.58098	-1.1053	-1.10267	-0.679112	2.184	0.108855	2.02542
GRMZM2G050329	0.995	0.9414	0.0032	0.0708	0.3397	0.145	0.03405	0.20295	0.208645	0.0237274	1.31576	-1.38237	0.361476	0.712957	1.08362	0.75336
GRMZM2G050369	0.11655	0.5301	0.15015	0.1573	0.11315	0.00085	5e-05	0.03295	3.10994	0.690104	2.17564	2.61306	3.78536	7.71033	10.4885	7.20166
GRMZM2G050412	5e-05	0.03075	0.13645	0.07665	0.4007	0.011	0.31305	0.80985	-7.08446	-1.74572	0.633985	2.35834	0.608106	-3.76957	0.830628	0.0639139
GRMZM2G050458	0.0004	0.0714	0.21565	0.27365	0.4556	0.5244	0.02855	0.02585	-7.85808	-4.8112	-1.60762	2.48491	-0.676274	0.730014	5.80012	2.74494
GRMZM2G050570	0.94175	0.81395	0.2335	0.601	0.0169	0.4562	0.48325	0.04905	-0.256274	-0.118105	0.590393	0.41717	1.04195	0.454662	0.390664	1.25566
GRMZM2G050748	0.99475	0.5878	0.35	0.42	0.0512	0.0021	0.0499	0.9693	-0.834481	-0.355873	0.557252	1.22702	0.961579	2.74719	1.92689	-0.22639
GRMZM2G050764	0.00715	0.4993	0.4882	0.5376	0.01275	0.6152	0.9525	0.629	1.73709	-0.299817	0.113348	0.0609079	1.60433	-0.245428	-0.0131986	-0.667102
GRMZM2G051005	0.0874	0.03695	0.1092	0.0381	0.16085	0.93295	0.37185	0.197	-2.58499	-1.47698	-1.25522	2.37307	0.565203	-0.00669464	0.931695	0.6281
GRMZM2G051256	0.2148	0.06025	0.0181	0.26285	0.0344	0.06665	0.98385	0.8204	0.703952	1.20952	1.91359	-0.478871	-1.93164	-1.14057	-0.307883	0.598539
GRMZM2G051305	0.68525	0.75265	0.0246	0.0001	0.14075	0.04555	0.74575	0.6595	-0.0630976	-0.182098	1.23837	-2.33523	0.713181	1.56306	0.26559	-0.713866
GRMZM2G051474	0.7182	0.6952	0.0076	0.9729	0.0466	0.01855	0.7466	0.3236	-0.688138	0.314546	2.17178	0.300248	1.31697	2.27482	0.338913	0.845237
GRMZM2G051689	0.04575	0.2925	0.8614	0.38785	0.7436	0.01585	0.7991	0.39275	0.917856	-0.564189	-0.0825389	-0.0134715	0.0750268	-1.29653	0.13662	-0.894114
GRMZM2G051721	0.0445	0.3452	0.78175	0.986	0.94155	0.8386	0.26655	0.0438	-1.6256	-0.443844	0.0825517	-0.107138	0.0614437	0.0645439	0.61903	1.50295
GRMZM2G051753	0.58175	0.00985	0.0002	0.55665	0.004	0.77895	0.4304	0.85085	-0.341461	1.78261	2.90345	-0.640272	-1.67104	0.173899	-0.498223	-0.232335
GRMZM2G051806	0.993	0.50325	0.053	0.5289	5e-05	0.0115	0.00095	0.0015	-0.5026	0.282174	0.782549	0.751367	1.56535	1.52953	2.57131	2.26368
GRMZM2G051912	0.0325	0.0318	0.28235	1	0.00495	0.62435	0.38195	0.0356	-2.94999	-4.32735	0.856305	2.14144	-3.33925	0.673141	1.2793	1.60327
GRMZM2G051943	0.4458	5e-05	5e-05	0.0486	0.6455	0.0017	0.0064	0.85345	-1.06972	3.26441	1.85225	-0.648608	0.0832052	-2.16408	-1.45708	-0.0903202
GRMZM2G051974	0.0369	0.0529	0.0209	0.66465	0.6947	0.03575	0.9082	0.24245	-2.09599	-1.38736	-1.61907	0.442575	-0.2131	1.69038	0.140563	0.841065
GRMZM2G052100	0.7867	0.04285	0.20565	0.4875	0.03145	0.7733	0.2104	0.84115	-0.271112	0.772265	0.518992	-0.173422	-0.977031	-0.0889141	-0.671705	-0.391516
GRMZM2G052288	0.48325	0.61835	0.34455	0.77215	0.0001	0.0051	0.08355	0.0092	-0.049527	0.514745	0.674386	0.791454	2.30351	2.87235	1.66659	2.06489
GRMZM2G052377	0.1156	0.03995	0.57265	0.00485	0.14305	0.19435	1	0.02055	-4.24921	-2.34905	0.637792	5.80117	-1.39403	3.73043	1.7555	-3.15472
GRMZM2G052422	0.44225	0.37965	0.00105	0.02755	0.11905	0.17145	0.7634	0.2196	-0.0115057	0.510071	1.71141	-0.741907	0.520888	0.746398	-0.165063	0.672141
GRMZM2G052507	0.0554	0.0319	0.62195	0.00275	0.6538	0.45115	0.00965	0.00145	-2.74957	-1.33303	-0.429979	3.09007	0.116367	0.541636	2.33581	2.06093
GRMZM2G052644	0.0515	0.6017	0.13145	0.2095	0.35615	0.018	0.0313	0.17715	1.02175	-0.221419	-0.750091	-0.33492	0.322252	-1.13472	-0.987877	-0.952629
GRMZM2G052685	0.0462	0.4908	0.1262	0.0172	0.1199	0.58555	0.12285	0.4618	1.47041	-0.494931	0.859889	-2.14168	-1.35257	-0.388246	-1.58194	-0.910479
GRMZM2G052688	0.0453	0.17105	0.75855	0.95805	0.53205	0.89195	0.0847	0.0202	-1.75655	-0.77955	0.182147	-0.150676	0.249274	0.0912219	1.03992	1.46816
GRMZM2G052740	0.02775	0.4722	0.57065	0.01415	0.6221	0.4505	0.0151	0.0107	-4.17104	-0.483578	-0.370137	2.7103	0.22637	-0.580382	2.59181	1.97281
GRMZM2G052825	0.90705	0.02565	0.45275	0.3465	0.0257	0.3288	0.75695	0.46945	-0.348976	2.22765	0.449199	1.28462	-1.65412	0.654289	0.176349	0.511189
GRMZM2G053206	0.1308	0.03015	0.00575	0.0186	0.5602	0.4768	0.0032	0.2717	-1.95762	1.28928	1.35109	1.81255	0.156081	-0.232643	1.61823	0.438623
GRMZM2G053338	0.4043	0.8107	0.0047	0.3437	0.01455	0.0007	0.0138	0.08165	0.0258326	-0.0731421	1.34891	-0.0925351	1.30326	3.36848	2.64027	1.26611
GRMZM2G053493	0.00635	0.0212	0.7087	0.1131	0.20075	5e-05	0.63625	0.00115	-3.77702	-2.31877	-0.508226	-1.40811	-0.74396	10.2538	-0.546742	2.19637
GRMZM2G053503	0.58245	0.03115	0.92355	0.55445	0.001	0.51955	0.0026	0.00025	-0.928549	1.61904	-0.0280851	0.567898	1.3	-0.248958	1.79189	2.6486
GRMZM2G053669	0.25105	0.03335	0.0603	0.0038	0.01625	0.5413	0.06075	0.2091	-1.78369	-2.40657	-2.78416	3.92256	-1.78356	0.670813	2.13171	-1.20421
GRMZM2G053908	0.37335	0.7324	0.0733	0.7834	0.0444	0.21635	0.0223	0.2355	0.633294	-0.160748	0.921905	-0.0342689	1.01831	0.709428	1.4011	0.884557
GRMZM2G053977	0.0157	0.691	0.03855	0.17015	0.1164	0.0116	0.8656	0.56035	1.37118	-0.158632	0.796755	-0.657316	-0.673297	-1.16619	0.0987461	-0.501986
GRMZM2G054211	0.8281	0.71175	0.522	0.03125	0.0618	0.03195	0.11205	0.13805	0.122517	0.210689	0.460977	1.62555	0.873624	1.47137	0.970172	1.00428
GRMZM2G054361	0.40255	0.85865	0.01235	0.8056	0.0009	0.81195	1	0.00165	-1.46543	-0.0927011	-2.29554	0.784814	2.76787	0.281025	0.911524	4.11811
GRMZM2G054653	0.05745	0.0072	0.71075	0.7209	0.2394	0.19155	0.0182	0.0214	-2.52989	-3.46423	0.073638	0.729915	-0.691366	0.938917	2.58071	1.54044
GRMZM2G054713	0.01295	0.472	0.30805	0.0364	0.2957	0.0873	0.28245	0.48725	-3.09419	-0.508128	-0.660747	2.0646	0.549256	-1.15975	0.780346	0.458201
GRMZM2G055052	0.3473	0.213	0.65545	0.3936	0.0062	0.351	0.0469	0.8191	0.244333	-0.975636	-0.392524	1.17087	-2.17379	0.785447	2.05246	0.0867412
GRMZM2G055101	0.00245	0.0004	0.4174	0.00835	0.00095	0.0004	0.00645	0.0485	-3.10685	1.58434	-0.526219	2.19783	1.25005	-1.80453	1.38365	-1.45088
GRMZM2G055150	0.52765	0.4152	0.80755	0.07215	0.01585	0.4139	0.01375	0.53335	0.453519	-0.837768	0.135076	-1.51644	-2.28877	0.937299	3.02289	0.41003
GRMZM2G055257	0.24445	0.9596	0.9678	0.3998	0.0056	0.07805	0.04135	0.02175	0.436498	0.00336129	-0.219855	1.29326	1.84906	1.50935	2.41299	1.86458
GRMZM2G055435	0.5264	0.2666	0.4292	0.0325	0.0617	0.1449	0.01725	0.27595	-1.40648	-1.55271	-0.810925	3.32454	1.37214	-1.54633	2.40345	1.00001
GRMZM2G055467	0.02175	0.9152	0.29945	0.0132	0.20145	0.16505	0.42745	0.2648	1.56629	0.119175	0.306086	-1.09547	-0.814674	-0.856925	-0.543963	-1.14876
GRMZM2G055698	0.74855	0.6689	0.9885	0.03485	0.60375	0.0276	0.53905	0.01915	-0.441341	-0.112448	-0.166342	-0.656658	-0.281474	1.1868	0.252701	1.55574
GRMZM2G055834	0.0002	0.00085	5e-05	5e-05	0.58575	0.7479	0.6743	0.10235	4.04566	2.16683	2.94227	-3.06426	-0.268753	0.219779	0.246755	1.09532
GRMZM2G055968	0.0803	0.2196	0.98105	0.19985	0.52635	0.84995	0.04845	0.03415	-2.45466	-1.03815	-0.0165192	1.42093	0.356229	-0.12347	2.63554	1.80222
GRMZM2G055999	0.04075	0.0199	0.0463	0.37645	0.9059	0.51895	0.2819	0.70245	-1.66336	-1.35557	-1.06969	0.964592	0.0152952	0.373147	0.684828	0.303484
GRMZM2G056231	0.01635	0.00795	0.99465	0.0877	0.58245	0.8123	0.0061	0.00565	-3.43482	-1.47726	-0.0588114	1.52968	0.133627	0.189943	1.84121	1.56309
GRMZM2G056236	0.1146	0.00145	0.3821	0.05125	0.0127	0.3111	5e-05	0.9872	-2.54153	-3.03276	0.346108	1.65574	-1.19967	-0.540994	3.82565	-0.0758458
GRMZM2G056329	0.567	0.0105	0.01125	0.1963	0.86755	5e-05	0.001	0.4447	-1.003	1.52808	-1.42281	-0.591094	0.00715929	-2.28441	-2.17672	-0.890654
GRMZM2G056467	0.28315	0.20605	0.0209	0.01395	0.70715	0.49615	0.8837	0.3396	0.125919	-0.703128	0.887428	-0.963206	0.0756	0.523946	0.0910503	0.249621
GRMZM2G056469	0.5346	0.7215	0.12565	0.4462	0.00245	0.01855	5e-05	1	0.0441686	0.41563	1.32963	-0.325864	2.69037	2.68508	9.3505	-3.4357
GRMZM2G056505	0.16915	0.9512	0.2502	0.5721	5e-05	0.00775	0.00325	0.0061	0.695547	-0.0133451	0.361692	0.648958	1.90063	1.27401	1.4817	1.97199
GRMZM2G056851	0.1369	0.75935	0.04025	0.0125	0.2645	0.83685	0.18545	0.04095	1.15268	-0.145145	1.07635	2.09775	0.579472	0.183657	0.913285	1.7271
GRMZM2G056961	0.00645	0.6126	0.0248	0.2792	0.95665	0.0081	0.55065	0.0115	2.70446	-0.232866	1.22153	-0.167341	-0.131897	-1.40155	-0.373483	-2.48113
GRMZM2G056975	0.61905	0.0507	0.843	0.0025	0.0016	0.0812	0.31885	0.9041	-0.0990274	-0.891495	0.137286	1.64585	-1.27231	0.936988	0.475957	-0.192826
GRMZM2G057116	0.40885	0.06735	0.25145	0.0178	0.03275	0.89945	0.8564	0.4643	0.358967	1.05913	-0.511868	-1.19991	-1.00898	-0.0111808	-0.0770723	-0.754045
GRMZM2G057159	0.57255	0.0705	0.21955	0.03485	0.16785	0.03255	0.21265	0.3849	-1.02824	-1.18341	-0.884014	-1.36266	-0.851909	-1.66566	-0.924491	-0.854952
GRMZM2G057283	0.01835	0.03575	0.63665	0.00135	0.0426	0.2011	0.389	0.029	-2.46537	1.07876	0.209163	3.42398	-0.859401	0.982819	0.937548	1.56632
GRMZM2G057317	0.87545	0.5533	0.08525	0.0095	5e-05	0.00405	0.0291	0.0026	-0.000687885	-0.441053	1.33453	2.95825	2.99146	3.94299	2.29251	4.56221
GRMZM2G057413	0.68875	0.12985	0.81055	0.0166	0.06015	0.00555	0.3012	0.92755	0.10035	-1.17507	0.0840542	2.5293	1.12662	4.66479	1.24045	-0.283573
GRMZM2G057506	0.0769	0.93	0.0135	0.3469	0.03575	0.05925	0.2409	1	1.32499	-0.0299907	1.15955	1.26141	1.90722	2.91724	1.34679	-5.41123
GRMZM2G057571	0.01255	0.0141	0.7732	0.9853	0.73095	0.25445	0.1019	0.0146	-3.12599	-1.82529	-0.221194	0.186103	-0.211058	0.820649	1.60775	1.5633
GRMZM2G057616	0.2456	0.033	0.0021	0.26145	0.0404	5e-05	0.01755	0.00065	0.575522	-0.852794	1.49206	0.794844	0.772225	2.36404	1.72103	2.4904
GRMZM2G057672	0.00145	0.61085	0.04825	0.0159	0.50025	0.7955	0.3366	0.8758	2.01745	0.242949	-0.999174	1.97697	0.367069	-0.110743	-0.730914	-0.281011
GRMZM2G057690	0.0697	0.0363	0.57115	0.1321	0.29985	0.4316	0.02215	0.1034	-2.57015	-1.41026	-0.390637	1.66544	0.523953	-0.568734	2.81585	1.2001
GRMZM2G057749	0.397	0.00775	0.293	0.04005	0.03595	0.03475	1	0.24645	0.739578	-2.71677	-1.1057	2.75525	-1.71139	3.11884	-0.498196	-3.48588
GRMZM2G057789	0.00035	0.7575	0.13775	0.00475	0.9302	0.06625	0.89065	0.1853	2.00987	-0.074684	0.351139	-1.1337	-0.160232	-0.642794	-0.115196	-1.57037
GRMZM2G058024	0.24715	0.47285	5e-05	0.0002	0.0099	0.00015	0.01145	0.039	0.248689	0.412068	5.11077	-1.68916	1.05677	3.72545	2.90039	1.72074
GRMZM2G058095	0.31295	0.01525	0.33675	0.93995	0.34795	0.1173	0.46235	0.00265	-0.693662	-0.923196	-0.463199	-0.23664	0.438917	0.765546	-0.174203	1.98254
GRMZM2G058358	0.0164	0.5447	0.52105	5e-05	0.17145	1	0.3566	0.02285	-7.30928	0.798283	-0.920848	9.51606	2.22824	-4.87489	1.39127	8.65455
GRMZM2G058394	0.04035	0.3069	0.965	0.0218	0.2397	0.61605	0.1301	0.43675	-3.84331	-0.936645	-0.243534	3.27066	-0.615855	0.568799	1.62105	0.288286
GRMZM2G058404	0.00275	0.00185	0.00015	0.62195	0.65365	0.0035	0.84765	0.78075	1.57892	1.77017	2.40101	0.3348	0.147584	-1.48538	0.147818	-0.415047
GRMZM2G058414	0.73635	0.0305	0.54205	0.7129	0.18805	0.0256	0.6433	0.136	-0.545543	-1.65976	-0.78992	0.431699	0.598573	-1.94042	0.386892	0.821322
GRMZM2G058622	0.078	0.0809	0.1106	0.502	0.00745	0.00305	0.93125	0.8849	-2.54128	-1.36218	1.74159	1.2489	1.16821	4.92762	0.058196	-0.370077
GRMZM2G058760	0.3245	0.25355	0.0349	0.13345	0.0118	0.01975	0.0005	0.04	0.932524	0.41445	1.44203	1.38956	2.4658	2.52864	2.98394	4.03147
GRMZM2G059010	0.0217	0.341	0.60085	0.19875	0.41515	0.7323	0.1783	0.0288	-2.50876	-0.589359	-0.239632	0.726245	0.379743	-0.209461	0.946821	1.46608
GRMZM2G059078	0.37385	0.0272	0.026	0.42445	0.6759	0.5185	5e-05	0.00525	0.24363	1.87504	-1.78674	1.20284	-0.323039	0.428121	3.1886	2.47481
GRMZM2G059117	0.15575	0.0488	0.52015	0.81405	0.04715	0.872	0.01605	0.0075	-2.32289	-1.38558	-0.589576	0.847967	0.798254	-0.0193137	2.10741	1.91864
GRMZM2G059308	0.2359	0.1089	0.68945	0.039	0.048	0.20475	0.6479	0.31055	1.1711	-0.705167	-0.114891	0.977939	-0.733815	-0.642596	-0.238373	-0.673083
GRMZM2G059465	0.00725	0.5935	0.27475	0.0001	5e-05	0.00125	0.00085	0.00165	-2.76847	-0.270221	0.413162	6.62219	-2.27855	-3.84433	4.16225	-2.44317
GRMZM2G059502	0.2507	0.22605	0.15225	0.33045	0.1087	0.4628	0.0015	0.0107	0.663185	-0.698811	-0.838069	0.965203	0.596655	-0.330768	1.817	1.50074
GRMZM2G059517	0.74965	0.95295	0.154	0.01235	0.5811	0.0537	0.0933	0.0065	-0.0774764	0.0748248	0.801171	2.90031	-0.371223	-1.2748	1.25903	-3.31037
GRMZM2G059565	0.04535	0.89305	0.8942	0.01085	0.1833	0.2407	0.0638	0.0016	-3.43655	-0.0423829	-0.247225	2.77608	0.542525	-0.70364	1.5191	2.09873
GRMZM2G059634	0.02365	0.1959	0.23905	0.00665	0.2574	0.3989	0.0723	0.9888	-3.22934	-0.801055	-0.93956	3.56618	-0.538487	-0.465468	1.44234	-0.158821
GRMZM2G059785	0.0024	5e-05	0.00205	0.00045	0.0487	0.00035	0.0242	0.50385	-3.22723	1.78223	-1.86993	3.09146	0.699288	-1.92907	1.29245	-0.707764
GRMZM2G059836	0.087	0.7889	0.1027	0.0095	0.00735	0.5151	0.7779	0.7901	0.88367	0.165594	0.484057	-1.06797	-1.12318	0.424911	-0.113442	-0.350437
GRMZM2G059865	0.0109	0.02665	0.2241	0.02185	0.25665	0.74315	0.0199	0.07585	-2.08755	-1.06021	-0.537091	1.41293	0.41104	0.217831	1.44191	1.05856
GRMZM2G059939	0.1223	0.9123	0.00435	0.048	0.01075	0.0952	0.04025	0.3824	1.13764	0.136089	3.26091	-0.720542	1.36609	1.39865	1.7779	0.776146
GRMZM2G059964	0.0001	0.0055	0.00245	0.01225	0.5651	0.49345	0.08725	0.12205	3.75844	1.58305	1.5669	-1.3962	-0.331912	-0.157885	-0.812317	0.774205
GRMZM2G060029	0.02405	0.0085	0.7609	0.2357	0.72185	0.762	0.28605	0.38725	-2.77575	-1.83759	-0.227852	1.26063	-0.1865	0.2173	0.926789	0.577037
GRMZM2G060079	0.44485	0.59365	0.02885	0.6272	0.0176	0.01965	0.0177	0.21905	0.236163	0.239211	0.95803	0.408183	1.05315	1.21538	1.21015	0.896958
GRMZM2G060194	0.0677	0.54525	0.03435	0.08065	0.34105	0.1281	0.04315	0.12635	-1.87266	-0.612637	-1.31535	1.15686	-0.522951	-0.996084	1.67385	1.01567
GRMZM2G060216	0.277	0.58555	0.04695	0.4509	0.12975	0.0704	0.0577	0.00155	0.713702	-0.266981	1.06776	-0.163506	0.556109	0.926378	1.06834	2.28089
GRMZM2G060253	0.00515	0.00325	0.7727	0.0095	0.2346	0.362	0.0027	0.0223	-2.48193	-1.64057	-0.132847	1.95706	0.458546	-0.479587	2.40054	1.59005
GRMZM2G060544	0.648	0.88815	0.57555	0.00345	0.00465	0.0007	0.00125	0.02595	-0.248911	0.00102046	-0.423219	-1.20786	1.05482	-1.8444	1.7081	1.19142
GRMZM2G060659	0.00155	0.0113	0.3634	5e-05	0.1882	0.73305	0.08495	0.7838	-2.65647	0.958593	-0.392125	4.26336	-0.539173	0.169519	1.23816	-0.190785
GRMZM2G060720	0.04745	0.74345	0.6929	0.2699	0.83505	0.04655	0.255	0.59895	1.14142	-0.144205	0.0796685	-0.327381	0.0306691	-0.930509	-0.685676	-0.61962
GRMZM2G060721	0.05535	0.0338	0.231	0.5864	0.00265	0.04025	0.93285	0.6886	-3.66599	-2.47976	2.04172	1.07917	2.23561	3.37647	-0.071946	-0.0195065
GRMZM2G060811	0.32265	0.0516	0.08665	0.0427	0.8564	0.82345	0.11975	0.0231	-1.15382	-0.936591	-1.02306	1.52511	0.00980327	-0.056531	0.760236	1.33797
GRMZM2G060866	0.50605	0.4125	0.0003	0.0135	0.8184	0.0172	0.15835	0.0281	-0.78113	-0.460035	-2.76112	2.30067	-0.198671	-1.59881	1.16385	-1.5942
GRMZM2G060918	0.3733	0.61335	0.044	0.3012	0.90335	0.5313	0.0435	0.7167	0.186993	0.26873	0.940664	-0.393136	-0.0832899	0.326736	1.18124	0.0219033
GRMZM2G060919	0.0359	0.78025	0.01995	0.16695	0.3835	0.0316	0.3523	0.7943	-1.19682	-0.14406	1.22614	-1.22895	0.35819	1.39659	0.660077	0.102498
GRMZM2G061052	0.01105	0.0247	0.4777	0.2061	0.5478	0.0574	0.8193	0.1076	-3.11793	-2.26893	-0.74084	1.69873	0.301996	3.80869	-0.320684	1.13417
GRMZM2G061088	0.0125	0.9439	0.0014	0.22685	0.61	0.09665	0.4479	0.973	-2.65545	0.0765941	1.36484	-0.244029	0.126341	-0.706492	0.31822	-0.125858
GRMZM2G061287	0.0229	0.0196	0.2986	0.07055	0.2551	0.7805	0.00405	0.0053	-2.96231	-1.61044	-0.537126	1.40101	0.766722	-0.152796	2.6737	2.0208
GRMZM2G061305	0.01515	0.0004	0.5465	0.7974	0.0273	0.00245	0.0131	0.00485	-2.93277	-3.02227	0.20454	0.585841	-0.980868	2.21895	2.18104	1.69156
GRMZM2G061314	0.06485	0.05835	0.0388	0.01355	5e-05	5e-05	0.00155	0.00055	1.17652	1.17131	1.79419	2.54477	3.77041	5.20801	4.91276	4.90304
GRMZM2G061487	0.2736	0.0041	0.9379	0.00145	0.7053	0.9578	0.701	0.71825	0.472549	-1.17066	0.075842	-1.84703	-0.197009	0.0449773	-0.18912	-0.336395
GRMZM2G061521	0.41735	0.02725	0.1356	0.61845	0.36885	0.06805	1	0.00645	-1.44823	-3.18952	-2.05016	0.980598	0.480148	2.88328	0.88737	2.33263
GRMZM2G061562	0.01015	0.0351	0.37	0.02265	0.5464	0.78825	0.17805	0.16485	-1.95139	-1.13227	-0.323019	1.53774	-0.268961	0.151575	0.755591	0.8145
GRMZM2G061568	0.4368	0.6243	0.09995	0.0399	0.00025	5e-05	0.0005	0.0002	0.13897	-0.148072	0.548709	1.56627	1.68583	2.94988	2.0454	2.46785
GRMZM2G061663	0.33095	0.58685	0.01775	0.97475	0.02025	0.3084	0.1602	0.8803	0.476818	0.27487	0.970438	0.38614	0.90477	0.627865	0.836972	-0.277412
GRMZM2G061695	0.0443	0.9734	0.18115	0.35005	0.1434	0.0484	0.6773	0.0783	-1.47203	-0.0347494	0.795027	0.671721	-0.629254	1.25189	-0.302168	1.27249
GRMZM2G061718	0.0027	0.00215	0.4686	0.71225	0.0686	0.01905	0.79185	0.97135	-3.60924	-2.68079	-0.390135	-0.990474	-0.984006	2.63819	0.29219	-0.0259778
GRMZM2G061910	0.02955	0.0392	0.79575	0.002	0.03045	0.18675	0.5328	0.1547	-3.16684	1.22894	-0.0242951	4.48328	-1.06741	1.16131	0.714274	0.815548
GRMZM2G061929	0.1184	0.03145	0.07545	0.41065	0.40815	0.00015	0.51735	0.08625	2.87819	3.58244	3.89106	-1.93705	0.805804	10.5186	-0.64396	3.29895
GRMZM2G061941	0.05035	0.8586	0.21175	0.9167	0.5948	0.01385	0.58165	0.02135	1.39381	-0.0490686	0.561652	0.601439	-0.406895	-1.68007	-0.478238	-2.98259
GRMZM2G062009	0.16795	0.1704	0.04755	0.02215	0.063	0.0134	0.00475	0.0037	-2.01755	0.9428	-1.4217	2.42531	0.746189	-1.57021	2.39544	1.74944
GRMZM2G062218	0.8538	0.0462	0.9136	0.05395	0.3621	0.049	0.55295	0.59485	-0.890879	-1.29957	-0.262814	1.96595	0.358377	-1.16213	-0.363839	0.0349443
GRMZM2G062333	0.01385	0.46195	0.5425	0.1716	0.4926	0.6762	0.10485	0.0211	-2.66189	-0.448972	-0.287637	0.823206	0.317165	-0.242883	1.15024	1.58731
GRMZM2G062396	0.0049	0.41285	0.2307	0.68225	0.0006	0.73	0.00545	0.1179	1.61744	-0.627725	0.737804	0.144874	-2.55616	-0.177157	-3.03615	1.57789
GRMZM2G062416	0.00655	0.0364	0.746	0.49745	0.62455	0.07205	0.2575	0.0249	-4.12778	-1.49256	-0.306555	0.469698	-0.221259	1.35442	0.896028	1.56128
GRMZM2G062429	0.39755	0.0312	0.0057	0.052	0.51105	0.1209	0.4253	0.3464	0.899889	1.17449	1.52767	-1.43384	0.273696	0.903379	-0.539524	-0.764361
GRMZM2G062524	0.0074	0.1468	0.40875	0.01275	0.292	0.43715	0.02795	0.1085	-2.98072	-0.828168	-0.387474	1.85756	0.493551	-0.506589	1.87879	1.0506
GRMZM2G062527	0.03255	0.43	0.33255	0.0241	0.6381	0.0083	0.2028	0.0825	-4.79345	0.686276	-0.841022	4.46024	-0.330554	-2.94729	1.17102	0.952109
GRMZM2G062716	0.01125	0.0043	0.0002	0.1415	0.71125	0.12855	0.4156	0.9385	2.48264	3.0014	2.34005	1.65482	0.213978	-0.890478	0.978165	-0.142971
GRMZM2G062724	0.8495	0.0429	0.00875	0.1755	0.01175	5e-05	0.0046	0.79265	-0.310071	-0.820644	-1.18138	0.972776	1.00795	-2.3552	1.41384	-0.261158
GRMZM2G063069	0.39295	0.9481	0.3537	0.0185	0.0031	0.1144	0.0266	0.02205	-0.708599	0.0515214	0.326836	1.50908	1.10892	0.8419	1.13878	1.25403
GRMZM2G063156	0.4149	0.0338	0.2634	0.352	0.50285	0.17225	0.4077	0.01185	-1.17903	-1.3905	-0.934617	-0.375418	0.227386	1.03147	0.840661	1.64511
GRMZM2G063162	0.0251	0.01015	0.05815	0.19755	0.81995	0.97495	0.67205	0.61605	2.40767	1.02263	1.11939	0.780735	-0.129192	-0.0415771	0.334967	-0.556804
GRMZM2G063192	0.0248	0.0074	0.22535	0.24015	0.25875	0.73145	0.03145	0.0639	-2.89323	-1.98477	-0.745244	1.16513	0.554946	-0.177404	1.69243	1.4477
GRMZM2G063306	0.0207	0.3435	0.0039	0.0002	0.8514	0.0012	0.07545	0.05765	-1.8644	-0.594782	-2.89951	4.55099	-0.131979	3.02439	-2.44041	1.78212
GRMZM2G063342	0.1201	0.0251	0.1504	0.85075	0.03555	0.0001	0.0161	0.0177	-1.90917	-1.62438	-1.10638	0.398874	0.764395	3.06736	2.5023	1.34029
GRMZM2G063429	0.0407	0.02205	0.6755	0.3179	0.25085	0.80315	0.02255	0.2455	-2.79142	-1.96501	-0.316555	1.03375	0.751117	-0.208503	2.12495	1.16475
GRMZM2G063431	0.44555	0.00645	0.01025	0.01045	0.02465	0.9706	0.0837	0.79425	-0.550198	1.04467	1.0487	-1.36835	-0.840987	-0.0251707	-0.758782	-0.0966289
GRMZM2G063464	0.3735	0.4607	5e-05	0.0012	0.2312	0.23635	0.06125	0.2276	-1.17279	0.351194	-2.55908	2.59648	0.47027	-0.505629	0.973959	-0.983145
GRMZM2G063566	0.02245	0.2303	0.15935	0.629	0.1546	0.01405	0.80845	0.0057	-2.04411	-0.536789	-0.912462	0.0894452	0.476444	1.43307	0.144843	1.73706
GRMZM2G063700	0.1229	0.6746	0.0773	0.39285	0.00045	0.62195	0.9073	0.00055	-0.912322	-0.228646	0.666645	0.390402	1.43445	0.641817	-0.114867	2.751
GRMZM2G063747	0.0013	0.00785	0.2153	0.25495	0.038	0.1161	0.32385	0.41905	2.03579	1.27792	0.412985	-0.230584	0.772857	-0.691124	-0.459623	0.353269
GRMZM2G063756	0.0268	0.3539	0.50165	0.02035	5e-05	0.0102	0.29485	0.4241	1.59717	-0.384659	-0.339542	-1.09909	-1.78839	-1.18807	-0.481611	0.554051
GRMZM2G063880	0.0936	0.01585	0.3193	0.25015	0.5937	5e-05	0.09105	0.5792	-1.89155	2.02707	-0.738292	-0.359997	0.498839	-3.00827	-1.09574	-0.753231
GRMZM2G063896	0.0414	0.00165	0.95685	0.4887	0.69925	0.77	0.0082	0.0297	-2.49274	-1.62936	-0.0433977	1.34388	0.251421	0.13211	1.95733	1.44825
GRMZM2G063897	0.25265	0.03025	0.15595	0.10435	0.8439	0.00875	0.28405	0.58695	0.517171	-1.00775	-0.76391	-0.666405	-0.122749	-1.46526	-0.533259	-0.473504
GRMZM2G063909	0.0022	0.0005	0.37875	0.1572	0.0093	0.0688	0.0644	0.0001	-2.82763	-3.23574	-0.544367	-1.43091	-1.07824	1.34252	1.92361	3.12301
GRMZM2G063975	0.41255	0.03435	0.9708	0.01465	0.14205	0.7713	0.80925	0.06635	-1.05778	1.0369	-0.10908	1.9031	-0.688655	-0.0127365	0.0998122	0.767937
GRMZM2G064005	0.8708	0.7911	0.78105	0.4951	0.01225	0.2379	0.047	0.13385	0.104156	0.120583	0.113544	0.325823	0.990235	0.614546	0.994447	0.882444
GRMZM2G064083	0.88305	0.67075	0.443	0.03435	0.0028	0.0098	0.11605	0.0217	-0.0149611	-0.360459	0.607018	2.40313	1.78143	3.19646	1.68661	2.47048
GRMZM2G064106	0.01215	0.2109	0.4629	0.6424	0.0279	0.0119	0.0019	0.2086	-2.63144	-0.537155	0.158586	0.937399	0.765796	1.51963	2.57093	0.627104
GRMZM2G064437	0.36335	0.9139	0.11515	0.03025	0.9592	0.03015	0.4325	0.3707	-1.04369	-0.0316387	-0.761113	-0.997104	-0.0210478	-1.00852	0.362577	0.764572
GRMZM2G064503	0.01545	0.22255	0.23965	0.02815	0.8246	0.83025	0.06655	0.0884	-2.45691	-0.865118	-0.641806	2.16561	0.108839	0.175705	1.80496	1.21964
GRMZM2G064605	0.0023	0.0916	0.365	0.0077	0.5884	0.1573	0.03945	0.76735	1.60929	0.747919	0.167164	-1.18431	0.129343	-0.610056	-1.02677	-0.114551
GRMZM2G064640	0.01575	0.25635	0.2102	0.53655	0.31645	0.56655	0.0339	0.0045	-1.65636	-0.479246	0.483026	-0.203128	0.37796	-0.270282	0.971567	2.38086
GRMZM2G064701	0.6821	0.1949	0.9875	0.28165	0.00595	0.0025	0.0508	0.2258	-0.913699	-1.23229	-0.114032	1.48455	1.45373	2.33445	2.53938	1.04243
GRMZM2G064818	0.0015	0.0159	0.2934	0.9083	0.4513	0.0344	0.0956	0.15415	-4.35396	-1.74192	-0.864002	0.534258	0.251548	1.54692	1.49691	0.887987
GRMZM2G064877	0.11255	0.14025	0.89685	0.06355	0.09865	0.21275	0.00465	0.0195	-1.26437	-0.608728	-0.0950598	1.25931	0.586849	0.601406	1.29792	1.59531
GRMZM2G065030	0.01445	0.1906	0.0924	0.00025	0.0476	0.6519	0.9552	0.22425	-2.50174	-1.04523	-1.31179	3.82866	1.11946	0.433347	0.0216171	0.727316
GRMZM2G065205	0.00505	0.07995	0.37375	0.0307	0.3666	0.7887	0.0176	0.0045	-3.36627	-0.931446	-0.401293	1.50995	0.367797	-0.126536	1.6478	1.85747
GRMZM2G065214	0.05795	0.67125	1	0.07335	0.11735	0.79615	0.0321	0.02025	-3.33542	-0.275183	-1.83277	2.42208	-0.912277	-0.200865	-3.35867	2.142
GRMZM2G065230	0.0011	0.87275	0.1374	5e-05	0.5041	0.25335	0.00695	0.94115	-6.59322	-0.112653	1.2213	8.24534	0.507706	-0.940847	3.64658	-0.135218
GRMZM2G065278	0.0003	0.05725	0.3086	0.0034	0.6178	0.5652	0.12655	0.59275	-8.04139	-4.33219	0.495264	6.50489	0.3682	-0.545629	4.21216	0.554877
GRMZM2G065423	0.028	0.0034	0.6993	0.01345	0.51375	0.1499	0.96935	0.43115	-2.60164	-2.06005	0.165086	2.30103	0.310246	-1.02154	-0.00942455	0.46733
GRMZM2G065471	0.42865	0.1467	0.0141	0.03745	0.49485	0.63805	0.68305	0.9767	-1.50009	1.02557	1.27016	-0.955087	0.303814	-0.189515	-0.315702	-0.339134
GRMZM2G065557	0.0242	0.1201	0.36235	5e-05	0.4397	0.439	0.15145	0.77655	3.60905	1.14207	0.457755	-2.89152	-0.486801	-0.324842	-0.95913	-0.36349
GRMZM2G065585	0.0001	5e-05	5e-05	0.02	0.0007	0.00615	0.01495	0.0128	-3.60684	4.01405	4.57835	-0.904854	-1.44692	-1.4031	-1.34103	-2.05791
GRMZM2G065635	0.01355	0.06475	0.3469	0.01185	0.30915	0.75285	0.59505	0.69245	1.62714	0.874983	0.332487	-1.21515	-0.410107	0.188215	-0.243065	-0.31432
GRMZM2G065640	0.3914	0.688	0.5612	0.01835	0.6239	0.12515	0.2099	0.0146	0.164209	0.36745	-0.867312	3.11533	-0.415743	-1.26774	1.39639	-3.10212
GRMZM2G065829	0.0439	0.6507	0.2416	0.03845	0.90635	0.75205	0.53355	0.2221	1.34942	-0.220102	0.434509	-0.829722	-0.091123	-0.0947192	-0.299253	0.638658
GRMZM2G065896	0.18405	0.7042	0.324	0.1382	0.00305	0.002	0.0024	0.46115	1.18741	0.22265	0.532469	0.89021	1.36247	1.92226	2.33656	0.547922
GRMZM2G065956	0.88075	0.74055	0.19855	0.30785	0.01265	0.5437	0.0255	0.00075	-0.266828	0.16019	0.551009	0.914559	0.965559	0.355436	1.34026	2.34862
GRMZM2G066101	0.0039	0.17815	0.35745	0.09675	0.15495	0.1985	0.0127	0.0127	-2.39346	-0.628112	-0.36748	0.878138	0.544623	-0.605666	1.31903	1.58487
GRMZM2G066202	0.0057	0.0008	0.6178	0.04415	0.3872	0.0069	0.2036	0.00305	-3.00491	-2.51568	-0.483161	-1.28362	0.291743	1.61276	1.00199	2.08337
GRMZM2G066219	0.02475	0.5166	0.28855	0.3577	0.4858	0.01275	0.1974	0.35515	0.89344	-0.197953	-0.667207	0.0460415	-0.341326	-1.06331	-0.604936	-0.885953
GRMZM2G066274	0.008	0.00055	0.8414	0.88085	0.1407	0.25545	0.00815	0.0009	-3.51511	-2.84186	-0.171426	0.150811	0.612426	0.786767	3.09105	2.29412
GRMZM2G066326	0.01425	0.19785	0.35515	0.11315	0.7387	0.99575	0.0428	0.5816	1.52608	0.506024	-0.565241	-0.552202	0.0748594	0.0447335	-1.1384	0.474379
GRMZM2G066341	0.7179	0.5608	0.92045	0.24035	0.01795	0.13105	0.16895	0.0038	-0.0292624	-0.42708	-0.288516	1.26118	1.13447	1.18285	1.1644	2.25074
GRMZM2G066413	0.1445	0.16385	0.0081	0.7155	0.0085	0.28215	0.127	0.2457	0.713288	0.49445	1.11353	0.348854	0.987111	0.566726	0.690586	0.69555
GRMZM2G066428	0.00075	0.078	5e-05	0.0175	0.10575	0.34855	0.7527	0.27655	2.27493	0.958983	2.00222	2.08549	1.2699	0.654469	-0.368974	-1.6598
GRMZM2G066489	0.0105	0.73245	0.8944	0.0163	0.2907	0.13225	0.2424	0.86735	1.58901	-0.162442	-0.00641269	-1.3551	-0.514953	-0.690068	-0.593353	-0.244862
GRMZM2G066528	0.0125	5e-05	0.75915	0.1806	0.2049	0.50025	0.001	0.2927	-2.02918	-2.21353	-0.140322	0.973194	0.445392	0.331293	2.14246	0.753815
GRMZM2G066636	0.97	0.0036	0.02015	0.06865	0.00355	0.4948	0.29535	0.5101	-0.279077	-1.26516	-1.17646	1.39166	-1.29956	-0.279962	0.530597	-0.514148
GRMZM2G066840	0.0011	0.01845	0.0259	0.73335	0.0078	0.0024	1	0.0002	-3.75474	-2.41705	-4.57712	0.536021	-1.16812	4.62439	-0.116153	-3.01958
GRMZM2G067022	0.02375	0.01135	0.81065	0.03555	0.1291	0.0182	0.0677	0.82625	1.08407	1.23081	-0.0439076	-0.672921	0.590481	-1.12066	-0.861136	0.0307577
GRMZM2G067225	0.54275	0.24165	0.00605	0.02105	0.08025	0.5655	0.0005	0.3916	0.0428506	0.450013	1.56881	-1.44066	0.792848	-0.231711	1.91354	0.67238
GRMZM2G067298	0.15855	0.0148	0.28745	0.30205	0.29	0.2813	0.0045	0.0312	-1.68778	-1.61949	-0.603196	1.05718	0.4277	-0.758131	2.84334	1.3443
GRMZM2G067315	0.531	0.0397	0.037	0.40835	0.0686	0.0022	5e-05	0.0357	-0.598153	-1.38315	-1.36094	1.05891	-1.0186	2.05818	3.08661	-1.63623
GRMZM2G067371	0.04145	0.2572	0.0285	0.85645	5e-05	0.0011	0.00055	0.0007	1.05246	0.462857	0.923428	0.193255	2.10232	1.63649	1.83139	2.36228
GRMZM2G067402	0.17635	0.00345	0.00255	0.0866	0.00455	0.0401	5e-05	0.01855	0.563342	1.14228	1.75658	1.425	2.50198	1.6135	3.72055	4.4262
GRMZM2G067575	0.01935	0.01955	0.99235	0.82305	0.32225	0.9949	0.0298	0.8611	2.1787	0.852393	0.0706764	-0.430007	-0.364958	-0.0491062	-1.04218	0.26034
GRMZM2G067943	0.06245	0.05235	1	0.007	0.53235	0.03485	1	0.027	-4.86305	1.59242	-0.361148	4.84059	-0.508884	3.42964	0.417176	1.87671
GRMZM2G068193	0.02375	0.20675	0.18315	0.0163	0.54655	0.37975	0.03915	0.0978	-2.75542	-0.700756	-0.787983	2.24849	0.222769	-0.456671	1.54124	0.986635
GRMZM2G068322	0.02235	0.1153	0.25365	0.7941	0.81585	0.01155	0.65755	0.42725	1.10376	-0.737078	-0.716082	0.351905	0.0577093	-1.42917	0.250575	-0.653116
GRMZM2G068455	0.87575	0.8566	0.38245	0.68425	0.51505	0.99255	0.0192	0.0029	-0.15606	0.0602411	0.37686	-0.301589	0.222548	0.0155671	1.18261	2.00324
GRMZM2G068672	0.367	0.011	0.18975	0.1002	0.0005	0.07545	0.89925	0.56435	-1.70814	-2.7516	-1.24169	2.33816	-1.94234	1.47179	-0.131397	-0.742105
GRMZM2G068714	0.8655	0.2442	0.0477	0.3529	0.30095	0.01155	0.4106	0.40305	-0.258743	-0.440576	-0.852956	0.42917	-0.418732	-1.1901	-0.387366	-0.560533
GRMZM2G068826	0.02745	0.33565	0.67395	0.3602	0.0338	0.58205	0.5071	0.45065	1.96223	-0.751989	-0.427368	1.12765	1.37601	-0.302325	0.62079	-0.783623
GRMZM2G068967	0.0001	0.0004	0.39235	0.001	0.1322	0.00385	0.3898	0.0285	3.09838	-2.0346	0.113576	-1.89324	0.601449	-1.31975	-0.531152	-2.5669
GRMZM2G069093	0.0382	0.00355	0.32715	0.20725	0.39975	5e-05	0.72155	0.01665	-1.92709	-1.17698	-0.615773	1.19731	-0.434812	3.23649	0.190094	1.8361
GRMZM2G069126	0.0119	0.82385	0.3691	0.2178	0.1937	0.1482	0.14245	0.0013	2.18662	0.262465	-1.31939	2.77187	2.6826	2.30105	2.38149	6.85357
GRMZM2G069237	0.01345	0.6249	0.13055	0.06245	0.01095	0.0214	0.0227	0.04335	1.925	-0.285121	1.00022	2.01705	2.03313	2.27569	2.5959	4.2678
GRMZM2G069335	0.02985	0.92775	0.7571	0.1239	0.57285	0.00635	0.90835	0.0978	1.50094	0.0107629	-0.526552	-0.618393	-0.515033	-1.88861	-0.0925337	-2.45259
GRMZM2G069389	0.0229	0.01965	0.51135	0.19115	0.66555	0.33475	0.1488	0.7854	-3.81868	-2.28031	-0.457915	1.60205	-0.288864	0.844844	1.27329	0.0202219
GRMZM2G069444	0.02645	0.0019	0.80705	0.0018	0.94225	0.5245	0.06985	0.25515	-6.70786	-8.00783	-0.0392693	8.05892	-0.110587	-0.718509	3.03023	1.20846
GRMZM2G069694	0.6191	0.77115	0.96865	0.86375	0.4567	0.52165	0.02025	0.0083	-0.935387	-0.114952	-0.246701	0.712098	0.537254	-0.598311	2.59921	2.84605
GRMZM2G069722	0.0008	0.32745	0.0421	0.2293	0.5423	0.29195	0.11375	0.5551	-3.94891	-0.575335	1.16791	-0.362252	0.177663	-0.423847	-0.947185	0.226863
GRMZM2G069784	0.0276	0.6403	0.16585	0.01355	0.0294	0.10985	0.6144	0.76875	-2.34543	0.314017	-0.926274	3.05421	1.10198	1.14442	0.580408	-0.184712
GRMZM2G069827	0.07125	0.0351	0.5284	0.08855	0.69725	0.87875	0.08335	0.02075	-1.75512	-1.53165	-0.331317	1.31895	0.177842	-0.108478	1.50387	1.7921
GRMZM2G069911	0.0191	0.2089	0.1913	0.2065	0.0331	0.58065	0.12985	0.43345	1.3545	0.502551	0.332175	-0.225395	-0.93578	0.419966	-0.820966	-0.844246
GRMZM2G070087	0.286	0.44585	0.208	0.37705	0.22245	0.00015	0.2567	0.0001	-1.42627	-0.327537	0.572206	-0.121678	0.402031	2.23185	-0.67523	3.93945
GRMZM2G070167	0.983	0.03525	0.9015	0.2808	0.4616	0.17215	5e-05	0.02175	-0.303021	-1.67997	-0.266652	-0.620087	0.444424	-0.99372	-4.18074	1.64868
GRMZM2G070178	0.3221	0.137	0.04145	0.00815	0.00715	0.66815	0.16245	0.0097	-1.28202	0.65982	-1.0963	2.13789	-1.16313	0.283582	0.751733	-1.94016
GRMZM2G070242	0.1298	0.00465	0.96975	0.5721	0.05265	0.0443	0.05885	0.01335	-2.39153	-4.36009	-0.13786	1.12128	-1.07473	1.69547	3.56156	1.82854
GRMZM2G070255	0.1784	0.01715	0.339	0.1074	0.39645	0.0768	0.0517	0.0412	-2.35187	-1.59814	-0.699776	1.80087	0.375817	-1.20676	1.56269	0.970734
GRMZM2G070295	0.05865	0.0127	0.56825	0.20775	0.5877	0.0393	0.0211	0.00515	-2.70637	-2.60209	-0.292822	1.0953	0.260469	1.53358	2.51682	2.43767
GRMZM2G070304	0.05725	0.0082	5e-05	0.4589	0.014	0.5145	0.8418	0.11355	-2.35415	2.23172	2.95484	-0.0697395	-1.60493	0.495711	-0.114979	-1.9129
GRMZM2G070315	0.9336	0.27775	0.06285	0.9193	0.2572	0.0194	0.1169	0.0243	-0.264872	-0.795192	1.36376	0.0352004	0.57858	1.85938	1.43647	1.99817
GRMZM2G070448	0.12965	0.0345	0.7525	0.1999	0.1094	0.07025	0.04525	0.4889	-2.52629	-2.12062	-0.0488885	1.99886	0.713648	1.68464	2.27905	0.13131
GRMZM2G070468	0.57935	0.00025	0.00775	0.00035	0.0148	0.0014	5e-05	0.459	-0.549229	-1.5024	-1.4813	3.08349	0.904219	-1.53966	2.20085	-0.764292
GRMZM2G070508	0.01745	0.31075	0.995	0.1067	0.2297	0.0179	0.00415	0.0259	1.64383	0.744502	-0.193418	-0.467171	-0.80091	-1.48866	-2.77952	-2.31459
GRMZM2G070603	0.042	0.04185	0.86235	0.64655	0.0006	0.0003	0.57955	0.0026	-2.33372	-1.35633	0.00814903	-0.0365168	1.61742	2.70207	-0.601466	2.18395
GRMZM2G070673	0.8385	0.60965	0.46805	0.1458	0.03985	0.0228	0.07595	0.56865	-0.59693	0.349836	0.0831215	-0.275407	-0.944691	-1.04279	-0.960271	-0.663378
GRMZM2G070761	0.20425	0.72395	0.32185	0.02315	0.0221	0.62385	0.93085	0.87985	0.841183	0.344965	0.381845	-1.01334	-1.21815	0.350474	-0.0446788	-0.116049
GRMZM2G070825	0.02115	0.00135	0.3118	0.41385	0.00125	0.07615	0.0169	0.1181	-2.79115	-2.55074	-0.730849	1.09978	-1.45461	1.13086	2.58362	0.704796
GRMZM2G070912	0.00105	0.00315	0.2004	0.0435	0.17285	0.0007	0.2005	0.11255	2.41168	1.1908	-0.397158	-1.82655	0.631391	-2.83797	-0.849966	-2.42878
GRMZM2G071025	0.0017	0.0077	0.3348	0.0377	0.6715	0.70785	0.00835	0.02915	-2.91693	-1.46036	-0.415696	1.27276	0.156713	0.230893	1.76141	1.42888
GRMZM2G071089	0.0002	0.00065	0.09455	0.18175	0.06885	5e-05	0.7516	0.0034	-3.36704	-1.98849	-0.830174	-0.973875	-0.747647	2.6534	0.242633	2.73848
GRMZM2G071277	0.0363	0.418	0.6273	0.00145	0.4252	0.0694	0.97605	0.3957	0.667184	0.460852	-0.0792663	-1.49481	0.247455	-0.725238	-0.0343276	-1.1401
GRMZM2G071339	0.46245	0.2462	0.83435	0.6679	0.02825	0.97945	0.1277	0.00205	-1.53411	-0.90362	-0.37474	1.03543	1.31244	0.076053	1.6073	2.4763
GRMZM2G071390	0.84815	0.1408	0.11545	0.09365	0.02205	0.0835	0.04355	0.75975	-0.108585	-1.24786	-1.23039	1.50877	2.18498	2.37081	4.32813	-0.296903
GRMZM2G071450	0.7716	0.0424	0.39345	0.06615	0.0419	0.0662	0.00045	0.05265	-0.0561825	-1.77878	0.658163	-1.72532	1.5292	-1.42426	-4.94138	1.50718
GRMZM2G071478	0.3435	0.7803	0.02245	0.65635	0.2629	0.03465	0.1951	0.1432	0.21532	-0.164835	1.57441	0.301586	0.52449	1.66568	1.30694	1.1024
GRMZM2G071573	0.0775	0.3628	0.0112	0.02225	0.01985	0.92405	0.5375	0.87545	-1.70905	-0.46132	-1.5743	1.79383	-1.02568	0.0161998	-0.43486	-0.0448203
GRMZM2G071599	0.04855	0.03505	0.66185	0.08895	0.83355	0.37655	0.13105	0.31385	-2.04323	-1.71731	-0.332458	1.56054	0.112158	-0.634856	1.32714	0.729032
GRMZM2G071704	5e-05	0.25725	0.00175	0.4262	5e-05	5e-05	5e-05	0.0004	2.8297	0.662453	2.1216	1.2266	3.10379	2.80152	4.16598	3.51418
GRMZM2G071714	0.5704	0.85165	0.83405	0.76545	0.02375	0.19095	0.14115	0.04725	-0.526533	-0.0651031	0.03875	0.157977	0.822323	0.678789	0.716868	1.14793
GRMZM2G072034	0.1072	0.794	0.1414	0.4995	0.0287	0.7504	0.0077	0.1221	1.53684	0.240754	0.838064	0.0231445	-1.40995	-0.201059	-2.33559	1.18266
GRMZM2G072121	0.10935	0.0308	0.24055	0.6892	0.82445	0.84805	0.8695	0.03945	-1.53627	-1.18182	-0.66296	-0.0176042	0.0633398	-0.0498503	-0.0826673	1.29449
GRMZM2G072383	0.01125	0.0092	0.0063	0.62095	0.7312	0.0226	0.38635	0.23015	3.48589	5.30502	3.59855	-0.839911	-0.206319	2.56478	-0.666532	1.49429
GRMZM2G072406	0.5872	0.714	0.0131	0.04875	0.70925	0.0008	0.37745	0.8718	-0.231128	-0.10528	-1.38447	1.67735	0.083294	-1.8167	0.509277	-0.0263879
GRMZM2G072513	0.37525	0.7582	0.62065	0.7759	0.01135	0.0167	0.2049	0.60015	0.708169	-0.13906	0.215212	0.00698561	0.936465	1.1383	0.58989	0.255538
GRMZM2G072529	0.0095	0.00195	0.0001	0.9057	0.8955	0.0064	0.6894	0.9106	-2.39563	1.84534	1.86034	0.503297	0.00340039	-1.42168	-0.219879	-0.139937
GRMZM2G072586	0.84645	0.3618	0.1597	0.02675	0.16795	0.17285	0.9834	0.02995	-0.635288	-0.621247	-0.882623	-1.41498	-0.696506	0.847535	-0.00545759	1.44183
GRMZM2G072820	0.00015	0.07105	0.0504	0.3852	0.03995	0.64905	0.28305	0.00945	-8.17532	-5.21388	-3.18107	1.51796	-1.25546	-0.725582	1.77145	2.39877
GRMZM2G072850	0.02515	0.02185	0.1544	0.0094	0.83715	0.8624	0.08115	0.7211	-2.23588	-1.31829	-0.723034	2.00375	0.10259	-0.071153	1.19216	-0.310731
GRMZM2G072890	0.3995	0.0263	0.01685	0.2973	0.69925	0.1052	0.4652	0.5372	0.631777	-1.39764	1.3915	1.11724	0.162644	1.44439	0.832027	0.581135
GRMZM2G073003	0.0065	0.00565	0.64255	0.0649	0.26275	0.69085	0.0073	0.04445	-3.20882	-1.58354	-0.233728	1.45924	0.376655	-0.243549	2.30833	1.32109
GRMZM2G073044	0.21675	0.08505	0.9706	0.09885	0.01765	0.0035	0.055	0.78615	0.21877	-0.767519	-0.219911	-0.44739	0.896222	-1.3991	0.927815	-0.110732
GRMZM2G073275	0.005	0.00015	0.91835	0.56755	0.69075	0.1378	0.05975	0.0108	-2.79685	-1.88206	-0.145321	0.505407	-0.164161	0.933789	1.47887	1.27241
GRMZM2G073326	0.715	0.34965	0.0099	0.22305	0.11555	0.0635	0.033	0.00285	-0.142201	0.460968	1.202	-0.534221	-0.680297	-0.843138	-1.23393	-2.67939
GRMZM2G073671	0.0515	0.043	0.1523	0.0122	0.7729	0.884	0.02385	0.029	-1.86547	-1.39932	-0.798468	2.68654	-0.161439	-0.120507	2.47713	1.61943
GRMZM2G073700	0.1461	0.10115	0.21535	0.19395	0.3521	0.0148	1	0.00605	-2.81879	-1.8716	-1.73633	-2.2182	-0.572429	3.04631	-1.44486	2.35265
GRMZM2G073764	0.4443	0.1259	0.00905	0.01855	0.3213	0.51425	0.2383	0.00675	-1.26811	0.670818	-1.41814	1.9253	-0.444796	-0.193234	0.641277	-2.13688
GRMZM2G073884	0.9231	0.00405	0.0291	0.4337	0.2839	0.4139	0.02135	0.42875	0.0548699	1.79563	-1.10848	-0.752329	-0.601312	-0.445394	-1.45599	-0.747859
GRMZM2G073929	0.3301	0.68445	0.0668	0.635	0.00445	0.1686	0.0254	0.9718	-2.13117	0.455499	1.60466	0.0644579	-3.07403	1.36871	2.32649	-0.371479
GRMZM2G074017	0.92125	0.51015	0.04505	0.01125	0.31595	0.36625	0.07385	0.09935	-0.159746	-0.537239	-1.74251	2.27008	0.430324	0.684717	1.46546	1.18369
GRMZM2G074158	0.59995	0.0261	0.468	0.68775	0.5149	0.02355	0.63805	0.98895	-0.00607867	1.06944	-0.268087	-0.159928	-0.276033	-1.07509	-0.207077	-0.0842557
GRMZM2G074377	0.0646	0.18755	0.59	0.0296	0.64935	0.43455	0.03335	0.16475	-1.44153	-0.742367	-0.26409	2.04855	0.160026	0.483406	1.66221	0.823155
GRMZM2G074401	0.38045	0.02195	0.001	0.5236	0.0583	0.65635	0.3062	0.3953	0.699149	1.10381	1.6469	0.38694	0.823743	0.28656	0.596396	0.530223
GRMZM2G074611	0.7506	0.04175	0.0471	0.4413	0.00795	0.1041	0.9546	0.7036	-0.0937469	0.939572	-0.867166	0.471828	1.1383	-0.817379	-0.0250752	-0.121071
GRMZM2G074631	0.07935	0.0463	0.33305	0.3995	0.14385	0.00155	0.11115	0.5076	0.994148	-1.08952	0.361351	0.65593	-0.563362	-1.73494	0.872275	-0.398492
GRMZM2G074672	0.04175	1	1	0.1617	0.00275	0.97385	0.21005	0.0321	-4.02081	-1.18943	-1.98055	2.96592	-2.96814	0.0468345	1.97847	2.20285
GRMZM2G074773	0.15035	0.2644	0.04705	0.26125	0.0085	0.0148	0.16775	0.20465	1.10481	-0.759845	1.68105	1.33023	1.74246	3.00947	2.02935	1.85468
GRMZM2G074818	0.0335	0.15215	0.2394	0.01365	0.76155	0.6102	0.1223	0.16445	-2.0851	-1.04459	-0.715151	2.53235	0.158707	-0.399613	1.50484	1.04323
GRMZM2G074896	0.0382	0.1079	0.39165	0.2286	0.5014	0.00155	0.4954	0.5747	0.799963	-0.646947	-0.684461	0.0142237	0.243035	-1.66833	-0.298577	-0.530919
GRMZM2G074987	0.0117	0.403	0.6528	0.8961	0.6439	0.3541	0.2424	0.0487	1.6632	-0.578281	-0.505945	0.53593	-0.376379	-0.51563	-0.964173	-2.28084
GRMZM2G075145	0.2587	0.01855	0.87485	0.0285	0.7066	0.03455	0.0409	0.60965	-1.15822	-1.99313	-0.148888	2.19307	0.136491	-1.63999	-1.7511	0.34778
GRMZM2G075244	0.77185	0.0032	0.32935	0.0375	0.78465	0.9231	0.15155	0.96925	-0.764894	2.06597	-0.676109	1.84972	0.0728022	-0.00487306	1.16303	-0.116279
GRMZM2G075245	0.4964	0.4734	0.7077	0.27885	0.23575	0.0465	0.59635	5e-05	0.166241	0.722888	-0.591997	1.86327	-1.24294	-2.03416	0.625138	-9.07422
GRMZM2G075283	0.0072	0.00725	5e-05	0.6971	0.0005	0.20565	0.01725	0.9245	-2.53898	1.78236	2.6213	0.02492	-1.73152	-0.518639	1.18609	-0.0761677
GRMZM2G075286	0.22905	0.0012	0.42095	0.11615	0.8942	0.09555	0.0104	0.0784	0.701884	-1.66624	0.296627	1.17277	0.00530614	-0.762042	1.1733	-1.19546
GRMZM2G075315	0.0027	0.3884	0.4967	0.1475	0.32615	0.2265	5e-05	0.06415	-3.0621	0.581401	0.365153	0.444467	0.413238	-0.562447	2.8246	1.24071
GRMZM2G075456	0.8158	0.0825	0.01045	0.0018	0.1391	0.10735	0.22385	0.0128	0.353336	-1.65284	-2.55017	4.83612	-0.884006	1.71787	1.40985	-2.85532
GRMZM2G075459	0.1168	0.2473	0.59715	0.2107	0.01195	0.85075	0.00585	0.00475	3.67668	0.906219	0.2862	1.19492	1.39975	-0.164216	3.68362	3.53333
GRMZM2G075461	0.3121	0.01275	0.1242	0.0368	0.809	0.0392	0.16945	1	0.564634	1.881	0.808768	2.15332	0.075854	1.7257	2.01506	-0.923357
GRMZM2G075492	0.09575	0.0037	0.76435	0.5462	0.8778	0.24075	0.03185	0.06745	-2.53219	-3.22116	0.031609	-0.0744554	-0.15697	0.88977	2.23935	1.18713
GRMZM2G075502	0.0616	0.37575	0.2008	0.2996	0.00045	0.0763	0.00605	0.01755	1.15442	0.331181	0.421645	1.1117	1.77287	1.026	1.44514	1.97309
GRMZM2G075594	0.02365	0.02585	0.01075	0.54845	0.7546	0.00365	0.87125	0.31395	-2.79312	-1.84156	-2.23012	-0.73453	-0.165431	3.87056	0.166344	0.603494
GRMZM2G075701	0.41885	0.29835	0.4573	0.12375	0.0363	0.3341	0.07325	0.00655	-0.00404272	-0.419744	0.236104	-0.521356	0.745023	0.510395	0.843964	1.86587
GRMZM2G075780	0.0062	0.0751	0.1876	0.02565	0.93685	0.5603	0.014	0.0913	-2.49363	-1.01635	-0.601732	1.49359	-0.0294822	0.319758	1.89204	1.19667
GRMZM2G075974	0.1763	0.45075	0.77515	0.43765	0.0042	0.00025	0.0424	0.00305	0.67136	-0.389898	-0.153015	0.893638	1.33209	2.40937	1.77782	2.52056
GRMZM2G075978	0.00275	0.3508	0.27075	0.0476	0.15465	0.0672	0.08785	0.011	-2.85858	-0.479559	-0.472306	1.18995	0.569179	-0.966833	0.98183	1.63981
GRMZM2G076029	0.0119	0.17145	0.96465	0.3333	0.9576	0.0008	0.73905	0.1764	1.59263	-0.592109	-0.0883362	-0.634753	0.0146545	-1.66336	0.149781	-1.14436
GRMZM2G076075	0.6801	0.05835	0.1633	0.0157	0.0042	0.0102	0.0042	0.0106	-0.160019	0.655428	0.679762	1.3525	1.6975	1.74833	1.90084	2.37163
GRMZM2G076313	0.03795	0.04555	0.0032	0.2727	0.2142	0.02475	0.52715	0.8427	0.969738	1.06621	1.54326	-0.206045	0.473609	1.47143	0.464745	-0.343598
GRMZM2G076348	0.09115	0.8769	0.0156	0.6518	0.46375	0.0313	0.23485	0.245	-1.32269	-0.0598191	-1.12438	0.422795	-0.348859	1.05093	0.558209	0.803945
GRMZM2G076417	0.0005	0.1033	5e-05	0.0097	0.0284	0.532	0.0016	0.5631	1.82602	0.680361	2.08219	-0.988269	-0.918744	0.365014	-1.62914	-0.527123
GRMZM2G076723	0.11525	0.018	5e-05	0.99105	5e-05	0.01115	0.00155	0.00045	0.285425	0.968219	2.23064	0.623673	1.87633	1.4195	1.57492	2.31055
GRMZM2G076778	0.0523	0.5571	0.76075	0.0135	0.04505	0.00585	0.03835	0.90685	1.00118	0.400974	-0.0635361	-0.990097	0.848215	-1.51678	-1.05385	-0.274904
GRMZM2G076818	0.2475	0.10535	0.40025	0.15265	0.01335	0.1086	0.0221	0.01215	1.53011	-2.36815	0.799801	1.82304	1.57303	1.44973	2.45096	2.79987
GRMZM2G076844	0.96545	0.17725	0.56755	0.0157	0.43575	0.5101	0.63545	0.0455	-0.618049	-1.03295	0.279121	-1.38289	0.263294	0.668865	0.454562	1.62316
GRMZM2G076896	0.4244	0.0165	5e-05	5e-05	5e-05	0.16575	0.00945	0.6144	0.163599	1.75226	5.91249	-2.38111	1.88001	0.808339	2.64342	0.118024
GRMZM2G076985	0.00235	0.00055	0.0614	0.2279	0.3835	0.0598	0.33105	0.1817	-2.9235	-2.04688	-1.07531	-0.772004	-0.38013	1.23556	0.736986	0.841291
GRMZM2G077054	0.30635	0.55195	0.3081	0.18345	0.23735	0.0474	0.02455	0.3362	0.949011	0.200021	0.476831	0.536105	0.587776	1.17699	1.46471	0.802059
GRMZM2G077127	0.92485	0.22015	0.03405	0.00145	0.2446	0.8191	0.00705	0.02345	-0.438551	-0.545973	0.943688	-1.58234	0.403956	0.148619	1.3715	1.51827
GRMZM2G077181	0.3717	0.93085	0.86825	0.6311	0.0005	0.0963	0.0425	0.0658	0.262823	0.109759	-0.0931983	1.01131	-2.05724	-0.953356	-1.6052	1.30396
GRMZM2G077333	0.71085	0.6955	0.79945	0.1665	0.0243	0.19045	0.0004	0.05015	-0.116858	-0.2754	0.142065	-1.17783	1.56305	-0.980792	-4.09601	1.85021
GRMZM2G077500	0.02435	0.473	0.0491	0.9802	0.2696	0.0507	0.3429	0.4362	4.56678	-0.574514	2.52881	0.498093	0.675223	-1.51554	0.925328	-1.54806
GRMZM2G077669	0.15765	0.3398	0.03905	0.03375	0.408	0.0897	0.23155	0.70185	0.895118	0.387502	0.89259	-1.43886	0.30006	-0.747829	-0.560818	-0.365774
GRMZM2G077769	0.64625	0.08375	0.44235	0.29495	0.3514	0.0332	0.0988	0.00345	-1.08994	-1.19662	0.295302	-0.491048	0.281974	1.55218	1.36733	1.59267
GRMZM2G078129	0.95535	0.5341	0.03455	0.07775	0.22315	0.24415	0.02165	0.0375	-0.591121	0.517535	1.17294	-0.820971	0.507871	0.684625	1.28153	1.52067
GRMZM2G078210	0.54895	0.0248	0.48185	0.26855	0.2696	0.10565	0.782	0.00865	-1.6678	-2.22425	-0.890881	-0.418771	0.465282	1.30688	-0.314549	1.75066
GRMZM2G078279	0.33345	0.0266	0.764	1	0.0719	0.6278	0.03925	0.0421	-1.54913	-3.7623	0.132868	0.849293	1.32713	0.57033	2.89141	2.02828
GRMZM2G078314	0.0105	0.00025	0.73345	0.43515	0.35265	0.4513	0.00745	0.03195	-2.18968	-1.65936	-0.172521	0.580351	0.318583	0.38609	1.31454	1.4745
GRMZM2G078465	0.6779	0.0229	0.00155	0.0425	5e-05	0.00065	0.00395	0.5991	-0.978396	1.47188	1.15872	1.84208	3.26865	1.65955	1.3685	-0.524471
GRMZM2G078472	0.8448	0.53225	0.3094	0.27525	0.49895	0.0095	0.0021	0.0008	0.0594254	-0.57431	1.19546	1.86504	0.311435	1.49642	2.00451	3.05042
GRMZM2G078667	0.17685	0.01645	0.1679	0.13255	0.60055	0.00225	0.02045	0.2324	-1.71452	2.045	-0.9879	-0.9779	-0.46638	-2.31412	-1.70096	1.01237
GRMZM2G078723	0.8379	0.0969	0.01945	0.07405	0.0851	0.0168	0.8277	0.7573	-0.517483	1.07296	1.06418	-0.652307	-0.921268	-1.23156	-0.0708823	-0.671911
GRMZM2G078742	0.04685	0.02185	0.59855	0.0522	0.49795	0.586	0.0499	0.12355	-3.12844	-2.30842	0.10992	2.56123	0.30827	-0.281394	2.2616	1.31441
GRMZM2G078820	0.0135	0.4432	0.19835	0.0315	0.7673	0.00555	0.6503	0.23115	1.17364	-0.382309	-0.85621	-0.920294	0.0664813	-1.51744	-0.306419	0.512221
GRMZM2G078959	0.8295	0.43275	0.00155	0.03945	5e-05	0.08895	0.1787	0.1541	0.511005	-0.297179	-1.3478	0.710537	-1.62212	-0.857362	-0.660762	-1.0418
GRMZM2G079256	0.01415	0.2552	0.76615	0.36825	0.13565	0.8458	0.0416	0.0038	-2.25385	-0.650998	0.216583	0.217519	0.607356	-0.0931611	1.18555	2.10635
GRMZM2G079381	0.1835	0.69095	0.00545	0.02375	5e-05	0.00015	5e-05	5e-05	0.560327	0.240006	1.23906	2.12958	2.8935	3.44	2.99899	4.42749
GRMZM2G079409	0.0449	0.0151	0.5557	0.4702	0.19615	0.11075	0.9712	0.48885	1.19952	-1.35635	-0.505106	0.0360749	-0.724388	-0.874629	0.00465234	0.308736
GRMZM2G079440	0.0472	0.82735	0.0828	0.016	0.1164	0.0004	0.29215	0.5308	3.49765	0.25358	3.04995	-3.02193	0.930442	2.25037	0.732329	0.641859
GRMZM2G079491	0.02415	0.76445	0.00095	0.4698	0.3598	0.0175	0.3773	0.13585	-2.79333	0.15716	-2.03002	0.928148	0.351319	-1.42394	0.590702	0.953348
GRMZM2G079638	0.02055	0.00985	0.07255	0.98245	0.83895	0.06165	0.98895	0.0244	-2.60748	-1.64281	-1.2091	0.436318	-0.0917806	1.31753	-0.0343185	1.34053
GRMZM2G079883	0.11305	0.00045	0.86995	0.72815	0.0218	0.9807	0.0051	0.0014	-6.72526	-3.13681	-0.0591314	0.689726	1.14263	0.046527	2.52535	2.10602
GRMZM2G079897	0.0127	1	0.2502	0.3761	0.2148	1	1	0.0089	-7.08454	-0.342629	-3.59982	-1.62935	2.3654	4.92714	0.289469	3.20297
GRMZM2G080041	0.37135	0.33715	0.30885	0.00025	0.0065	0.64835	0.04325	0.14925	-1.58786	0.63317	0.547161	-2.35461	1.25668	-0.238844	1.72763	0.924882
GRMZM2G080107	0.58235	0.5251	0.74375	0.2037	0.8715	0.11375	0.0054	0.0217	0.656459	-0.664721	-0.378216	-1.39819	0.104173	-1.64386	-3.8134	2.7241
GRMZM2G080116	0.01145	0.01025	0.6747	0.5767	0.5708	0.19715	0.163	0.1781	-2.79807	-2.13499	0.329446	-0.654002	-0.321399	1.00155	1.49145	1.06416
GRMZM2G080503	0.02245	0.81	0.6205	0.02765	0.61775	0.35565	0.0172	0.4481	1.3596	0.176409	-0.422546	-0.953182	0.157491	-0.42376	-1.38188	-0.633104
GRMZM2G080567	0.0036	0.20375	0.44885	0.44645	0.74635	0.31125	0.6376	0.03245	1.46256	-0.466735	-0.681225	0.337135	0.00547791	-0.216378	-0.218866	-2.11694
GRMZM2G080746	0.04725	0.77445	0.4089	0.60085	0.75865	0.8651	0.09245	0.0239	-1.06221	0.087053	0.391528	-0.0610006	0.100865	-0.0722347	0.779938	1.51323
GRMZM2G080839	0.2464	0.0711	0.23945	0.94205	0.2022	0.0097	0.0036	0.11105	4.29392	1.99126	6.72755	0.538666	0.729448	2.6204	5.50076	3.07321
GRMZM2G080858	0.90025	0.04505	0.0885	0.11815	0.00985	0.0453	0.9324	0.8237	-0.438531	-2.00394	-1.4324	1.61593	-2.1889	-3.66179	-0.0849094	-0.287337
GRMZM2G080887	0.13755	0.1454	0.0392	0.595	1	0.0277	0.4465	0.2644	-2.9482	1.68396	-1.84203	-0.086709	2.21666	-2.44128	0.829373	0.907831
GRMZM2G080992	0.06555	0.9775	0.1517	0.574	0.0024	0.2959	0.09115	0.034	0.968614	0.0452412	0.520426	0.207035	1.5368	0.684447	1.11981	1.54042
GRMZM2G081053	0.52465	0.35805	0.675	0.15135	0.1755	0.8461	0.0339	0.0306	-0.147626	-0.503602	-0.0039892	1.76346	0.508121	0.14353	1.54902	1.45367
GRMZM2G081114	0.0301	0.56975	0.9917	0.88585	0.4777	0.0124	0.0099	0.4477	2.01567	-0.297539	-0.170549	0.427163	0.240343	-1.61296	-1.68872	-0.942792
GRMZM2G081322	0.009	0.24755	0.2222	0.00245	0.8427	0.09295	0.02695	0.17335	-2.93752	-0.706195	-0.631244	2.51566	-0.118087	-1.30106	2.18753	-1.12463
GRMZM2G081333	0.9692	0.76155	0.0147	0.15445	0.9919	5e-05	0.05585	0.00625	-0.358623	-0.110756	1.24056	-0.43473	-0.0443943	3.08441	1.36395	2.51897
GRMZM2G081536	0.0007	0.82535	0.1127	0.31955	0.79875	5e-05	0.5663	0.00015	2.13035	0.0801308	0.603542	0.619956	-0.174231	-2.49465	-0.356676	-3.61914
GRMZM2G081554	0.90575	0.02605	0.0989	0.0273	0.00775	0.3007	0.58925	0.14365	0.356196	-1.17157	-0.989405	1.38519	-1.62377	0.973808	0.571418	-1.06076
GRMZM2G081710	0.07205	0.98085	0.5694	0.0459	0.6997	0.02995	0.8535	0.40255	1.08047	0.0356531	0.198541	-1.02437	0.0858191	-1.02673	-0.135236	-0.895482
GRMZM2G081822	0.0183	0.54585	0.9455	0.0028	0.30115	0.24735	0.15695	0.7546	-2.85558	0.30577	-0.12994	3.52783	0.462538	-0.731232	1.36448	0.0840913
GRMZM2G081883	0.04855	0.1201	0.4271	0.4855	0.0689	0.7494	0.11965	0.01515	-1.8129	-1.00017	-0.431641	0.433139	0.907229	-0.233327	1.16617	2.01798
GRMZM2G081928	0.1161	0.02105	0.2386	0.75055	0.2142	0.6014	0.06565	0.00695	-6.30665	-3.06962	0.749956	0.866343	0.653585	0.530274	2.05646	2.27385
GRMZM2G082032	0.12305	0.7018	0.00015	0.00945	0.1855	0.0609	0.0368	0.15755	0.587144	-0.0822091	1.57514	-1.1449	-0.622858	1.07528	-1.04738	-1.27211
GRMZM2G082034	0.16345	0.4375	0.02345	0.0189	0.94465	0.27445	0.46985	0.88525	0.569721	0.707363	1.81405	-1.11114	-0.127527	-0.562412	0.752785	-0.169828
GRMZM2G082184	0.3958	0.1902	0.0232	0.09085	0.00555	0.0003	0.05635	0.02345	0.105044	-0.534365	1.01236	1.33384	0.987263	1.84899	0.99776	1.43503
GRMZM2G082343	0.16585	0.0186	0.0377	0.0074	0.2426	0.01095	0.4906	0.55695	0.860049	1.27467	1.26796	2.21122	0.630896	2.1702	-0.769551	0.39884
GRMZM2G082384	0.00855	0.03425	0.98945	0.0126	0.52795	0.8852	0.0812	0.17725	-2.68171	-1.36712	0.0471769	1.8859	0.292119	-0.0312379	1.19155	0.880909
GRMZM2G082434	0.31455	0.0094	5e-05	0.012	0.43215	0.39375	0.22505	0.3308	-1.6016	1.80347	2.37933	-1.16753	0.36943	-0.424323	0.826484	-1.17509
GRMZM2G082487	0.0063	0.14185	0.0122	0.01735	0.2996	0.0085	0.22025	0.34355	1.85742	-0.818974	1.40218	-0.975808	0.470462	-1.40307	1.07259	-1.25234
GRMZM2G082520	0.00155	5e-05	0.13595	0.01535	0.02215	0.52095	0.0086	0.97305	-3.60574	-2.05481	0.510631	1.77079	0.8495	-0.262694	1.25024	-0.259953
GRMZM2G082940	0.0037	0.01295	0.2095	0.06285	0.3855	0.00845	0.979	0.17165	-2.7726	-1.08149	-0.775157	1.48655	0.245944	1.50696	-0.042748	0.504062
GRMZM2G082943	0.47695	0.1228	0.91555	0.9958	0.00155	0.05665	0.1334	0.03475	-0.832371	0.932535	-0.0773834	-0.0625674	1.3663	-0.998144	0.872435	1.22738
GRMZM2G082959	0.9812	0.03995	0.32175	0.6769	0.1052	0.61655	0.0208	0.04805	-0.757122	-1.45393	-0.791026	0.964035	0.769992	-0.145777	1.76912	-2.00746
GRMZM2G083195	0.13445	0.256	5e-05	0.00035	0.76195	0.13065	0.11275	0.04035	-1.3458	0.487167	-2.90624	2.9307	0.121468	-0.77125	0.957674	-1.41989
GRMZM2G083292	0.05405	5e-05	0.6876	0.3351	0.2819	0.0054	0.0789	0.0091	-2.27844	-3.20686	-0.489204	-0.243485	0.372177	1.71235	1.48341	1.48871
GRMZM2G083347	0.05285	0.46825	0.04915	0.03095	0.8733	0.67215	0.8182	0.5568	0.890346	0.30313	0.672657	-0.778983	-0.0872347	-0.158262	0.167727	-0.365386
GRMZM2G083474	0.06105	0.00805	0.16325	0.0666	0.10525	0.00815	0.61905	0.02005	-5.36733	-3.019	0.966881	-1.66071	0.827505	3.44231	0.678338	1.85142
GRMZM2G083475	0.00815	0.0413	0.37575	0.003	0.3185	0.3134	0.0056	0.0188	-2.87788	-1.02389	-0.318805	2.54678	0.40115	-0.600801	2.44844	1.51951
GRMZM2G083574	0.1655	0.01585	5e-05	0.0008	0.89835	0.6954	0.05735	0.11315	-1.52696	0.969597	-2.50979	2.68059	-0.128044	0.263359	1.05007	-1.26387
GRMZM2G083788	0.21435	0.3067	0.22085	0.0302	0.3323	0.33895	0.59985	0.0435	-1.01394	-0.59443	0.671711	-1.69364	-0.45459	0.64734	0.371867	1.25284
GRMZM2G083810	0.02555	0.0325	0.61595	0.01735	0.0502	0.0133	0.7883	0.88895	4.2496	2.19497	0.155271	2.23223	-1.40138	-2.06557	-0.201445	0.100431
GRMZM2G083812	0.01525	0.0895	0.1907	0.12595	0.0007	0.00305	0.9881	0.00625	-2.18871	-0.83872	-0.737207	1.20397	1.30072	1.84378	-0.0241281	1.78251
GRMZM2G083888	0.1263	0.01995	0.63085	0.67395	0.3275	0.0112	0.4904	0.1278	-2.18931	-2.31117	0.319073	0.709945	0.447285	3.1981	-0.793172	0.91826
GRMZM2G083930	0.1528	0.5969	0.0037	0.016	5e-05	5e-05	0.00395	0.0003	1.06064	-0.232159	1.34729	1.43798	2.13573	2.71444	1.91134	2.91164
GRMZM2G084086	0.30525	0.0103	0.1001	0.0993	0.226	0.0026	0.00045	0.0003	0.441089	-1.57315	0.808479	1.53363	0.496873	1.84775	2.1055	2.72043
GRMZM2G084132	0.08535	0.01765	0.70885	0.43075	0.79925	0.14075	0.10085	0.0047	-2.90991	-3.51534	-0.371276	1.08155	-0.157946	1.5522	2.69811	2.4803
GRMZM2G084142	0.4654	0.44045	0.9622	0.0803	0.1384	0.10145	0.0011	0.0208	0.731932	-0.63601	-0.103979	-1.40493	1.03346	-1.23141	-4.29266	2.47003
GRMZM2G084195	0.09655	0.2128	0.54995	0.75225	0.6596	0.0429	0.02885	0.43695	-3.30768	-1.73613	0.799869	0.361366	0.350789	1.51513	2.27246	0.682011
GRMZM2G084286	0.0034	0.4858	0.072	0.84795	0.04055	0.12945	0.5689	0.23255	2.17305	0.550965	0.997359	0.557586	1.15392	-0.877848	-0.533365	0.837972
GRMZM2G084445	0.0364	0.0367	0.5571	0.1638	0.32265	0.703	0.1175	0.2734	-1.97646	-1.0313	-0.276053	0.905603	-0.404821	0.244144	0.864077	0.513621
GRMZM2G084477	0.5911	0.7303	0.556	0.9092	0.0265	0.3379	0.25495	0.01505	0.100589	-0.178369	0.237544	0.344833	0.993328	0.567591	0.700483	1.42324
GRMZM2G084486	0.13515	0.91725	0.34865	0.0166	0.03255	0.49545	0.00915	0.68925	1.28586	0.0897192	0.588997	-1.95095	-1.73516	0.580735	-2.98485	-0.523548
GRMZM2G084583	0.07475	0.10385	0.00185	0.00105	0.6397	0.02305	0.4851	0.3508	0.88713	-0.674306	1.25251	-1.34012	0.100298	1.15299	0.351828	0.345345
GRMZM2G084868	0.01635	0.62625	0.59115	0.8481	0.463	0.57305	0.20285	0.00935	-1.4576	-0.221672	0.220581	0.118782	0.278039	-0.230707	0.608716	1.94214
GRMZM2G084935	0.00095	0.4481	0.0981	0.02565	0.8044	0.00095	0.4542	0.7845	2.78586	0.501145	0.647489	-1.06595	-0.249965	-1.78968	-0.41334	-0.252502
GRMZM2G084947	0.20575	0.9967	0.0008	0.03305	0.6718	0.0746	0.82605	0.59285	0.571311	0.0367085	1.84503	-0.988364	-0.235818	0.909349	0.0959073	-0.611012
GRMZM2G085236	0.00185	0.0474	0.7336	0.38055	0.9516	0.38645	0.52885	0.56235	-2.85615	-0.938418	-0.2014	0.539854	-0.00494592	0.526396	0.356121	0.450435
GRMZM2G085381	0.0022	0.01295	0.1179	0.14385	0.0002	0.50985	0.0333	0.0947	4.18188	-1.27506	-0.783778	-0.710383	-4.70362	-0.305715	-1.4226	1.10795
GRMZM2G085392	0.0189	0.0198	0.10745	0.00035	0.01935	0.50145	0.0469	0.43695	-3.6134	1.17244	0.767262	4.52242	-1.0659	0.570248	2.00334	0.103453
GRMZM2G085513	0.00145	0.02115	0.0162	0.21875	0.7071	5e-05	0.6505	0.5766	1.5541	-0.940199	-1.24829	-0.149803	-0.23325	-2.05107	-0.21441	-0.735466
GRMZM2G085646	0.37815	0.3052	0.9315	0.04925	0.3875	0.28275	0.00065	0.0294	0.66534	-1.02368	-0.209395	-1.66775	0.608327	-0.833223	-4.81738	2.77431
GRMZM2G085656	0.31875	0.13375	0.02705	0.2406	0.7463	0.01845	1	0.5734	-3.37537	-2.30698	-6.94832	4.17103	-0.518916	7.0358	0	0.580815
GRMZM2G085661	0.22435	0.81985	0.415	0.057	0.17165	0.0475	5e-05	0.0554	3.4614	0.237852	0.373887	-2.43079	-5.84993	1.8106	-7.1768	4.14193
GRMZM2G085932	0.02315	0.4507	0.4615	0.62995	0.2376	0.7148	0.0883	0.02155	-1.75162	-0.423357	0.43705	0.0526767	0.479474	-0.17304	0.862014	1.39985
GRMZM2G085964	0.06475	0.12555	0.6163	0.342	0.0043	0.0046	0.1161	0.59015	-3.67499	1.46298	-0.654912	1.28326	1.36252	-2.30104	1.06266	-0.0608279
GRMZM2G085967	0.1672	0.00165	0.6291	0.6613	0.8915	0.00135	0.53205	0.187	-1.91965	-1.03833	-0.322803	0.14047	-0.172142	1.87496	-0.262964	1.2794
GRMZM2G086272	0.1655	0.0354	0.36645	0.50875	0.2525	0.0784	0.04975	0.1828	-2.4106	-3.30982	0.591971	1.24849	-0.790061	1.67444	2.96078	0.945004
GRMZM2G086573	0.02865	0.00095	0.60825	0.05575	0.6577	0.0282	0.03305	0.0355	-2.25747	-2.54813	0.206653	1.68749	-0.238976	1.41372	2.15464	1.38077
GRMZM2G086835	0.0212	0.2637	0.20275	0.13925	0.92895	0.01015	0.54625	0.47835	1.21272	-0.498688	0.377705	-0.379639	-0.0442121	-1.14834	-0.31755	0.00155274
GRMZM2G086934	0.00475	0.02	0.76925	0.0062	0.31895	0.35305	0.00355	0.0389	-3.29871	-0.722221	-0.543879	1.67213	0.289385	-0.324606	2.42893	1.20703
GRMZM2G087207	0.0077	0.03955	0.38805	0.4767	0.37985	0.0407	0.066	0.0485	-2.12282	-1.11725	-0.446774	0.202033	0.358061	1.41394	1.42124	1.21436
GRMZM2G087245	0.2149	0.01585	0.63635	0.4857	0.4926	0.2672	0.2534	0.0481	-1.30279	-1.03673	-0.371664	0.0281658	-0.307365	-0.431	0.519778	1.25275
GRMZM2G087254	0.21265	0.37725	0.03915	0.69455	0.1623	0.00715	0.18035	0.048	0.493883	0.477731	0.782118	0.346157	0.547548	1.42676	0.649008	1.07023
GRMZM2G087625	0.541	0.0018	0.0394	0.0704	0.0012	0.32585	0.0247	0.0292	-0.843148	2.38461	0.879085	-0.653904	-1.74385	0.536796	-1.14647	-1.7061
GRMZM2G087741	0.67145	0.4879	0.74875	0.56725	0.0205	0.031	0.16315	0.72515	0.240324	0.315311	-0.169116	-0.0662954	-0.954055	-1.07139	-0.681395	-0.274482
GRMZM2G087827	0.1666	0.002	5e-05	0.0034	0.019	0.44715	0.00085	0.4356	0.267544	1.59971	3.32057	-1.25516	0.926204	-0.247877	2.69023	0.233071
GRMZM2G087875	0.3099	0.1376	0.033	0.30565	0.00565	0.73875	0.00615	0.0317	-1.51952	1.10126	1.03669	1.09935	1.48153	-0.156886	2.46607	2.10456
GRMZM2G087896	0.907	0.63225	0.0145	0.30535	0.0604	0.0265	0.85635	0.3387	-0.575709	-0.280595	-1.83021	1.21913	1.19773	-1.55414	0.162399	-1.18111
GRMZM2G087901	5e-05	0.02535	0.5517	0.07095	0.00265	0.01045	0.3222	0.02745	-8.06648	-2.44839	-0.757583	2.0463	-2.05512	-3.37849	-1.01253	1.57124
GRMZM2G088053	0.0031	0.02095	0.79905	0.0595	0.5159	0.98565	0.3581	0.3463	3.34716	-1.44617	-0.032844	-0.946946	0.409073	0.0894581	-0.879882	0.808628
GRMZM2G088064	0.0635	0.926	0.775	0.03155	5e-05	0.47	0.0007	0.00035	-1.28304	0.00970527	0.216685	1.05073	2.17471	-0.416315	2.11075	2.67813
GRMZM2G088189	0.05425	0.00875	0.43255	0.1455	0.20645	0.0024	0.33255	0.0028	-2.47494	-2.09793	-0.778887	-1.14431	0.53405	3.31241	-1.11929	2.15851
GRMZM2G088242	0.06395	0.0059	0.5621	0.25805	0.50595	0.0352	0.0318	0.01245	-3.40788	-3.70712	-0.53368	-0.743785	0.276691	1.62219	3.47211	1.9273
GRMZM2G088531	0.01015	0.33945	0.0372	0.6719	0.0923	0.99925	0.32215	0.96325	1.39129	0.450332	0.822025	0.0928144	0.563043	0.103219	0.424916	-0.338819
GRMZM2G088765	0.00245	0.00115	0.0083	0.60395	0.81445	5e-05	0.0227	0.0397	-2.4696	-1.49021	-1.44408	-0.224187	-0.139834	3.8447	-1.83936	-1.4908
GRMZM2G088819	0.01565	0.0015	0.7139	0.1155	0.0023	0.23255	0.16845	0.84675	1.01165	-1.67292	-0.065047	-0.478614	1.19848	0.676211	-0.716644	-0.593907
GRMZM2G089259	0.05785	0.0142	0.3631	0.4572	0.412	0.20495	0.37275	0.03445	-2.37918	-1.95135	-0.801242	0.395124	0.321002	0.883101	0.760409	1.33602
GRMZM2G089351	0.55905	0.19665	0.0496	0.03285	0.46845	0.54045	0.4005	0.91465	-0.215983	-0.607859	-0.771311	0.938681	0.262761	-0.296874	0.412885	-0.0177698
GRMZM2G089421	0.03425	0.10805	0.2789	0.55665	0.17615	0.5571	0.05095	0.01025	-1.68496	-0.641764	0.346293	-0.100154	0.484364	-0.243134	0.883854	2.39593
GRMZM2G089448	0.06035	0.03035	0.73275	0.67545	0.1619	0.0034	0.75175	0.08475	1.36617	-1.56892	-0.326857	0.166606	-0.83461	-2.53704	0.162257	-1.55246
GRMZM2G089506	0.01495	0.0332	0.78325	0.21745	0.03935	0.0014	0.9591	0.02385	-2.77595	1.33297	-0.203966	-0.566284	-1.19268	-1.74635	-0.0519157	-1.77047
GRMZM2G089517	0.0455	0.0539	0.2196	0.03315	0.95245	0.29475	0.033	0.02995	-3.18231	-1.57539	-0.808846	2.6037	0.0364561	-1.03121	2.35748	1.94243
GRMZM2G089525	0.14875	0.15885	0.8078	0.30615	0.0092	0.02795	0.5834	0.3931	0.873324	-0.910018	-0.0620286	-0.207235	-1.57528	-1.12216	-0.296155	-0.750956
GRMZM2G089574	0.002	0.0002	0.0033	0.696	0.85775	0.0697	0.85185	0.81095	4.74831	4.02963	4.5293	-0.619454	-0.0981708	5.4222	-0.170412	0.460212
GRMZM2G089698	0.8794	0.00295	0.00325	0.00015	0.0764	0.0053	0.062	0.01935	-0.632074	1.40641	0.982483	-1.89538	-0.802218	-1.37474	-1.07034	-2.06868
GRMZM2G089803	0.7546	0.00755	0.93715	0.00475	0.1727	0.1953	0.97995	0.2438	0.00985397	-1.53619	-0.0685806	2.48667	-0.617001	0.739922	0.000430475	-0.932256
GRMZM2G089819	0.0809	0.0335	0.3051	0.20175	0.5811	0.6014	0.0367	0.05785	-2.98437	-1.70898	-0.860698	1.86338	0.283006	-0.37902	2.70579	1.7726
GRMZM2G089836	0.0006	0.0004	0.0463	5e-05	0.01615	0.5533	0.8346	0.03045	-3.45874	-1.76051	-1.11788	-1.84501	-1.08206	0.333656	0.135273	2.22439
GRMZM2G089856	0.0096	0.5502	5e-05	0.3339	0.02095	0.0171	0.8052	0.1212	1.47211	0.235426	1.97596	-0.279761	-0.972161	1.2105	-0.113832	1.02688
GRMZM2G089958	0.04615	0.004	0.6957	0.07665	0.18885	0.4948	0.01495	0.02065	-4.45409	-4.1202	0.211975	3.22179	-0.755641	0.485345	3.10156	2.04372
GRMZM2G089982	5e-05	0.003	0.24915	0.002	0.7687	0.00255	0.0706	0.1846	-2.97132	-1.22277	-0.450308	1.78456	-0.168691	1.46775	0.916609	1.16567
GRMZM2G090010	0.00155	0.00285	0.06515	0.02055	0.7584	0.0075	0.82105	0.1981	4.83839	-2.77882	0.922196	-1.35913	0.180081	-1.90029	-0.127491	-1.58547
GRMZM2G090245	5e-05	0.02645	5e-05	0.1372	0.38735	0.49325	0.00025	0.0989	-3.67641	1.12701	2.50863	1.00256	0.247031	0.441179	1.78958	0.693814
GRMZM2G090266	0.0133	0.8007	0.01395	0.02245	0.1716	0.72095	0.3464	0.14225	1.82321	-0.107289	1.23377	-1.02316	-0.701426	0.343591	-0.548274	-1.41809
GRMZM2G090435	0.0216	0.3927	0.3964	0.04985	0.57115	0.81075	0.91535	0.80775	1.13093	-0.310687	0.15542	-0.567551	0.158378	-0.0453403	0.084313	-0.27093
GRMZM2G090505	0.58645	0.91605	0.0009	0.0017	0.75495	0.5226	0.7929	0.05185	-0.756182	-0.0199145	-2.43694	3.02327	-0.226895	-0.367327	0.225312	-1.45921
GRMZM2G090563	0.84995	0.25415	0.03255	0.7964	0.79665	0.0076	0.86025	0.75925	-0.360993	-0.59355	-1.17901	0.319718	0.0665904	-1.62912	0.102986	-0.335087
GRMZM2G090603	0.0964	0.1774	0.63265	0.0097	0.50225	0.62835	0.00205	0.65965	-2.48818	-1.00049	-0.466969	3.65443	0.275176	0.403795	2.83538	0.0823101
GRMZM2G090728	0.72195	0.47725	0.12565	0.8138	0.002	0.00035	0.1614	0.55525	-0.0604893	-0.283808	-0.629369	0.0180922	-1.20631	-1.81231	-0.634273	-0.471393
GRMZM2G090736	0.89235	0.2499	0.3023	0.80005	0.2034	0.6526	0.01795	0.02825	0.285778	0.465515	0.44945	-0.105596	0.480325	0.230735	1.14482	1.3469
GRMZM2G090865	0.787	0.2309	0.4792	0.0233	0.63235	0.92185	0.3374	0.01625	-0.202647	-0.75877	0.126409	-1.00016	0.126574	0.129029	0.518578	1.39614
GRMZM2G091006	0.0652	0.03545	0.32405	0.29415	0.59	0.89155	0.0154	0.12965	-1.70876	-1.45029	-0.502616	0.523075	0.2874	0.0926369	2.60047	1.03934
GRMZM2G091118	0.0673	0.01995	0.86235	0.2065	0.83405	0.0316	0.61965	0.004	-3.2303	-2.37415	-0.26151	-0.947878	-0.129049	1.99623	0.59643	2.63019
GRMZM2G091189	0.1707	0.00465	0.52625	0.9547	0.1391	0.67365	0.01835	0.0005	-0.683217	-1.53204	0.183619	-0.101072	0.546218	0.249738	1.44825	2.43726
GRMZM2G091201	0.02345	0.01345	0.02275	0.0048	0.7581	0.05485	0.07805	0.11605	2.01816	2.1215	1.56716	-1.48558	-0.253576	2.20962	1.95476	2.0914
GRMZM2G091303	0.0278	0.0052	0.15445	0.0723	0.5708	0.2079	0.9221	0.00095	-2.9575	-2.97253	-1.32988	-3.77809	-0.367871	1.07541	0.101952	2.30746
GRMZM2G091383	0.07505	0.2156	0.1136	0.64365	0.17545	0.9757	0.0409	0.00135	-1.36489	-0.562551	0.735188	-0.242314	0.482587	-0.0243191	0.960033	2.6706
GRMZM2G091511	0.02855	0.021	0.26905	0.0401	0.43645	0.5073	0.0742	0.0494	-2.63628	-1.81505	-0.631029	1.93062	0.358013	0.506232	1.51207	1.48162
GRMZM2G091534	0.01015	0.00115	0.09125	0.0182	0.2414	5e-05	0.7404	0.0172	-3.53185	-2.3639	-1.0585	-4.48336	0.572922	4.31668	-0.346901	2.21936
GRMZM2G091540	0.0477	0.0127	0.6825	0.6284	0.43805	0.1143	0.2937	0.2353	1.3201	1.15983	0.136949	-0.268841	0.348387	1.07423	0.959816	0.850968
GRMZM2G091543	0.0147	0.0248	0.46575	0.11515	0.4736	0.93055	0.01535	0.01095	-2.80046	-1.80582	-0.49049	1.55306	0.366677	-0.0427995	2.78829	2.11168
GRMZM2G091578	0.16545	0.0255	0.88235	0.77135	0.0338	0.5858	0.0004	0.0041	-1.98379	-1.1504	-0.175208	0.848078	0.758839	0.349889	2.29863	1.82833
GRMZM2G091643	0.00095	0.1552	0.00015	0.35985	0.8768	0.00215	0.1566	0.1676	2.66949	-1.03757	2.41438	0.913724	0.0898311	-4.56737	1.33393	0.916348
GRMZM2G091656	0.78275	0.6017	0.10285	0.2456	0.00055	0.3381	0.0271	0.1312	0.291059	-0.344119	0.952035	1.05612	-2.75851	-0.648538	-1.89286	-1.37203
GRMZM2G091956	0.9263	0.008	0.01585	0.01475	0.27315	0.17445	0.09865	0.00105	-0.590324	3.68249	4.88746	-1.54889	0.836198	-1.04097	2.30293	-6.03183
GRMZM2G092008	0.00495	0.00375	0.23795	0.7377	0.4442	0.56255	0.10525	0.1525	2.90436	2.2798	0.8107	-0.516219	-0.572336	0.547808	-1.41154	-1.23548
GRMZM2G092143	0.08435	0.0956	0.01205	0.69045	1	0.03105	0.6898	0.7321	-6.53282	-2.9463	-8.21982	-0.33632	0	7.9489	0.308443	0.63818
GRMZM2G092146	0.8922	0.00405	0.0032	0.0418	0.38935	0.374	0.03115	0.05975	-0.367505	2.28281	1.28614	-0.918237	-0.485309	0.608614	-1.51938	-2.23355
GRMZM2G092256	0.8398	0.6469	0.8567	0.01825	0.0275	0.5048	0.43055	0.67085	0.214864	-0.260446	-0.148128	1.65471	-1.1835	-0.44638	-0.680865	0.0804188
GRMZM2G092268	0.68675	0.04445	0.3764	0.74335	0.71845	0.8183	0.9395	0.0425	0.180513	-1.0885	-0.401551	0.543063	-0.08571	-0.087221	-0.104063	-1.47792
GRMZM2G092311	0.41385	0.24675	0.42125	0.0139	0.09175	0.0298	5e-05	0.0115	0.32751	-1.0676	0.467322	-1.95761	1.05153	-1.47814	-4.73467	2.60063
GRMZM2G092363	0.02135	0.1274	0.09815	0.0074	0.1586	0.93695	0.39855	0.51565	0.912253	-0.554317	0.55079	-1.18693	-0.574586	0.0153229	-0.414006	-0.622296
GRMZM2G092474	0.4876	0.00155	0.0361	0.03275	0.31755	0.0001	0.1508	0.0218	0.142709	3.62816	1.02846	-1.16015	0.495415	-2.2137	-0.822924	-2.7632
GRMZM2G092483	0.06985	0.4015	0.58695	0.08845	0.00095	0.00165	0.08455	0.0126	-2.24192	-0.437849	0.121801	2.0226	1.35627	2.32748	1.4008	1.50222
GRMZM2G092542	0.0693	0.29005	0.73835	0.0481	0.09665	0.28745	0.00615	0.03655	-2.65713	-0.737475	-0.047164	2.41853	0.861616	0.844323	3.24113	1.22876
GRMZM2G092621	0.79795	0.52745	0.8103	0.75655	0.0407	0.3099	0.1745	0.04255	-0.760095	-0.399944	-0.333016	0.19844	1.1721	-0.619276	1.15225	1.3017
GRMZM2G092669	0.02325	0.11615	0.1432	0.76875	0.74505	0.6036	0.1754	0.03705	-2.20438	-0.837744	-0.818324	0.406779	-0.157318	-0.215943	0.807993	1.31543
GRMZM2G092718	0.9817	0.01535	0.77235	0.98185	0.6413	0.3735	0.0357	0.402	-0.117912	1.24702	0.0614061	0.196134	0.133969	-0.414047	-1.09976	-0.569527
GRMZM2G092749	0.0755	0.3578	0.12745	0.0215	0.01335	0.4239	0.0195	0.2087	-1.45223	-0.323779	-0.916169	1.10523	0.891774	-0.233784	1.50846	0.592728
GRMZM2G092793	0.08205	0.3043	0.0173	0.00885	0.17645	0.7693	0.1326	0.6461	1.87093	0.751215	1.34104	-2.11132	-0.653903	0.210853	-0.948279	-0.573979
GRMZM2G092804	0.00465	0.09125	0.2452	0.7439	0.304	0.15345	0.0225	0.48555	2.51657	1.14603	0.475101	0.767679	0.450452	1.06562	-1.78345	-0.541546
GRMZM2G092867	0.32145	0.5106	0.7963	0.8297	0.00885	0.00405	0.48145	0.4895	-0.384836	-0.351996	0.196182	0.115035	1.0033	1.61004	-0.421492	-0.476144
GRMZM2G093010	0.3888	0.0292	0.4333	0.5389	0.56185	0.468	0.23675	0.01485	-1.49774	-2.5301	-0.915707	0.954534	-0.389353	0.732944	-1.73439	2.14678
GRMZM2G093076	0.7952	0.18405	0.18165	0.02875	0.3001	0.19535	0.0165	0.13195	-0.0543086	-0.81526	-0.61427	1.19708	0.455963	1.01514	2.59184	-1.45355
GRMZM2G093090	0.0353	0.6442	0.98215	0.5209	0.6391	0.0068	0.2772	0.9945	1.22651	-0.227596	-0.171728	0.0179529	-0.358105	-1.90551	-0.765482	-0.64341
GRMZM2G093125	0.9603	0.9096	0.00595	0.629	0.00215	0.00665	0.0859	0.10795	-0.573181	-0.0457559	2.55425	0.0389731	2.06987	3.44604	4.41025	-2.59387
GRMZM2G093195	0.02665	0.5105	0.8788	0.02105	0.39175	0.0034	0.0703	0.5804	1.39775	0.411786	-0.114344	-0.952189	-0.473893	-1.63366	-0.962718	-0.42062
GRMZM2G093210	0.0679	0.3931	0.5834	0.02495	0.00565	0.74565	0.15445	0.77735	1.23586	0.67582	0.158459	-1.4039	-2.13675	-0.141916	-1.15098	-0.385747
GRMZM2G093217	0.0478	0.94315	0.84165	0.00405	0.96865	0.40885	0.0527	0.0257	-2.04977	0.0362515	-0.0196242	2.07613	-0.0288541	-0.481747	1.3029	1.45625
GRMZM2G093286	0.00075	0.4058	0.9017	0.0128	0.9646	0.3478	0.00115	0.10165	1.75848	-0.294048	-0.170444	-0.843395	-0.0873375	-0.339831	-1.95874	0.900516
GRMZM2G093436	0.01955	0.00695	0.5838	0.1666	0.35855	0.53565	0.31295	0.021	-1.79332	-1.32028	-0.264737	0.861246	0.343273	0.33002	0.540783	1.47677
GRMZM2G093622	0.88695	0.0219	0.03205	0.45565	0.165	0.28515	0.04355	0.3235	0.0314444	-2.55566	-2.19548	0.593747	1.39452	1.49803	4.40011	-1.07398
GRMZM2G093809	0.0219	0.5062	0.82985	0.00145	0.4842	0.1532	0.09395	0.3865	0.845838	0.333087	-0.0860205	-1.28332	-0.341177	-0.604843	-0.772644	-0.66508
GRMZM2G093951	0.0136	0.97125	0.5046	0.257	0.5608	0.2777	0.084	0.0339	1.0441	0.021818	-0.459027	-0.142557	0.190941	-0.461942	-0.850064	-1.55657
GRMZM2G094165	0.69145	0.35255	0.04095	0.10785	5e-05	0.00035	0.2389	0.1267	-0.464927	-0.446327	1.17665	1.2015	1.54886	2.97362	0.901986	0.91261
GRMZM2G094224	0.90205	0.8309	0.6583	0.0472	0.17835	0.1295	0.0024	0.0819	-0.714016	-0.161895	0.355131	-1.99577	1.17116	-1.28076	-4.94478	1.43652
GRMZM2G094273	0.15045	0.3198	0.01925	0.25725	5e-05	0.2508	0.0011	0.0023	-1.18595	0.425253	0.976138	0.506578	1.62888	0.605714	1.77046	1.96645
GRMZM2G094304	0.00735	0.0403	0.00035	0.001	0.0022	0.01635	0.00805	0.398	1.59294	1.01931	2.22225	-2.09108	-1.6677	-1.53705	3.11281	-0.839723
GRMZM2G094328	0.45925	0.5982	5e-05	0.01515	0.0374	0.2453	0.00465	0.34905	0.259757	0.288315	2.94669	-1.12447	-0.847053	-0.499708	-1.36905	-0.693688
GRMZM2G094353	0.02305	0.00175	0.34655	0.06145	0.1234	0.46705	0.1202	0.0588	-2.31102	-2.02382	-0.54751	1.5464	0.609109	0.434759	0.939439	1.08444
GRMZM2G094490	0.6969	0.78405	0.00045	0.02715	0.4866	0.3787	0.21935	0.10875	-1.08294	0.177931	-2.30055	2.24424	0.275311	-0.387912	0.759458	-1.24267
GRMZM2G094510	0.00315	0.82175	0.00425	0.37115	0.02285	0.1093	0.0321	0.0022	-4.28413	0.149381	1.47308	-0.295092	1.08471	-0.818298	1.67215	2.39714
GRMZM2G094543	0.34455	0.37955	0.02055	0.2082	0.04175	0.35125	0.0355	0.00405	0.108228	-0.349063	0.786853	-0.270179	0.737676	-0.236839	1.09271	1.60223
GRMZM2G094589	0.02055	0.6522	0.4861	0.0963	0.55965	0.01975	0.11505	0.7082	1.00954	-0.172185	0.118292	-0.52693	-0.310795	-1.03609	-0.801867	-0.659012
GRMZM2G094602	0.55175	0.6216	0.04595	0.5391	0.24435	0.01475	0.02925	0.1052	-0.438063	-0.273869	1.26128	0.33168	0.484348	1.65917	1.79311	1.06407
GRMZM2G094639	0.0007	5e-05	0.7999	0.11145	5e-05	0.17335	0.00025	0.0029	-4.19875	-2.57236	-0.35373	1.68573	1.73061	0.731251	2.73462	2.8202
GRMZM2G094860	0.16065	0.01085	0.4518	0.95605	0.196	0.0025	0.77825	0.73745	0.80685	-1.83242	0.200872	0.681991	-0.79886	2.31829	-0.265849	-0.556744
GRMZM2G094990	0.0684	0.00295	0.48365	0.2003	0.47725	0.4755	0.00285	0.1194	-2.54681	-3.10867	0.215861	1.53633	-0.391398	0.559865	2.94235	0.868415
GRMZM2G095090	0.4129	0.68275	0.40645	0.1016	0.03155	0.08755	0.01825	0.01785	-1.21518	0.43661	0.757666	2.5901	1.96865	1.72889	2.83241	2.98286
GRMZM2G095126	0.48625	0.00915	5e-05	0.0001	0.00055	0.63545	0.2269	0.56375	0.115101	1.41279	2.78992	-1.87718	-1.40469	0.263455	-0.561065	0.36529
GRMZM2G095164	0.95705	0.12335	0.0586	0.44055	0.00295	0.01085	0.61425	0.7894	-0.508107	-1.09809	-1.33903	0.999736	-1.71384	-2.35558	0.462464	-0.425686
GRMZM2G095299	0.0258	0.63215	0.41985	0.02585	0.64405	0.1347	0.2019	0.0704	0.753986	-0.151315	-0.498639	-0.862861	-0.254773	0.871257	-1.10654	1.3606
GRMZM2G095404	0.5233	0.0137	0.4592	0.01965	0.69165	0.16295	0.16845	0.07315	-0.748903	0.894571	-0.33719	1.52789	-0.248587	0.673168	0.62749	-1.40259
GRMZM2G095655	0.00775	0.0011	0.0775	0.1199	0.03625	0.008	0.0106	0.0564	2.17109	1.86834	0.866885	-0.928681	-0.986577	-1.47065	-1.37015	-1.31969
GRMZM2G095757	0.7433	0.5768	0.34515	0.26825	0.0001	0.0129	0.17975	0.00585	0.319622	-0.320852	0.546276	0.601332	2.07497	1.55684	0.948362	2.17697
GRMZM2G095892	0.3296	0.30725	0.7681	0.42995	0.00105	0.00805	0.1741	0.06625	-1.60561	-0.502996	-0.438418	0.079205	1.52186	1.68606	1.2444	1.0704
GRMZM2G095899	0.26545	0.05685	0.5985	0.89875	0.00075	0.0019	0.95335	0.55815	0.468493	-1.50541	0.155837	0.428135	-1.95344	-2.03872	-0.032919	0.220485
GRMZM2G096029	0.5204	0.0053	0.6669	0.67925	0.00055	0.0598	0.3983	0.1886	0.333156	-1.54327	0.148471	0.580243	-1.71349	1.10595	-0.62227	-1.0632
GRMZM2G096184	0.0098	0.09785	0.2193	0.0282	0.12465	0.50205	0.0232	0.16295	-2.85293	-1.00624	-0.700311	1.75595	0.766419	0.514867	2.01263	0.860439
GRMZM2G096247	0.0002	0.01495	0.0069	5e-05	0.00275	0.0073	0.00565	0.05275	-3.12207	0.980998	1.51676	5.01171	-1.24352	1.69069	2.43296	1.16582
GRMZM2G096269	0.00085	0.234	0.0003	5e-05	0.01775	0.0117	0.00055	0.06935	-5.05348	0.508634	2.09895	4.9216	-0.998855	1.54557	3.6398	1.05853
GRMZM2G096271	0.00025	0.49995	0.3691	0.0284	0.07545	0.2937	0.90145	0.6137	-7.76144	0.558891	-1.22514	3.02428	1.62421	-1.11769	0.157131	-0.53664
GRMZM2G096372	0.54285	0.07775	0.63975	0.0127	0.29585	0.2038	0.0917	0.0322	-0.782178	-1.26578	-0.289708	2.02655	0.568879	0.92702	1.55544	2.06776
GRMZM2G096403	0.004	0.0005	0.0235	0.39235	5e-05	0.48495	0.0218	0.01865	2.42286	2.63985	5.43767	-0.247343	2.82331	0.47906	5.96944	6.6556
GRMZM2G096475	0.1386	0.04835	0.85555	0.59975	0.00135	0.0163	0.2298	0.3486	-2.10151	-2.08377	-0.0539963	1.03991	-1.60484	2.33907	-5.53263	0.477014
GRMZM2G096525	0.04375	0.0764	0.20945	0.36695	0.53885	0.0187	0.54645	0.0656	-1.85614	-1.3919	-1.10818	0.918276	0.426488	2.30223	-0.620648	-1.73515
GRMZM2G096958	0.00115	0.07655	0.78715	5e-05	0.38635	0.00195	0.45905	0.01925	-2.37913	-0.752529	-0.171902	5.06007	0.289662	1.88446	0.463364	1.54535
GRMZM2G097229	0.0796	0.03255	0.2302	0.0732	0.1087	0.0011	0.63385	0.04985	-4.82186	-2.31475	-1.10742	-2.3835	0.669456	3.35606	0.527617	1.43177
GRMZM2G097316	0.01965	5e-05	0.8886	0.647	0.13125	0.00015	0.04945	0.0108	-2.48136	-2.62056	-0.0279833	0.658948	-0.652431	2.25811	1.13768	1.77968
GRMZM2G097340	0.04215	5e-05	0.9136	0.9082	0.00695	5e-05	0.19955	0.0099	-1.99627	-2.59484	-0.195346	0.588656	-1.14133	2.49598	0.778129	1.55289
GRMZM2G097342	0.27055	0.5241	0.0047	0.03435	0.7062	0.4075	0.7128	0.4598	0.558388	0.416736	1.26042	-0.692513	-0.217513	-0.353089	-0.16006	-0.750181
GRMZM2G097349	0.00845	0.01185	0.1002	0.2475	0.3165	0.0011	0.4995	0.0066	-3.87135	-1.57018	-1.23067	-0.563937	0.356313	2.77376	-0.756799	1.86899
GRMZM2G097404	0.00955	0.2851	0.91595	0.11205	0.98645	0.0026	0.64675	0.8027	1.84016	-0.519889	-0.225908	-0.569335	-0.0563344	-1.65307	-0.220497	-0.140039
GRMZM2G097638	0.0116	0.23105	0.11595	0.02215	0.26315	0.68285	0.06815	0.9791	1.92565	-0.790056	-1.0379	-1.25706	-0.82204	0.376191	-1.54471	-0.255554
GRMZM2G097641	0.014	0.30075	0.1732	0.0372	0.0029	0.1457	0.2098	0.1677	-1.91955	-0.495004	-0.793001	1.88043	1.29024	0.843564	0.867101	0.834427
GRMZM2G097706	0.13155	0.3808	0.0414	0.2338	0.0385	0.0564	0.15865	0.8551	0.870038	0.464292	1.00462	-0.465627	-1.05132	1.262	-0.933836	0.00568162
GRMZM2G097788	0.0132	0.02105	0.47385	0.90185	0.9648	0.0012	0.4244	0.2958	1.32489	1.11507	0.151858	0.341246	-0.0695058	-1.58774	0.400829	0.448164
GRMZM2G097851	0.01325	0.2338	0.2263	0.0242	0.2282	0.0053	0.3418	0.2401	-2.45792	0.57387	-0.845465	1.88685	-0.555187	1.63695	0.533176	0.317262
GRMZM2G097884	0.23665	0.04205	0.01585	0.0496	0.00625	0.0069	0.17865	0.3796	-1.60786	-0.825295	-1.10449	1.4546	-1.14982	-1.15347	-0.718463	-1.25087
GRMZM2G097967	0.0355	0.03565	0.2564	0.5192	0.79795	0.0021	0.2146	0.43965	0.905898	-1.03231	-0.747955	0.188481	0.0417008	-1.76721	-0.624261	0.160302
GRMZM2G097989	0.2356	0.01065	0.4337	0.37425	0.48835	0.15155	0.0091	0.0589	-2.13903	-2.45766	0.250896	1.41978	0.360732	-0.989408	2.83212	1.13419
GRMZM2G098167	0.0033	0.1203	0.0058	0.49775	0.08465	0.14345	0.4961	0.8006	2.06473	0.783978	1.12714	0.123741	-0.758629	-0.577415	-0.348578	-0.571078
GRMZM2G098290	0.8883	0.62905	0.0849	0.00035	0.0003	0.0147	0.00025	0.00125	-0.237989	0.190182	0.673182	2.35906	2.16491	1.5006	2.19261	3.5182
GRMZM2G098370	0.00055	0.00025	0.18075	0.22265	0.6155	0.0182	0.3651	0.0541	-2.73928	-1.74163	-0.544753	0.60727	0.168502	1.39474	0.601116	1.2048
GRMZM2G098442	0.72705	0.03375	0.7961	0.40305	0.8151	0.04175	0.55375	0.15065	-0.706997	-1.39074	-0.0467346	-0.210113	0.0465245	1.20273	-0.412417	0.874375
GRMZM2G098520	0.1769	0.3284	0.85485	0.01325	0.26355	0.1665	0.0006	0.0691	1.75259	-0.714996	-0.261959	-2.18951	0.822176	-0.938128	-3.70072	1.80029
GRMZM2G098569	0.10495	0.05555	5e-05	0.0293	0.304	0.1309	0.0675	0.9455	-0.939192	0.767675	1.77415	-1.62646	-0.407854	-0.695595	0.847645	-0.126939
GRMZM2G098714	0.00415	0.00245	0.5108	0.0471	0.10255	0.66425	0.0099	0.06615	-2.83816	-2.00329	-0.280172	1.57236	0.713592	0.278156	2.38176	1.21969
GRMZM2G098828	0.01155	0.34865	0.2748	0.01475	0.8452	0.50375	0.03155	0.0841	-2.62549	-0.577087	-0.609882	2.40283	0.0835879	-0.467531	2.16647	1.1583
GRMZM2G098875	0.0521	0.05355	5e-05	0.004	5e-05	5e-05	5e-05	5e-05	0.88702	0.741216	2.31366	2.21028	3.88922	2.33777	4.1555	4.86474
GRMZM2G098986	0.94295	0.85215	0.0387	0.73185	0.1884	0.0079	0.2966	0.01085	-0.299235	-0.160509	2.11214	0.631123	0.780534	2.53545	1.11478	2.49381
GRMZM2G099003	0.2725	0.01105	0.11375	0.54995	0.6797	0.02385	1	0.006	-1.12498	-2.1283	1.22606	-0.653384	0.223299	3.86873	2.52157	3.29259
GRMZM2G099023	1	1	0.03305	0.01145	0.3732	0.96035	0.65185	1	-0.0995799	-0.313635	2.87933	-2.13313	0.660719	0.0488648	0.518685	0.65535
GRMZM2G099067	0.0167	0.68735	0.72825	0.7191	0.7406	0.1405	0.61795	0.029	2.06932	-0.235936	-0.431045	0.860707	-0.301786	-0.957458	-0.484377	-2.91501
GRMZM2G099144	0.22855	0.03245	0.8933	0.18405	0.4608	0.0323	0.09705	0.0884	-2.19658	-2.45454	-0.0779375	2.07579	-0.503158	2.46522	2.71339	1.21181
GRMZM2G099295	0.00065	0.0006	0.1107	0.2195	0.55905	0.01075	0.00485	0.05135	-3.70588	-1.95393	-0.888906	1.26171	-0.281566	1.51093	2.12746	1.18889
GRMZM2G099297	5e-05	0.10175	0.55655	0.56015	0.9034	0.2112	0.29815	0.00725	-7.96921	-4.29702	-0.625867	0.882723	0.0434897	1.19573	1.39899	2.45465
GRMZM2G099413	0.01385	0.3339	0.04815	0.0233	0.41645	0.00065	0.07095	0.0284	1.52889	-0.427469	0.683619	-0.867153	-0.386045	-1.60844	-0.909338	-1.98743
GRMZM2G099420	0.56315	0.2243	0.97905	0.0242	0.2949	0.0213	0.02125	0.6268	-1.08055	1.06215	-0.184249	2.27449	-0.922925	-2.08132	2.53307	0.416326
GRMZM2G099454	0.0408	0.0003	0.5869	0.57185	0.7786	0.73055	0.00065	0.01725	1.48051	1.92356	-0.352253	0.0747921	0.0541345	-0.0864828	-1.69704	1.45322
GRMZM2G099467	0.03415	0.0304	0.00805	0.51595	0.0107	0.0582	0.7527	0.1503	-1.84537	0.952561	0.967824	0.125828	0.903286	-0.854907	-0.159052	-1.1379
GRMZM2G099483	0.0374	0.28585	0.37665	0.04725	0.56395	0.0754	0.50295	0.95975	0.875065	-0.452081	0.124438	-0.448006	-0.323285	-0.713857	-0.323473	-0.168013
GRMZM2G099496	0.00085	0.00325	0.0073	0.4776	5e-05	0.23495	0.83165	0.00455	-3.58288	-4.59864	-3.4869	0.401293	-2.06551	0.992601	0.300906	2.29381
GRMZM2G099642	0.9442	0.00105	0.86635	0.0001	0.0002	0.04495	0.5462	0.0168	-0.46796	-1.82467	-0.0918012	3.32184	-1.58266	1.15018	-0.450499	-2.07883
GRMZM2G099678	0.3817	0.70575	0.0016	0.076	0.9203	0.0036	0.0415	0.22725	0.594548	-0.264073	2.1755	-1.01103	-0.0983862	-2.02806	1.63739	1.10242
GRMZM2G099767	0.5505	0.5306	0.0133	0.31085	0.4022	0.02215	0.8595	0.61945	0.966722	-0.302741	-0.943057	-0.0152565	0.349796	-1.34386	-0.121048	-0.0599036
GRMZM2G099967	0.06205	0.0613	0.07645	0.00975	0.01625	0.095	0.21355	0.12065	-2.50796	1.38416	3.53019	5.40179	-1.33637	1.97633	1.71864	1.17229
GRMZM2G100090	0.02165	0.5005	0.1767	0.44935	0.9417	0.01065	0.37395	0.56635	1.05975	-0.301227	0.468875	0.142894	-0.0924729	-1.27793	-0.440243	-0.368325
GRMZM2G100158	0.00695	0.0896	0.001	0.0074	0.0496	0.80835	0.008	0.22455	1.06445	0.729581	1.22852	-1.08874	-0.893006	0.203027	-1.34688	-1.014
GRMZM2G100478	0.0085	0.00645	0.96895	0.0544	0.0994	0.02655	0.02735	0.0351	-3.71546	-1.88308	-0.130782	2.13507	0.75413	-1.46791	2.2635	1.36466
GRMZM2G100639	0.00255	0.1249	0.3033	0.02855	0.1101	0.9658	0.0232	0.0262	-2.8245	-0.736275	-0.429963	1.20045	0.644568	-0.00384341	1.33694	1.48447
GRMZM2G100727	0.9623	0.07735	0.0169	0.0149	0.0931	0.20095	0.4889	0.89375	-0.405523	1.83358	3.46479	-2.01577	1.25649	-0.905305	-0.775514	0.0620178
GRMZM2G100754	0.0748	0.78385	0.7245	0.0017	0.0003	0.51535	0.9728	0.0049	1.55897	-0.219169	0.128098	3.35769	-5.11658	0.765331	0.00715378	-2.69885
GRMZM2G100776	0.00835	5e-05	0.0762	0.23935	0.65085	5e-05	1	0.0271	-3.48904	3.75278	-2.26297	5.47944	0.226471	-7.75224	0.335685	-2.31255
GRMZM2G100828	0.96125	0.78375	0.8679	0.3675	0.09615	0.0177	0.04795	0.34675	0.150551	0.19927	0.0254244	0.883776	0.969756	1.8697	1.56218	0.880638
GRMZM2G101024	0.0038	0.20515	0.85665	0.93455	0.5776	0.01995	0.51185	0.66255	1.7199	-0.474728	-0.192316	0.206246	-0.26462	-1.19313	-0.375201	-0.516891
GRMZM2G101062	0.5862	0.85605	0.0165	0.00815	0.6129	0.06705	0.56975	0.83315	-0.534848	-0.0799878	-1.17048	1.78409	-0.27085	-1.07598	0.317385	0.158885
GRMZM2G101080	0.24655	0.71385	0.0726	0.0118	0.00025	0.002	0.02075	0.0139	1.07415	0.195509	1.24026	2.50125	2.09268	2.29329	2.3886	2.50535
GRMZM2G101116	0.40305	0.68585	0.00725	0.8041	0.0068	0.0905	0.1458	0.5316	0.148807	-0.224453	1.47922	0.619213	1.11121	0.954465	0.893909	-0.662202
GRMZM2G101221	0.58375	0.86055	0.4924	0.26025	0.0023	0.9774	0.1809	0.00025	-1.20262	0.190048	0.279184	-0.485346	2.09408	0.0909307	1.33218	3.95517
GRMZM2G101409	0.67285	0.0757	0.552	0.2249	0.00825	0.06755	0.1365	0.0089	-1.16568	-1.81567	-0.800379	1.86304	2.52531	2.60987	1.7593	3.1299
GRMZM2G101741	0.03235	0.52955	0.12995	0.50915	0.7518	0.4771	0.9218	0.0239	1.57951	-0.403618	0.679054	-0.0041064	0.0509845	-0.20345	-0.124394	-3.19066
GRMZM2G101818	0.0763	0.56755	0.24115	0.0268	0.9072	0.05115	0.04215	0.25555	1.45342	0.408763	0.54057	-1.34051	0.0175505	-1.11645	-1.41876	0.841537
GRMZM2G102056	0.04285	0.6951	0.2393	0.05475	0.74995	0.00985	0.19185	0.2347	1.01581	0.305097	0.339405	-0.555191	0.0669775	-1.53954	-0.861182	-1.30859
GRMZM2G102138	0.0355	0.0099	0.0462	0.00015	0.69175	0.2253	0.0229	0.0133	-2.71145	1.60932	-1.64324	4.32768	-0.233925	0.950393	2.32103	-2.18537
GRMZM2G102683	0.021	0.7665	0.0009	0.0587	0.39375	0.87225	0.7786	0.778	1.34566	0.212666	1.63438	-0.862777	0.353338	0.150098	0.171145	0.175252
GRMZM2G102760	0.4329	0.00705	5e-05	0.0009	0.19895	0.0088	0.0142	0.0466	0.219224	1.0468	2.50077	-1.82164	0.443103	-1.31844	1.15715	-1.4286
GRMZM2G102862	0.5694	0.84775	0.0725	0.2998	0.39935	0.0116	0.7237	0.00475	-0.987927	-0.133291	-1.05986	-0.453513	0.33558	-1.40115	-0.189092	-2.61338
GRMZM2G102878	0.1289	0.6633	0.3843	0.74895	0.04145	0.7293	0.5924	0.026	-1.47342	-0.282083	-0.55368	0.158936	1.04405	0.308095	0.465464	1.69297
GRMZM2G102929	5e-05	0.0726	0.78625	0.3867	0.99015	0.0633	0.122	0.0051	-9.09879	-1.77988	0.360054	1.05255	-0.0307484	1.96661	2.14704	2.4048
GRMZM2G102954	0.04275	0.01735	0.2445	1	0.4765	0.09315	0.542	0.1023	-3.2908	-2.88025	1.22734	-1.91626	-0.468619	1.75482	0.792181	1.45408
GRMZM2G102959	0.13595	0.8475	0.00185	0.02535	0.001	0.0087	0.00015	0.0021	0.344796	0.133031	1.57826	2.24412	2.86409	3.20681	3.33662	4.74099
GRMZM2G103116	0.43185	0.967	0.4663	0.0285	0.0661	0.18975	0.2208	0.0206	0.408934	0.0512733	0.343761	2.07976	0.842717	0.866966	0.914691	1.80454
GRMZM2G103169	0.0205	0.01135	0.53265	0.6417	0.60055	0.127	0.1285	0.00695	-3.35525	-2.66484	-0.607221	-0.0219447	-0.314664	1.21251	1.6224	1.84012
GRMZM2G103197	0.8411	0.8829	0.001	0.71895	0.0071	0.0656	0.05595	0.5912	-0.322428	0.19357	3.71871	0.826934	1.52939	-1.79022	2.38497	-0.849782
GRMZM2G103342	0.00015	0.3169	0.9627	0.4137	0.09465	0.00535	5e-05	0.92005	-5.46552	0.69889	-0.165768	-0.243608	0.836321	-1.90806	2.92394	-0.0546605
GRMZM2G103512	0.3193	0.0454	0.087	0.76845	0.2097	0.00215	0.9188	0.0379	-1.29001	-1.0105	-0.900015	0.12942	-0.554307	1.8436	-0.0120445	1.15136
GRMZM2G103617	0.82085	0.26035	0.77395	0.22815	0.1941	0.0335	0.07705	0.0096	0.105863	-0.435494	-0.0370628	-0.326308	0.465715	1.04059	0.84674	1.92666
GRMZM2G103647	0.72885	0.59245	0.4114	0.1301	0.64325	0.61965	0.01045	0.01005	0.336607	-0.287826	-0.440517	1.0915	0.179441	0.313697	1.5233	1.85905
GRMZM2G103847	0.89355	0.30955	0.34925	0.2013	0.0029	0.51365	0.0036	0.16335	-0.0279938	-0.484627	-0.538034	0.868286	1.20749	0.277968	1.65002	0.636888
GRMZM2G103929	0.0171	0.28475	0.6167	0.10025	0.99085	0.0091	0.08765	0.57365	1.03166	-0.420601	-0.399634	-0.380604	-0.059774	-1.26092	-0.766708	0.299904
GRMZM2G104109	0.0412	0.37725	0.92265	0.09245	0.4033	0.0277	0.0116	0.28095	-3.16528	-0.578206	0.0204648	2.50834	0.368402	1.94481	2.38205	0.743933
GRMZM2G104176	0.2699	0.12245	0.00145	5e-05	0.789	0.5953	0.94155	0.37015	0.396001	0.716029	1.38215	-2.59645	-0.134462	-0.226243	0.0759534	-0.615329
GRMZM2G104484	0.08585	0.02975	0.64975	0.355	0.2416	0.01345	0.2144	0.85045	0.938006	-1.12812	0.0346881	-0.121267	0.513647	-1.28694	0.661792	0.0109428
GRMZM2G104618	0.06375	0.0015	0.9572	0.8612	0.475	0.001	0.9052	0.0114	-2.46071	-2.78365	-0.216475	0.403563	0.232829	3.17494	-0.0968505	1.44309
GRMZM2G104626	0.1972	0.03405	0.55765	0.032	0.39975	0.7077	0.7122	0.19075	0.384694	0.944215	-0.390969	1.69653	0.308991	0.250641	0.221061	-0.898603
GRMZM2G104638	0.0362	0.7104	0.2918	0.3822	0.2055	0.0075	0.5762	0.56155	1.56839	-0.226508	0.479819	-0.287777	0.486937	-1.60683	-0.463851	-1.22061
GRMZM2G104651	0.04175	0.00185	0.85345	0.02925	0.2647	0.14645	0.03965	0.00015	-3.44654	-3.61687	0.0615568	-2.27273	0.532389	1.08238	2.02796	2.95558
GRMZM2G104783	0.05815	0.1744	0.928	0.0394	0.83255	0.66245	0.0664	0.00155	0.956394	0.65697	-0.102974	-0.973939	0.0702692	-0.174204	-1.11155	-2.73023
GRMZM2G104945	0.64445	0.64835	0.3106	0.5154	0.00695	0.00035	0.0069	5e-05	0.0521613	-0.437397	1.37925	-0.342405	1.40934	2.42964	2.47456	3.2723
GRMZM2G105140	0.05	0.7851	0.04355	0.4682	0.01705	0.1497	0.02925	0.04695	1.61691	-0.185218	1.94001	1.31363	1.5081	1.11886	2.30348	2.04223
GRMZM2G105233	0.8626	0.01555	0.5548	0.1181	0.84195	0.6043	0.79345	0.01275	-0.409211	2.60492	-0.385404	-1.95035	-0.150202	-0.371369	0.193887	3.11302
GRMZM2G105335	0.02065	0.0013	0.5895	0.7251	0.10315	0.00825	0.02465	0.00225	-5.02598	-3.55927	0.108164	0.271074	0.70159	2.15811	3.4921	2.43569
GRMZM2G105348	0.492	0.0267	0.51875	0.0037	0.08925	0.1139	0.2202	0.46565	-0.28664	-0.947339	0.0597221	-1.24362	-0.71591	-0.660239	-0.659621	-0.678022
GRMZM2G105362	0.41525	0.0004	0.0007	0.0612	5e-05	0.00025	0.0025	0.5976	-1.06488	-1.64039	-1.74834	1.46151	2.15574	-1.61358	1.54527	0.0841274
GRMZM2G105364	0.0065	0.0012	0.56365	0.1071	0.46145	0.1184	0.01085	0.065	-3.40666	-1.86015	-0.343515	1.21942	0.254896	0.974079	1.65195	1.05541
GRMZM2G105400	0.00635	0.91685	0.5314	0.27795	0.02525	0.9277	0.92225	0.1644	2.0638	0.0990415	0.127023	-0.0845106	-1.10438	0.0952363	0.0962088	0.927283
GRMZM2G105604	0.3733	0.1123	0.0029	0.00585	5e-05	5e-05	5e-05	5e-05	0.791666	0.559895	1.55572	1.90205	2.39909	2.74498	2.81731	4.14445
GRMZM2G105631	0.0223	0.01245	0.5333	0.0231	0.61055	0.2363	0.00385	0.1611	-2.02238	-1.16076	0.1465	1.60293	0.202893	0.62739	1.54125	1.19379
GRMZM2G105682	0.03095	0.00045	0.99785	0.9653	0.03755	0.00035	0.1738	0.25465	-1.95987	-1.53473	-0.133361	0.210825	-0.867163	2.12234	0.85347	0.607243
GRMZM2G105770	0.0063	0.0197	0.0085	0.051	0.63275	0.4348	0.0714	0.72595	-1.88096	-1.0817	-1.09781	0.884829	-0.20881	-0.42689	1.06068	0.146789
GRMZM2G105775	0.0472	0.941	0.82375	0.7619	0.54785	0.0289	0.37965	0.25605	1.67251	0.110811	-0.0495	0.151637	0.259675	-1.43258	-0.595921	-1.38039
GRMZM2G105844	0.06315	0.02025	0.36865	0.1219	0.47895	0.5592	0.0117	0.0771	-2.50648	-1.85831	-0.72647	1.69887	-0.278159	-0.437036	2.40908	1.28962
GRMZM2G105987	0.00425	0.12645	0.46335	0.0456	0.1431	0.31835	0.67265	0.5755	1.74661	1.01524	-0.499282	-1.19335	0.988685	0.929587	0.497481	-0.700112
GRMZM2G106053	5e-05	0.5784	0.0416	0.22055	0.6419	0.21785	0.21505	0.49375	8.43102	-0.94845	6.65304	3.62208	0.730597	-3.27507	-2.94696	1.06816
GRMZM2G106076	0.7449	0.33755	0.9246	0.00485	0.29265	0.0216	0.515	0.3166	0.560589	-1.22523	-0.123282	7.12124	-1.99973	6.37201	1.10913	2.16621
GRMZM2G106172	0.58595	0.03895	0.7321	0.03065	0.74045	0.0237	0.9717	0.43955	-0.885802	-1.89707	0.243768	2.40992	-0.166716	2.11952	-0.0120301	0.647718
GRMZM2G106177	0.0265	0.8116	0.23275	0.77625	0.6953	0.5891	0.04285	0.0134	-4.79127	-0.226498	-1.01057	-0.222337	-0.202206	0.424529	1.34165	2.13545
GRMZM2G106190	0.0743	0.45475	0.00205	0.3099	0.0081	0.03225	0.001	0.0015	0.894075	0.286958	1.56321	1.09826	2.13637	2.01351	2.82297	4.55608
GRMZM2G106276	0.05165	0.10505	0.17505	0.2019	0.00185	0.0002	0.48675	0.00045	-2.77734	-1.27508	0.94449	-0.782333	1.34238	3.39227	0.757677	2.27926
GRMZM2G106324	0.00285	0.23735	0.04085	0.03675	0.0007	0.0003	0.351	0.0005	-3.49931	-0.61475	-1.19176	-1.81236	1.33367	2.58859	0.603756	3.17374
GRMZM2G106344	0.21145	0.9896	0.2268	0.036	0.0645	0.5249	0.5654	0.04515	0.422869	0.0383652	0.314595	-0.703387	-0.7775	-0.240773	0.356954	-1.46102
GRMZM2G106393	0.4578	0.0905	0.8153	0.6196	0.00035	5e-05	0.00325	0.01915	0.34043	0.707412	-0.0486447	0.0339895	1.40895	-1.84419	1.47242	1.57224
GRMZM2G106413	0.84955	0.4365	0.63235	0.59705	0.0366	0.00045	0.04245	0.22785	0.0152924	0.330102	-0.335811	0.0555019	0.806881	-1.69776	0.989626	0.682261
GRMZM2G106511	0.00775	0.6187	0.96865	0.8494	0.0216	0.00015	0.0043	0.4181	2.3216	0.320269	-0.245192	0.41567	0.880916	-2.70816	1.74821	0.556777
GRMZM2G106556	0.062	0.00595	0.70385	0.0945	0.97015	0.5068	0.01095	0.3901	2.66002	2.31575	-0.294712	-1.26168	-0.0452493	-0.287593	-1.60237	0.636049
GRMZM2G106622	0.01805	0.29045	5e-05	0.01035	0.3062	0.3684	0.47815	0.1863	1.32707	0.454256	2.33406	-1.31123	-0.413111	0.485428	-0.331472	-1.07497
GRMZM2G106728	0.69055	0.8087	0.03805	0.48885	0.01395	0.055	0.07325	0.51345	-0.0698916	-0.173018	1.37565	-0.0188251	1.21009	1.58011	1.73506	0.290632
GRMZM2G106732	0.02795	0.9812	0.191	0.01995	0.28075	0.9961	0.31335	0.0284	-2.21075	-0.0720291	0.163928	2.13577	1.02758	0.158434	0.770159	2.07282
GRMZM2G106748	0.0187	0.02715	0.0337	0.00085	0.0315	0.0676	0.0355	0.7488	-3.04624	1.16673	0.937862	4.96769	-0.988691	1.21259	1.73677	0.128073
GRMZM2G106752	0.0524	0.79545	0.326	0.01285	0.0001	0.33085	0.00145	0.02	1.12146	0.105411	0.374978	1.75062	1.67824	0.517878	1.64947	1.84419
GRMZM2G106792	0.081	0.0035	0.75755	0.04905	0.52495	0.9396	0.62555	0.84825	0.798942	-1.12062	-0.180271	-0.829646	0.226657	-0.0123731	-0.264881	-0.347187
GRMZM2G106945	0.0016	0.5038	0.9563	0.378	0.85795	0.004	0.44925	0.54345	1.9331	-0.310616	-0.211922	-0.0165144	-0.189355	-1.71133	0.471073	-0.0299721
GRMZM2G106950	0.59055	0.1702	0.0086	0.02085	0.1848	0.0082	0.0269	0.1073	-0.980755	1.15113	1.73345	-1.87222	-0.913927	-3.22953	2.395	-1.82782
GRMZM2G107027	0.0372	0.8859	0.0334	0.1256	0.405	0.5438	0.29625	0.54975	1.62349	0.145207	1.36407	-1.14636	-0.575976	0.528145	-1.03644	0.450873
GRMZM2G107031	0.03515	0.4321	0.69025	0.0293	0.7304	0.53045	0.4285	0.35355	1.10959	-0.375423	-0.522575	-0.949696	-0.255099	-0.266829	-0.587033	-1.39064
GRMZM2G107073	0.003	0.0706	5e-05	0.0077	0.5375	0.08715	0.0752	0.5701	1.91076	0.739047	1.80244	-1.20321	-0.318639	-0.803665	-0.864152	-0.58605
GRMZM2G107092	0.7536	0.0082	0.0224	0.1016	0.0343	0.01945	0.5046	0.65765	-0.248666	-1.29003	-0.991136	0.910902	-0.871134	-1.30995	0.318242	-0.283278
GRMZM2G107211	1	1	1	1	0.218	0.0002	1	0.0073	-0.341303	-2.86489	0.857498	-3.92144	-0.893195	6.4505	-3.59852	5.39475
GRMZM2G107228	0.00935	0.00555	0.6757	0.07285	0.90795	0.0128	0.01295	0.77455	-2.55618	-1.27789	0.113235	1.42137	-0.00177973	1.2915	1.37173	0.0574036
GRMZM2G107308	0.08175	0.4308	0.009	0.00495	0.1241	0.0222	0.2965	0.8437	-1.80514	-0.522123	-1.79193	3.07047	-0.847962	-2.20323	0.826206	0.232874
GRMZM2G107373	0.314	0.0253	0.16215	0.13455	0.0192	0.8497	0.44895	0.0169	-1.25789	1.19955	-0.887988	1.43803	-1.15152	0.127607	0.576051	-1.82065
GRMZM2G107540	0.0328	0.0431	0.78005	0.12105	0.08695	0.98245	0.02855	0.01255	-2.81829	-1.22343	0.0683592	1.44757	0.831862	0.0408979	2.28598	1.74399
GRMZM2G107711	0.0463	0.0004	0.5787	0.0185	0.29415	0.0085	0.01345	0.03395	-2.36068	-2.07874	-0.519842	2.238	-0.50185	-1.39264	1.46784	-2.04466
GRMZM2G107737	0.0102	0.1456	0.18255	0.03265	0.5308	0.41015	0.0177	0.10065	-3.26015	-0.916818	-0.768383	1.68315	0.288729	-0.649303	2.43109	1.07176
GRMZM2G107839	0.00075	0.02005	0.6869	0.03565	0.93865	0.19705	0.03515	0.8099	3.10985	1.16525	0.0512972	-1.42385	-0.0594742	-0.507381	-0.905278	0.153189
GRMZM2G108123	0.88625	0.2147	0.1228	0.44095	0.262	0.033	0.0828	0.0143	-0.454506	-0.57571	0.78409	0.687757	-0.471391	1.10392	0.878556	1.57475
GRMZM2G108149	0.0265	0.2834	0.0543	0.018	0.8217	0.94915	0.1922	0.37825	-2.02018	-0.551648	-0.91814	1.48597	0.0758359	0.0519131	0.746408	0.483596
GRMZM2G108153	0.00035	0.00045	0.8428	0.468	0.29945	0.0152	0.00375	0.12085	-3.43249	-1.7498	-0.224724	-0.0800237	0.349469	1.25755	1.59903	1.11456
GRMZM2G108207	0.0185	0.03615	0.49425	0.06805	0.1401	0.03535	0.00225	0.8473	-2.71341	-0.864741	0.19565	-0.655185	0.473007	1.14424	1.61937	-0.415839
GRMZM2G108214	0.012	0.3903	0.61535	0.0011	0.57085	0.4924	0.9179	0.5718	-8.4131	-1.144	-0.742593	8.85779	-0.602663	1.39168	0.156338	0.746217
GRMZM2G108219	0.0618	0.0016	0.39605	0.77645	0.1775	0.00015	0.5788	0.19595	-1.86416	-1.41838	-0.503318	0.21624	0.439681	2.16066	0.265919	0.633334
GRMZM2G108273	0.8897	0.09965	0.0011	0.0021	0.02155	0.43525	0.02225	0.40825	-0.413388	0.946549	1.52138	-1.67541	-1.04118	-0.303151	-1.04156	-0.726711
GRMZM2G108422	0.00615	0.0755	1	0.0005	0.97345	0.4076	1	0.0163	-7.58679	-3.52076	0	7.34939	-0.111848	1.29149	0.288569	-3.41993
GRMZM2G108537	0.2838	0.0085	0.6445	0.8552	0.0056	0.0779	0.72105	0.1216	0.431331	-1.8273	0.131255	0.308439	-1.58954	-1.10179	-0.233853	0.967315
GRMZM2G108712	0.0023	0.0072	0.8509	0.0291	0.1333	0.7447	0.0063	0.0101	-3.30885	-1.38901	-0.0719226	1.63987	0.504109	0.213676	1.5673	1.58212
GRMZM2G108847	0.02565	0.98515	0.1421	0.44645	0.02915	0.20225	0.028	0.1073	-4.05918	-0.0166001	-1.18547	0.719628	-1.61458	1.19173	2.27727	1.43019
GRMZM2G108997	0.5384	0.78085	0.04275	0.0371	0.96585	0.7303	0.74635	0.43445	-1.16217	-0.242838	1.94172	-1.77815	-0.0670711	0.346548	-0.304374	1.07748
GRMZM2G109056	0.79875	0.2094	0.7768	0.25785	0.02585	0.3825	0.0303	0.69985	-0.455759	0.497851	-0.000877831	-0.273358	1.01066	-0.386011	1.01408	0.216192
GRMZM2G109130	0.18705	5e-05	0.0001	0.09275	0.37755	0.1257	0.1035	0.42645	0.294399	1.67154	1.79659	-0.547159	0.290877	-0.74595	0.806904	0.498579
GRMZM2G109159	0.00825	0.0876	0.93585	0.0096	0.40525	0.79675	0.0274	0.01365	-3.09824	-1.34334	-0.0661444	2.89767	0.438721	0.251196	2.36387	1.90773
GRMZM2G109326	0.08445	0.00995	0.2075	0.3031	0.4858	0.00015	0.90685	0.80595	0.856682	-0.874792	-0.749661	-0.173327	-0.337793	-1.93373	-0.0738183	0.0189807
GRMZM2G109448	0.0012	5e-05	0.6687	0.2301	0.56725	0.34	0.0001	0.04055	-2.67606	-2.48206	-0.162152	0.454093	0.205181	0.504608	2.08725	1.6439
GRMZM2G109480	5e-05	0.02735	0.5303	0.0519	0.09085	0.62365	0.0411	0.03695	-8.19964	-2.12494	-0.406928	2.59905	1.04126	-0.425064	2.1518	1.78969
GRMZM2G109527	0.1911	0.9239	0.71065	0.0346	0.0175	0.3319	0.9071	0.21865	0.486539	0.126822	-0.488667	-1.03953	-1.46351	-0.485537	0.0784587	-1.37814
GRMZM2G109547	0.2815	0.37475	0.77465	0.01785	0.0088	0.20955	0.9425	0.95775	0.52192	-0.459871	-0.177876	-1.40679	-1.32971	-0.711375	0.0318574	-0.0839903
GRMZM2G109814	0.00695	0.5676	0.00585	0.0027	0.0015	0.3503	0.0173	0.91875	-3.29855	0.321619	2.40131	5.00537	-1.73368	0.839371	2.99721	0.0116875
GRMZM2G110027	0.2946	0.65725	0.00375	0.04795	0.8596	0.4238	0.65655	0.1268	0.417796	0.331096	1.7808	-0.877618	-0.121039	0.433275	-0.242219	0.85887
GRMZM2G110135	0.11895	0.0961	0.0279	0.01535	0.2672	0.29915	0.1588	0.06125	-2.30499	1.39872	-2.12159	3.356	-0.716135	0.933682	1.46362	-1.89711
GRMZM2G110192	0.10475	0.2871	0.09605	0.0312	0.86725	0.0102	0.48215	0.1292	-2.99157	-0.953257	-1.78081	2.88309	-0.136918	-2.40102	-0.702108	-1.49309
GRMZM2G110220	0.2529	0.43545	0.5994	0.6695	0.00245	0.0016	0.0498	0.03865	0.0700531	-0.331735	0.0346243	0.301137	1.25528	2.01238	1.36259	1.21996
GRMZM2G110504	0.0237	0.9966	0.9337	0.18685	0.11235	0.3629	0.0338	0.2139	1.38204	0.0570048	-0.195129	-0.246995	-0.706905	-0.314165	-0.986377	0.464279
GRMZM2G110832	0.02135	0.02105	0.1055	0.1661	0.61555	0.01275	0.47745	0.09645	-2.16279	-1.68988	-1.04265	1.25587	0.191532	1.89585	0.585462	1.11333
GRMZM2G110913	0.0837	0.0198	0.1427	0.01555	0.52165	0.49075	0.31705	0.8427	1.04423	2.02155	0.765375	-1.32023	0.318074	-0.398128	-0.84372	-0.253202
GRMZM2G110922	0.732	0.70375	0.712	5e-05	0.0084	0.0336	0.0011	0.01765	0.385699	0.164642	-0.192626	2.72623	1.15675	1.05248	1.73731	1.70842
GRMZM2G110965	0.67575	0.8511	0.02675	0.0454	0.0817	0.1298	0.1459	0.6361	-0.654157	0.122506	-1.47276	2.12893	0.710829	0.93966	1.13419	0.320835
GRMZM2G111143	0.44505	0.6382	0.838	0.16095	0.20695	0.5627	0.0453	0.03155	-1.02582	-0.133907	-0.0717568	-0.291843	0.466969	0.382771	0.890163	1.50985
GRMZM2G111191	0.0506	0.00345	0.4465	0.13525	0.7113	0.9264	0.01915	0.07745	-2.09156	-2.06523	-0.390413	1.0728	0.151493	0.0676189	2.02384	1.14447
GRMZM2G111271	0.00875	0.87335	0.5807	0.35485	0.94495	0.02755	0.4178	0.04375	1.55324	-0.0250237	0.0562126	-0.120907	-0.0210001	-1.12903	-0.429531	-1.77876
GRMZM2G111415	0.11405	0.30455	0.795	0.47315	0.3011	0.0136	0.02655	0.73215	0.723177	-0.530084	-0.304635	-0.0344461	0.454205	-1.44121	1.60592	-0.228625
GRMZM2G111477	0.0521	0.89845	0.38995	0.55925	0.44215	0.30815	0.01895	0.0014	-1.22384	-0.018114	0.292671	0.289742	0.318672	-0.517853	1.15519	2.54556
GRMZM2G111609	0.05715	0.0097	0.055	0.04895	0.0081	0.03195	0.229	0.02335	-3.19005	2.67736	-2.35172	3.81476	2.24662	-3.16356	1.38596	-2.42744
GRMZM2G111975	0.7387	0.6104	0.4436	0.0465	0.0288	0.0026	0.32935	0.778	-0.608385	0.412301	0.0337743	-0.7244	-1.17952	-1.69253	-0.791654	-0.5623
GRMZM2G111998	0.00645	0.0029	0.06685	0.03585	0.91085	5e-05	0.7795	0.001	-3.96559	-2.26933	-1.49521	-2.14062	-0.0219856	3.404	-0.321973	2.19731
GRMZM2G112039	0.0157	0.31035	0.00075	0.49385	0.55945	0.18705	0.7793	0.70865	1.6188	0.650513	2.73773	0.0679324	0.216649	0.849492	-0.231328	0.26968
GRMZM2G112072	0.0577	0.09035	0.17945	0.01155	0.7259	0.45245	0.012	0.09295	-1.9812	-1.17564	-0.774482	2.59145	0.115987	-0.554949	2.76646	1.31026
GRMZM2G112074	0.0221	0.2487	0.4355	0.13875	0.3621	0.3413	0.049	0.00505	-2.55617	-0.67553	-0.402554	1.14895	0.398772	-0.531781	1.55	1.81929
GRMZM2G112251	0.0247	0.74845	0.0099	0.08145	0.0001	0.0008	0.02225	0.00895	1.06718	0.247687	1.88135	1.91538	2.15128	2.70387	1.9787	2.13285
GRMZM2G112337	0.16165	0.96395	0.6522	0.28715	0.0209	0.02365	0.68355	0.5901	0.743002	0.0229337	-0.609696	1.24639	-1.24472	-1.19886	-0.222658	-0.76661
GRMZM2G112377	0.5462	0.3357	0.7255	0.9834	0.00555	0.9563	0.00315	0.0008	0.202313	1.17632	0.213705	0.48242	2.53374	0.0191331	4.20275	4.49748
GRMZM2G112456	0.5351	0.2998	0.88335	0.2217	0.14595	0.1816	0.0022	0.0036	-0.72358	0.505551	0.0231294	-0.495201	-0.602115	-0.592995	-1.58298	-2.08282
GRMZM2G112483	0.0405	0.0223	0.2613	0.2701	0.80455	0.4128	0.2808	0.01035	-2.39491	-1.94165	-0.662649	0.987338	-0.0556477	0.58314	0.78794	1.75168
GRMZM2G112488	0.00165	0.00515	0.31945	0.0762	0.0005	5e-05	0.8256	0.73125	-2.69735	1.21556	0.288915	1.2705	1.43838	-2.9452	-0.134092	-0.528683
GRMZM2G112524	0.0794	5e-05	0.86455	0.2533	0.27055	0.00015	0.23855	0.48385	-1.48311	1.91216	-0.0684069	0.779558	0.423045	-2.26603	-0.565141	0.533875
GRMZM2G112619	0.56505	0.535	1	0.83225	0.0003	5e-05	1	0.9527	-0.781862	-0.600967	4.96512	-0.0508062	2.59956	10.1289	0.601771	-0.0942141
GRMZM2G112629	0.2218	0.00165	0.0058	0.22805	0.07	0.85415	0.11625	0.07605	0.988031	2.316	1.69709	-0.403474	1.31872	0.189556	2.49955	-2.23037
GRMZM2G112686	0.1079	0.01125	0.527	0.97915	0.05305	0.01735	0.0983	0.05195	-2.40359	-2.13882	-0.520109	0.448719	0.781431	1.89557	1.65823	1.07685
GRMZM2G112830	0.01285	0.19925	0.59515	0.4932	0.6061	0.28905	0.03765	0.78845	1.79663	0.509608	0.276526	-0.575436	-0.233286	-0.475201	0.983654	0.0629445
GRMZM2G112912	0.03705	0.00015	0.94615	0.809	0.6404	0.55925	0.026	0.0205	-1.72831	-1.71657	-0.0382399	0.249059	0.10569	0.299422	1.02772	1.43552
GRMZM2G112965	0.07455	0.22855	0.08645	0.0088	0.22225	0.15405	0.0004	0.0002	-3.65809	-0.830673	0.821658	3.42252	0.525319	1.12886	3.74269	2.4444
GRMZM2G112968	0.1861	0.59115	0.13975	0.10265	0.0182	0.13195	0.0376	0.27145	0.955828	0.295299	0.658248	-0.845792	-1.01696	0.788438	-1.10695	-0.743133
GRMZM2G113098	0.04275	0.0145	0.49455	0.4374	0.94045	0.6584	0.16385	0.68415	-2.97214	-1.95753	-0.738149	-0.352502	-0.131291	0.513486	1.42865	0.0359417
GRMZM2G113135	0.1311	0.64325	0.04405	0.4169	0.0117	0.04805	0.3654	0.65585	0.683854	0.21076	0.695954	-0.0971283	0.941075	1.03473	-0.45182	-0.104808
GRMZM2G113165	0.95355	0.736	0.38615	0.03025	0.00175	0.01865	0.034	0.402	-0.474366	-0.192066	-0.823324	2.2899	1.86685	2.24007	3.54072	-0.899214
GRMZM2G113241	0.688	0.8972	0.30705	0.9255	0.04995	0.06045	0.6855	0.0437	-1.25228	0.180114	-1.58811	0.389145	-1.29206	2.22672	0.578135	1.32374
GRMZM2G113252	0.04985	0.6897	0.0209	0.1554	0.0001	0.44945	0.7589	0.5459	-1.89341	0.196152	-1.47211	1.24819	-2.21534	0.539878	-0.293596	-0.544112
GRMZM2G113480	0.5664	0.50215	0.0132	0.82835	0.5502	0.05725	0.2181	0.01985	0.45083	-0.461111	1.60218	0.259035	0.250217	1.53724	1.08226	2.04819
GRMZM2G113545	0.46985	0.03695	0.82415	0.8668	0.72345	0.7851	0.4231	0.0423	-0.255374	0.971183	0.0604371	-0.320826	-0.149831	-0.228139	0.414923	1.53131
GRMZM2G113652	0.02525	0.0487	0.4198	0.15635	0.5864	0.7337	0.0305	0.029	-1.6649	-1.07764	-0.385455	0.803032	0.210102	0.236127	1.53777	1.32606
GRMZM2G113668	0.14505	0.0118	0.6812	0.25365	0.94435	0.7332	0.0291	0.0021	-2.1244	-2.01877	0.0386185	1.51959	-0.0235121	0.32042	1.91593	1.81565
GRMZM2G113761	0.15845	0.28325	0.34145	0.3446	0.0034	5e-05	0.20615	0.79755	0.434401	-0.428824	-0.619919	0.000158718	-1.2204	-2.48831	0.576344	-0.474453
GRMZM2G113860	0.15315	0.81815	0.0226	0.6095	0.24565	0.97555	0.032	0.9282	-2.14239	-0.189298	1.36336	0.976322	1.11513	0.111402	3.44988	-0.323775
GRMZM2G113875	1	0.6442	0.0001	0.0197	0.20025	0.07475	0.17445	0.1901	0.292461	-0.799215	6.22709	3.47547	-1.32894	4.06009	2.96076	4.04266
GRMZM2G114036	0.68605	0.038	0.80265	0.9417	0.0113	0.1542	0.6142	0.12795	-1.27815	-1.97112	-0.103458	0.738394	-1.5651	1.24711	0.598141	-1.62257
GRMZM2G114055	0.0664	0.00935	0.67545	0.1181	0.04495	0.12515	0.02	0.02545	-2.08432	-1.68455	-0.227185	1.2754	0.90873	0.988084	1.7603	1.86693
GRMZM2G114057	0.3773	0.0401	0.62385	0.1168	0.04705	0.19205	0.2009	0.1475	-1.46146	-2.33424	-0.592225	2.75653	-1.46142	-1.46626	1.50013	1.12958
GRMZM2G114113	0.0043	0.04735	0.6005	0.0673	0.1346	0.9044	0.0134	0.0021	-3.31946	-1.35305	0.272497	1.57846	0.741904	-0.0856317	2.62591	2.37016
GRMZM2G114153	0.0469	0.04255	0.36895	0.3019	0.05475	0.26635	0.44715	0.92415	1.12478	-1.02513	0.285864	-0.272375	-0.97581	0.766359	-0.600133	-0.118981
GRMZM2G114184	0.02405	0.59515	0.265	0.86235	0.04435	0.01595	0.06165	0.0206	1.55363	-0.345914	0.603622	0.852832	1.37249	2.40598	2.00519	2.28368
GRMZM2G114276	0.1424	0.00915	0.7708	0.49665	0.37735	0.93105	0.0076	0.19645	-1.75903	-1.69512	-0.256816	0.76489	0.359693	0.0140958	2.0744	0.770094
GRMZM2G114294	0.10405	0.0567	0.0151	0.1874	0.0151	0.67575	0.6172	0.9811	1.45118	1.5194	1.7015	-0.766068	-1.51364	0.382389	-0.592772	-0.209911
GRMZM2G114322	0.04845	0.70645	0.16275	0.24505	0.17055	0.0009	0.29035	0.2379	-1.96812	0.231034	0.364239	-0.219167	0.495831	-1.52975	0.538698	0.78814
GRMZM2G114503	0.01465	0.008	0.2827	0.0136	0.01205	0.001	5e-05	0.0228	1.6158	1.33715	-0.550924	-1.36601	-1.12124	-1.96855	-2.537	-1.60007
GRMZM2G114552	0.12145	0.02715	0.12	1	0.0521	0.32205	0.02495	0.0084	-2.50986	-3.68825	1.02554	2.92266	-1.55158	0.959221	2.60377	-2.9626
GRMZM2G114619	0.18705	0.0092	0.92145	0.87175	0.3603	0.801	0.1837	0.0117	-1.8971	-2.33843	-0.211382	0.297438	0.418498	0.249903	1.31624	1.99245
GRMZM2G114751	0.17145	0.40855	0.01835	0.71765	0.42635	0.0086	0.1792	0.83355	-1.4996	-0.468366	-1.58382	0.278335	-0.313612	-1.54653	0.800157	0.0759495
GRMZM2G114918	0.756	0.5351	0.08375	0.97435	0.02395	0.0346	0.08585	1	0.00843571	0.717438	2.07573	0.390199	1.81339	2.45579	5.56064	-1.46922
GRMZM2G115124	0.0032	5e-05	0.42825	0.2112	0.0241	0.00095	0.0019	0.00785	-3.03996	-3.39252	0.263263	1.2888	-0.940093	1.88025	2.6762	1.63094
GRMZM2G115131	0.0027	0.95415	0.50875	0.2914	0.40325	0.0002	0.1136	0.1689	1.69694	0.0257704	0.0365297	0.0979432	0.244583	-1.8485	-0.703513	-1.18366
GRMZM2G115190	0.48115	0.5413	0.8632	0.00855	0.5965	0.0658	0.30125	0.0032	0.186898	0.464784	-0.0448628	3.95614	-0.388301	1.79702	-1.0862	-5.14513
GRMZM2G115329	0.14535	0.00975	0.7798	0.1389	0.8068	0.25435	0.03735	0.51985	-2.65651	-3.18783	-0.440345	2.44691	0.0538867	-0.803082	2.40315	0.195926
GRMZM2G115499	0.02285	0.0459	0.36825	0.0789	0.8181	0.8541	0.0129	0.13065	-2.91269	-1.61759	-0.668984	2.04028	-0.177039	-0.0977477	3.18282	1.07389
GRMZM2G115658	0.00055	0.35655	0.1056	0.0008	0.54425	0.2544	0.01695	0.1003	-4.51841	-0.516586	-0.889939	3.26195	0.226514	0.716126	1.87801	1.02457
GRMZM2G115716	0.04535	0.5081	0.00495	0.4146	0.78195	0.01205	0.10515	0.0353	1.96641	-0.430607	2.14689	0.621921	0.0943437	1.57376	1.15655	1.83685
GRMZM2G115812	0.01015	0.0081	0.33925	0.02005	0.17435	0.72015	0.02285	0.1042	-2.45667	-1.28958	-0.344754	1.17882	0.575766	-0.832596	1.70263	1.33105
GRMZM2G115901	0.04045	0.59265	0.6044	0.8734	0.281	0.3365	0.045	0.00705	-1.5902	-0.258564	0.194457	0.106061	0.382662	-0.444648	0.964609	2.0396
GRMZM2G115988	0.61155	0.00875	0.1042	0.01475	0.20065	0.0082	0.76045	0.3062	-0.117094	-2.8189	-1.61631	3.3282	0.759348	-3.11406	0.252353	-1.21316
GRMZM2G116167	0.04745	0.00505	0.0412	0.03355	0.18995	0.0735	0.56625	0.02325	-2.08433	-2.19937	-1.32783	-1.70373	0.457197	1.40872	0.509851	1.06829
GRMZM2G116426	0.5506	0.0125	0.0129	0.1791	0.7099	0.0013	0.5737	0.20725	0.219675	1.66333	1.219	-0.535701	0.133664	-2.20826	0.318421	-1.06546
GRMZM2G116520	0.0897	0.2839	0.00025	0.0014	0.1412	0.06185	5e-05	0.52055	-1.9707	0.856072	3.35799	2.07458	0.65037	1.22113	3.72918	-0.686892
GRMZM2G116614	0.00545	0.0096	0.00235	0.0778	0.08275	0.0736	0.04485	0.2827	1.77668	1.07187	1.22125	-0.592484	0.656198	-0.76312	1.11687	-0.877086
GRMZM2G116629	0.26225	0.00455	0.00035	0.0424	0.0034	0.7214	0.7658	0.7685	-1.54087	2.31891	2.01426	-0.785831	-1.44718	-0.100756	-0.155113	-0.330991
GRMZM2G116632	0.2651	0.01405	0.05635	0.04635	0.4401	0.00265	0.4353	0.03675	-1.67231	-1.97256	-1.57619	-2.35791	0.317269	2.43921	0.728187	1.31697
GRMZM2G116846	0.20465	0.04415	0.20155	0.92	0.00265	0.145	0.9051	0.3289	0.91125	-3.18636	-1.16965	0.242626	-2.78622	-1.78162	0.0886705	-1.0246
GRMZM2G116902	0.4581	0.98185	5e-05	0.04045	0.05565	0.85695	0.0009	0.14265	0.00953754	0.0366052	2.91278	-0.790863	-0.842917	-0.0215362	-1.97108	-1.17744
GRMZM2G117007	0.0238	0.1516	0.82815	0.0367	0.64245	0.1345	0.55825	0.20605	0.846343	-0.53468	-0.0998238	-0.710758	-0.265015	-0.5779	-0.293941	-1.15853
GRMZM2G117030	0.1329	0.2642	0.74125	0.1697	0.001	0.3007	0.04105	0.14625	0.524183	-0.406988	-0.237722	-0.41468	-1.34666	-0.417443	-0.985187	-1.08968
GRMZM2G117246	0.29065	0.10465	0.0314	0.0025	0.00485	0.00275	0.1753	0.06465	0.907557	1.10135	7.38474	-1.64267	1.60494	-1.71347	6.38477	-4.66116
GRMZM2G117281	0.14185	0.06405	0.13925	0.00025	0.00145	0.2286	0.0157	0.0012	-6.63767	-1.18996	-0.987868	5.09687	1.42435	1.20984	3.71824	3.56721
GRMZM2G117365	0.94195	0.01515	0.0234	0.14605	0.34345	0.039	0.01855	0.12115	-0.323219	-1.98165	1.5843	1.28449	0.555393	2.19527	2.53869	1.60244
GRMZM2G117412	0.5498	0.68905	0.5287	0.02105	0.16175	0.2448	0.00335	0.36005	0.562924	0.243735	0.363439	-2.37872	1.14448	-1.03806	-4.03663	0.891675
GRMZM2G117454	0.41415	0.02535	0.75085	0.33745	0.97955	0.03075	0.5178	0.54265	-1.35237	-2.35732	-0.43815	1.56259	-0.0535449	2.03391	0.746423	0.422732
GRMZM2G117706	0.0075	0.01225	0.00295	0.1956	0.00375	0.0133	0.89175	0.04205	-3.94737	2.15132	1.70254	-0.74592	-2.63191	1.42613	0.0039848	-2.41488
GRMZM2G117942	5e-05	0.0001	5e-05	0.38415	0.0407	0.00455	0.00805	0.7931	-3.77162	2.70929	2.49423	-0.26167	-0.951201	-1.2345	1.21109	-0.4042
GRMZM2G117956	0.0409	0.6344	0.48625	0.01075	0.0532	0.02595	0.00815	0.46535	0.702233	-0.140344	0.0555163	-0.8805	-0.991957	-1.21592	-2.44961	-0.767034
GRMZM2G117963	0.0008	0.75185	0.11595	0.00295	0.2883	0.19015	0.1638	0.2315	2.73119	0.244404	-1.00856	-1.40833	0.493782	-0.668296	-0.771511	0.600799
GRMZM2G117971	0.0002	5e-05	0.0001	0.4323	0.04435	0.0012	0.3797	0.29115	-3.61984	3.01902	1.93019	-0.174171	-1.01607	-1.74575	0.477573	-1.12359
GRMZM2G117989	0.7306	0.0054	0.03775	0.3134	0.1097	0.585	0.25575	0.1492	-0.746347	3.15298	1.4875	-0.734732	-1.12931	-0.461149	0.866175	-1.76908
GRMZM2G118003	0.001	0.04875	0.10355	0.0649	0.61395	0.1551	0.11885	0.13155	-2.4188	-0.900139	-0.670659	1.09882	0.158231	0.780271	0.753406	1.54426
GRMZM2G118172	0.00015	0.01075	0.0002	0.1449	0.0082	0.19275	0.1088	0.0061	2.7878	1.41075	1.62023	-0.429753	1.51943	-0.560203	1.35453	-4.0704
GRMZM2G118173	0.00605	5e-05	0.13385	0.0475	0.07995	0.0203	0.00045	5e-05	-3.12114	-4.24279	0.442049	-1.02826	0.647712	1.30211	3.4881	3.51792
GRMZM2G118507	0.03085	0.0378	0.1055	0.03235	0.0012	0.02475	0.1378	0.34495	-3.03065	-1.61355	-1.53458	2.75527	-1.6701	2.12694	2.46471	0.535006
GRMZM2G118759	0.0082	0.0355	0.0518	0.78105	0.03355	0.0804	0.4791	0.49605	-2.07736	-1.47005	-1.44384	0.539294	-0.884976	1.22922	-0.75084	0.653091
GRMZM2G118821	0.2347	0.01645	0.93945	0.80575	0.0304	0.00205	0.0339	0.1185	-1.44619	-1.44203	-0.194066	0.279073	-0.953202	2.30029	-1.8784	-1.41711
GRMZM2G119067	0.04055	0.2124	0.18435	0.46895	0.44355	0.0116	0.80675	0.6819	1.03259	-0.6614	-0.893837	0.0481569	0.319902	-1.4024	-0.112686	-0.523677
GRMZM2G119175	0.03195	0.5441	0.85695	0.35165	0.0333	0.91955	0.21035	0.0648	-1.40299	-0.255701	0.104539	0.384586	0.834697	0.0675065	0.539098	1.44591
GRMZM2G119287	0.08605	0.0049	0.5469	0.75285	0.4322	0.98375	0.0396	0.5306	-3.08014	-2.85242	-0.680488	1.1174	-0.475687	0.108964	2.13911	-0.7023
GRMZM2G119305	0.56905	0.6885	0.0119	0.1844	0.90215	0.01975	0.33685	0.598	0.428606	0.385795	-2.52464	1.84721	0.0282303	-2.18933	-1.36776	-0.740418
GRMZM2G119499	0.0315	0.0444	0.04295	0.00645	0.0837	0.08565	0.0249	0.073	-5.2268	1.22353	1.43904	5.37615	-0.968266	1.52795	3.3671	1.03433
GRMZM2G119693	0.03415	0.304	0.25535	0.02165	0.6176	0.0167	0.90035	0.8398	1.2578	0.597251	0.458153	-1.19905	0.237792	-1.53393	-0.0811554	-0.272771
GRMZM2G119705	0.1015	0.0476	5e-05	0.0849	0.4036	0.9828	0.0548	0.6181	1.74998	1.8854	8.77494	-0.94456	-0.462281	0.00361308	5.41748	-0.517874
GRMZM2G119766	0.028	0.08255	0.7988	0.8779	0.0338	0.7117	0.5027	0.38765	0.793386	-0.780456	-0.350465	0.466487	-1.24016	-0.139392	0.499724	0.20828
GRMZM2G119783	0.4195	0.007	0.08575	0.2844	0.01075	0.02655	0.60685	0.91775	-0.977181	-1.00147	-0.865561	1.05929	-1.26443	-0.982981	-0.251297	-0.183794
GRMZM2G119823	0.01575	0.003	0.0002	0.1056	0.0019	0.46575	0.14635	0.4443	1.656	1.86909	3.46102	1.50416	3.39643	-0.448022	2.26418	0.955454
GRMZM2G119850	0.00195	0.0032	0.3551	0.01155	0.89565	0.7199	0.0038	0.35115	-4.26973	-1.98831	-0.46862	2.26463	0.0283897	-0.189743	2.35452	0.501912
GRMZM2G119864	0.0093	0.2633	5e-05	0.00525	0.1926	0.4496	0.13685	0.31975	1.64114	0.601802	2.25852	-1.27984	-0.647194	-0.265339	-0.960266	-1.13819
GRMZM2G119970	0.0562	0.0032	5e-05	0.00135	0.8928	0.38205	0.05425	0.1893	0.635455	1.30863	2.14898	-1.3382	0.00082535	0.494613	-0.920097	-1.02558
GRMZM2G119975	0.0433	0.0463	0.56735	0.36695	0.0681	0.0887	0.2862	0.36725	-3.30387	2.19754	0.365967	-0.687154	-1.41247	-1.61704	-1.04143	-1.45738
GRMZM2G120085	0.8259	0.0254	0.63145	0.6069	0.4533	0.65175	0.26445	0.0144	-0.586658	-1.11571	-0.428067	0.323058	-0.364631	0.297398	0.601531	1.50949
GRMZM2G120110	0.2271	0.91475	0.95455	0.1769	0.0118	0.0482	0.23645	0.0219	-2.23138	-0.0630561	-0.0723358	1.78045	1.81556	-1.52408	1.19497	1.67436
GRMZM2G120320	0.02645	0.01585	0.0404	0.2474	0.49985	0.99715	0.55325	0.50345	1.17854	1.01516	0.826694	-0.148275	0.199647	0.0320855	-0.26891	-0.50007
GRMZM2G120408	0.65175	0.4496	0.9517	0.88135	0.0946	0.6113	0.04565	0.01315	0.133982	-0.379999	-0.0768224	0.352269	0.758261	-0.235352	1.30566	1.77861
GRMZM2G120432	0.2299	0.79025	0.0205	0.7957	0.91905	0.09945	0.8376	0.0016	-0.85028	0.115641	0.985074	-0.0402122	-0.0835379	-0.720736	0.0622748	2.23706
GRMZM2G120449	0.0209	0.0033	1	0.2588	0.1641	0.00265	0.01835	0.1694	-6.10522	-6.65168	4.66758	3.19429	-1.61773	6.59375	6.14896	-6.05261
GRMZM2G120652	0.4415	0.02545	0.08475	0.0092	0.72225	0.6503	0.5705	0.15155	0.0282111	0.904744	0.596864	-1.11114	0.0990885	-0.187024	0.260689	1.12082
GRMZM2G120938	0.3142	0.00155	0.16255	0.00335	5e-05	0.79525	0.0853	0.02665	-1.02153	-2.88747	-0.920571	3.09625	-3.76933	0.20088	1.74416	-1.71722
GRMZM2G120940	0.32265	0.17005	0.02655	0.0374	0.7488	0.7148	0.869	0.808	1.00025	1.43783	2.98538	-1.17868	0.119731	-0.119677	-0.140012	-0.390139
GRMZM2G120962	0.0002	5e-05	0.74555	0.0279	0.86005	5e-05	0.0013	0.30995	-3.00972	-2.15709	-0.0937239	1.10966	0.0690966	2.90192	2.03251	1.20006
GRMZM2G121066	0.08155	0.015	0.9933	0.6023	0.1255	0.03335	0.19355	0.0723	-2.00283	-2.5937	-0.00384782	0.480037	-0.834059	1.73505	1.35441	1.38561
GRMZM2G121210	0.0002	0.0001	0.3744	0.0024	0.2889	0.6867	0.00035	0.06	-3.06207	-1.85461	-0.285952	1.60307	0.393854	-0.241338	2.81522	1.21813
GRMZM2G121275	0.00995	0.6267	0.27395	0.1669	0.0614	0.0158	0.6208	0.0078	2.35064	-0.259877	0.676843	1.59049	-1.15968	2.46536	-0.541287	2.21957
GRMZM2G121309	0.00945	0.03235	0.86845	0.0583	0.13805	0.43585	0.3913	0.79005	-2.98768	-1.41017	0.107613	1.60978	-0.648505	0.495382	0.693549	-0.273274
GRMZM2G121312	0.32665	0.3453	0.70615	0.06595	0.034	0.9383	0.86015	0.02825	0.0375635	-0.593847	0.0829402	-0.886211	0.937265	0.034057	0.122274	1.27483
GRMZM2G121333	0.98805	0.63115	0.0003	0.0065	0.0047	0.03015	0.0686	0.08735	-0.782994	-0.173519	-2.48274	2.60707	1.62712	-1.09066	1.32693	-1.31779
GRMZM2G121573	0.9023	0.28375	0.31575	0.97045	0.03155	0.9461	0.4596	0.0293	0.117499	0.409301	0.454513	-0.305864	-0.839721	-0.0125789	-0.352494	-1.56037
GRMZM2G121700	0.06705	0.87125	0.13695	0.2793	0.0049	0.0419	0.18465	0.0089	0.746785	0.161814	0.576793	-0.0332905	1.0859	1.08593	-0.704611	1.48571
GRMZM2G121878	0.89405	0.03195	0.23935	0.9382	0.2017	0.02005	0.9218	0.00075	-0.245984	-1.92267	0.898563	0.180213	0.647099	1.58392	0.0141599	3.94029
GRMZM2G122073	0.3899	0.3263	0.0236	0.90825	0.1452	0.0007	0.31575	0.34545	-0.0223528	-0.428126	-1.19514	0.51838	0.559614	-1.91004	-0.499361	-0.808514
GRMZM2G122172	0.0016	0.06005	0.01145	0.0944	0.20355	0.0003	0.3398	0.20625	2.83339	-1.03534	1.05432	-0.587676	-0.692176	-2.53634	0.547588	0.810144
GRMZM2G122231	0.7473	0.7906	0.16545	0.0889	0.0575	0.24085	0.0028	0.01345	-0.819374	0.167801	0.465719	-0.419712	0.663637	0.639546	1.61518	1.5427
GRMZM2G122277	0.2437	0.00685	0.1884	0.1904	0.0155	0.9432	0.6757	0.3876	-1.30114	-0.945519	-0.723588	-0.133877	-1.09732	0.0095375	-0.166264	0.79432
GRMZM2G122302	0.05185	0.2519	0.1543	0.7905	0.0055	0.00755	0.193	0.1189	0.661017	-0.481012	-0.794797	0.306363	-1.18339	-1.25572	-0.665142	-1.56861
GRMZM2G122327	0.8536	0.62985	0.8911	0.4432	0.2528	0.41925	0.0033	0.0405	0.023687	-0.638545	-0.288324	-0.569353	1.13441	-0.726874	-4.2098	2.92417
GRMZM2G122413	0.0389	0.4248	0.32805	0.4718	0.43745	0.02345	0.4932	0.91945	1.95166	-0.608277	-0.912847	-0.090888	0.521591	-2.07877	-0.572458	-0.0139303
GRMZM2G122437	0.0708	0.00345	0.16085	0.0451	0.86275	0.152	0.3788	0.1252	-1.50008	-1.61498	-0.752012	1.73139	-0.204978	-0.632654	0.535384	0.892143
GRMZM2G122498	0.24515	0.1731	0.0105	0.0189	0.45225	0.30365	0.93655	0.74075	0.929124	1.10775	1.80571	-1.66069	-0.409344	0.615459	-0.069399	0.11725
GRMZM2G122503	0.2138	0.25445	0.00195	0.0252	0.0755	0.585	0.024	0.64505	0.62299	0.835202	1.74181	-0.992927	-0.783537	0.315815	-1.3714	-0.425123
GRMZM2G122618	0.43295	0.4351	0.0406	0.8986	0.9012	0.01225	0.64555	0.4804	0.706646	-0.330163	-0.731474	-0.413914	-0.0517284	-1.3626	-0.227114	-0.455201
GRMZM2G122654	0.0187	0.2782	0.0299	0.25435	0.1859	0.02645	0.56325	1	-6.00182	1.05032	2.21689	-0.857241	1.11274	-2.48307	-0.399567	1.35048
GRMZM2G122656	0.0153	0.01005	0.5678	0.143	0.27955	0.60125	0.03915	0.00855	-2.85263	-1.96682	-0.277643	0.941866	0.541393	-0.410028	1.78813	2.2821
GRMZM2G122757	0.08515	0.0273	0.7375	0.7681	0.4034	0.05805	0.80255	0.0447	-1.73873	-1.2486	-0.147191	-0.250806	0.301764	1.65399	0.131885	1.09493
GRMZM2G122853	0.1632	0.0033	0.2441	0.3246	0.05035	0.48465	5e-05	0.3337	-1.2116	-1.41191	0.46898	0.790629	-0.866044	0.378498	2.42148	0.718291
GRMZM2G122965	0.1416	0.19765	0.0349	0.0477	0.55255	0.58105	0.63115	0.3349	-0.704132	-0.553838	-0.807948	0.691032	-0.244803	0.291688	-0.233795	0.506728
GRMZM2G123107	0.3881	0.0309	0.93195	0.01575	0.1064	0.4982	0.13445	0.35855	0.55156	3.57642	-0.0573478	-2.16499	-1.34791	-0.463862	-1.50881	-1.11976
GRMZM2G123257	0.45395	0.0217	0.2031	0.67885	0.7327	0.3262	0.6343	0.0347	-1.97718	-2.60497	0.909779	1.1212	-0.326126	1.07086	0.523984	1.49958
GRMZM2G123277	0.5627	0.1502	0.2295	0.73725	0.0215	0.2344	0.0652	0.04345	-0.209693	0.548901	0.520651	-0.0178167	0.886607	0.590952	0.901936	1.21692
GRMZM2G123308	0.0392	0.0076	0.7284	0.7641	0.8591	0.51665	0.1813	0.35275	-2.87535	-4.3721	-0.326391	-0.114224	0.210994	-0.455005	1.78365	1.13265
GRMZM2G123309	0.7127	0.42	0.001	0.0014	0.04515	0.92565	0.3638	0.40075	-0.199191	0.582062	1.80413	-1.74026	-0.983056	0.132292	0.625048	-0.861799
GRMZM2G123407	0.23175	0.03305	0.64495	0.2388	0.0051	0.04125	0.285	0.01995	0.349611	-1.52197	-0.400237	1.25131	-1.61184	-1.73574	-0.976876	-2.5334
GRMZM2G123410	0.0562	0.77775	0.00425	0.02635	0.9748	0.01095	0.60555	0.41095	1.46463	0.277418	1.44537	-0.892896	-0.103483	-1.52364	-0.393133	-1.08074
GRMZM2G123440	0.60345	0.8705	0.0371	0.0006	0.1382	0.01035	0.30545	0.5764	-0.237203	-0.102854	-0.903193	1.90972	-0.638542	-1.62699	0.592183	0.260618
GRMZM2G123446	0.1133	0.00085	0.84985	0.42335	0.77645	0.0076	0.3425	0.57765	0.411126	-2.49849	-0.128883	1.45416	-0.266112	3.41364	-1.06903	-0.769568
GRMZM2G123452	0.07105	0.4886	0.3549	0.1164	0.00195	0.20645	0.71035	0.0002	-2.78186	-0.538011	-0.930404	-1.22721	2.75116	1.24889	0.407894	3.87988
GRMZM2G123667	0.22625	0.53085	0.0063	0.7586	0.02335	0.1447	0.01465	0.0162	0.466381	0.294475	1.0574	0.548098	0.866051	0.858743	1.23138	1.80367
GRMZM2G123815	0.03645	0.00865	0.9037	0.63995	0.2552	0.08905	0.0947	0.02615	-2.41435	-2.22509	0.0738489	0.481012	0.530972	1.3951	1.61742	1.74608
GRMZM2G123920	0.04145	0.25805	0.2766	0.01165	0.7128	0.6321	0.13715	0.1231	-3.5713	-0.861714	-0.635154	2.77135	0.18285	0.368538	1.53548	1.34865
GRMZM2G123923	0.01315	0.4605	0.0217	0.4227	0.87835	0.2733	0.6869	0.628	-7.5344	0.868951	7.18122	0.497408	0.065555	2.80741	-0.739132	-1.10503
GRMZM2G123940	0.8211	0.00435	0.5477	0.0772	0.68015	0.0618	0.04385	0.86915	-0.527353	-2.29926	-0.514474	2.09944	0.241282	-1.36668	1.96666	-0.331719
GRMZM2G123972	0.05975	0.0122	0.56275	0.07905	0.15375	0.98845	0.03735	0.4227	-2.27313	-2.01194	0.308589	1.85615	0.866755	0.102768	2.19123	-0.858578
GRMZM2G124011	0.0233	0.025	0.34345	0.28605	0.7332	0.77275	0.5666	0.84285	1.40946	-1.75293	0.382826	1.63487	0.15494	-0.106895	0.611633	-0.291259
GRMZM2G124061	0.0008	0.01455	0.03795	0.0364	0.2024	0.0002	0.008	5e-05	-3.42159	-1.95508	-1.73222	2.59722	0.693501	3.90651	3.78996	-3.70931
GRMZM2G124179	0.2417	0.0345	0.534	0.46305	0.30005	0.245	0.0506	0.0492	-2.3234	-2.1778	0.384286	1.13423	0.67067	-0.99689	2.18345	1.34266
GRMZM2G124229	0.9263	0.3411	0.00255	0.00555	0.8526	0.19725	0.6986	0.86375	-0.670885	0.558059	1.33708	-1.25871	-0.124062	-0.544342	0.224747	-0.163892
GRMZM2G124540	0.95625	0.0774	0.2725	0.16135	0.0001	0.0027	0.0124	0.00035	-0.491682	1.15267	0.913375	1.66067	2.69438	2.45393	4.48047	3.98406
GRMZM2G124566	0.38535	0.0447	0.48345	0.7485	0.0456	0.8808	0.08845	0.02795	-2.01697	-2.39184	-0.941411	0.194081	1.47978	0.0278041	2.59448	2.18886
GRMZM2G124744	0.00145	0.94955	1	0.16155	0.00625	1	0.2657	0.90995	-6.91747	0.0300989	-0.316454	3.92081	-2.45932	-1.67914	2.69642	-0.085042
GRMZM2G124785	0.00545	0.0456	0.02025	5e-05	0.93415	5e-05	0.0164	0.04535	-2.53876	-0.768154	-1.38645	5.83989	-0.0202995	4.05957	1.642	1.23077
GRMZM2G124799	0.00965	0.00635	0.00055	0.3872	0.4254	0.00555	0.07695	0.83385	2.817	1.00138	2.6331	-0.464193	-0.400111	-1.97536	0.959272	-0.183872
GRMZM2G124863	0.8212	0.6812	0.6294	0.08155	5e-05	0.14335	0.03425	0.08255	-0.481689	0.360606	-0.649127	3.34806	1.9701	1.32951	2.41429	2.20198
GRMZM2G124883	0.01855	0.19255	0.17335	0.00905	0.92575	0.93655	0.30035	0.6783	-1.9167	-0.699326	-0.604433	1.29204	0.0370546	0.028049	0.587228	0.240492
GRMZM2G124921	0.73035	0.0422	0.00355	0.0099	0.0326	0.01365	0.0969	0.19615	0.0857631	1.88326	4.01786	-1.93375	2.97005	-2.71734	2.21217	-3.83432
GRMZM2G124963	0.0175	0.01355	0.02365	0.21335	0.5304	0.3203	0.09185	0.0173	-2.56911	-2.02348	-2.5775	-1.56532	-0.328635	0.899182	-1.79838	1.86692
GRMZM2G125020	0.94275	0.11665	0.00255	0.00035	0.2812	0.088	0.2691	0.52755	-0.682761	-1.15628	1.69735	-2.26439	-0.584222	-0.906432	-0.685405	-0.623446
GRMZM2G125023	0.9421	0.1528	0.60755	0.07955	0.80395	0.00885	0.41235	5e-05	-0.775839	-0.55772	0.0701829	1.45649	-0.132472	1.35358	-0.455009	2.87983
GRMZM2G125032	0.83885	5e-05	5e-05	0.01075	0.0506	0.0108	0.0061	0.05865	-0.815459	3.8318	2.13909	-1.01688	-0.872186	-1.31023	-1.32683	-1.54817
GRMZM2G125034	0.00075	0.0362	0.61365	0.1155	0.2203	0.51095	0.6534	0.5451	1.89542	-0.849959	0.0131853	-0.463374	0.45166	0.418025	-0.219078	0.27089
GRMZM2G125196	5e-05	0.0566	0.00055	0.4739	0.53945	0.0654	0.1584	0.7482	-9.68509	-2.18056	-6.56771	1.11613	-0.37445	-1.10635	-1.46261	0.256576
GRMZM2G125424	0.01085	0.0002	0.8715	0.94505	0.3811	0.1705	0.00275	0.01655	-2.39932	-2.00128	-0.0881245	0.51319	0.308373	0.736924	2.12883	1.58538
GRMZM2G125455	0.6032	0.88315	0.2763	0.1726	0.0002	0.07335	0.0233	0.0377	0.366626	0.0830452	0.538575	1.16231	1.82532	1.09263	1.3284	1.44559
GRMZM2G125552	0.56015	0.05805	0.12065	0.0268	0.4787	0.0409	0.32235	0.7712	0.183477	-1.12416	-0.962881	1.82627	-0.372537	-1.19542	0.783561	-0.105486
GRMZM2G125648	0.006	0.00325	0.8377	0.0775	0.2756	0.631	0.00535	0.07445	-4.56913	-1.52546	0.0657512	1.54059	0.693916	0.455962	2.12922	1.14059
GRMZM2G125653	0.1768	0.03025	0.3671	0.0866	0.04255	0.0023	0.29895	0.00625	0.897645	-1.25726	-0.505006	1.47867	0.947686	1.9513	0.561447	-2.04657
GRMZM2G125853	0.4191	0.32125	0.0077	0.71	0.1913	0.00285	0.86785	0.953	0.66445	-0.518297	1.62321	-0.469982	-0.6044	2.17512	0.104869	-0.0886877
GRMZM2G125871	0.75725	0.285	0.2356	0.06655	5e-05	0.00055	0.0036	0.01045	0.681894	-0.700191	0.887672	1.06199	3.3654	4.55472	3.29661	2.7981
GRMZM2G125991	0.39505	0.1403	0.54575	0.5859	0.0428	0.00785	0.5961	0.0281	0.0795907	-0.754	-0.526114	0.937199	-0.953815	-1.59896	-0.28828	-1.89065
GRMZM2G126079	0.10845	0.0457	0.4062	0.6941	0.0492	0.8236	0.1261	0.2017	-0.998132	1.01204	0.411731	-0.534217	-0.834731	-0.0801228	-0.849971	-1.02975
GRMZM2G126261	0.18115	0.02535	0.0433	0.68505	0.0658	0.6248	0.3198	0.77485	-1.40137	-0.853684	-1.02339	0.541396	-0.767774	-0.166341	-0.532216	0.135997
GRMZM2G126367	0.562	0.5551	0.04205	0.24405	0.91175	0.02435	0.3448	0.0934	0.509893	-0.504682	1.76055	-0.8685	-0.10241	2.6865	1.16361	1.37622
GRMZM2G126386	0.01425	0.14135	0.02405	0.21805	0.83815	0.4623	0.8934	0.5558	1.56219	0.716719	0.962748	-0.399724	0.0218124	-0.281577	0.0589224	-0.612952
GRMZM2G126505	0.9024	0.49555	0.0388	0.21165	0.00035	0.0036	0.0179	0.0181	-0.167106	0.412458	1.10676	-0.457767	1.80732	2.33685	2.11757	2.19723
GRMZM2G126541	0.7476	0.02795	0.2834	0.0917	0.44605	0.0014	0.0078	0.1659	-1.2494	1.89757	0.365437	-0.703209	-0.605503	-1.99607	1.83813	0.953501
GRMZM2G126586	0.0068	0.2943	0.8559	0.91275	0.6123	0.0099	0.98365	0.33095	1.35787	-0.427314	-0.199589	0.630673	0.0125559	-1.13513	-0.243789	-0.583998
GRMZM2G126732	0.03935	0.83535	0.0516	0.0184	0.6879	0.0434	0.9082	0.1458	1.61757	-0.0746797	1.15899	-1.24524	-0.257589	1.56524	-0.0777295	1.39897
GRMZM2G126763	0.0429	0.004	0.2198	0.06585	0.02875	0.12925	0.7997	0.10975	-5.53152	1.79938	1.07307	7.37821	-1.01702	1.50841	0.291419	1.22714
GRMZM2G126781	0.02055	0.70205	0.1562	0.00145	0.08355	0.01855	0.01515	0.02675	-5.62908	-0.21989	0.90105	4.09478	-0.748076	2.26098	3.6711	1.23562
GRMZM2G126900	0.4413	0.0737	0.4756	0.00085	0.20275	0.9068	5e-05	5e-05	-0.734868	-1.0722	0.383934	2.91692	0.523483	0.0674761	2.83023	2.95682
GRMZM2G126972	0.02225	0.5031	0.92055	0.00365	0.4695	0.60725	0.5124	0.53375	-3.08355	0.440711	-0.0669339	4.53535	0.450881	-0.411465	0.67675	0.332209
GRMZM2G127029	0.4416	0.16965	1	1	0.00975	5e-05	1	0.48985	-1.68598	-2.14819	5.39054	-1.31534	3.29431	7.99931	-3.89051	0.298512
GRMZM2G127072	0.2576	0.3765	0.0185	0.0317	0.1905	0.69585	0.9761	0.81025	0.382698	-0.388369	1.21205	-0.785324	-0.55977	-0.117882	0.0430757	-0.324846
GRMZM2G127087	5e-05	5e-05	0.3032	0.2061	0.0178	0.00225	0.83075	0.60405	-3.03267	2.50552	0.525822	0.292263	1.1555	-1.89933	0.10652	0.442286
GRMZM2G127123	0.02645	0.01205	0.15055	0.09795	0.4921	0.57525	0.86505	0.086	-1.60446	-1.18558	-0.665484	1.04662	0.245626	0.321084	0.076471	1.06451
GRMZM2G127134	0.10395	0.4879	0.0265	0.02935	0.59695	0.18715	0.34655	0.41525	0.711098	0.331668	0.877997	-0.86752	-0.260705	0.697492	-0.46662	-0.725443
GRMZM2G127379	0.84905	0.8913	5e-05	0.13625	0.4679	0.32785	0.638	0.03095	-0.292529	0.209522	2.15436	-0.532961	-0.456171	0.566285	0.291889	-1.77327
GRMZM2G127418	0.0293	0.2939	5e-05	0.02345	5e-05	0.50035	0.00015	0.0181	-2.33966	0.628515	4.08977	1.50489	1.64398	0.421016	4.63129	1.48176
GRMZM2G127490	0.0415	0.02685	0.42705	5e-05	0.06285	0.0024	0.0111	0.0007	-1.43298	-1.10773	0.337336	3.6099	-0.71752	-1.92599	1.46025	-5.27768
GRMZM2G127546	0.0857	0.5191	0.80885	0.9516	0.0491	0.3711	0.394	0.0036	-1.3703	-0.273412	-0.172948	0.204277	0.744284	0.463199	0.498817	1.84662
GRMZM2G127656	0.03125	0.01135	0.98195	0.08325	0.6125	0.9507	0.01675	0.1096	-3.12138	-1.78748	0.0350393	1.94677	0.253408	0.00991335	2.4907	1.40208
GRMZM2G127668	0.0463	0.01385	0.6977	0.16085	0.4479	0.0084	0.33425	0.00325	-2.39161	-1.84686	-0.386771	1.66933	0.185325	2.0192	0.861358	1.70953
GRMZM2G127720	0.17695	0.45225	0.00155	0.37115	0.86045	0.48905	0.1477	0.00395	2.20341	0.697172	9.1455	-1.31979	-0.223243	-1.04364	-2.83658	-9.2424
GRMZM2G127776	0.11335	0.33405	0.00055	0.00245	0.9156	0.8898	0.66795	0.7143	1.5774	0.662389	4.42109	-2.83002	-0.12284	-0.0174049	-0.531262	0.246005
GRMZM2G127909	0.32405	0.61845	0.0015	0.4449	0.0036	0.0353	0.1262	0.06335	2.60413	0.734504	9.41816	-0.287747	4.83633	5.25158	5.26141	7.45522
GRMZM2G128016	0.70615	0.4916	0.2627	0.31675	0.04405	0.1026	0.1339	0.0411	0.378794	0.357404	0.370161	0.43277	0.773022	0.849938	0.741042	1.26262
GRMZM2G128333	0.08865	0.0406	0.58065	0.0611	0.31805	0.1049	0.29025	0.02105	-2.30755	-1.34073	-0.541387	-1.11505	0.339674	1.09035	1.11234	1.52663
GRMZM2G128421	0.7515	0.01285	0.62055	0.38805	0.96125	0.0028	0.9429	0.0702	-0.527284	-1.1834	-0.260681	0.731096	-0.0750573	1.57181	0.020471	1.0235
GRMZM2G128551	0.08315	0.6529	0.0431	0.0132	0.2218	0.07705	0.96505	0.48905	2.11075	-0.278541	1.17317	-2.06108	-0.730252	-1.12222	0.0601638	-0.540095
GRMZM2G128644	0.01535	0.1984	0.4302	0.40885	0.1788	0.0336	0.1222	0.21285	1.84391	0.925578	-0.59148	-0.217911	-0.717128	-1.11537	-1.01688	-1.11777
GRMZM2G128658	0.0034	0.0031	0.3501	0.0337	0.69885	0.26125	0.3168	0.0549	-2.58263	-1.74068	-0.473524	1.54838	0.134716	0.64049	0.644794	1.15087
GRMZM2G128682	0.01995	0.9594	0.00055	0.0024	0.543	0.31965	0.0594	0.06875	0.960406	0.0784593	1.48533	-1.28435	-0.307094	-0.370609	-0.901359	-1.4542
GRMZM2G128807	0.0294	0.0522	0.84365	0.3956	0.0331	0.2133	0.0025	0.00465	-1.6463	-0.918274	0.00542484	0.859584	0.85122	0.586693	1.59479	1.90654
GRMZM2G128876	0.02045	0.04135	0.89475	0.44955	0.22505	0.0114	0.2861	0.00185	-2.27842	-1.03897	-0.228421	-0.181312	0.408351	1.47585	0.847251	1.99142
GRMZM2G128971	0.03575	0.02585	0.0117	0.2863	0.3859	0.46455	0.73225	0.986	1.59872	1.05197	1.21339	0.646297	0.387729	-0.391967	0.205658	-0.07705
GRMZM2G129019	0.0061	0.057	0.14345	0.89575	5e-05	0.25195	0.04165	0.06475	-2.04093	0.887424	0.476625	0.307064	-1.68056	-0.451824	-0.9398	1.09368
GRMZM2G129189	0.3545	0.1179	0.56685	0.33935	0.01765	0.00385	0.4159	0.34225	0.10108	-0.778203	0.0526181	-0.125286	0.896605	1.76731	0.487114	0.293949
GRMZM2G129246	0.38945	0.39465	0.2043	0.20465	0.04885	0.36865	0.03355	0.96805	0.46676	0.402345	0.593701	-0.812541	-0.942435	0.520776	-1.14566	-0.116283
GRMZM2G129249	0.00885	0.00995	0.0181	0.00095	0.92905	0.0283	0.0112	0.04515	-2.0656	-1.32486	-1.2565	4.36505	0.0647533	1.41252	1.83059	-1.23529
GRMZM2G129285	0.50755	0.6202	0.0217	0.8642	0.32085	0.0216	0.8196	0.27825	-0.717121	-0.667154	7.16047	-0.424982	-1.92128	7.7948	0.289534	2.33279
GRMZM2G129302	0.54365	0.00425	0.03505	0.169	0.82545	0.2523	0.0356	0.0447	-0.634626	-1.80428	-1.00239	1.26532	0.0503659	0.679211	1.46838	1.33872
GRMZM2G129304	0.18365	0.0168	0.58315	0.63475	5e-05	0.0007	0.0108	0.0014	-1.76886	-1.54605	0.173338	0.935183	2.90536	2.75497	2.84978	2.69128
GRMZM2G129413	0.00775	0.00935	0.17795	0.70295	0.1964	0.08795	0.0195	0.1138	-3.14553	-2.10124	-0.754024	0.673725	0.776549	1.12874	2.0836	1.08537
GRMZM2G129450	0.3809	0.4937	0.712	0.3397	0.00105	0.2426	0.00385	0.00215	-1.28556	0.47042	-0.320508	-0.528204	1.39677	-0.643215	2.25078	2.42094
GRMZM2G129453	0.02135	0.00415	0.1078	0.6854	0.6983	0.1746	0.73705	0.03455	-2.01922	-1.72429	-0.805847	-0.252778	0.200012	0.903579	0.202722	1.33218
GRMZM2G129493	0.4092	0.0071	0.67895	0.29835	0.9782	0.72915	0.01585	0.5808	-1.41445	-2.98527	0.192851	1.29485	-0.0972261	0.35126	2.47326	0.0334834
GRMZM2G129674	0.29905	0.00115	0.42365	0.01285	5e-05	0.255	0.00935	0.00135	-1.74157	3.09012	0.368028	1.91712	1.54232	-0.551498	1.62459	2.17884
GRMZM2G129947	0.04135	0.0109	0.8481	0.1606	0.01345	0.24485	0.01255	0.64685	-2.43074	-3.12074	0.0384464	1.73486	-1.5576	-0.93383	2.92623	0.252432
GRMZM2G130079	0.06745	0.0082	0.924	0.6535	0.6555	0.3339	0.02275	0.04735	-3.79134	-1.96063	-0.156042	0.699669	0.161184	0.941803	1.88277	1.77079
GRMZM2G130191	0.2081	0.25205	0.0477	0.0296	0.13855	0.19405	0.03095	0.18055	-1.60545	0.86375	-1.32905	2.17956	0.62191	-0.74422	1.24977	0.699638
GRMZM2G130260	0.04225	0.2469	0.70175	0.0701	0.508	0.0206	0.2947	0.42705	1.14868	0.791442	-0.416097	-0.908662	-0.457765	-1.22311	-0.696535	0.0969358
GRMZM2G130379	0.77095	0.1219	0.22545	0.93685	0.05625	0.80715	0.00265	0.042	0.249178	-1.3638	1.04147	0.0246033	1.58089	0.226143	-3.89375	2.37764
GRMZM2G130528	0.03835	0.0748	0.4155	0.3067	0.01185	0.1869	0.1576	0.0049	-2.89503	-1.36768	-0.784084	-0.691397	-1.42727	1.33297	1.56583	1.84672
GRMZM2G130904	0.15455	0.2914	0.00035	0.2032	0.15015	0.1708	0.00115	0.0914	0.629199	-0.413347	1.65349	-0.429011	-0.604771	0.676802	-1.69315	-1.23954
GRMZM2G131165	0.0089	0.1267	5e-05	0.00865	0.7083	0.6513	0.69925	0.8782	1.36594	0.764157	1.89674	-0.937295	0.0819003	0.290487	0.213439	-0.252638
GRMZM2G131177	0.02615	0.7793	0.01815	0.01065	0.9484	0.88715	0.0449	0.7742	0.803461	0.166737	0.844586	-0.828633	-0.0291043	-0.00248073	-0.92393	-0.310152
GRMZM2G131340	0.01385	0.20985	0.2702	0.2696	0.7294	0.00895	0.5344	0.2165	1.19844	-0.450532	0.165347	0.00638039	0.108808	-1.21425	-0.242737	-0.808931
GRMZM2G131442	0.82	0.02865	0.001	0.0081	0.61365	0.50635	0.3133	0.11805	-0.72273	1.22125	1.35115	-1.13895	-0.248461	0.372346	-0.503756	-1.14778
GRMZM2G131609	0.0403	0.00035	0.27265	0.26855	0.8742	0.1197	0.02725	0.21555	-2.28478	-1.99439	-0.627166	1.17934	0.0105971	0.789845	1.24749	0.735646
GRMZM2G131746	0.0394	0.01425	0.19195	0.62505	0.2625	0.0415	0.1328	0.00905	-3.57665	-2.60037	-1.19003	0.658229	-0.659885	2.2438	3.20627	2.38
GRMZM2G131749	0.39075	0.0158	0.7613	0.9686	0.39955	0.00485	0.5359	0.12235	-1.20521	-1.6535	-0.250481	0.182979	0.316079	2.11666	0.530487	1.05949
GRMZM2G131769	0.4408	0.11055	0.02985	0.07175	0.00375	0.0093	0.02155	0.25755	0.626792	0.601765	0.981878	0.795243	1.16256	1.2564	1.07396	0.649117
GRMZM2G131961	0.23205	0.84305	0.0148	0.21335	0.8175	0.52105	0.0376	0.10915	0.576094	0.0960797	0.907356	-0.378604	-0.14289	0.328342	-0.978792	-1.11525
GRMZM2G132069	0.31595	0.99225	0.02325	0.54635	0.46265	0.0901	0.0232	0.44455	0.377907	0.0170686	0.925109	-0.132208	0.25944	0.912197	1.11406	0.339522
GRMZM2G132169	0.4747	0.03505	0.35085	0.18015	0.24445	0.4555	0.5039	0.02465	-1.04231	0.818298	-0.511019	1.23141	-0.508371	0.384034	0.274549	-1.72823
GRMZM2G132185	0.02265	0.268	0.35585	0.0078	0.92765	0.5614	0.9025	0.46285	1.07774	-0.497367	-0.469434	-1.36935	-0.0236058	-0.187626	-0.102012	-0.868361
GRMZM2G132371	0.0027	0.02195	0.2027	0.04005	0.63245	0.81265	0.01545	0.0492	-3.31642	-1.47272	-0.604644	1.31577	0.209115	0.159349	2.13327	1.33727
GRMZM2G132442	0.0133	0.062	0.0069	0.0065	0.42805	0.40775	0.2902	0.9791	1.23908	0.86112	1.00168	-1.08738	-0.343608	-0.334861	-0.455548	-0.09854
GRMZM2G132509	0.0502	0.0035	0.618	0.57635	0.7631	0.41665	0.07565	0.03675	-2.58385	-2.54438	0.0461797	0.137549	-0.190762	0.5776	1.35879	1.17684
GRMZM2G132686	0.04865	0.3123	0.28345	0.0166	0.00305	0.3955	0.0035	0.029	-1.70648	-0.59915	-0.51936	1.57828	1.31208	-0.414731	1.65604	1.32049
GRMZM2G132690	0.01075	0.2144	0.03925	0.5812	0.01885	0.0968	0.1402	0.93045	2.21618	0.605002	0.858913	0.114795	-1.07694	1.02255	-1.06151	-0.126758
GRMZM2G132886	0.62685	0.9964	0.03745	0.1675	0.23945	0.59865	0.3696	0.03655	-0.403443	0.0518196	0.658138	-0.137753	0.378649	-0.14465	0.402273	1.41528
GRMZM2G132958	0.0056	0.1671	0.09325	0.8427	0.1738	0.009	0.7753	0.1093	1.61299	-0.57906	-0.839795	0.566719	0.566362	-1.29391	-0.130316	-1.13795
GRMZM2G133032	0.3915	0.6578	0.0008	0.0031	0.6409	0.3272	0.4708	0.2181	-0.879203	0.245632	-2.12038	2.56134	0.190871	-0.467105	0.49522	-0.977488
GRMZM2G133249	0.0176	0.76515	0.28845	0.2173	0.03095	0.4019	0.17605	0.3336	-1.71348	0.157457	-0.552404	0.575571	0.972991	0.543047	0.96631	0.626972
GRMZM2G133394	0.0257	0.07005	0.967	0.3688	0.0007	0.0359	0.0676	0.0001	-4.63194	-1.38891	-0.122772	1.32444	1.76319	1.6034	1.91179	3.02031
GRMZM2G133434	0.04995	0.8492	1	0.1321	5e-05	0.63715	0.0575	0.55675	1.88024	0.141233	-0.229395	-1.61202	-7.6975	-0.399524	-4.2264	0.667824
GRMZM2G133475	0.23525	0.0171	0.1319	0.0061	5e-05	0.01345	0.1839	0.19155	-1.25582	-1.99349	-1.80976	3.72844	-2.84651	2.45247	-2.23106	-1.18716
GRMZM2G133552	0.163	0.1707	0.01225	0.02495	0.5496	0.46995	0.35265	0.3193	0.380745	0.690564	0.977146	-0.716857	-0.279453	-0.252722	0.482994	-0.920491
GRMZM2G133684	0.2022	0.51335	0.0002	0.0012	5e-05	5e-05	5e-05	5e-05	0.76581	0.27827	1.66358	2.41194	2.54299	2.43854	2.96044	4.45016
GRMZM2G133838	0.0431	0.2145	0.3299	0.71705	0.60705	0.4513	0.11175	0.00275	-1.79545	-0.762377	0.526396	0.208632	0.208369	-0.420718	0.930022	2.02452
GRMZM2G134023	0.01	0.0011	0.00435	0.0255	0.5426	0.2069	0.06555	0.2591	1.27765	1.56388	1.12014	1.68945	0.219034	0.804622	1.56324	0.58953
GRMZM2G134045	0.1737	0.01555	0.0012	0.076	0.8484	0.60085	0.96975	0.32025	1.03413	0.911187	1.48215	-1.29818	0.0477882	-0.225538	-0.0155087	-0.697867
GRMZM2G134235	0.08725	0.00525	0.57335	0.32765	0.44115	0.3125	0.0703	0.0126	-2.44223	-2.33894	-0.554751	1.40395	0.245117	0.684896	1.77209	1.44708
GRMZM2G134256	0.90045	0.37365	0.066	0.0744	0.0419	0.08595	0.0207	0.11925	0.117394	0.304949	0.952696	1.15824	1.73608	1.33431	2.05335	2.4119
GRMZM2G134279	0.07325	0.56025	0.01005	0.0003	0.83715	0.28195	0.6772	0.0548	1.19745	0.398405	1.26053	-2.19415	0.0482974	-0.538421	-0.234098	-1.57646
GRMZM2G134476	0.01475	0.3692	0.0262	0.04735	0.8216	0.11825	0.8132	0.5383	1.84541	0.505874	0.931649	-0.929106	0.0308988	-0.611826	0.100539	-0.570928
GRMZM2G134846	0.71845	0.01575	0.3553	0.65685	0.5536	0.02335	0.8149	0.36615	-0.27243	-1.9411	-0.749081	0.18404	-0.392738	-1.76742	-0.181556	-0.968047
GRMZM2G134878	0.00135	0.14205	0.1041	0.01755	0.53015	0.6661	0.82745	0.25835	2.0422	-0.679987	0.447085	-1.19647	0.164178	0.413887	-0.13533	0.523129
GRMZM2G135044	0.1877	0.0389	0.84465	0.688	0.2525	0.0425	0.428	0.27805	0.445237	0.883994	-0.188107	0.134506	0.400295	-0.95253	-0.410575	-0.93499
GRMZM2G135108	0.2627	0.00275	0.2861	0.02855	0.7866	0.00245	0.0871	0.81785	-1.21493	-1.17415	-0.509146	1.48918	-0.174718	1.61606	0.748222	-0.317742
GRMZM2G135165	0.6676	0.15265	0.4294	0.3146	5e-05	0.11195	0.01995	0.64555	-0.639339	-0.605341	0.268502	-0.170923	2.06217	0.824424	-1.32762	0.195489
GRMZM2G135175	0.06065	0.4921	0.20735	0.2847	5e-05	5e-05	0.0024	0.00275	1.07166	-0.455951	0.647403	1.34849	2.55899	3.40426	3.78198	3.56056
GRMZM2G135286	0.0162	0.0004	0.5699	0.3442	0.16205	0.4196	0.05645	0.0437	-3.26113	-3.41827	0.22485	-0.600218	-0.754284	0.565197	1.93317	1.19537
GRMZM2G135332	0.03715	0.48405	0.88	0.50235	0.0833	0.02735	0.41735	0.2867	2.10963	-0.404971	-0.0166475	-0.474702	-1.08012	-1.51623	-0.467611	-1.03451
GRMZM2G135359	0.7442	0.03005	0.05255	0.03375	0.7306	0.0738	0.7909	0.6579	0.331912	-0.887366	-0.776773	1.04556	-0.159749	-0.857357	0.0974819	0.171683
GRMZM2G135362	0.4685	0.59575	0.63095	0.07235	0.06535	0.0429	0.04905	0.95605	-1.93181	-0.447685	0.325874	2.52546	1.10045	-2.17745	2.81011	-0.341049
GRMZM2G135498	0.03285	0.3885	0.25935	0.17665	0.08925	0.2049	0.50285	0.0417	-1.38049	-0.38307	-0.503733	0.747579	0.685847	0.703425	0.37678	1.21052
GRMZM2G135536	0.76395	0.39285	0.37805	0.0363	0.3653	0.3813	0.1389	0.00405	0.000270193	-0.850188	0.620641	2.99443	-0.541573	-0.884797	2.4241	3.83878
GRMZM2G135629	0.6843	0.8859	0.0438	0.08885	0.0514	0.0022	0.0199	0.02625	0.520031	-0.105142	0.957045	0.82028	0.712305	1.58037	1.18517	1.4713
GRMZM2G135722	0.6375	0.1036	0.00815	0.0296	0.02915	0.00055	0.0463	0.1051	-0.865566	-1.11651	1.73092	2.15697	1.12938	3.44961	1.73003	1.40782
GRMZM2G136032	0.0087	0.191	0.0012	0.283	0.00075	5e-05	0.6551	0.346	1.58873	-0.469617	1.69349	1.10179	-1.35124	2.81864	-0.372365	0.827857
GRMZM2G136081	0.0292	0.12735	0.22875	0.9296	0.92995	0.04615	0.99065	0.3342	0.962937	-0.615462	-0.660861	0.232942	-0.0214218	-0.851821	0.0118123	-0.701489
GRMZM2G136106	0.09395	0.0027	0.9911	0.3157	0.01795	0.11985	0.10595	5e-05	-5.05204	-2.91826	-0.114422	-0.53134	1.11342	1.31385	1.72785	3.77659
GRMZM2G136158	0.0981	0.022	0.80675	0.8297	0.757	0.07445	0.301	0.0015	-2.13042	-1.38623	-0.134426	0.647733	0.0701367	1.31448	0.794412	2.05328
GRMZM2G136364	0.0059	0.1967	0.5118	0.0553	0.0456	0.85575	0.1265	0.56435	2.91827	-0.755578	0.19519	-0.799179	-1.24644	-0.0210066	-1.24885	-0.878405
GRMZM2G136372	0.00155	5e-05	5e-05	0.67815	0.00085	0.00145	0.0012	0.00615	-2.86294	3.24391	3.99994	0.259907	-1.51154	-1.46825	-1.69359	-2.97536
GRMZM2G136453	0.07395	0.194	0.00495	0.04665	0.34145	0.0134	0.85905	0.9235	0.865261	-0.402951	1.06175	-0.767897	-0.450303	-1.26309	0.0305901	-0.137194
GRMZM2G136534	0.021	0.19525	0.0383	0.1623	0.21595	0.5918	0.16635	0.15925	1.20183	-0.569228	-0.918017	0.984924	0.517525	-0.255027	0.863593	0.74255
GRMZM2G136567	0.22915	0.0099	0.0035	0.0614	0.0522	0.32685	0.4662	0.30865	0.474314	-1.09313	-1.43395	-0.663687	-0.891131	-0.457907	0.414474	-0.823993
GRMZM2G136580	0.04325	0.7592	0.90355	0.0139	0.92865	0.05095	0.36425	0.35925	0.741125	-0.0922953	-0.360337	-0.797174	-0.0463006	-0.877339	-0.451678	-0.82035
GRMZM2G136710	0.10245	0.85625	0.0989	0.02345	0.00025	0.0136	0.00875	0.02005	1.41503	0.138041	0.95912	2.3007	1.807	1.44169	1.7964	1.92906
GRMZM2G136712	0.16925	0.23475	0.4154	0.0221	0.2102	0.2715	0.00075	0.00825	-0.717879	-0.544452	0.425336	0.934279	0.46911	0.514993	1.66015	1.91489
GRMZM2G136750	0.0132	0.98385	0.01125	0.04665	0.0001	0.2102	5e-05	0.03	2.66236	-0.0165228	1.31926	1.65987	1.7163	0.753183	2.84351	1.43156
GRMZM2G136838	0.0085	0.01145	0.7588	0.0107	0.1428	0.8371	0.0063	0.03125	-2.82417	-1.51661	-0.0975978	1.71355	0.635977	-0.166478	2.41461	1.43565
GRMZM2G136895	0.0026	0.00275	0.4946	0.6244	0.2406	0.98585	0.0049	0.02065	-3.47027	-1.58098	-0.632333	0.976519	0.45039	0.0990104	1.73335	1.7101
GRMZM2G136964	0.132	0.0013	0.49535	0.59355	0.20965	0.07675	0.1823	0.00065	-1.31821	-2.29093	-0.385528	-0.483613	-0.627176	1.20877	1.12101	2.5233
GRMZM2G136970	0.10185	0.0015	0.348	0.43455	0.0001	0.31825	0.19245	0.18185	-1.54206	-3.54993	-0.650234	0.845492	-3.95918	0.816813	1.69174	0.896532
GRMZM2G137108	0.2161	0.3851	1	0.0321	0.0605	0.96625	0.12035	0.005	-2.68605	-1.0653	-0.886723	3.57717	-1.27632	0.111892	-1.92885	4.82562
GRMZM2G137118	0.40885	0.00355	0.0072	5e-05	0.03885	0.33055	0.0465	0.4132	-0.261783	-1.3136	-1.07101	2.54787	-0.796892	-0.527864	0.999642	0.488964
GRMZM2G137211	0.0121	0.01975	0.4497	0.15065	0.39765	0.1024	0.06545	0.52735	-2.7002	-1.90139	-0.475331	1.20604	-0.429289	1.48499	1.96503	0.345526
GRMZM2G137341	0.00535	0.0738	0.0093	0.06755	0.29495	0.3434	1	1	2.12198	-1.1865	-1.74795	5.85063	1.10245	-1.2057	1.29948	-0.460686
GRMZM2G137352	0.7647	0.5708	0.02945	0.04195	0.0225	0.0048	0.83685	0.10085	-0.279217	-0.243138	-1.04116	1.41171	-0.974359	-1.72044	-0.105039	0.907222
GRMZM2G137440	0.0124	0.05725	1	1	0.2792	0.0068	1	0.00015	-3.49604	-4.26062	-3.85366	1.82536	-0.684655	3.42535	0.520164	-4.24186
GRMZM2G137507	0.4346	0.34715	0.0825	0.01415	0.02645	0.31435	0.5761	0.06415	-1.49511	0.619027	-1.52802	3.0424	-1.43738	0.884375	0.527803	-1.80088
GRMZM2G137788	0.06905	0.0245	0.598	0.37535	0.25415	0.0113	0.026	0.02465	-1.50443	-1.17263	-0.302578	0.548695	0.427632	1.71046	1.57551	1.39974
GRMZM2G137961	0.2028	0.6705	0.5882	0.40235	0.3714	0.39845	0.0398	0.00085	-0.929979	0.207991	0.222745	0.41877	0.330024	-0.392516	1.03099	2.28035
GRMZM2G138074	0.55135	0.2544	0.0443	0.04105	0.6296	0.33035	0.7457	0.4632	0.0151147	0.649141	1.00957	-1.17277	-0.312653	-0.570709	-0.214239	-0.856603
GRMZM2G138131	0.03515	0.19655	0.3056	0.30845	0.0915	0.7926	0.19035	0.04625	-3.72424	-0.97297	-0.457755	0.899465	1.14206	0.37071	1.82606	1.55478
GRMZM2G138338	0.01215	0.0091	0.8289	0.01355	0.4038	0.21635	0.036	0.00715	-3.62008	-1.78179	-0.314248	2.62094	0.252184	-0.617392	1.42478	1.76026
GRMZM2G138382	0.78955	0.0535	0.0019	0.11805	0.0304	0.4152	0.2834	0.39625	0.339357	1.55539	2.8551	-1.5082	-1.4762	-0.585098	1.09152	0.619017
GRMZM2G138396	0.00375	0.01615	0.5722	0.07125	0.00085	0.23595	0.2348	1	2.93103	-2.58062	0.00586435	2.46945	5.99771	-1.47899	-1.57104	-2.9791
GRMZM2G138450	0.37	0.376	0.78715	0.8539	0.1104	0.02735	0.00915	0.0014	0.243689	0.791738	0.111278	0.228999	0.867062	2.17305	2.15931	2.18498
GRMZM2G138589	0.1469	0.6242	0.3767	0.025	0.0295	0.09605	0.094	0.06645	0.916531	-0.260234	0.36971	-1.33249	-0.955269	-0.707623	-0.75812	-1.22658
GRMZM2G138736	0.68935	0.0306	0.00805	0.6359	0.7655	0.63245	0.37605	0.0122	-0.94353	-9.08843	-9.43475	0.718646	0.265247	0.694755	-1.09774	2.68586
GRMZM2G138750	0.17715	0.0293	0.87685	0.4155	0.35485	0.2298	0.0013	0.0946	-1.67124	-1.15272	-0.232687	1.07521	0.34463	-0.587496	2.666	1.02198
GRMZM2G138771	0.0966	0.00495	0.60755	0.2295	0.603	0.16195	0.0645	0.03225	-2.46743	-3.72805	0.116903	-0.64241	0.224792	0.937849	1.87133	1.37586
GRMZM2G138886	0.008	0.0092	0.48615	0.0137	0.21195	0.92325	0.011	0.0041	-3.04813	-1.97096	-0.375995	3.20853	0.595455	0.0882318	2.78829	2.0978
GRMZM2G138937	0.41625	0.34195	0.00125	0.2631	0.2426	0.0082	0.79295	0.1193	0.27945	-0.536034	3.69523	1.21488	-0.518821	1.37415	-0.121362	0.880663
GRMZM2G139082	0.0122	0.04695	0.99195	0.0152	0.22165	0.25365	0.01265	0.38085	-3.19941	-1.46884	-0.139005	2.69177	0.617382	0.705013	2.32229	0.598202
GRMZM2G139193	0.02175	0.07745	0.21535	0.0004	0.20815	0.26605	0.1606	0.2632	-3.4013	0.962264	0.647151	3.7378	-0.615766	0.848974	1.49196	0.490016
GRMZM2G139396	0.8822	0.2437	0.70135	0.75155	0.0129	0.0293	0.11015	0.4704	-0.553666	-1.0994	0.147783	0.798647	2.09121	2.10958	1.41892	0.471174
GRMZM2G139565	0.1676	0.0266	0.46895	0.99385	0.32035	0.2512	0.0402	0.04085	-2.01803	-1.27722	-0.544551	0.434104	0.353952	0.749677	1.55361	1.16044
GRMZM2G139689	0.99525	0.15005	0.4605	0.4659	0.0003	0.2447	0.0087	0.02355	0.026586	0.66633	0.29947	0.445668	1.58483	0.590787	1.52899	1.79104
GRMZM2G139765	0.18395	0.18535	0.04145	0.05085	0.2433	0.5461	0.03805	0.96475	0.654398	0.68682	-1.09078	-0.726769	-0.507671	0.365821	1.16517	0.0117341
GRMZM2G139840	0.02645	0.1355	0.76075	0.2713	0.31745	0.48445	0.1911	0.03955	-6.52178	-2.32464	0.522624	-2.77715	0.957667	1.17157	2.81646	3.04696
GRMZM2G139894	0.00145	0.1528	0.2	0.021	0.1448	0.212	0.0055	0.00805	-3.1967	-0.632352	-0.483784	1.14982	0.55755	-0.574615	1.49761	1.66373
GRMZM2G140101	0.03955	0.9801	0.0004	0.91675	0.0683	0.00985	0.5639	0.30095	1.45955	0.00970111	3.26839	0.364223	-1.01593	-1.28697	-0.489875	-1.02364
GRMZM2G140170	0.2099	0.0767	0.0002	0.0007	0.3355	0.7185	0.12275	0.01615	-1.1143	0.864785	-2.47528	2.9961	-0.520665	-0.1701	1.07668	-1.64703
GRMZM2G140201	0.00215	0.01445	0.90615	0.0033	0.5244	0.2199	0.00065	0.21185	-3.16575	-1.14304	-0.127852	2.55439	0.202456	-0.569599	2.26819	0.823233
GRMZM2G140455	0.0008	0.0041	0.02935	0.73565	0.0548	0.00115	0.2123	0.00385	-6.62794	-2.41897	-1.67485	0.67207	-0.80371	3.87232	-2.09805	1.91104
GRMZM2G140527	0.0704	0.0107	0.09745	0.56245	0.05325	0.1132	0.1971	0.00185	-2.55865	-1.91183	-1.33368	1.01099	0.986475	1.22499	1.29738	2.23027
GRMZM2G140561	0.0498	0.4837	0.81365	0.5311	0.3435	0.0019	0.8906	0.2218	1.14681	-0.303003	-0.330798	0.010049	-0.430773	-1.95796	0.130533	-1.05028
GRMZM2G140674	0.00525	0.19855	0.0742	0.04535	0.5665	0.2737	0.9835	0.4874	2.1007	0.929512	0.780505	-0.773375	-0.411308	-0.558529	0.000638646	-0.98315
GRMZM2G140739	0.04695	0.1122	0.3854	0.00235	0.8168	0.5393	0.06585	0.05235	-3.39272	-1.12624	-0.694076	4.34026	0.0964169	-0.429512	1.56562	1.30432
GRMZM2G140932	0.76775	0.9169	0.21385	0.7955	0.04355	0.2359	0.4158	0.02495	-1.42612	0.185337	2.3606	0.678728	1.77544	1.78737	-1.557	2.82475
GRMZM2G140996	0.2208	0.9159	0.0327	0.84725	0.5904	0.0747	0.0219	0.8724	1.46034	0.0651077	3.63682	-0.270663	-0.395899	-1.52107	4.86579	0.0821507
GRMZM2G141036	0.01	0.0153	0.01965	0.0061	0.2356	0.2056	0.01025	0.5771	1.3949	1.4634	0.942335	-1.21797	-0.618486	-0.464444	-1.39275	-0.629526
GRMZM2G141208	0.0246	0.36235	0.86945	0.0208	0.5209	0.81825	0.0665	0.4961	-2.07727	-0.584393	0.0107805	1.60711	0.305668	-0.169752	1.55283	0.422318
GRMZM2G141322	0.16865	0.0471	0.2778	0.24875	0.11645	0.0002	0.4076	0.972	0.215297	-0.874693	0.273496	1.14866	0.485464	2.23423	0.427318	-0.435922
GRMZM2G141353	0.3922	0.51285	0.49435	0.0143	0.03375	0.4629	0.36365	1	0.00514809	-0.383894	0.229071	-1.33768	-1.1048	-0.585976	-0.94716	-0.15748
GRMZM2G141383	0.03265	0.0169	0.8027	0.6528	0.94	0.2267	0.03865	0.4637	-3.03666	-1.76427	-0.276158	0.0664997	-0.00791744	0.781782	1.79733	0.375197
GRMZM2G141386	0.00165	0.01195	0.00835	0.5238	0.02805	5e-05	0.0573	0.01155	-3.83321	-1.74752	-4.65226	-0.0394213	-0.911498	7.00347	1.63916	-2.2915
GRMZM2G141632	0.0129	0.00075	0.26725	0.08795	0.4187	0.00435	0.0593	0.20415	-2.12306	-2.0083	-0.573395	1.46405	0.299966	1.99276	1.2015	0.719612
GRMZM2G141638	0.03355	0.00615	0.1577	0.1469	0.91265	0.60275	0.0187	0.08155	-2.74527	-2.86682	-0.940076	1.80143	-0.00648815	0.388008	2.44934	1.12188
GRMZM2G141683	0.54225	0.4659	0.4539	0.22225	0.0306	0.1729	0.81545	0.0002	-1.07852	0.679171	-0.609788	1.14615	1.53999	-1.10691	0.223389	4.50263
GRMZM2G141911	0.13215	0.05795	0.19125	0.00975	0.0283	0.4776	0.00135	0.73385	-2.88293	-1.46622	0.5763	5.26773	1.16756	-0.341401	3.98158	-0.490926
GRMZM2G142179	0.2481	0.4184	0.20385	0.0649	0.12715	0.32495	0.0398	0.01505	0.31859	-0.519233	0.539724	-1.0323	0.749571	0.685907	1.79899	1.48732
GRMZM2G142685	0.0052	5e-05	0.8732	0.2577	0.577	0.0695	0.00025	0.0044	-2.72058	-2.97237	-0.0650675	-0.385693	0.1356	0.909767	2.55839	1.90214
GRMZM2G142718	0.00815	0.2406	0.4274	0.5878	0.74	0.0006	0.14295	0.26255	1.99251	0.551626	0.376063	-0.283697	0.111614	-1.63608	0.710921	-0.908076
GRMZM2G142832	0.297	0.5129	0.04525	0.969	0.00195	0.1214	0.43915	0.6299	0.58161	0.511908	1.43661	0.442059	2.42795	1.26325	0.786426	0.424121
GRMZM2G142891	0.90075	0.74315	0.10275	0.04115	0.0461	0.0492	5e-05	0.139	0.00781916	-0.190233	0.956924	-1.41029	1.17285	-1.21416	-3.54775	1.05709
GRMZM2G143258	0.04995	0.72285	0.90165	0.5206	0.6872	0.00365	0.07105	0.3112	0.894911	0.178559	-0.172317	-0.112476	-0.200908	-1.24594	-0.798179	-0.860694
GRMZM2G143397	0.00215	5e-05	0.5229	0.30805	0.3218	0.00205	0.01185	0.0057	-2.52893	-2.2887	-0.477905	1.1713	0.431735	1.80703	2.38453	2.15225
GRMZM2G143400	1	0.64325	0.057	0.64105	0.00035	0.0184	0.01155	0.0036	-0.90317	-0.370121	1.71529	0.167912	4.56033	1.97241	3.28129	4.64901
GRMZM2G143469	0.75655	0.65445	0.16835	0.54845	0.0067	0.02535	0.8051	0.04385	-0.75293	-0.493445	-1.70543	0.91461	2.71148	2.54844	-0.245608	3.9425
GRMZM2G143512	0.01825	0.00955	0.44005	0.3757	0.84315	0.88335	0.23325	0.67565	1.92657	1.2608	0.34634	-0.678844	-0.0985718	-0.0544936	-0.551125	-0.333878
GRMZM2G143745	0.06405	5e-05	0.48595	0.0356	0.03845	0.0485	5e-05	0.0001	-1.50314	-3.04471	0.0248039	-0.939945	0.865581	1.09302	3.2571	2.75318
GRMZM2G143747	0.04245	0.8304	0.27585	0.0012	0.4089	0.6277	0.3708	0.1622	-3.70568	0.156201	-1.07287	3.65335	0.347971	-0.233282	0.759218	0.930546
GRMZM2G143756	0.12505	0.0437	0.0228	0.01585	0.16025	0.2637	0.5285	0.0738	-2.56642	1.6761	-2.65067	3.33724	0.808474	1.14653	0.684534	-1.76465
GRMZM2G143791	0.01135	0.0001	0.4272	0.8093	0.1922	0.32045	0.0069	0.0496	-2.89664	-2.35078	-0.563319	0.710546	0.460417	0.540403	1.91938	1.26184
GRMZM2G144051	0.015	0.61695	0.25455	0.0192	0.92405	0.0861	0.0492	0.4933	1.41615	0.330275	0.278386	-0.870717	-0.102948	-0.753135	-1.06919	0.207618
GRMZM2G144480	0.33275	0.847	0.5566	0.2956	0.12865	0.08475	0.0453	0.00825	1.31719	0.170497	0.506662	-1.1433	0.861994	1.44125	1.59815	2.29808
GRMZM2G144483	0.26105	0.8314	0.00705	0.03895	0.16125	0.05415	0.00235	0.0007	-1.04106	-0.16754	1.72629	-1.32509	0.506919	1.09598	1.8611	2.40492
GRMZM2G144504	0.0429	0.0132	0.58375	0.0441	0.3132	0.1828	0.01785	0.02955	-4.52872	-2.1562	-0.49826	3.4493	0.649235	-0.948002	3.3492	1.58995
GRMZM2G144960	0.72705	0.69975	0.35005	0.2413	0.04625	0.01775	0.0672	0.64505	0.113278	0.280206	0.547517	1.23419	1.14348	2.73277	1.98366	0.357804
GRMZM2G144997	5e-05	0.0268	0.61265	0.6111	0.0041	0.03535	0.25755	0.1201	2.68961	-1.0457	-0.489894	0.852317	1.17253	-0.856294	0.606031	-1.59252
GRMZM2G145008	0.0828	0.127	0.20525	0.015	0.60385	0.02055	0.0793	0.21575	-1.67476	0.832491	-0.782625	1.90813	-0.263844	1.93843	1.69526	-1.0616
GRMZM2G145221	0.04805	0.63745	0.23835	0.0114	0.18505	0.2768	0.1941	0.03755	1.55762	0.350289	0.657741	-1.46677	0.695923	0.844096	1.30191	1.98664
GRMZM2G145412	0.0006	0.0295	0.0113	0.10465	0.00585	0.00405	0.1973	0.17185	2.15102	0.977477	0.978595	1.00305	1.58877	1.75612	1.13813	-1.51009
GRMZM2G145440	0.0132	0.54065	0.2344	0.5791	0.0921	0.7187	0.0126	0.0147	-2.79158	0.501602	0.796453	0.340773	0.885464	0.200203	2.18404	2.40352
GRMZM2G145461	0.00175	0.01245	0.00565	0.04895	0.2181	0.0004	0.7635	0.45235	-5.20571	2.13198	1.451	-0.967311	-0.772015	-2.05156	0.128053	0.233771
GRMZM2G145562	0.0899	0.02195	0.1937	0.3569	0.4176	0.01665	0.4341	0.0114	-1.89664	-1.37717	-0.960713	-0.26842	-0.401793	1.59373	-0.730175	1.47962
GRMZM2G145670	0.0432	0.00215	0.72705	0.61445	0.00095	0.79105	0.08485	0.135	-2.7372	-2.80625	-0.00170055	0.0896822	-1.78466	0.22615	1.78969	-1.23036
GRMZM2G145914	0.26745	0.78745	0.00255	0.29325	5e-05	0.0039	0.0001	0.00075	0.645048	-0.0896983	1.24331	0.763047	2.08916	1.50753	1.84676	2.52055
GRMZM2G146004	0.0086	0.4134	0.00025	0.1379	5e-05	5e-05	5e-05	5e-05	1.21561	0.361297	1.648	1.34544	3.37374	3.04125	3.83038	4.87047
GRMZM2G146130	0.0592	0.99145	0.0371	0.0093	0.02415	0.2205	0.21365	0.9299	-3.44808	0.0387094	2.37707	4.02337	-1.38887	1.41255	1.78584	-0.304993
GRMZM2G146152	0.12815	0.039	0.3748	0.11375	0.6606	0.00275	0.17235	0.22355	0.29086	-0.816355	-0.525823	-0.371209	0.120103	-1.62935	-0.65536	0.749616
GRMZM2G146161	0.2331	0.21965	0.17865	0.01735	0.0446	0.26555	0.0678	0.05385	0.299477	-0.676366	0.491953	-1.02495	-1.23627	-0.575053	-1.51428	-1.8109
GRMZM2G146163	0.9715	0.13185	0.0163	0.97935	0.0034	0.65995	0.0124	0.0544	0.0698813	1.48693	2.62131	0.0256218	1.74415	0.350874	2.02403	1.36866
GRMZM2G146192	0.8902	0.02115	0.9296	0.9915	0.0127	0.0578	0.0667	0.04495	-1.09891	-2.16043	-0.235055	0.744441	1.21506	-1.25147	1.606	1.28946
GRMZM2G146206	0.0507	0.01295	0.4152	0.0068	0.0646	0.0187	0.2324	0.00595	-1.26047	-1.07084	-0.309213	1.4858	0.689376	1.07606	0.584748	1.99236
GRMZM2G146358	0.0285	0.4082	0.52835	0.87045	0.42865	0.8611	0.0949	0.0066	-1.209	-0.371653	0.318965	-0.0249152	0.285411	-0.135168	0.750421	2.06179
GRMZM2G146463	0.1336	0.3551	0.28295	0.02805	0.93605	0.29895	0.51335	0.0143	0.909624	0.640826	-0.79459	1.94586	-0.100438	-0.562308	0.380741	1.51153
GRMZM2G146614	0.0254	0.747	0.56395	0.00565	0.05745	0.0529	0.15565	0.69625	1.27486	-0.139953	-0.593723	-1.16061	-1.05508	-1.11191	-1.20993	-0.0226853
GRMZM2G146677	0.42145	0.13865	0.9787	0.0964	0.0046	0.8217	0.00155	0.0017	-0.453814	0.645258	0.0257061	0.63145	1.08396	0.125055	1.49855	2.40085
GRMZM2G146760	0.6305	0.56285	0.36385	0.00285	0.00465	0.57685	0.2552	0.14055	0.320399	0.293302	0.337657	2.31746	1.22597	-0.204695	0.635084	0.761618
GRMZM2G146809	5e-05	5e-05	0.0835	0.246	0.40295	0.5706	0.002	5e-05	-10.2333	-9.02168	-2.28939	1.71421	0.319662	0.813949	6.55335	7.41296
GRMZM2G146913	0.8083	0.09855	0.00015	0.00195	0.1473	0.17065	0.46505	0.8458	-0.253862	1.28854	2.27101	-1.87913	-0.706568	-0.636397	0.466669	-0.466364
GRMZM2G146940	0.0471	0.88605	0.32105	0.59205	0.2026	0.046	0.5222	0.31445	1.58552	-0.102989	0.673705	0.97701	0.648686	-1.21933	0.510719	-1.36051
GRMZM2G147051	0.04645	0.0496	0.8355	0.8531	0.8642	0.88135	0.09865	0.0835	-2.70549	-1.32157	-0.278799	0.673872	-0.00101052	0.179995	1.49682	1.08963
GRMZM2G147221	0.0481	0.91605	0.05265	0.00435	0.88235	0.34895	0.13895	0.80095	-1.95991	0.0833751	-0.992648	2.05377	-0.110961	-0.380381	0.691939	0.0681683
GRMZM2G147245	0.6077	0.63385	0.0246	0.01155	0.1114	0.2195	0.15755	0.7734	-0.206532	-0.135102	0.793227	-0.972083	-0.679768	0.655044	-0.713912	0.0547382
GRMZM2G147268	0.0222	0.04365	0.49105	0.7523	0.2158	0.9685	0.73145	0.6216	-3.01064	1.75324	0.484195	-0.329791	0.69792	-0.0133951	-0.303948	0.376137
GRMZM2G147399	1	0.4577	1	0.027	5e-05	0.2094	0.00885	0.00915	-4.70173	0.865852	-2.07986	1.77798	2.32897	-1.39454	1.98153	1.70008
GRMZM2G147467	0.0001	0.02	0.07995	0.85855	0.6444	5e-05	0.96715	0.8236	2.92012	-0.952779	0.63164	0.218519	0.138719	-2.29369	0.031602	-0.252258
GRMZM2G147491	5e-05	0.07065	0.00035	0.40145	0.0649	5e-05	0.18265	0.55445	4.42535	-0.682171	2.15869	0.476268	0.697622	-3.68031	0.604834	-0.486101
GRMZM2G147544	0.0177	0.12735	0.67865	0.04115	0.7538	0.16905	0.00375	0.23785	1.51635	0.907899	0.0768677	-0.854295	-0.181858	-0.742825	-2.09442	-0.992249
GRMZM2G147560	0.1077	0.9488	0.0149	0.05895	0.016	0.92705	0.0111	0.51765	0.791147	-0.0166144	1.27541	-0.981468	-1.13837	0.132193	-1.45377	-0.563179
GRMZM2G147659	0.09355	0.3528	0.33425	0.0026	0.008	0.03505	0.2587	0.14025	-2.05015	0.652134	0.603685	4.7109	-1.24873	1.9052	1.23412	0.917974
GRMZM2G147687	0.0566	0.0242	0.2247	0.69715	0.9775	0.7226	0.0064	0.5203	-1.60303	-0.804229	-0.621813	0.466133	-0.0499373	0.215014	1.3168	0.748299
GRMZM2G147775	0.876	0.15355	0.97125	0.33425	0.016	0.5689	0.00345	0.0188	-0.346678	0.654647	-0.153565	-0.288871	0.925973	0.266191	1.44617	1.55302
GRMZM2G147857	0.0185	0.006	0.8199	0.47255	0.4318	0.91605	0.06455	0.02075	-2.81213	-2.44487	0.0899613	0.695705	-0.450209	0.0957593	1.5808	1.68106
GRMZM2G147882	0.6112	0.20995	0.02965	0.00985	0.5339	0.00635	0.21105	0.39745	-0.185057	0.46734	-0.862337	1.37893	0.215481	-1.22337	0.589538	0.631484
GRMZM2G147966	0.1412	0.7016	0.9239	0.02615	0.40495	0.0076	0.2157	0.19415	0.325317	0.205512	-0.179705	-0.614294	-0.409085	-1.17977	-0.57366	-1.0132
GRMZM2G148176	0.1808	0.0055	0.35305	0.0081	0.37465	0.17185	0.20915	0.3233	-0.924599	1.26078	0.38697	1.74886	0.307162	-0.624358	0.622511	-0.670358
GRMZM2G148200	0.00335	5e-05	0.5062	0.99545	0.0074	0.2615	0.55985	0.3973	-2.21953	-1.62771	-0.281934	-0.107942	-1.15913	0.552188	0.274889	0.596055
GRMZM2G148385	0.0127	0.00045	0.18835	0.5905	0.7535	0.7936	0.20245	0.121	-7.5476	-8.67412	1.39391	-1.19639	-0.409678	-0.420994	2.59399	2.22574
GRMZM2G148387	0.77465	0.03715	0.00415	0.90265	0.58165	0.62425	0.11795	0.70825	-0.252486	0.860497	1.22205	-0.18564	0.198531	0.222051	0.715666	0.247792
GRMZM2G148441	0.0175	0.29115	0.03315	0.3143	0.3891	0.0331	0.3826	0.3529	1.21225	-0.492997	-1.18083	0.0121555	-0.472781	-1.06574	-0.426581	0.408265
GRMZM2G148648	0.10065	0.2594	0.01775	0.08635	0.0406	0.42385	0.52155	0.2427	1.81888	-1.04879	1.9351	-1.26692	1.55189	0.90152	-0.691384	-4.35338
GRMZM2G148702	0.04195	0.00345	0.5921	0.34365	0.22235	0.7777	0.01835	0.1463	-2.64785	-2.9816	0.209996	1.12953	-0.686001	0.2337	2.25236	0.963388
GRMZM2G148772	0.01985	0.28995	0.2345	0.74515	0.041	0.16605	0.0741	0.29985	0.622359	-0.486973	0.396438	0.511883	-1.09614	1.03852	-1.73188	0.632249
GRMZM2G148904	0.51645	0.03105	0.0232	0.08585	0.51465	0.70085	0.7716	0.9608	-0.042197	0.878432	0.898249	-0.886064	0.246602	-0.18295	-0.196986	-0.0427737
GRMZM2G148925	0.1364	0.0362	0.6282	0.8401	0.02045	0.0212	0.2459	0.07065	1.16766	1.0903	-0.334472	-0.2129	0.88882	-1.14372	0.595527	0.931077
GRMZM2G148930	0.11325	0.06985	0.18615	0.0124	0.19275	0.47465	0.004	0.67315	-5.25221	-1.40961	0.782555	3.97231	0.73273	-0.366493	3.30403	-0.729231
GRMZM2G149024	0.04335	0.0005	0.3717	0.5783	0.9403	0.4279	0.84375	0.67425	1.29163	-3.21876	-0.453841	-0.33821	0.0324046	-0.438091	0.164843	0.247157
GRMZM2G149051	0.02975	0.00535	0.07395	0.4963	0.97905	0.14685	0.3603	0.24265	-3.49981	-2.20109	-1.41018	1.09908	-0.0873295	1.12504	0.986502	0.682152
GRMZM2G149178	0.0094	5e-05	0.64885	0.6503	0.1097	0.48625	0.00265	0.0315	-2.5813	-2.00378	-0.0154656	1.03875	0.53208	0.0510637	1.85181	1.72771
GRMZM2G149184	0.04185	0.36345	0.03375	0.0047	0.6873	0.9912	0.8212	0.9947	1.00158	0.448773	0.741054	-1.20313	-0.179775	0.036007	-0.100794	-0.0518853
GRMZM2G149335	0.0432	0.49635	0.8039	0.32705	0.97825	0.0379	0.17665	0.06755	0.57774	-0.302602	-0.388934	0.0716821	-0.13909	-0.885413	-0.817874	-1.88063
GRMZM2G149347	0.3465	0.1695	0.03225	0.01705	0.206	0.07725	0.05115	0.3749	-1.32159	-1.05548	-1.33692	2.45828	-0.700807	-1.61298	-1.53677	-0.833735
GRMZM2G149422	0.5602	0.035	0.9698	0.01715	0.1894	0.23435	0.03915	0.25955	-1.09676	-1.47295	-0.209256	3.6239	-0.749846	0.916742	2.1443	-1.16422
GRMZM2G149605	0.4065	0.0194	0.3348	0.01255	5e-05	0.00025	0.0175	0.00015	-1.37057	-1.6477	0.423248	-1.73341	2.03182	2.90977	3.04175	2.47319
GRMZM2G149636	0.5607	0.04255	0.0458	0.296	0.19825	0.9163	0.5463	0.0411	-1.10219	1.01715	-1.146	1.07631	-0.628687	0.103502	0.409914	-1.43246
GRMZM2G149700	0.05525	0.0234	0.2166	0.04385	0.6308	0.2746	0.57825	0.6132	-2.31952	1.68557	0.727339	2.03007	0.208613	-0.657312	0.478845	-0.652854
GRMZM2G149714	0.3646	0.13235	0.04275	0.7764	0.78415	0.3676	0.03635	0.5578	0.848011	-0.900213	-0.96301	-0.139385	-0.177532	0.708232	1.70709	0.517949
GRMZM2G149756	0.0846	0.8165	0.03665	0.002	0.064	0.2406	0.04945	0.1481	1.27906	0.21469	1.098	-1.55118	0.971159	0.860317	1.68057	1.00624
GRMZM2G149798	0.4491	0.07195	0.2204	0.03295	0.09005	0.00125	0.5368	0.00595	-0.0117323	-0.985406	-0.793235	1.80102	-0.833945	-1.84028	0.367901	-2.17183
GRMZM2G149996	5e-05	0.48875	1	0.2394	0.00695	0.7571	1	0.33475	-8.39767	-0.587395	-2.8452	6.5628	-2.77622	-0.162431	-0.65095	0.628213
GRMZM2G150215	0.1392	0.0007	0.40465	0.21475	0.21735	0.03415	0.0642	0.02205	-1.94312	-3.38162	0.41416	1.60348	-0.687742	1.63008	2.0402	1.72541
GRMZM2G150248	0.21355	0.57695	0.61795	0.99435	0.00035	0.0054	0.25625	0.00115	-0.991463	-0.21514	-0.252428	0.0476268	1.58622	1.36576	0.517848	2.13252
GRMZM2G150327	1	0.33345	1	1	0.0042	0.9466	0.8499	0.00985	-0.700221	1.17135	-1.46828	-1.0956	2.58053	-0.0811246	0.266149	2.36715
GRMZM2G150408	0.0356	0.0267	0.7577	0.1804	0.11335	0.27935	0.0234	0.03075	-2.74435	-1.62415	-0.22939	1.65184	0.742591	-0.620434	2.4153	1.41177
GRMZM2G150450	0.43225	0.06815	0.6736	0.1683	0.9215	0.0041	0.01315	0.1331	0.58826	-0.85124	-0.210272	1.00487	-0.0724904	1.44848	1.20722	0.944959
GRMZM2G150503	0.90455	0.97835	0.65855	0.52945	0.0295	0.19835	0.04735	0.017	-0.12703	-0.0166006	0.147739	0.558849	0.820458	0.670803	1.02517	1.64249
GRMZM2G150674	0.1668	0.0023	0.8562	0.9737	0.1912	0.00155	0.54215	0.0498	-1.9181	-2.60128	-0.059343	0.420324	0.494031	3.72583	-0.666103	1.48485
GRMZM2G150688	0.09875	0.03405	0.3663	0.05135	0.7191	0.7743	0.0214	0.9391	-2.96301	-1.8778	0.441798	2.46082	0.136707	0.341461	1.97621	-0.428994
GRMZM2G150691	0.1738	0.38915	0.002	0.0006	0.1202	0.48175	0.98965	0.5601	-0.865931	-0.383643	-1.47631	1.7084	-0.60264	-0.24979	-0.00289685	0.228595
GRMZM2G150731	0.1399	0.0029	0.34655	0.85895	0.1485	0.00095	0.3307	0.0408	-1.40248	-1.61696	-0.539229	0.203104	-0.608025	2.06304	-0.712663	1.21259
GRMZM2G150859	0.01735	0.3729	0.70485	0.02285	0.96965	0.034	0.1221	0.3099	1.24305	0.484769	-0.0629684	-0.772606	-0.0486185	-1.02154	-0.748548	-0.859079
GRMZM2G150884	0.04635	0.0351	0.14965	0.5146	0.3466	0.1076	0.7789	0.4588	-1.86421	-1.71724	-1.01174	-0.59269	-0.41391	1.13774	-0.232148	0.551196
GRMZM2G150893	0.2555	0.30205	0.3588	0.92575	0.3811	0.71575	0.00625	5e-05	-1.66683	-0.785896	0.420943	0.45478	0.288969	-0.142107	2.03594	3.08045
GRMZM2G151044	0.95285	0.0261	0.47965	0.68125	0.00445	0.9207	0.5602	0.20295	-0.407551	-1.79906	0.381714	0.602557	-2.16826	0.136291	0.626392	-1.39608
GRMZM2G151309	0.17865	0.0095	0.987	0.3297	0.2292	0.96085	0.035	0.15905	-4.43733	-3.17443	-0.108318	1.19253	0.701309	0.0583038	2.35977	0.993408
GRMZM2G151425	0.37865	0.0226	0.9817	0.0016	0.11565	0.0771	0.0807	0.09475	-0.88914	1.82362	-0.000478016	3.11284	0.686537	1.16813	1.32444	1.30868
GRMZM2G151496	0.0305	0.00795	0.02475	0.0312	0.78035	0.02325	0.89215	0.16875	1.00144	-1.42313	-1.19455	-0.477102	-0.169058	-0.989803	0.118629	0.799364
GRMZM2G151510	0.77595	0.012	0.0028	0.8928	0.86645	0.62085	0.74055	0.8862	0.341613	7.00757	7.69056	-0.378309	-0.292417	-0.688358	-0.575366	-0.276361
GRMZM2G151542	0.077	0.02255	0.496	1	0.57165	0.83295	0.01645	0.05465	-3.55737	-3.14077	-0.58744	-0.244753	-0.448803	0.329018	3.13667	1.3776
GRMZM2G151567	0.17885	0.00035	0.89995	0.8261	0.80115	0.62965	0.0253	0.79785	1.13996	2.07269	0.117167	-0.591328	-0.130494	-0.208513	-1.05174	0.0507323
GRMZM2G151651	0.06705	0.01905	0.3907	0.9237	0.3189	0.16705	0.5327	0.04555	-2.01176	-1.6441	-0.501915	-0.178489	0.388625	1.04261	0.460873	1.21435
GRMZM2G151826	0.08805	0.01285	0.73265	0.73715	0.6085	0.97455	0.26185	0.0208	-1.59549	-1.00598	-0.211265	0.392189	0.112438	0.113627	0.485677	1.39061
GRMZM2G151992	0.66655	0.7241	0.6015	0.28775	0.1629	0.0297	0.01165	0.1546	-0.684385	0.171599	0.24365	0.931747	-0.661089	1.21117	1.83447	0.834981
GRMZM2G152016	0.0748	0.00545	0.037	0.00795	0.00325	0.00135	0.37125	0.0003	-2.37794	-2.09042	-1.69349	-3.84739	1.38442	2.42343	0.759867	2.60998
GRMZM2G152079	5e-05	5e-05	0.0004	0.2733	0.0078	0.07105	0.0004	0.3478	6.1409	3.08402	1.84838	-0.564558	-1.49126	0.932943	-1.90084	-0.551701
GRMZM2G152089	0.0019	0.00175	0.01045	0.4619	0.77895	0.1626	0.00845	0.12035	2.26046	1.71394	1.10897	-0.176078	-0.105974	0.663241	-1.18245	-1.04212
GRMZM2G152123	0.0993	0.00035	0.4868	0.00745	0.1237	0.1764	0.31395	0.00755	-1.9614	-2.98246	-0.641696	-3.98272	0.834912	0.962268	1.06294	2.24235
GRMZM2G152143	0.2208	0.009	0.76555	0.06565	0.65865	0.92655	0.02285	0.97725	-2.19625	-3.93146	0.280569	2.14365	0.396565	-0.151337	3.2117	-0.47523
GRMZM2G152179	0.1666	0.2498	0.1074	0.1843	0.34395	0.4999	0.0019	0.01535	-1.72912	0.607854	0.588666	-0.293243	0.316365	0.363312	1.71369	1.53634
GRMZM2G152189	0.03	0.00765	0.00055	0.00535	0.55745	0.23865	0.1368	0.034	-2.05926	1.14958	-1.91955	2.1021	-0.302367	0.666488	0.821382	-1.66702
GRMZM2G152209	0.3548	0.03485	0.05085	0.37735	0.06	0.7239	0.6929	0.03155	2.28024	7.22391	8.52894	2.00341	-8.21237	-0.47526	-0.76307	-9.13041
GRMZM2G152258	0.189	0.10405	0.0433	0.17215	0.6981	0.02145	0.32415	0.0392	0.485594	-0.636277	0.723887	-0.298431	0.108155	1.17709	-0.591766	1.2199
GRMZM2G152328	0.0439	0.00045	0.31625	0.7741	0.57895	0.0089	0.36415	0.0656	-1.52864	-1.60153	-0.468206	0.0301258	0.167833	1.41862	0.48964	1.22282
GRMZM2G152417	0.5105	0.22025	0.03295	0.5723	0.3298	0.3294	0.2597	0.0369	-0.737355	0.565501	0.77172	-0.0599972	0.328093	0.491249	0.530909	1.48505
GRMZM2G152447	0.05355	0.51295	0.02595	0.021	0.205	0.2602	0.4521	0.7054	-1.76306	0.439134	-1.60359	2.15557	-0.722134	-0.898675	0.655323	-0.380577
GRMZM2G152451	0.0036	0.5044	0.6699	0.0998	0.01875	0.07855	0.04755	0.0089	1.35426	-0.322354	-0.155044	-0.432248	-1.23605	-0.654983	-1.04103	-2.6221
GRMZM2G152553	0.6161	0.32155	0.6902	0.0488	0.2493	0.8176	0.4017	0.01165	-1.34076	-1.0427	0.171527	-1.8215	-1.26014	-0.0844066	-0.893581	2.58673
GRMZM2G152962	0.046	0.0917	0.0319	0.0135	0.42715	0.31995	0.42025	0.0535	-2.4194	0.920597	-1.52799	2.44328	-0.428116	0.675276	0.559075	-1.58009
GRMZM2G153488	0.0577	0.2467	0.1	0.0044	0.4382	0.19735	0.17125	0.0002	-4.72567	-5.1136	-2.45005	5.89025	0.390332	1.3338	1.83947	6.05107
GRMZM2G153741	0.0003	0.1198	0.7703	0.0193	0.7373	0.7496	0.28305	0.5075	-7.77564	1.48767	0.109901	3.62937	-0.408674	-0.142107	1.65182	0.119695
GRMZM2G153920	0.8368	0.60135	0.4926	0.0362	0.00115	0.60495	0.23655	0.58465	-0.811348	0.269007	0.133663	-0.741677	-1.43988	0.333218	-0.590363	-0.568401
GRMZM2G154090	0.76845	0.25455	0.0177	0.48505	0.08485	0.09495	0.0493	0.8605	-0.910149	-0.533086	1.00263	0.0805781	0.604551	0.957027	1.09761	-0.0541903
GRMZM2G154178	0.0161	0.0558	0.5444	0.89235	0.0157	0.00335	0.16775	0.05325	-2.44749	-1.06037	-0.458145	0.159742	-0.991921	2.09491	1.21184	1.24386
GRMZM2G154223	0.8791	0.20125	0.5439	0.10745	0.0264	0.0214	0.002	0.0039	-0.352078	0.511703	-0.305264	1.06232	0.821375	-1.08518	1.58395	1.83176
GRMZM2G154245	0.8071	0.2275	0.91565	0.8939	0.30495	0.0608	0.0029	0.03205	-0.248222	0.527364	0.0482165	0.0275106	-0.433218	-0.894841	-1.64159	-1.55886
GRMZM2G154267	0.04805	0.22515	0.989	0.0712	0.15195	0.62035	0.19485	0.04865	-2.07367	-0.89393	0.052627	1.42497	0.761822	-0.336218	1.30968	1.48456
GRMZM2G154317	0.1248	0.0142	0.4404	0.79125	0.5501	0.0188	0.70085	0.26255	1.95764	-2.6835	-0.861499	0.48666	-0.523302	-2.76257	0.36433	-1.27515
GRMZM2G154332	0.01	0.9896	0.00235	0.00555	0.01125	0.2683	0.94675	0.4213	1.48865	0.0537136	1.39037	-1.17925	0.908091	0.734513	-0.0250937	0.0686073
GRMZM2G154460	0.5583	0.38855	0.00285	0.72505	0.01175	0.017	0.00015	0.00315	-0.097889	-0.31886	1.12593	0.198884	0.913637	1.2559	1.83955	1.9808
GRMZM2G154505	0.03585	0.81065	0.33195	0.02625	0.5364	0.0153	0.47755	0.2619	1.4755	0.184911	-0.717977	-0.694864	-0.285909	-1.16429	-0.320892	-1.14351
GRMZM2G154523	0.8564	0.02155	5e-05	0.00185	0.46725	0.00025	0.00125	0.0039	-0.159863	1.3286	2.818	-2.0402	0.287593	-2.03183	3.15364	-3.65048
GRMZM2G154641	0.69055	0.00195	0.0585	0.19205	0.29665	0.0266	0.95145	0.62075	0.0178935	-1.3023	-0.822191	-0.662187	-0.276542	-1.11749	-0.0589296	0.366924
GRMZM2G154766	0.0143	0.01315	0.27035	0.30665	0.7305	0.00645	0.30655	0.07155	-3.81444	-2.42832	-1.11972	-0.359787	0.0496861	2.87474	1.16642	1.09007
GRMZM2G154789	0.00895	0.86835	0.33845	0.0358	0.02975	0.0203	0.0014	0.62835	1.79748	-0.0568343	0.340248	-1.11317	-0.867226	1.07678	-1.52523	-0.376156
GRMZM2G154904	0.0638	0.10095	0.48095	0.01005	0.888	0.7783	0.01255	0.30675	-2.05206	-1.10632	-0.449941	2.58798	0.0988603	-0.239942	2.90498	0.716534
GRMZM2G154936	0.7909	0.00935	0.7302	0.23575	0.0002	0.0773	0.2115	0.01245	-0.885515	-1.29573	-0.105541	-0.127669	1.43604	1.07146	0.755607	1.30419
GRMZM2G154942	0.18175	0.167	0.66565	0.0356	0.7027	0.35575	5e-05	0.18225	-3.04349	-3.4743	0.468736	4.97324	-0.347231	-1.3001	8.52555	1.78346
GRMZM2G154954	0.0018	5e-05	0.20625	0.07525	0.4973	0.1305	5e-05	0.00225	-3.46101	-4.07325	0.255821	-0.416093	0.21547	0.757509	3.36028	2.65101
GRMZM2G154960	0.0764	0.0734	0.71695	0.59095	0.04725	0.0653	0.44985	0.0162	-2.2311	-1.4351	-0.272778	-0.391601	-1.07532	1.70067	0.837756	1.76335
GRMZM2G155058	0.54945	0.0015	0.00015	0.18215	0.0016	0.72525	0.10285	0.02775	-0.55309	1.70927	1.85728	-0.682333	1.33555	-0.116807	0.954371	1.56798
GRMZM2G155216	0.78625	0.4999	0.87285	0.0142	0.0414	0.0304	0.0003	0.002	-0.18919	-0.481893	-0.30919	-1.7602	1.35661	-1.55265	-5.05062	3.47501
GRMZM2G155217	0.02765	0.0656	0.00505	0.02715	0.7783	0.4905	0.3131	0.7881	1.49243	0.786408	1.21472	-1.28256	0.0740239	-0.281296	-0.483068	-0.183238
GRMZM2G155242	0.466	0.46895	0.01895	0.03455	0.86835	0.97865	0.3446	0.07375	-0.345746	-0.361289	-1.21234	1.36442	-0.0573552	-0.104837	0.666702	1.30495
GRMZM2G155321	0.47505	0.78965	0.64345	0.1565	0.12685	0.30205	0.01875	0.02775	-0.526274	0.102958	0.161556	0.265793	0.523093	0.494528	1.2311	1.38723
GRMZM2G155343	0.0354	0.07985	0.38545	0.34585	0.6198	0.0065	0.6997	0.44215	1.58516	-1.35121	-0.946332	1.54649	-0.335178	-1.86466	-0.186692	-0.926693
GRMZM2G155499	0.14995	0.0499	0.61305	0.0143	0.91815	0.78995	0.048	0.8458	-2.10501	-1.6624	0.251057	3.17473	0.046553	-0.211513	1.69947	0.118734
GRMZM2G155699	0.0372	0.02255	0.01	0.93395	0.475	0.0286	0.51285	0.89025	1.50684	-1.47015	1.58263	0.363684	0.277142	1.55019	-0.550176	-0.157574
GRMZM2G155816	0.055	0.4382	0.98035	0.01055	0.55115	0.4006	0.01255	0.5015	-3.47489	-0.704101	-0.0309565	3.56755	0.332662	0.763097	2.94567	0.496295
GRMZM2G156004	0.8351	0.1055	0.28415	0.01745	0.2166	0.0004	0.0764	0.9459	-0.915215	-0.823044	-0.767954	2.31569	0.48552	-2.51654	1.04701	-0.169523
GRMZM2G156110	0.04135	0.50425	0.20475	0.7541	0.69855	0.83525	0.00915	0.01345	-1.69283	-0.312823	0.524029	-0.255037	0.0924457	-0.0175108	1.23108	1.81633
GRMZM2G156257	0.12635	0.07725	1	1	0.00285	0.05055	1	5e-05	1.98682	-2.44558	1.84031	-4.80396	-5.18395	2.27648	0	-8.30344
GRMZM2G156307	0.0083	0.56625	0.64125	0.7344	0.34925	0.0095	0.68825	0.482	1.57817	-0.254328	-0.0829219	0.949438	0.339338	-1.30312	-0.171661	-0.737954
GRMZM2G156365	0.0038	0.17425	0.472	0.00165	0.5746	0.33285	0.06995	0.0008	-4.25253	0.861311	-0.642805	3.90018	-0.27881	0.821725	1.79766	2.63877
GRMZM2G156599	0.29205	0.4321	0.4454	0.0299	0.19865	5e-05	0.03105	0.1405	-1.04269	-0.286648	0.240472	1.60433	0.460718	2.17412	-1.24538	0.84503
GRMZM2G156632	0.02585	0.0721	0.00045	0.0063	0.3325	0.02845	0.00125	0.07715	-5.54967	1.48106	3.09195	1.98683	0.467676	1.67248	3.29645	-1.88568
GRMZM2G156684	0.73395	0.13655	0.0108	0.1323	0.10265	0.03135	0.8065	0.09145	-0.64031	-0.624756	1.13201	-0.277711	0.547071	1.13491	-0.154616	0.94666
GRMZM2G156861	0.00845	0.57895	5e-05	0.18195	0.59205	0.02895	5e-05	0.5945	-3.03987	-0.200915	2.09208	-0.279393	0.221404	-1.11316	3.13646	0.518267
GRMZM2G156877	0.01245	0.773	0.40145	0.0596	0.0005	0.1817	0.0098	0.98395	-2.59898	-0.103943	0.354146	1.40299	1.62801	0.781911	1.64667	0.121173
GRMZM2G157057	0.02915	0.006	0.59345	0.176	0.02345	0.12955	1	0.0008	-4.48065	-2.30139	-0.686791	-3.41404	1.05117	1.33623	0.613721	2.14226
GRMZM2G157113	0.5933	0.877	0.0123	0.69105	0.61125	0.0097	0.4882	0.24265	-0.0439647	-0.0631725	1.66614	0.830896	-0.295933	1.65061	0.418396	0.765397
GRMZM2G157269	0.3958	0.56185	0.0333	0.0385	0.5466	0.05545	0.84205	0.9657	0.755556	0.225697	-0.941087	1.13965	0.229016	-0.87519	0.107027	-0.138926
GRMZM2G157334	0.88655	0.61925	0.75935	0.15555	0.17605	0.9625	0.0111	0.0186	0.00271454	0.187423	0.215797	0.492492	0.486285	-0.0410649	1.1265	1.78404
GRMZM2G157481	0.04895	0.0455	0.1426	0.24065	0.5268	5e-05	0.7677	0.98985	0.78401	-0.752295	-0.744003	-0.152048	-0.307296	-1.97197	-0.128559	-0.169452
GRMZM2G157505	0.02705	0.1337	0.36105	0.0627	0.62005	0.0477	0.05635	0.96615	1.26317	0.627528	0.375638	-1.11897	-0.172438	-0.903832	-0.829833	-0.00345813
GRMZM2G157616	0.0488	0.00225	0.7123	0.1224	0.30575	0.5656	0.01015	0.0487	-2.23633	-2.3918	-0.21194	1.30523	0.491359	-0.382146	2.76644	1.52048
GRMZM2G157621	0.55955	0.5441	0.00975	0.0135	0.43115	0.3731	0.5569	0.4721	0.668322	0.204401	1.14072	-2.17958	0.306105	0.437634	0.270172	-0.602022
GRMZM2G157683	0.1484	0.05765	0.07115	0.00615	0.5141	0.0084	0.0069	0.99355	-1.41595	-0.792622	-0.953173	1.90882	0.177947	1.29395	1.27532	-0.252297
GRMZM2G157760	0.0015	0.0758	0.6779	0.7236	0.00435	0.00315	0.98235	0.8803	1.8229	-0.654	-0.369359	0.804055	-1.20875	-1.37032	0.0187548	-0.190164
GRMZM2G157845	0.10565	0.003	0.8522	0.3802	0.3206	0.0013	0.12955	0.01035	-2.31397	-2.91623	0.0190315	1.34126	-0.53925	2.49929	1.51696	1.97821
GRMZM2G157927	0.6993	0.1021	0.5587	0.3384	0.0988	0.00485	0.03225	0.3196	-0.294426	-0.943656	-0.437438	1.0338	-0.842374	-2.36469	-1.2904	-1.0525
GRMZM2G158013	0.00595	0.0124	0.0173	0.0798	0.13855	0.28455	0.90205	0.4644	-2.56713	1.30903	1.04075	1.38341	0.611561	-0.484696	0.0777444	0.445726
GRMZM2G158117	0.54035	0.0116	0.17615	0.38405	0.0454	0.0042	0.0002	0.23135	-0.410598	2.11382	-0.781246	0.573424	-1.33191	-2.46409	-3.28152	-0.814674
GRMZM2G158232	0.116	0.56225	0.76395	0.00985	0.0156	0.944	0.31655	0.81955	3.27805	0.602245	0.28153	4.5704	-2.30243	0.101739	1.31189	0.202335
GRMZM2G158313	0.0193	0.004	0.8935	0.41805	0.39085	0.09825	0.8916	0.06635	-3.35841	-1.98872	-0.220735	-0.478104	0.231195	1.25972	-0.294419	0.875695
GRMZM2G158342	0.9534	0.00105	0.79745	0.00025	5e-05	0.0008	0.92815	0.1377	-0.288496	-1.86188	-0.233269	3.29855	-1.67308	2.10538	-0.0859276	-1.18668
GRMZM2G158359	0.03135	0.0054	0.5105	0.25745	0.7554	0.168	0.06055	0.06015	-2.14378	-1.59323	-0.369881	0.805347	-0.162663	0.937145	1.59995	1.08171
GRMZM2G158378	0.4312	0.2077	0.11155	0.21035	0.0016	0.00335	0.62375	0.21445	0.389436	-0.771175	1.08087	-0.677923	-1.72023	2.42072	-0.330814	0.647122
GRMZM2G158657	0.9252	0.3597	0.97365	0.77695	0.0028	0.9419	0.02815	0.0076	-0.666127	-0.488069	-0.159915	0.26364	-2.10618	0.140076	-2.26415	-3.24027
GRMZM2G158700	0.0056	0.3656	0.1883	0.30095	0.0131	0.3985	0.61695	0.45475	2.83629	-0.685124	0.456023	-0.316463	1.89376	0.748415	0.467601	-1.39795
GRMZM2G158835	0.73295	0.1058	0.4732	0.33195	0.2452	0.8974	0.0047	0.0055	-0.555276	-1.16704	0.420632	-0.799216	0.586947	-0.0473757	-1.53499	1.92442
GRMZM2G158890	0.01915	0.0044	0.02315	0.08135	0.94415	0.56915	0.6925	0.72875	1.85152	2.40049	1.76236	-1.18147	-0.119632	0.558784	-0.415465	-0.681631
GRMZM2G159110	0.2984	0.19865	0.02205	0.64705	0.04495	0.09315	0.0808	0.16685	-1.42755	-0.412962	0.779313	0.766713	0.762489	1.00122	1.24012	0.536821
GRMZM2G159193	0.1046	0.00505	0.83595	0.3302	0.6719	0.2303	0.02045	0.0083	-2.41855	-3.40121	-0.0470813	-0.552512	-0.308045	1.00192	2.86653	1.9444
GRMZM2G159285	0.00605	0.00295	0.14955	0.4389	0.78535	0.0109	0.2096	0.13265	-2.06487	-1.19378	-0.597316	0.451454	0.0914332	1.18679	0.592406	1.17833
GRMZM2G159344	0.0109	0.009	0.1718	0.6256	0.8993	0.01975	0.1169	0.0067	-2.57605	-1.95491	-0.87949	-0.433002	0.00145901	1.62932	1.53552	1.72338
GRMZM2G159470	0.086	0.85705	0.16885	0.0388	0.85585	0.016	0.46855	0.7947	1.32193	-0.0598999	0.774448	-1.41399	0.0441433	-1.49714	0.493764	-0.440074
GRMZM2G159547	0.1895	0.28445	0.02795	0.00145	0.1743	0.18965	0.50635	0.0407	-1.15905	0.55842	-1.28586	2.77744	-0.622724	0.858354	0.483953	-1.67681
GRMZM2G159632	0.7078	0.6477	0.264	0.0166	0.40725	0.0014	0.0095	0.0702	-0.163625	0.22	0.621611	1.31423	0.341027	1.74397	1.40565	1.22238
GRMZM2G159732	0.97965	0.90265	0.4863	0.00305	0.0002	0.00585	0.0042	0.00995	-0.0190238	-0.0406704	0.326445	1.59139	1.51762	1.45666	1.44074	1.64325
GRMZM2G159811	0.53985	0.86635	0.0108	0.0241	0.0734	0.9941	0.69365	1	-0.0989773	0.158426	1.51207	-1.16756	-1.12372	0.0712653	0.402217	-1.99321
GRMZM2G159918	0.8748	0.049	0.00105	0.78715	0.8348	0.06	0.4311	0.42475	-0.795833	1.854	3.53361	0.164957	0.117701	1.30643	0.674242	-1.1709
GRMZM2G159937	0.20645	0.0947	0.00435	0.0166	0.9293	0.05065	0.12305	0.53935	0.305733	1.07646	1.29869	-1.05339	0.0163201	-1.35717	1.33028	0.277993
GRMZM2G159953	0.07235	0.64925	0.129	0.0176	0.19115	0.18925	0.16555	0.0254	-3.07824	-0.295078	-1.16084	2.88351	0.683212	-0.988733	1.3771	1.60338
GRMZM2G159977	0.05405	0.01805	0.78885	0.0794	0.61965	0.01975	0.18185	0.1961	-2.19326	-1.74093	0.094224	2.12284	0.197233	1.64798	1.10552	-0.961706
GRMZM2G160062	0.0612	0.05425	1	1	0.02135	0.0929	0.0018	0.6808	-3.7846	-2.37786	3.24011	-1.25049	1.64023	3.62085	-6.37962	-0.779961
GRMZM2G160268	0.28425	0.0775	0.5695	0.0557	0.1474	0.40205	5e-05	0.01795	0.735829	-1.44916	-0.557565	-1.2445	1.05234	-0.57268	-5.02409	2.26357
GRMZM2G160327	0.06285	0.0085	0.826	0.38655	0.57775	0.25145	0.0969	0.0309	-4.67054	-3.19766	-0.325865	-0.539832	0.22893	1.14546	3.13973	1.31493
GRMZM2G160444	0.01265	0.1659	0.4089	0.13385	0.8643	0.00125	0.7408	0.6951	1.16602	-0.539027	-0.535876	-0.282847	-0.0130717	-1.53312	-0.108387	-0.438084
GRMZM2G160541	0.21345	0.04725	0.2366	0.13225	0.8064	0.03845	0.07415	0.45705	0.662218	-0.653213	-0.645084	-0.857067	-0.172271	-1.01442	-0.977328	-0.821536
GRMZM2G160563	0.00935	0.30775	0.96445	0.4186	0.82445	0.00385	0.0514	0.99465	1.19764	-0.42203	-0.189366	0.0283889	-0.132645	-1.37653	-0.847287	-0.281427
GRMZM2G160862	0.02645	0.40045	0.58805	0.00455	0.55045	0.3968	0.1422	0.83635	-4.649	0.498949	-0.507345	5.45996	0.33484	-0.79924	1.59696	-0.18083
GRMZM2G160971	0.0485	0.0179	0.8779	0.80405	0.26405	0.3489	0.02385	0.00385	-2.86552	-1.85861	-0.264499	0.191284	0.479397	0.639094	2.35107	2.48761
GRMZM2G160990	0.9402	0.1397	0.0712	0.0027	0.91915	0.0586	0.0463	0.50065	-0.026237	0.885871	0.913799	-2.0502	0.00723534	-1.23349	1.49979	0.36271
GRMZM2G161040	0.05915	0.7899	0.04085	0.0046	5e-05	0.0001	0.0004	0.0021	1.29601	0.0917423	0.833592	1.70686	2.37144	2.11638	1.85675	2.23917
GRMZM2G161169	0.00165	0.34615	5e-05	0.48425	0.9763	5e-05	0.91335	0.25855	2.17818	0.42537	2.40737	-0.121434	-0.0630996	-1.92777	0.0370909	-0.847434
GRMZM2G161245	0.2427	0.0387	0.05425	0.54805	5e-05	5e-05	5e-05	0.0006	0.567922	0.733565	0.768879	0.305195	2.69587	2.76065	2.69563	3.04569
GRMZM2G161274	0.76835	0.8329	0.3686	0.0133	0.0174	0.04875	0.2095	0.55115	-0.743396	0.15572	0.384865	-1.40363	0.980098	1.33602	0.776666	-0.857945
GRMZM2G161295	0.4919	0.55225	0.03865	0.4573	0.94475	0.8613	0.00075	0.57365	0.314083	0.433035	1.56642	-0.333616	-0.106175	-0.0532392	-2.54713	-0.68175
GRMZM2G161310	0.00145	0.1094	0.2162	0.57765	0.38735	0.0423	0.05245	0.49315	-2.6982	0.799208	0.508393	-0.8313	0.0898536	-1.08894	-1.03675	-0.592041
GRMZM2G161459	0.2533	0.90665	0.01115	0.42815	5e-05	0.0963	5e-05	5e-05	-1.50201	0.00524703	0.981077	0.99765	2.20005	0.875226	2.69522	3.12203
GRMZM2G161521	0.0001	0.9144	0.23335	1	0.2088	0.26255	0.00925	1	-8.57631	-0.103797	1.85254	-0.388539	2.17766	-1.24984	2.96422	0.543888
GRMZM2G161566	0.25985	0.94765	0.84285	0.40195	0.0854	0.3525	0.0119	0.0373	-0.61337	0.00441388	-0.121825	0.2803	0.656976	-0.439785	1.23083	1.36225
GRMZM2G161746	0.0043	0.0304	0.1457	1	0.56335	0.0149	5e-05	0.0016	-3.45573	-2.9491	1.12011	1.91885	0.385956	5.08705	6.88297	-4.2679
GRMZM2G161868	0.97245	0.8426	0.1572	0.7031	0.0713	0.5575	0.03375	0.02525	0.0541928	0.0734367	0.623898	0.100973	0.682134	-0.254418	0.968843	1.38688
GRMZM2G161905	0.71755	0.0579	5e-05	0.00235	0.7814	0.05475	0.01225	0.13035	-0.85056	1.07187	2.60858	-1.33307	-0.201988	-0.773189	1.93494	-1.44786
GRMZM2G162020	0.0477	0.00235	0.70415	0.4614	0.86865	0.562	0.0125	0.2286	-3.1953	-2.82617	-0.552829	1.49321	-0.165035	-0.235316	2.78983	0.605137
GRMZM2G162109	0.008	0.7341	0.1139	0.94475	0.64505	0.00025	0.9688	0.25935	1.46243	-0.113671	-0.911286	0.437279	0.120448	-1.91998	-0.0287847	-0.872778
GRMZM2G162158	0.02	0.6333	0.2253	0.76195	0.00755	0.40015	0.00745	0.0525	-1.67277	-0.253389	0.558667	-0.171517	-1.12603	0.416001	1.37289	1.23959
GRMZM2G162216	0.3052	0.0893	0.67905	0.01355	0.29715	0.00815	0.76715	0.08145	-1.26849	-1.47299	-0.568892	3.14157	-0.542381	3.4235	0.290206	0.9316
GRMZM2G162333	0.0333	0.00205	0.72175	0.0903	0.22995	0.31075	0.00645	0.2198	-3.33571	-2.71709	-0.337888	1.90785	0.547231	0.696527	3.88473	0.840983
GRMZM2G162359	0.02815	0.0027	5e-05	0.5922	0.00915	0.39805	5e-05	0.00105	1.67285	2.23682	3.00984	-0.0928562	1.12826	-0.46132	3.30403	3.00676
GRMZM2G162445	0.00645	0.07185	0.68325	0.026	0.61675	0.9803	0.0094	0.06135	-3.15218	-1.09096	-0.1977	1.66801	0.221603	0.0220552	2.32348	1.26892
GRMZM2G162505	0.70985	0.52225	0.81485	0.49865	0.71755	0.00155	0.0021	0.2121	-0.119102	-0.33578	0.0556809	0.678116	0.0658179	1.97373	1.74099	0.549003
GRMZM2G162531	0.7747	0.08615	0.2228	0.11855	0.0359	0.0019	0.91335	0.8586	0.267613	-0.833781	-0.484123	0.787083	-0.879532	-1.99558	-0.089879	-0.21859
GRMZM2G162535	0.02415	0.0607	0.4985	0.30915	0.2398	0.01075	0.3083	0.02645	1.16104	-0.71358	0.0197744	-0.0802453	-0.546094	-1.02615	-0.452302	-2.0028
GRMZM2G162537	0.741	0.83505	0.03565	0.2234	0.05	0.0038	0.8807	0.81265	0.0898689	0.0930787	-0.920996	0.783195	0.732145	-1.31301	-0.0700362	-0.298629
GRMZM2G162709	0.5193	0.12405	0.02165	0.03665	0.00525	0.58815	0.2867	0.48765	-1.3676	1.37772	3.33132	-1.85691	-2.07492	0.438495	0.952961	-0.801846
GRMZM2G162755	0.4763	0.009	0.0144	0.13645	0.00535	0.0349	0.13395	0.67825	0.239954	-2.11241	1.34321	1.96569	1.52888	-1.64095	1.15663	0.242183
GRMZM2G162829	0.2279	0.1179	0.93735	0.0231	0.00135	0.66185	0.88445	0.1584	-1.45205	1.00976	-0.0405108	-1.24751	-1.73921	0.283979	0.0483604	-1.15459
GRMZM2G162879	0.00425	0.59555	5e-05	0.25885	0.00725	0.18315	0.2536	0.0054	-2.20562	0.177797	-3.31422	0.414241	1.0127	-0.551313	-0.605598	1.79438
GRMZM2G163086	0.25195	0.7688	0.54525	0.03085	0.65455	0.069	0.0211	0.9211	0.55076	0.171796	0.101162	-0.76736	0.106962	-0.881996	-1.13962	-0.206193
GRMZM2G163136	0.0238	0.20025	0.1979	0.0455	0.3252	0.29665	0.5314	0.602	1.69711	1.07881	0.821531	-1.43068	-0.668815	0.818992	-0.48849	0.105628
GRMZM2G163154	0.4596	0.43765	0.0803	0.8251	0.34965	0.0168	0.0397	0.699	-0.819646	-0.285509	-0.8835	0.133841	-0.392872	-1.04406	-1.07038	0.0834474
GRMZM2G163195	0.0471	0.00355	0.26965	0.66785	0.00295	0.05645	0.01465	0.04865	-2.80557	-3.4763	0.482719	1.00269	-1.67855	1.46522	2.76805	1.3168
GRMZM2G163251	0.51415	0.2405	0.0857	0.02165	0.16075	0.0384	0.30615	0.9939	-0.794791	0.878082	0.965165	-1.44983	-0.662551	1.14291	-0.612707	0.0049124
GRMZM2G163406	0.27665	0.02755	0.75105	0.00145	0.0009	0.03295	0.15145	0.1095	-1.34266	-1.47626	-0.34451	3.06244	-1.72251	-1.68093	0.768968	-1.10819
GRMZM2G163421	0.01115	0.00065	0.5752	0.1951	0.33335	0.02355	0.0577	0.03795	-2.20385	-1.96723	-0.258849	0.87616	0.379468	1.33659	1.22691	1.50069
GRMZM2G163535	0.3508	0.413	0.0423	0.3352	0.00955	0.40485	0.1303	0.65425	-1.84063	0.762453	-1.99769	1.6517	3.20054	0.825881	3.30107	-0.594826
GRMZM2G163544	0.88145	0.0159	0.59175	0.16425	0.59105	0.0411	0.55345	0.2978	0.479138	1.12887	-0.189815	0.580114	0.21118	-1.10158	0.304881	-0.753327
GRMZM2G163709	0.15305	0.7553	0.10015	0.12255	0.62965	0.5718	0.01585	0.01355	-1.57586	-0.216707	0.713168	-0.837916	0.127036	0.206889	1.22972	1.62105
GRMZM2G163724	0.1502	0.01145	0.8185	0.6475	0.87435	0.0223	0.3788	0.1593	-1.99405	-2.10999	-0.32463	0.924634	0.0264932	1.54718	0.778037	0.861494
GRMZM2G163740	0.81155	0.0842	0.0081	0.18195	0.0559	0.0247	0.53565	0.908	-0.259962	-0.991583	-1.56165	1.03861	0.909644	-1.33425	0.354882	-0.126147
GRMZM2G163925	0.25285	0.1161	0.0417	0.1023	0.0312	0.4149	0.5456	0.01765	-1.71078	0.85739	-1.4346	1.7985	-1.0469	0.552423	0.445657	-1.92804
GRMZM2G164036	0.0478	0.1842	0.02925	0.72	0.10465	0.3371	0.5847	0.86205	1.93896	-0.827643	1.00885	0.170304	-0.849439	-0.461427	0.315392	-0.0153968
GRMZM2G164064	0.0503	0.00085	0.02825	0.744	0.802	5e-05	0.31755	0.21035	-0.964954	-2.04485	-1.21481	0.0275302	0.128969	2.44613	-0.673986	0.989093
GRMZM2G164074	0.33075	0.0244	5e-05	0.00725	0.0271	0.7416	0.0103	0.1554	0.0445719	0.988338	3.10392	-1.06786	0.826407	0.198454	1.62021	-1.09344
GRMZM2G164340	0.187	0.00705	0.2296	0.0225	0.23195	0.05645	0.1563	0.06905	1.42486	-2.23416	0.794031	2.69927	-1.06464	-1.75237	1.20879	1.4969
GRMZM2G164539	0.21845	0.65815	0.0001	0.3017	0.0035	0.28795	0.69265	0.16905	-3.00284	-0.686791	-10.9235	2.55071	10.6017	-2.39175	-0.74992	2.63308
GRMZM2G164591	5e-05	0.00115	0.4285	0.2661	0.53065	0.00405	0.50755	0.0178	2.29741	-1.78016	-0.528984	-0.148232	0.242457	-1.49034	-0.3886	-2.73404
GRMZM2G164696	0.01085	0.0019	0.74085	0.50895	0.39255	0.7569	0.00055	0.00695	-2.16006	-1.29912	0.0319005	0.743702	0.244578	-0.0965885	1.84278	1.92209
GRMZM2G164715	0.23275	0.04315	0.0057	0.9841	0.03255	0.1066	0.46385	0.26645	0.397517	-0.858999	1.24738	0.500869	-0.903831	0.878197	-0.41717	-0.895373
GRMZM2G164761	0.2799	0.01135	0.0064	0.8803	0.08165	0.03615	0.3634	0.76635	0.477159	-1.57588	1.99722	0.562361	-0.939722	1.42038	-0.860031	-0.308142
GRMZM2G164967	0.3146	0.01205	0.16245	5e-05	0.0005	0.0957	0.87635	0.4027	-0.784031	-1.29554	-0.765808	3.61814	-1.40016	1.00581	-0.126865	-0.606065
GRMZM2G164974	0.2087	0.30075	0.0252	0.01705	0.10295	0.8206	0.84355	0.05665	-1.59403	0.533572	-1.43445	2.20281	-0.825373	0.196552	0.12118	-1.44544
GRMZM2G165005	0.0093	0.04705	0.76315	0.0348	0.4004	0.6282	0.21005	0.94795	2.79266	1.63873	-0.0151407	-1.41817	0.412705	-0.184363	-0.743589	-0.290661
GRMZM2G165007	0.01085	0.0179	0.54225	0.82015	0.87915	0.1627	0.13325	0.09545	-1.81262	-1.09926	-0.266006	-0.0591976	0.0199409	0.74349	0.869024	0.915452
GRMZM2G165099	0.01285	0.91215	0.00085	0.2054	0.0183	0.76725	0.0626	0.68975	2.18096	-0.034298	1.9421	-0.395083	1.67394	0.28975	3.34803	0.355422
GRMZM2G165176	0.30815	0.4635	0.9311	0.13845	0.01185	0.0165	0.00435	0.0138	-0.775621	-0.373545	-0.0533838	0.925535	1.02777	1.28851	1.49697	1.65442
GRMZM2G165192	0.53805	0.26175	0.00825	0.0002	0.31475	0.0173	0.05105	0.46615	-0.380098	-0.411983	0.954036	-1.71664	-0.471522	-1.06786	0.888658	-0.659787
GRMZM2G165325	0.6888	0.9651	0.00145	0.00175	0.3113	0.69545	0.58125	0.77285	0.1006	0.0815047	1.69348	-1.77459	-0.380521	0.268527	-0.324708	-0.377544
GRMZM2G165365	0.55655	0.0373	0.6187	0.02245	0.02045	0.30175	0.0591	0.94325	0.940035	-1.17793	0.393358	1.11807	1.18286	-0.611464	1.05878	0.024094
GRMZM2G165461	0.7198	0.02895	0.3744	0.03775	5e-05	0.3117	0.63895	0.27795	-0.417248	-0.980821	-0.605521	1.69703	-1.58356	-0.328243	-0.22533	-1.10302
GRMZM2G165506	0.03325	0.00345	0.18385	0.83055	0.66335	0.19185	0.549	0.0477	-1.64439	-1.3929	-0.54306	0.0565559	0.145451	0.693317	0.510813	1.39505
GRMZM2G165601	0.35075	0.01385	0.9442	0.8272	0.66685	0.3039	0.6903	0.0058	0.483261	-2.58044	-0.303239	0.245662	-0.309865	0.932901	0.460762	1.69096
GRMZM2G165755	0.0044	0.01785	0.526	0.47945	0.21725	0.4022	0.0558	0.11155	-3.40617	-2.04738	-0.421963	0.6938	0.667174	0.721073	1.92934	1.24654
GRMZM2G165769	0.0804	0.51285	0.03465	0.3397	0.2263	0.00525	0.3619	0.92635	0.98333	-0.352923	0.869147	-0.248105	-0.610573	-1.55643	0.50421	-0.167134
GRMZM2G165839	0.62335	0.4171	0.53705	0.0119	0.47315	0.2393	0.00055	0.57375	-0.382177	-0.796503	-0.428494	2.68812	-0.574825	1.58326	6.03939	-0.681131
GRMZM2G165914	0.1947	0.63575	0.0188	0.01405	0.24935	5e-05	0.0059	0.00025	1.5482	-0.27702	1.2774	2.69263	0.438544	2.45295	1.87382	2.6608
GRMZM2G165961	0.2108	0.2937	0.0034	0.0125	0.59575	0.39945	0.65295	0.8199	0.958654	0.508545	1.37187	-1.46794	0.175135	-0.36705	-0.22001	0.0828223
GRMZM2G165991	0.0001	0.0602	0.1738	0.8072	0.86805	0.10665	1	0.04925	-8.00943	-2.48525	-2.1805	0.262484	-0.0753322	2.4306	-0.814242	1.47305
GRMZM2G166082	0.02065	0.018	0.8636	0.0132	0.16495	0.39145	0.01085	0.041	-2.20014	-1.29851	-0.125879	2.0347	0.592869	-0.521473	2.315	1.24806
GRMZM2G166141	0.04095	0.05035	0.3542	0.11795	0.913	0.34835	0.0469	0.25	1.1922	0.835096	-0.403715	-0.83267	0.00395472	-0.341153	-0.998345	-0.99017
GRMZM2G166159	0.00385	0.11225	0.68195	0.03705	0.825	0.02015	0.987	0.077	-2.31282	-0.735656	-0.139943	1.44458	0.0564646	1.34741	0.00434929	1.05006
GRMZM2G166203	0.1178	0.18145	1	1	0.0104	0.10035	1	0.00225	-4.31039	-1.67783	-1.06392	-5.42042	2.15216	3.01436	-2.64757	2.91682
GRMZM2G166218	0.38285	0.00505	5e-05	5e-05	0.0298	0.0039	0.0041	0.0704	0.230755	1.784	2.86243	-2.15844	0.724337	-1.23636	1.27434	0.684952
GRMZM2G166430	0.5387	0.0236	0.94855	0.84905	0.00105	0.0069	0.0512	0.21355	-0.279093	-1.40767	-0.183047	0.184177	1.91645	2.49643	2.07306	0.867405
GRMZM2G166452	0.1897	0.34955	0.0425	0.5958	0.4513	0.7634	0.02295	0.61305	0.689372	-0.47993	0.787699	0.418665	0.31675	-0.0667981	1.53212	-0.0360364
GRMZM2G166616	0.48715	0.00575	0.0032	0.01885	0.05675	0.06555	0.188	0.24275	-1.19452	3.35712	5.97259	2.48716	1.33608	-1.39187	1.53486	-4.67698
GRMZM2G166639	0.3049	0.00025	5e-05	0.67915	0.274	0.9098	0.84295	0.1654	0.153849	1.8233	2.44321	0.65486	0.345251	0.235094	0.116535	0.707149
GRMZM2G166857	0.0147	0.0021	0.59105	0.50025	0.6933	0.11395	0.07105	0.042	-3.48384	-2.6313	-0.560251	-0.0268596	0.165879	1.12121	1.92126	1.38055
GRMZM2G166940	0.0153	0.06265	0.0086	0.0085	0.5534	0.3189	0.14645	0.3335	1.8362	1.21658	1.62239	-1.38767	0.19983	-0.431332	-0.855982	-0.817201
GRMZM2G166944	0.04295	0.4662	0.70895	0.4324	5e-05	0.2885	1	0.5806	-3.46479	-0.596072	-0.486175	1.25125	-2.64985	1.06122	-3.21399	0.318862
GRMZM2G167018	0.1029	0.79255	0.03245	0.7464	0.02955	0.15345	0.171	0.73485	1.28923	-0.143498	1.20372	0.50761	-1.07357	0.828121	-0.843595	-0.335127
GRMZM2G167085	0.55335	0.0604	0.05815	0.00685	0.6178	0.7331	0.3086	0.0484	-0.505024	-0.881447	-0.874031	1.52954	0.109558	0.227519	0.421378	1.18662
GRMZM2G167164	0.1363	0.0534	0.7842	0.31075	0.0872	0.01175	0.25775	0.03095	-4.06589	-2.85932	-0.501408	1.72894	1.12929	3.05805	1.43547	1.60151
GRMZM2G167336	0.0028	0.0113	0.01195	0.43235	0.2918	5e-05	0.22415	0.62885	2.44431	-1.3356	0.941005	0.124124	-0.553962	-2.47042	0.609643	-0.597631
GRMZM2G167497	0.02355	0.46935	0.6655	0.01505	0.16735	0.0111	0.0077	0.86285	1.02631	0.348136	-0.353263	-0.879285	0.45957	-1.12811	-1.22191	-0.316229
GRMZM2G167549	0.0019	0.0737	0.9879	0.01025	0.0001	0.00665	0.04455	0.6948	2.32832	-0.729404	-0.10951	-1.25128	-1.6454	-1.36096	-1.06753	0.118175
GRMZM2G167613	0.66615	0.0201	0.0456	0.85215	0.20525	0.12875	0.45425	0.0993	-0.226816	-1.40167	0.916239	0.373219	-0.694098	0.97008	0.473835	-1.38908
GRMZM2G167649	0.27735	0.03055	0.9895	0.2278	0.64665	0.1169	0.0288	0.05125	-1.50441	-1.25997	-0.0668199	0.968599	0.158162	-0.934626	1.51164	1.17398
GRMZM2G167758	0.337	0.6786	0.7537	0.0366	0.2154	0.68755	0.0418	0.31765	1.19401	-0.448531	-0.498625	4.29778	-1.62142	-0.446067	-3.42158	1.62591
GRMZM2G167998	0.24585	0.00235	1	1	0.1038	0.00015	1	0.0177	-5.11713	-6.1265	0	2.53257	1.556	7.2526	0.272425	1.93899
GRMZM2G168073	0.01295	0.6857	0.00175	0.41105	5e-05	5e-05	0.77585	5e-05	-3.48382	-0.217901	2.76778	-0.296923	2.16991	4.70341	-0.310606	5.96436
GRMZM2G168375	0.0281	0.00605	0.858	0.9683	0.593	0.34295	0.0569	0.0075	-3.57898	-3.00798	-0.0146927	-0.202963	-0.299311	0.859843	2.12778	1.91486
GRMZM2G168404	0.31685	0.6714	0.42485	0.0338	0.15685	0.0326	0.58115	0.5455	-1.58615	-0.173387	-0.671608	2.00782	-0.620688	-1.21418	0.386218	0.284767
GRMZM2G168439	0.11655	0.2657	0.064	0.00755	0.2116	0.63565	5e-05	0.88155	-1.87628	-0.440635	0.604308	2.10757	0.394472	0.373953	3.20217	-0.256888
GRMZM2G168447	0.20445	0.0836	0.02465	0.00855	0.0777	0.6681	0.0007	0.02125	-1.93679	-1.22643	1.18929	4.62262	0.821553	-0.0935747	3.33021	1.30974
GRMZM2G168552	0.00025	0.0005	0.06225	0.01635	0.10945	0.547	0.00725	0.7016	4.1051	1.39404	0.646116	-1.40973	-0.740917	-0.153755	-1.54858	0.0380266
GRMZM2G168588	0.04345	0.00245	0.85425	0.76935	0.15645	0.817	0.0067	0.02205	-2.78118	-2.6787	0.0175523	0.0384251	0.635897	0.247457	3.01283	1.39066
GRMZM2G168603	0.0092	0.00355	0.2521	0.0082	0.68725	5e-05	0.32755	0.03505	-3.49876	-1.71045	-0.879778	-1.76905	0.0632035	2.6017	-0.994951	1.39416
GRMZM2G168651	0.0001	5e-05	0.0179	0.0124	0.2621	0.39945	0.00035	0.33565	-3.75869	-1.60081	-1.05078	1.95385	0.376023	0.438517	1.80287	0.58357
GRMZM2G168704	0.00855	0.36135	0.36965	1	0.03535	0.01	1	1	2.67161	-1.05695	-1.33368	2.27011	-5.09903	-6.05069	-0.0944744	-0.230362
GRMZM2G168747	0.0143	0.85185	0.86775	0.4065	0.0052	0.4117	0.0025	0.09175	1.41821	0.109108	-0.253773	0.0292578	-1.14538	0.451777	-1.44745	-1.31529
GRMZM2G168790	0.89095	0.613	0.42855	0.0055	0.50245	0.01845	0.9143	0.3188	0.247452	-0.791889	1.60597	-8.52648	-0.857165	8.15347	0.0960995	2.48282
GRMZM2G168898	0.06665	0.0007	5e-05	0.02095	5e-05	0.00185	5e-05	5e-05	1.40001	2.00304	2.99757	1.52764	4.2921	1.80799	4.39966	7.78115
GRMZM2G169033	0.4407	0.3998	0.18735	0.0093	0.55675	0.0669	0.0279	1	0.474112	-0.740932	1.08655	3.59855	0.457285	2.52611	7.76506	0.696576
GRMZM2G169121	0.2199	0.44415	0.92105	0.91775	0.0171	0.29995	0.21495	0.04915	0.395825	-0.385491	-0.264397	0.355355	1.08321	0.745723	0.972778	1.42834
GRMZM2G169149	0.4205	0.02265	0.28925	0.11805	0.11255	0.04315	0.46525	0.0323	0.441662	-1.86404	-0.949919	2.75157	1.09061	2.28227	0.68217	-2.59429
GRMZM2G169240	0.0022	0.3191	0.46995	0.5363	0.0003	0.00515	5e-05	0.0765	-4.73622	-0.60911	-0.591188	0.124714	-1.72865	1.72235	3.56786	0.994023
GRMZM2G169261	0.003	0.77835	0.28745	0.173	5e-05	0.0139	5e-05	0.29715	-4.66233	0.284783	0.458683	-0.429093	-2.58755	1.49708	3.1984	0.433614
GRMZM2G169329	0.47955	0.09085	0.0147	0.23625	0.0944	0.3819	0.04045	0.53625	0.26761	-1.33489	-2.21739	1.41405	-1.0711	-0.602216	-2.05699	0.46652
GRMZM2G169363	0.03315	0.8646	0.3071	0.40965	0.002	0.83975	0.63955	0.3302	1.03991	0.106004	0.379583	-0.0499227	1.20426	0.191275	0.258421	0.58087
GRMZM2G169593	0.22445	0.0995	0.018	0.0795	0.34685	0.8341	0.03365	0.0127	-0.977833	0.780147	0.895873	-0.683734	0.312061	-0.122436	1.11737	1.5508
GRMZM2G169704	0.4971	0.00215	0.608	0.11105	0.54745	0.00195	0.98805	0.0254	-1.03061	-2.64723	-0.55148	1.72296	0.164157	2.56871	-0.0164975	1.37849
GRMZM2G169726	0.0653	0.9912	0.5232	0.9042	0.37855	0.01315	0.9908	0.01985	-1.01224	-0.0231242	-0.321498	0.366033	0.324939	-1.24432	0.0837845	-1.4495
GRMZM2G169884	0.0094	0.13855	0.51755	0.4342	0.87835	0.3322	0.00425	0.819	-7.36762	2.87583	-1.31403	0.96032	0.00738837	-1.60664	7.3438	0.264776
GRMZM2G169967	0.04945	0.22745	0.80785	0.0039	0.1522	0.57005	0.1729	0.93535	-3.13697	-0.828798	-0.0248708	3.30652	0.744779	-0.371875	1.25968	-0.141687
GRMZM2G170017	5e-05	0.0004	0.70545	0.2503	0.26635	0.02495	0.36275	0.8195	-3.798	2.11387	-0.308037	-0.314956	0.373109	-1.05522	0.463051	-0.421143
GRMZM2G170044	0.0098	0.1265	0.14865	0.20335	0.00625	0.2706	0.19655	0.0675	1.23083	0.65818	0.378428	-0.186896	1.15183	0.669674	0.585228	1.25586
GRMZM2G170388	0.0187	0.9698	0.03515	0.0047	0.0719	0.9727	0.71825	0.8511	2.07718	0.0901006	1.31605	-1.52222	-1.0072	0.0757382	-0.351827	-0.436408
GRMZM2G170400	0.03365	5e-05	0.00545	0.0069	0.3138	0.47185	0.00265	0.0311	-1.49274	-1.61982	-0.979194	2.51182	0.436161	-0.462252	1.39849	1.3397
GRMZM2G170448	0.7859	0.52115	0.2015	5e-05	0.15025	0.1937	0.1446	0.03375	0.547262	0.578798	1.3212	8.27146	1.97448	1.63439	1.98611	6.56554
GRMZM2G170555	0.7696	0.74225	0.11785	0.7738	0.276	0.7661	0.0498	0.01275	0.811238	-0.455721	-7.29722	-0.405757	-2.0849	-0.464666	8.81171	12.8226
GRMZM2G170577	0.24205	0.80775	0.7059	0.3451	0.011	0.04395	0.0261	0.0012	0.641005	0.199287	-0.377412	0.987207	1.02674	1.22523	1.26467	2.16706
GRMZM2G170595	0.85855	0.78695	0.50445	0.09365	0.0377	0.37995	0.04965	0.04905	-0.0254116	0.102371	0.31494	0.652497	0.793914	0.456696	0.948741	1.29275
GRMZM2G170982	0.00945	0.60955	0.2566	0.6581	0.0123	0.8573	0.23405	0.56155	1.11598	-0.177259	0.278792	0.471477	0.917362	0.196202	0.624462	0.0802521
GRMZM2G171096	0.8817	0.0158	0.90535	0.0446	0.03685	0.1261	0.0136	5e-05	-0.460424	2.85368	0.0130593	1.96165	0.78136	-1.00967	1.86682	3.31384
GRMZM2G171111	0.03125	0.49055	0.66185	0.00025	0.8478	0.02155	0.46765	0.0746	-1.47826	-0.247688	-0.175975	2.05564	0.1244	1.02127	0.379147	1.27047
GRMZM2G171139	0.48515	0.02875	0.57065	0.19975	0.01375	0.0957	0.02655	0.4964	-1.01865	1.07792	0.206732	-0.598635	1.0247	-0.882986	1.51	0.39045
GRMZM2G171223	0.04675	0.41505	0.2996	0.21515	0.8487	0.0158	0.9149	0.8124	1.4875	-0.639991	-0.977218	-0.510916	0.0317092	-1.66443	-0.107602	-0.671961
GRMZM2G171248	0.1004	0.4417	0.81575	0.2783	0.3465	0.54415	0.02155	0.03355	-2.54721	-0.566952	-0.1043	1.64111	0.503869	0.556577	2.85948	1.47098
GRMZM2G171408	0.0387	0.0108	0.6113	0.7986	0.01615	0.4536	0.0271	0.17875	-2.84257	-2.02237	-0.464528	0.749729	-1.22533	0.608786	1.94429	0.800508
GRMZM2G171484	0.0336	0.62255	0.6488	0.807	0.38385	0.6907	0.04245	0.0017	-1.50691	-0.243866	0.257974	-0.343421	0.342974	-0.176962	0.981886	2.20338
GRMZM2G171716	0.02195	0.08765	0.15935	0.0022	0.2017	0.2349	0.79375	0.1568	-1.94105	-0.695115	-0.758164	2.36448	-0.530216	0.610871	-0.138022	0.76899
GRMZM2G171781	0.0101	0.02325	0.28	0.0122	0.52245	0.179	0.8303	0.08185	-2.06796	-1.56642	-0.630521	2.15565	-0.278474	0.944082	0.164084	1.13064
GRMZM2G172204	0.51445	0.0014	0.00035	0.037	0.73565	0.87585	0.001	0.9543	-0.656903	-1.32601	1.45987	-0.994411	-0.168165	0.107552	1.54835	-0.16614
GRMZM2G172327	0.47115	0.9709	0.00965	0.1898	0.0157	0.18945	0.32375	0.29695	0.257897	0.0108691	-1.46443	1.23465	1.14723	-0.649969	0.594004	-0.861888
GRMZM2G172758	0.09875	0.0464	0.25155	0.2366	0.8635	0.31385	0.03695	0.0431	-8.27699	-2.06419	-1.03828	1.78901	0.080865	-0.884395	3.56493	1.80862
GRMZM2G172834	0.00475	0.40625	0.0495	0.1321	0.2449	0.01115	0.01425	0.8882	1.41714	0.424266	-1.06427	-0.289139	-0.512515	-1.17551	-1.19372	-0.0467757
GRMZM2G172932	0.00355	0.0016	0.2461	0.16555	0.69075	0.3793	0.0071	0.0542	-2.61645	-1.5721	-0.537359	1.00073	0.129734	0.482457	1.55566	1.31547
GRMZM2G173063	0.0366	0.54575	0.03265	0.3338	0.09965	0.2875	0.2306	0.7727	1.27232	0.351146	0.906615	-0.246951	-0.696147	-0.575095	0.708849	0.0827108
GRMZM2G173105	0.28545	0.0119	0.36125	0.2674	0.474	0.0112	0.01825	0.0031	-2.16258	-3.41053	0.373575	-0.590001	0.319426	2.20679	2.52185	2.15773
GRMZM2G173111	0.44645	0.9027	5e-05	0.7875	0.00715	0.5468	0.32425	0.8743	-0.856613	0.0225214	-2.67691	-0.132546	1.07393	0.44048	-0.523479	-0.14901
GRMZM2G173209	0.02545	0.0518	0.2348	0.1885	0.35675	0.4947	0.34045	0.0425	-1.71331	-1.07305	-0.550241	0.641608	0.38248	0.381538	0.643266	1.40613
GRMZM2G173315	0.19135	0.2129	5e-05	0.0108	0.18535	0.8596	0.24225	0.68415	0.230152	0.61038	1.7111	-0.855278	-0.568623	-0.0131871	-0.536696	0.127956
GRMZM2G173596	0.0005	0.03815	5e-05	0.0053	0.00465	0.0059	0.0872	0.28	2.9571	1.305	2.17708	2.82381	2.74804	3.61425	3.75025	-2.41453
GRMZM2G173669	0.01415	0.0305	0.00015	0.0003	0.02995	0.8934	0.0456	0.66405	-2.08435	0.928144	-2.3104	2.40491	-0.883564	-0.0634057	-1.02463	0.167061
GRMZM2G173718	0.0589	0.1116	0.0012	0.0026	0.0022	0.98345	0.00445	0.09185	1.27416	0.707606	1.61926	-1.82679	-1.46154	-0.00486486	-1.61563	-1.11043
GRMZM2G173826	0.0148	0.00375	0.41105	0.35325	0.3732	0.0522	0.0597	0.00125	-3.47052	-3.32015	-0.844398	-0.574156	0.352481	1.69992	2.10394	2.09072
GRMZM2G173882	0.23555	0.11255	0.0002	0.5803	5e-05	0.1597	0.00055	0.0001	0.496331	0.846399	2.19992	0.177654	2.22124	0.790356	2.18243	2.80083
GRMZM2G173965	0.00025	0.2745	0.0023	0.09095	5e-05	0.0007	0.0064	0.01195	1.84801	0.574134	1.19562	1.89889	2.6558	2.23888	2.17896	2.04082
GRMZM2G174048	0.00015	0.00145	0.8791	0.02815	0.6873	0.0052	0.07495	0.5798	2.97154	1.30326	0.0322952	-1.2914	0.117844	-1.30846	-0.832385	0.14416
GRMZM2G174310	0.33415	0.29175	0.0127	0.9807	0.39605	0.6377	0.19175	0.0025	0.741153	1.16112	-1.99794	0.328482	0.732169	0.652754	2.82526	4.53191
GRMZM2G174347	0.0102	0.1078	0.82375	0.0231	0.923	0.03065	0.7252	0.9695	1.13756	-0.542311	-0.0936735	-0.875554	-0.0431504	-0.874025	-0.178415	-0.480354
GRMZM2G174396	0.01115	0.8684	0.7047	0.63945	5e-05	0.0148	0.0612	0.00075	2.2281	-0.0699718	-0.450883	0.956821	2.70795	1.5902	1.3524	2.60017
GRMZM2G174449	0.42385	0.021	0.1988	0.57375	0.0661	5e-05	0.00025	0.3358	-1.37692	1.94037	0.502707	0.0784007	1.09318	-2.67035	-2.20044	-0.894698
GRMZM2G174699	0.0371	5e-05	0.55175	0.2252	0.26015	0.4595	0.0529	0.23875	1.71046	1.57745	0.289189	-0.962226	0.418012	-0.355805	-1.00685	-0.826025
GRMZM2G174896	0.5897	0.90605	0.1664	0.03925	0.01855	0.0975	0.0739	0.04575	0.52829	-0.0837586	-0.497952	0.793264	0.894561	0.684	0.791055	1.22109
GRMZM2G174917	0.031	0.43485	0.6581	0.00525	0.99105	0.33715	0.5535	0.6445	0.751585	-0.231545	-0.0482654	-1.0206	-0.0269988	-0.403502	-0.228351	-0.43996
GRMZM2G174975	0.00555	0.02115	5e-05	0.0011	0.3557	0.87555	0.26755	0.73935	1.56119	1.11892	1.85309	-1.47279	-0.451765	0.0316749	-0.628038	-0.401153
GRMZM2G174984	0.4881	0.8074	0.6442	0.0492	0.03745	0.27785	5e-05	0.068	0.912023	-0.175462	0.36859	-2.09447	1.34609	-0.709398	-3.99069	1.44891
[truncated: 921 more rows]

## Sheet: annotation
test_id	Best-hit-arabi-me	arabi-symbol	arabi-define	Best-hit-rice-me	rice-define
AC149829.2_FG002				LOC_Os03g07590.1	expressed protein
AC155610.2_FG007	AT5G41040.1		HXXXD-type acyl-transferase family protein	LOC_Os11g31090.1	transferase family protein, putative, expressed
AC177897.2_FG002	AT2G38920.1		SPX (SYG1/Pho81/XPR1) domain-containing protein / zinc finger (C3HC4-type RING finger) protein-related	LOC_Os03g44810.1	expressed protein
AC185474.3_FG005
AC186512.3_FG001
AC187262.4_FG007
AC187896.3_FG006				LOC_Os01g55080.1	expressed protein
AC190480.1_FG007	AT2G39210.1		Major facilitator superfamily protein	LOC_Os03g58580.1	nodulin, putative, expressed
AC190623.3_FG001	AT2G30570.1	PSBW	photosystem II reaction center W	LOC_Os01g56680.2	photosystem II reaction center W protein, chloroplast precursor, putative, expressed
AC190743.3_FG012	AT3G01150.1	ATPTB1,PTB,PTB1	polypyrimidine tract-binding protein 1	LOC_Os03g25980.2	polypyrimidine tract-binding protein, putative, expressed
AC190752.2_FG002
AC191113.2_FG002	AT5G64550.1		loricrin-related	LOC_Os04g54830.1	expressed protein
AC193786.3_FG005	AT3G56970.1	BHLH038,ORG2	basic helix-loop-helix (bHLH) DNA-binding superfamily protein	LOC_Os01g72370.1	helix-loop-helix DNA-binding domain containing protein, expressed
AC194695.3_FG003	AT2G05910.1		Protein of unknown function (DUF567)	LOC_Os04g36830.1	DUF567 domain containing protein, putative, expressed
AC195834.3_FG005
AC195860.3_FG005	AT1G69750.1	ATCOX19-2,COX19-2	cytochrome c oxidase 19-2	LOC_Os02g20940.2	CHCH domain containing protein, expressed
AC196961.2_FG003	AT3G53730.1		Histone superfamily protein	LOC_Os01g61920.1	Core histone H2A/H2B/H3/H4 domain containing protein, putative, expressed
AC197699.3_FG002	AT3G63520.1	ATCCD1,ATNCED1,CCD1,NCED1	carotenoid cleavage dioxygenase 1	LOC_Os08g28240.1	carotenoid cleavage dioxygenase, putative, expressed
AC197705.4_FG001	AT4G33070.1		Thiamine pyrophosphate dependent pyruvate decarboxylase family protein	LOC_Os05g39310.1	thiamine pyrophosphate enzyme, C-terminal TPP binding domain containing protein, expressed
AC197705.4_FG003	AT5G01300.1		PEBP (phosphatidylethanolamine-binding protein) family protein	LOC_Os05g39250.1	phosphatidylethanolamine-binding protein, putative, expressed
AC197705.4_FG004	AT1G20823.1		RING/U-box superfamily protein	LOC_Os05g39260.1	zinc finger, C3HC4 type domain containing protein, expressed
AC198773.3_FG002	AT1G06250.1		alpha/beta-Hydrolases superfamily protein	LOC_Os05g49830.1	lipase class 3 family protein, putative, expressed
AC198937.4_FG003	AT5G10870.1	ATCM2,CM2	chorismate mutase 2	LOC_Os08g34290.1	chorismate mutase, chloroplast precursor, putative, expressed
AC199476.4_FG004
AC200124.3_FG002
AC202864.3_FG002	AT5G25830.1	GATA12	GATA transcription factor 12	LOC_Os05g44400.1	GATA zinc finger domain containing protein, expressed
AC203381.3_FG006				LOC_Os01g55080.1	expressed protein
AC203571.3_FG001	AT2G44600.1			LOC_Os02g46420.1	transposon protein, putative, unclassified, expressed
AC203753.4_FG006	AT3G23640.1	HGL1	heteroglycan glucosidase 1	LOC_Os07g23880.1	glycosyl hydrolase, family 31, putative, expressed
AC203966.5_FG003	AT3G53010.1		Domain of unknown function (DUF303)	LOC_Os03g64050.1	receptor protein kinase, putative, expressed
AC203989.4_FG001	AT5G15120.1		Protein of unknown function (DUF1637)	LOC_Os12g42860.1	2-aminoethanethiol dioxygenase, putative, expressed
AC204611.4_FG002
AC204662.3_FG005
AC204711.3_FG002	AT4G38650.1		Glycosyl hydrolase family 10 protein	LOC_Os05g23924.1	glycosyl hydrolase family 10 protein, putative, expressed
AC204711.3_FG003	AT5G66040.1	STR16	sulfurtransferase protein 16	LOC_Os04g17660.1	rhodanese-like domain containing protein, putative, expressed
AC205154.3_FG005	AT5G42180.1		Peroxidase superfamily protein	LOC_Os05g04410.1	peroxidase precursor, putative, expressed
AC205274.3_FG001	AT2G14610.1	ATPR1,PR 1,PR1	pathogenesis-related gene 1	LOC_Os01g28500.1	SCP-like extracellular protein, expressed
AC205362.4_FG002	AT5G49630.1	AAP6	amino acid permease 6	LOC_Os12g09300.1	amino acid transporter, putative, expressed
AC206350.3_FG005	AT1G07730.2		Disease resistance-responsive (dirigent-like protein) family protein	LOC_Os01g06250.1	dirigent, putative, expressed
AC206951.3_FG016	AT1G72360.3	HRE1	Integrase-type DNA-binding superfamily protein	LOC_Os03g08500.1	AP2 domain containing protein, expressed
AC206951.3_FG017	AT1G72360.2	HRE1	Integrase-type DNA-binding superfamily protein	LOC_Os03g08500.1	AP2 domain containing protein, expressed
AC208015.3_FG005
AC208077.3_FG004				LOC_Os04g52460.1	retrotransposon protein, putative, unclassified, expressed
AC208110.2_FG006	AT3G03130.1			LOC_Os04g50960.1	expressed protein
AC208201.3_FG002	AT2G30020.1		Protein phosphatase 2C family protein	LOC_Os03g18150.1	protein phosphatase 2C, putative, expressed
AC208201.3_FG003	AT3G55990.1	ESK1,TBL29	Plant protein of unknown function (DUF828)	LOC_Os03g18140.1	expressed protein
AC208897.3_FG004	AT5G26340.1	ATSTP13,MSS1,STP13	Major facilitator superfamily protein	LOC_Os03g11900.1	transporter family protein, putative, expressed
AC209050.3_FG003	AT1G80840.1	ATWRKY40,WRKY40	WRKY DNA-binding protein 40	LOC_Os06g44010.1	WRKY28, expressed
AC209636.2_FG003	AT5G16080.1	AtCXE17,CXE17	carboxyesterase 17	LOC_Os05g33940.1	alpha/beta hydrolase fold, putative, expressed
AC209784.3_FG007	AT3G12580.1	ATHSP70,HSP70	heat shock protein 70	LOC_Os05g38530.1	DnaK family protein, putative, expressed
AC210003.2_FG004	AT2G18980.1		Peroxidase superfamily protein	LOC_Os04g56180.1	peroxidase precursor, putative, expressed
AC210013.4_FG017	AT3G57510.1	ADPG1	Pectin lyase-like superfamily protein	LOC_Os07g10740.1	polygalacturonase, putative, expressed
AC210102.3_FG004	AT5G49810.1	MMT	methionine S-methyltransferase	LOC_Os05g01470.1	methionine S-methyltransferase, putative, expressed
AC210173.4_FG005	AT4G36220.1	CYP84A1,FAH1	ferulic acid 5-hydroxylase 1	LOC_Os10g36848.1	cytochrome P450, putative, expressed
AC210193.4_FG002				LOC_Os01g55000.1	expressed protein
AC210616.4_FG003	AT1G34580.1		Major facilitator superfamily protein	LOC_Os02g36414.1	transporter family protein, putative, expressed
AC210659.3_FG001				LOC_Os09g13590.1	expressed protein
AC211164.5_FG004	AT5G67400.1	RHS19	root hair specific 19	LOC_Os09g32964.1	peroxidase precursor, putative, expressed
AC212219.3_FG005	AT3G11180.1		2-oxoglutarate (2OG) and Fe(II)-dependent oxygenase superfamily protein	LOC_Os03g18030.1	leucoanthocyanidin dioxygenase, putative, expressed
AC212347.3_FG002				LOC_Os06g34280.1	expressed protein
AC212835.3_FG002	AT5G07475.1		Cupredoxin superfamily protein	LOC_Os04g46130.1	plastocyanin-like domain containing protein, putative, expressed
AC214360.3_FG001	AT1G79460.1	ATKS,ATKS1,GA2,KS,KS1	Terpenoid cyclases/Protein prenyltransferases superfamily protein	LOC_Os02g36220.1	terpene synthase, putative, expressed
AC214508.3_FG003
AC215201.3_FG008	AT2G40435.1			LOC_Os05g27090.1	basic helix-loop-helix domain containing protein, expressed
AC215298.2_FG001
AC216589.3_FG004
AC217051.3_FG006	AT2G27550.1	ATC	centroradialis	LOC_Os04g33570.1	RCN4 Centroradialis-like1 homologous to TFL1 gene; contains Pfam profile PF01161: Phosphatidylethanolamine-binding protein, expressed
AC217293.3_FG007	AT1G21270.1	WAK2	wall-associated kinase 2	LOC_Os10g06090.1	OsWAK104 - OsWAK receptor-like protein kinase, expressed
AC217300.3_FG005	AT5G13510.1		Ribosomal protein L10 family protein	LOC_Os03g17580.1	ribosomal protein L10, putative, expressed
AC217910.3_FG004	AT5G54300.1		Protein of unknown function (DUF761)	LOC_Os08g31090.1	expressed protein
AC217975.3_FG001	AT3G06483.1	ATPDHK,PDK	pyruvate dehydrogenase kinase	LOC_Os07g44330.2	kinase, putative, expressed
AC218998.2_FG001	AT5G25140.1	CYP71B13	cytochrome P450, family 71, subfamily B, polypeptide 13	LOC_Os04g10160.1	cytochrome P450, putative, expressed
AC218998.2_FG011	AT4G02780.1	ABC33,ATCPS1,CPS,CPS1,GA1	Terpenoid cyclases/Protein prenyltransferases superfamily protein	LOC_Os02g36210.1	ent-kaurene synthase, chloroplast precursor, putative, expressed
AC219043.3_FG003	AT2G37530.1			LOC_Os01g05850.1	expressed protein
AC220927.3_FG007	AT4G08950.1	EXO	Phosphate-responsive 1 family protein	LOC_Os02g52040.1	phosphate-induced protein 1 conserved region domain containing protein, expressed
AC225176.2_FG003
AC225564.3_FG004				LOC_Os03g56420.1	expressed protein
AC225718.2_FG006	AT2G46600.1		Calcium-binding EF-hand family protein	LOC_Os06g46950.1	EF hand family protein, putative, expressed
AC225718.2_FG009	AT4G10270.1		Wound-responsive family protein	LOC_Os06g46970.1	wound induced protein, putative, expressed
AC226235.2_FG001	AT1G75290.1		NAD(P)-binding Rossmann-fold superfamily protein	LOC_Os01g01660.1	isoflavone reductase, putative, expressed
AC226546.2_FG004
AC230011.2_FG002	AT3G14460.1		LRR and NB-ARC domains-containing disease resistance protein	LOC_Os01g35254.1	transposon protein, putative, CACTA, En/Spm sub-class, expressed
AC233851.1_FG017				LOC_Os01g58100.1	polyphenol oxidase, putative, expressed
AC233863.1_FG001	AT2G24762.1	AtGDU4,GDU4	glutamine dumper 4	LOC_Os06g42660.1	expressed protein
AC233863.1_FG002	AT4G31730.1	GDU1	glutamine dumper 1	LOC_Os06g42660.1	expressed protein
AC233899.1_FG002	AT1G72210.1		basic helix-loop-helix (bHLH) DNA-binding superfamily protein	LOC_Os03g08930.1	helix-loop-helix DNA-binding protein, putative, expressed
AC233953.1_FG004	AT3G26700.1		Protein kinase superfamily protein	LOC_Os01g70970.1	protein kinase, putative, expressed
AC233955.1_FG003	AT1G56430.1	ATNAS4,NAS4	nicotianamine synthase 4	LOC_Os03g19427.1	nicotianamine synthase, putative, expressed
AC233966.1_FG001	AT5G45275.1		Major facilitator superfamily protein	LOC_Os11g01590.1	nodulin, putative, expressed
AC234163.1_FG002	AT4G37980.1	ATCAD7,CAD7,ELI3,ELI3-1	elicitor-activated gene 3-1	LOC_Os09g23560.1	dehydrogenase, putative, expressed
AC234185.1_FG004	AT1G30820.1		CTP synthase family protein	LOC_Os05g49770.1	CTP synthase, putative, expressed
AC234520.1_FG002	AT4G37180.1		Homeodomain-like superfamily protein	LOC_Os12g39640.1	MYB family transcription factor, putative, expressed
AC234520.1_FG003	AT2G03500.1		Homeodomain-like superfamily protein	LOC_Os12g39640.1	MYB family transcription factor, putative, expressed
AF546187.1_FG012	AT3G49930.1		C2H2 and C2HC zinc fingers superfamily protein	LOC_Os03g41390.1	ZOS3-15 - C2H2 zinc finger protein, expressed
GRMZM2G000035	AT1G49000.1			LOC_Os01g02130.1	expressed protein
GRMZM2G000158	AT3G23030.1	IAA2	indole-3-acetic acid inducible 2	LOC_Os06g07040.1	OsIAA20 - Auxin-responsive Aux/IAA gene family member, expressed
GRMZM2G000166	AT1G29000.1		Heavy metal transport/detoxification superfamily protein	LOC_Os04g50020.1	heavy-metal-associated domain-containing protein, putative, expressed
GRMZM2G000326	AT2G38870.1		Serine protease inhibitor, potato inhibitor I-type family protein	LOC_Os12g25090.2	expressed protein
GRMZM2G000520	AT5G52020.1		Integrase-type DNA-binding superfamily protein	LOC_Os02g45420.1	AP2 domain containing protein, expressed
GRMZM2G000608	AT1G54385.2		ARM repeat superfamily protein	LOC_Os11g37100.1	expressed protein
GRMZM2G000614	AT1G59870.1	ABCG36,ATABCG36,ATPDR8,PDR8,PEN3	ABC-2 and Plant PDR ABC-type transporter family protein	LOC_Os01g52560.1	Plant PDR ABC transporter associated domain containing protein, expressed
GRMZM2G000739	AT5G40850.1	UPM1	urophorphyrin methylase 1	LOC_Os01g44050.1	siroheme synthase, putative, expressed
GRMZM2G000741	AT1G72820.1		Mitochondrial substrate carrier family protein	LOC_Os03g07890.1	mitochondrial carrier protein, putative, expressed
GRMZM2G000825	AT3G51280.1		Tetratricopeptide repeat (TPR)-like superfamily protein	LOC_Os09g36740.1	tetratricopeptide repeat domain containing protein, expressed
GRMZM2G000836	AT3G20880.1	WIP4	WIP domain protein 4	LOC_Os05g37190.1	ZOS5-08 - C2H2 zinc finger protein, expressed
GRMZM2G000932	AT4G24050.1		NAD(P)-binding Rossmann-fold superfamily protein	LOC_Os06g03830.1	retinol dehydrogenase, putative, expressed
GRMZM2G001035	AT3G43660.1		Vacuolar iron transporter (VIT) family protein	LOC_Os04g45520.1	integral membrane protein, putative, expressed
GRMZM2G001114	AT1G08050.1		Zinc finger (C3HC4-type RING finger) family protein	LOC_Os09g12720.1	zinc finger, C3HC4 type domain containing protein, expressed
GRMZM2G001205	AT5G59820.1	RHL41,ZAT12	C2H2-type zinc finger family protein	LOC_Os05g02390.1	ZOS5-02 - C2H2 zinc finger protein, expressed
GRMZM2G001514	AT2G20520.1	FLA6	FASCICLIN-like arabinogalactan 6	LOC_Os05g48900.1	fasciclin domain containing protein, expressed
GRMZM2G001645	AT1G76490.1	HMG1,HMGR1	hydroxy methylglutaryl CoA reductase 1	LOC_Os09g31970.1	3-hydroxy-3-methylglutaryl-coenzyme A reductase, putative, expressed
GRMZM2G001653	AT1G08380.1	PSAO	photosystem I subunit O	LOC_Os04g33830.1	membrane protein, putative, expressed
GRMZM2G001696	AT4G37870.1	PCK1,PEPCK	phosphoenolpyruvate carboxykinase 1	LOC_Os03g15050.2	phosphoenolpyruvate carboxykinase, putative, expressed
GRMZM2G001708
GRMZM2G001816	AT5G45775.2		Ribosomal L5P family protein	LOC_Os02g14059.1	ribosomal protein L5, putative, expressed
GRMZM2G001930	AT1G32640.1	ATMYC2,JAI1,JIN1,MYC2,RD22BP1,ZBF1	Basic helix-loop-helix (bHLH) DNA-binding family protein	LOC_Os10g42430.1	transcription factor MYC7E, putative, expressed
GRMZM2G002128	AT2G38090.1		Duplicated homeodomain-like superfamily protein	LOC_Os05g37730.1	MYB family transcription factor, putative, expressed
GRMZM2G002147	AT4G15830.1		ARM repeat superfamily protein	LOC_Os01g70560.1	expressed protein
GRMZM2G002260	AT1G58370.1	ATXYN1,RXF12	glycosyl hydrolase family 10 protein / carbohydrate-binding domain-containing protein	LOC_Os03g47010.1	glycosyl hydrolase family 10 protein, putative, expressed
GRMZM2G002396	AT4G15610.1		Uncharacterised protein family (UPF0497)	LOC_Os07g26110.1	membrane associated DUF588 domain containing protein, putative, expressed
GRMZM2G002420
GRMZM2G002523	AT5G17420.1	ATCESA7,CESA7,IRX3,MUR10	Cellulose synthase family protein	LOC_Os09g25490.1	CESA9 - cellulose synthase, expressed
GRMZM2G002704	AT2G36690.1		2-oxoglutarate (2OG) and Fe(II)-dependent oxygenase superfamily protein	LOC_Os08g44590.1	gibberellin 20 oxidase 2, putative, expressed
GRMZM2G002830	AT3G20060.1	UBC19	ubiquitin-conjugating enzyme19	LOC_Os01g16650.1	ubiquitin-conjugating enzyme, putative, expressed
GRMZM2G002915	AT3G01470.1	ATHB-1,ATHB1,HAT5,HB-1,HD-ZIP-1	homeobox 1	LOC_Os09g21180.1	homeobox associated leucine zipper, putative, expressed
GRMZM2G002948				LOC_Os09g38400.1	prostatic spermine-binding protein precursor, putative, expressed
GRMZM2G002993	AT3G54950.1	PLA IIIA,PLP7	patatin-like protein 6	LOC_Os12g41720.1	PLA IIIA/PLP7, putative, expressed
GRMZM2G003138	AT2G28630.1	KCS12	3-ketoacyl-CoA synthase 12	LOC_Os03g26530.1	3-ketoacyl-CoA synthase, putative, expressed
GRMZM2G003165	AT4G12730.1	FLA2	FASCICLIN-like arabinogalactan 2	LOC_Os09g07350.1	fasciclin-like arabinogalactan protein 8 precursor, putative, expressed
GRMZM2G003426				LOC_Os08g32120.1	expressed protein
GRMZM2G003558	AT2G27050.1	AtEIL1,EIL1	ETHYLENE-INSENSITIVE3-like 1	LOC_Os07g48630.2	ethylene-insensitive 3, putative, expressed
GRMZM2G003752	AT3G60900.1	FLA10	FASCICLIN-like arabinogalactan-protein 10	LOC_Os04g48490.1	fasciclin-like arabinogalactan protein, putative, expressed
GRMZM2G003930	AT2G01275.2		RING/FYVE/PHD zinc finger superfamily protein	LOC_Os01g03100.2	protein binding protein, putative, expressed
GRMZM2G003970
GRMZM2G004010
GRMZM2G004106	AT2G02850.1	ARPN	plantacyanin	LOC_Os03g50160.1	plastocyanin-like domain containing protein, putative, expressed
GRMZM2G004161	AT3G48360.1	ATBT2,BT2	BTB and TAZ domain protein 2	LOC_Os01g68020.1	BTBZ2 - Bric-a-Brac, Tramtrack, and Broad Complex BTB domain with TAZ zinc finger and Calmodulin-binding domains, expressed
GRMZM2G004207	AT2G05940.1		Protein kinase superfamily protein	LOC_Os09g27010.1	tyrosine protein kinase domain containing protein, putative, expressed
GRMZM2G004211	AT4G35000.1	APX3	ascorbate peroxidase 3	LOC_Os04g14680.1	OsAPx3 - Peroxisomal Ascorbate Peroxidase encoding gene 5,8, expressed
GRMZM2G004528	AT4G39800.1	ATIPS1,ATMIPS1,MI-1-P SYNTHASE,MIPS1	myo-inositol-1-phosphate synthase 1	LOC_Os03g09250.1	inositol-3-phosphate synthase, putative, expressed
GRMZM2G004590	AT2G21940.4	ATSK1,SK1	shikimate kinase 1	LOC_Os04g54800.1	shikimate kinase, putative, expressed
GRMZM2G004732	AT1G61660.1		basic helix-loop-helix (bHLH) DNA-binding superfamily protein	LOC_Os08g08160.1	expressed protein
GRMZM2G004748	AT4G25960.1	PGP2	P-glycoprotein 2	LOC_Os02g46680.1	multidrug resistance protein, putative, expressed
GRMZM2G004909	AT3G18280.1		Bifunctional inhibitor/lipid-transfer protein/seed storage 2S albumin superfamily protein	LOC_Os05g47700.1	LTPL152 - Protease inhibitor/seed storage/LTP family protein precursor, expressed
GRMZM2G004984	AT5G58400.1		Peroxidase superfamily protein	LOC_Os03g25360.1	peroxidase precursor, putative, expressed
GRMZM2G005024	AT5G54810.1	ATTSB1,TRP2,TRPB,TSB1	tryptophan synthase beta-subunit 1	LOC_Os08g04180.1	tryptophan synthase beta chain 1, putative, expressed
GRMZM2G005082	AT5G56590.1		O-Glycosyl hydrolases family 17 protein	LOC_Os01g53750.1	glucan endo-1,3-beta-glucosidase precursor, putative, expressed
GRMZM2G005290	AT1G03230.1		Eukaryotic aspartyl protease family protein	LOC_Os01g71090.1	xylanase inhibitor, putative, expressed
GRMZM2G005310	AT1G69770.1	CMT3	chromomethylase 3	LOC_Os03g12570.1	expressed protein
GRMZM2G005314
GRMZM2G005361
GRMZM2G005454	AT1G70230.1	TBL27	TRICHOME BIREFRINGENCE-LIKE 27	LOC_Os07g15320.1	leaf senescence related protein, putative, expressed
GRMZM2G005459	AT4G03110.1	AtRBP-DR1,RBP-DR1	RNA-binding protein-defense related 1	LOC_Os01g71200.1	RNA recognition motif containing protein, putative, expressed
GRMZM2G005633	AT3G54420.1	ATCHITIV,ATEP3,CHIV,EP3	homolog of carrot EP3-3 chitinase	LOC_Os04g41680.1	CHIT3 - Chitinase family protein precursor, expressed
GRMZM2G005721
GRMZM2G005840	AT2G04240.2	XERICO	RING/U-box superfamily protein	LOC_Os09g30160.1	zinc finger, C3HC4 type domain containing protein, expressed
GRMZM2G005954	AT1G19180.1	JAZ1,TIFY10A	jasmonate-zim-domain protein 1	LOC_Os09g26780.1	zinc-finger protein, putative, expressed
GRMZM2G005991	AT1G05450.2		Bifunctional inhibitor/lipid-transfer protein/seed storage 2S albumin superfamily protein	LOC_Os03g57980.1	LTPL99 - Protease inhibitor/seed storage/LTP family protein precursor, expressed
GRMZM2G006197	AT1G76250.1			LOC_Os02g02730.1	expressed protein
GRMZM2G006363				LOC_Os12g34500.1	expressed protein
GRMZM2G006490
GRMZM2G006631	AT1G72210.1		basic helix-loop-helix (bHLH) DNA-binding superfamily protein	LOC_Os03g08930.1	helix-loop-helix DNA-binding protein, putative, expressed
GRMZM2G006644	AT2G40860.1		protein kinase family protein / protein phosphatase 2C ( PP2C) family protein	LOC_Os01g36080.1	protein phosphatase 2C containing protein, expressed
GRMZM2G006716	AT5G06570.1		alpha/beta-Hydrolases superfamily protein	LOC_Os07g06860.1	gibberellin receptor GID1L2, putative, expressed
GRMZM2G006762	AT5G18280.1	APY2,ATAPY2	apyrase 2	LOC_Os12g02980.1	nucleoside-triphosphatase, putative, expressed
GRMZM2G006765
GRMZM2G006853	AT4G11650.1	ATOSM34,OSM34	osmotin 34	LOC_Os12g43430.1	thaumatin, putative, expressed
GRMZM2G006973	AT5G07270.1	XBAT33	XB3 ortholog 3 in Arabidopsis thaliana	LOC_Os06g03800.1	pollen ankyrin, putative, expressed
GRMZM2G006981				LOC_Os03g18490.1	RPGR, putative, expressed
GRMZM2G007057	AT3G20060.1	UBC19	ubiquitin-conjugating enzyme19	LOC_Os01g16650.1	ubiquitin-conjugating enzyme, putative, expressed
GRMZM2G007249	AT1G05010.1	ACO4,EAT1,EFE	ethylene-forming enzyme	LOC_Os09g27820.1	1-aminocyclopropane-1-carboxylate oxidase protein, putative, expressed
GRMZM2G007698	AT3G48280.1	CYP71A25	cytochrome P450, family 71, subfamily A, polypeptide 25	LOC_Os08g01510.1	cytochrome P450, putative, expressed
GRMZM2G007729	AT5G51440.1		HSP20-like chaperones superfamily protein	LOC_Os02g52150.1	heat shock 22 kDa protein, mitochondrial precursor, putative, expressed
GRMZM2G007953	AT1G75500.2	WAT1	Walls Are Thin 1	LOC_Os08g44750.1	auxin-induced protein 5NG4, putative, expressed
GRMZM2G007969				LOC_Os08g37070.1	expressed protein
GRMZM2G008033	AT3G06868.1			LOC_Os06g11510.1	expressed protein
GRMZM2G008106	AT1G08500.1	AtENODL18,ENODL18	early nodulin-like protein 18	LOC_Os12g26880.1	plastocyanin-like domain containing protein, putative, expressed
GRMZM2G008309	AT1G61260.1		Protein of unknown function (DUF761)	LOC_Os07g37620.1	fiber expressed protein, putative, expressed
GRMZM2G008316	AT3G18180.1		Glycosyltransferase family 61 protein	LOC_Os06g20570.1	glycosyltransferase, putative, expressed
GRMZM2G008353	AT4G08950.1	EXO	Phosphate-responsive 1 family protein	LOC_Os06g11660.1	phosphate-induced protein 1 conserved region domain containing protein, expressed
GRMZM2G008367	AT4G25780.1		CAP (Cysteine-rich secretory proteins, Antigen 5, and Pathogenesis-related 1 protein) superfamily protein	LOC_Os02g54570.1	SCP-like extracellular protein, expressed
GRMZM2G008507	AT4G10120.2	ATSPS4F	Sucrose-phosphate synthase family protein	LOC_Os11g12810.1	sucrose-phosphate synthase, putative, expressed
GRMZM2G008712	AT1G24625.1	ZFP7	zinc finger protein 7	LOC_Os07g40300.1	ZOS7-10 - C2H2 zinc finger protein, expressed
GRMZM2G008740				LOC_Os07g36810.1	expressed protein
GRMZM2G008773	AT5G62150.1		peptidoglycan-binding LysM domain-containing protein	LOC_Os03g02685.1	lysM domain containing protein, putative, expressed
GRMZM2G008819	AT2G32300.1	UCC1	uclacyanin 1	LOC_Os06g11490.1	plastocyanin-like domain containing protein, putative, expressed
GRMZM2G009080	AT4G17670.1		Protein of unknown function (DUF581)	LOC_Os06g50080.1	DUF581 domain containing protein, expressed
GRMZM2G009097	AT1G05835.1		PHD finger protein	LOC_Os11g28940.1	expressed protein
GRMZM2G009103	AT5G64700.1		nodulin MtN21 /EamA-like transporter family protein	LOC_Os07g34070.1	auxin-induced protein 5NG4, putative, expressed
GRMZM2G009125	AT1G22360.1	AtUGT85A2,UGT85A2	UDP-glucosyl transferase 85A2	LOC_Os04g37820.1	cytokinin-O-glucosyltransferase 2, putative, expressed
GRMZM2G009139	AT3G02645.1		Plant protein of unknown function (DUF247)	LOC_Os06g08120.1	plant protein of unknown function domain containing protein, expressed
GRMZM2G009188	AT5G50600.1	ATHSD1,HSD1	hydroxysteroid dehydrogenase 1	LOC_Os11g30560.1	dehydrogenase/reductase, putative, expressed
GRMZM2G009223	AT1G61800.1	ATGPT2,GPT2	glucose-6-phosphate/phosphate translocator 2	LOC_Os07g34006.1	transporter family protein, putative, expressed
GRMZM2G009387	AT1G24270.1			LOC_Os11g29810.1	expressed protein
GRMZM2G009478	AT1G69010.1	BIM2	BES1-interacting Myc-like protein 2	LOC_Os09g29930.1	transcription factor BIM2, putative, expressed
GRMZM2G009555
GRMZM2G009719	AT3G62550.1		Adenine nucleotide alpha hydrolases-like superfamily protein	LOC_Os01g19820.1	universal stress protein domain containing protein, putative, expressed
GRMZM2G009804	AT5G13810.1		Glutaredoxin family protein	LOC_Os07g46570.1	glutaredoxin, putative, expressed
GRMZM2G009818	AT4G28650.1		Leucine-rich repeat transmembrane protein kinase family protein	LOC_Os03g05140.1	receptor-like protein kinase 2 precursor, putative, expressed
GRMZM2G009913	AT2G33560.2	BUBR1	BUB1-related (BUB1: budding uninhibited by benzymidazol 1)	LOC_Os02g10020.1	Mad3/BUB1 homology region 1 domain containing protein, expressed
GRMZM2G010011	AT4G15080.1		DHHC-type zinc finger family protein	LOC_Os04g49560.1	zinc finger family protein, putative, expressed
GRMZM2G010016	AT3G03280.1			LOC_Os01g19880.1	expressed protein
GRMZM2G010105	AT1G65470.1	FAS1,NFB2	chromatin assembly factor-1 (FASCIATA1) (FAS1)	LOC_Os01g67100.1	expressed protein
GRMZM2G010251	AT1G08090.1	ACH1,ATNRT2.1,ATNRT2:1,LIN1,NRT2,NRT2.1,NRT2:1,NRT2;1AT	nitrate transporter 2:1	LOC_Os02g02170.1	transporter, major facilitator family, putative, expressed
GRMZM2G010280	AT5G60770.1	ATNRT2.4,NRT2.4	nitrate transporter 2.4	LOC_Os02g02170.1	transporter, major facilitator family, putative, expressed
GRMZM2G010306	AT1G53140.1	DRP5A	Dynamin related protein 5A	LOC_Os01g54420.1	dynamin family protein, putative, expressed
GRMZM2G010348	AT4G10040.1	CYTC-2	cytochrome c-2	LOC_Os05g34770.1	cytochrome c, putative, expressed
GRMZM2G010372	AT1G75500.1	WAT1	Walls Are Thin 1	LOC_Os08g44750.1	auxin-induced protein 5NG4, putative, expressed
GRMZM2G010468	AT2G30490.1	ATC4H,C4H,CYP73A5,REF3	cinnamate-4-hydroxylase	LOC_Os01g60450.1	cytochrome P450, putative, expressed
GRMZM2G010640	AT1G30870.1		Peroxidase superfamily protein	LOC_Os07g31610.1	peroxidase precursor, putative, expressed
GRMZM2G010765	AT5G52450.1		MATE efflux family protein	LOC_Os04g30490.1	MATE efflux family protein, putative, expressed
GRMZM2G010783	AT5G27760.1		Hypoxia-responsive family protein	LOC_Os07g47670.1	hypoxia-responsive family protein, putative, expressed
GRMZM2G010884	AT1G61520.3	LHCA3	photosystem I light harvesting complex gene 3	LOC_Os02g10390.1	chlorophyll A-B binding protein, putative, expressed
GRMZM2G010909	AT5G01740.1		Nuclear transport factor 2 (NTF2) family protein	LOC_Os03g18770.1	wound-induced protein WI12, putative, expressed
GRMZM2G010924	AT3G54200.1		Late embryogenesis abundant (LEA) hydroxyproline-rich glycoprotein family	LOC_Os07g34040.1	harpin-induced protein 1 domain containing protein, expressed
GRMZM2G011006	AT5G56550.1	ATOXS3,OXS3	oxidative stress 3	LOC_Os02g45930.1	expressed protein
GRMZM2G011347	AT5G24030.1	SLAH3	SLAC1 homologue 3	LOC_Os01g43460.2	C4-dicarboxylate transporter/malic acid transport protein, expressed
GRMZM2G011422	AT5G57620.1	AtMYB36,MYB36	myb domain protein 36	LOC_Os08g15020.1	MYB family transcription factor, putative, expressed
GRMZM2G011523				LOC_Os01g04040.1	BBTI11 - Bowman-Birk type bran trypsin inhibitor precursor, putative, expressed
GRMZM2G011592	AT2G38170.1	ATCAX1,CAX1,RCI4	cation exchanger 1	LOC_Os01g37690.1	sodium/calcium exchanger protein, putative, expressed
GRMZM2G012183
GRMZM2G012224	AT3G08030.1		Protein of unknown function, DUF642	LOC_Os03g59300.1	expressed protein
GRMZM2G012397	AT1G30380.1	PSAK	photosystem I subunit K	LOC_Os07g05480.1	photosystem I reaction center subunit, chloroplast precursor, putative, expressed
GRMZM2G012412	AT3G27470.1		Protein of unknown function (DUF707)	LOC_Os06g51200.1	lysine ketoglutarate reductase trans-splicing related 1, putative, expressed
GRMZM2G012413	AT4G35730.1		Regulator of Vps4 activity in the MVB pathway protein	LOC_Os09g37510.1	DUF292 domain containing protein, expressed
GRMZM2G012904	AT4G32460.2		Protein of unknown function, DUF642	LOC_Os02g11040.1	expressed protein
GRMZM2G012970	AT2G38370.1		Plant protein of unknown function (DUF827)	LOC_Os03g22040.1	expressed protein
GRMZM2G013002	AT1G65680.1	ATEXPB2,ATHEXP BETA 1.4,EXPB2	expansin B2	LOC_Os10g40730.1	expansin precursor, putative, expressed
GRMZM2G013082	AT5G23190.1	CYP86B1	cytochrome P450, family 86, subfamily B, polypeptide 1	LOC_Os10g34480.1	cytochrome P450, putative, expressed
GRMZM2G013152	AT3G01820.1		P-loop containing nucleoside triphosphate hydrolases superfamily protein	LOC_Os08g02540.1	adenylate kinase, putative, expressed
GRMZM2G013206	AT5G26330.1		Cupredoxin superfamily protein	LOC_Os03g59280.1	plastocyanin-like domain containing protein, putative, expressed
GRMZM2G013324	AT4G26690.1	GPDL2,MRH5,SHV3	PLC-like phosphodiesterase family protein	LOC_Os02g37590.1	glycerophosphoryl diester phosphodiesterase family protein, putative, expressed
GRMZM2G013430	AT1G55920.1	ATSERAT2;1,SAT1,SAT5,SERAT2;1	serine acetyltransferase 2;1	LOC_Os03g10050.1	serine acetyltransferase protein, putative, expressed
GRMZM2G013448	AT2G19590.1	ACO1,ATACO1	ACC oxidase 1	LOC_Os01g39860.1	1-aminocyclopropane-1-carboxylate oxidase protein, putative, expressed
GRMZM2G013465	AT5G25510.1		Protein phosphatase 2A regulatory B subunit family protein	LOC_Os05g48150.1	transposon protein, putative, unclassified, expressed
GRMZM2G013530	AT5G48930.1	HCT	hydroxycinnamoyl-CoA shikimate/quinate hydroxycinnamoyl transferase	LOC_Os09g37200.1	transferase family protein, putative, expressed
GRMZM2G013581	AT3G46130.1	ATMYB48,ATMYB48-1,ATMYB48-2,ATMYB48-3,MYB48	myb domain protein 48	LOC_Os05g02420.2	expressed protein
GRMZM2G013671	AT1G65680.1	ATEXPB2,ATHEXP BETA 1.4,EXPB2	expansin B2	LOC_Os10g40720.1	expansin precursor, putative, expressed
GRMZM2G013726	AT5G42800.1	DFR,M318,TT3	dihydroflavonol 4-reductase	LOC_Os01g44260.1	dihydroflavonol-4-reductase, putative, expressed
GRMZM2G013956	AT5G06900.1	CYP93D1	cytochrome P450, family 93, subfamily D, polypeptide 1	LOC_Os06g41070.1	cytochrome P450, putative, expressed
GRMZM2G014022	AT2G36090.1		F-box family protein	LOC_Os04g33820.1	OsFBX132 - F-box domain containing protein, expressed
GRMZM2G014055	AT1G59730.1	ATH7,TH7	thioredoxin H-type 7	LOC_Os07g08840.1	thioredoxin, putative, expressed
GRMZM2G014076	AT3G16110.1	ATPDI4,ATPDIL1-6,PDI4,PDIL1-6	PDI-like 1-6	LOC_Os06g06790.1	OsPDIL1-5 protein disulfide isomerase PDIL1-5, expressed
GRMZM2G014282	AT3G53480.1	ABCG37,ATPDR9,PDR9,PIS1	pleiotropic drug resistance 9	LOC_Os02g32690.2	pleiotropic drug resistance protein 15, putative, expressed
GRMZM2G014356				LOC_Os02g33790.1	expressed protein
GRMZM2G014409	AT1G58070.1			LOC_Os11g09040.1	expressed protein
GRMZM2G014454	AT2G39450.1	ATMTP11,MTP11	Cation efflux family protein	LOC_Os01g62070.1	cation efflux family protein, putative, expressed
GRMZM2G014499	AT5G45650.1		subtilase family protein	LOC_Os01g52750.1	OsSub3 - Putative Subtilisin homologue, expressed
GRMZM2G014558	AT1G55850.1	ATCSLE1,CSLE1	cellulose synthase like E1	LOC_Os09g30130.1	CSLE6 - cellulose synthase-like family E, expressed
GRMZM2G014610	AT4G09810.1		Nucleotide-sugar transporter family protein	LOC_Os12g05780.2	transporter-related, putative, expressed
GRMZM2G015793	AT5G07860.1		HXXXD-type acyl-transferase family protein	LOC_Os08g01980.1	transferase family protein, putative, expressed
GRMZM2G015872	AT5G48270.1		Plant protein of unknown function (DUF868)	LOC_Os05g01790.1	expressed protein
GRMZM2G015886	AT1G02730.1	ATCSLD5,CSLD5,SOS6	cellulose synthase-like D5	LOC_Os12g36890.1	CSLD4 - cellulose synthase-like family D, expressed
GRMZM2G015908	AT1G73010.1	ATPS2,PS2	phosphate starvation-induced gene 2	LOC_Os01g52230.1	phosphoethanolamine/phosphocholine phosphatase, putative, expressed
GRMZM2G015976	AT5G23660.1	MTN3	homolog of Medicago truncatula MTN3	LOC_Os11g31190.1	nodulin MtN3 family protein, putative, expressed
GRMZM2G016004
GRMZM2G016210	AT5G18460.1		Protein of Unknown Function (DUF239)	LOC_Os08g45170.1	carboxyl-terminal peptidase, putative, expressed
GRMZM2G016346				LOC_Os05g05030.1	expressed protein
GRMZM2G016462				LOC_Os05g05040.1	expressed protein
GRMZM2G016477	AT4G36180.1		Leucine-rich receptor-like protein kinase family protein	LOC_Os04g48760.1	leucine-rich repeat family protein, putative, expressed
GRMZM2G016749	AT3G16560.1		Protein phosphatase 2C family protein	LOC_Os04g33080.1	protein phosphatase 2C, putative, expressed
GRMZM2G016836	AT2G33590.1		NAD(P)-binding Rossmann-fold superfamily protein	LOC_Os09g31490.1	reductase, putative, expressed
GRMZM2G016922	AT1G79460.1	ATKS,ATKS1,GA2,KS,KS1	Terpenoid cyclases/Protein prenyltransferases superfamily protein	LOC_Os02g36220.2	terpene synthase, putative, expressed
GRMZM2G016999
GRMZM2G017011	AT3G09925.1		Pollen Ole e 1 allergen and extensin family protein	LOC_Os10g39890.1	POEI31 - Pollen Ole e I allergen and extensin family protein precursor, putative, expressed
GRMZM2G017081	AT5G11300.1	CYC2BAT,CYC3B,CYCA2;2	mitotic-like cyclin 3B from Arabidopsis	LOC_Os12g31810.1	cyclin, putative, expressed
GRMZM2G017110	AT5G17330.1	GAD,GAD1	glutamate decarboxylase	LOC_Os08g36320.3	decarboxylase, putative, expressed
GRMZM2G017183
GRMZM2G017207
GRMZM2G017237	AT3G63240.1		DNAse I-like superfamily protein	LOC_Os10g28660.1	type I inositol-1,4,5-trisphosphate 5-phosphatase, putative, expressed
GRMZM2G017290	AT1G31330.1	PSAF	photosystem I subunit F	LOC_Os03g56670.2	photosystem I reaction center subunit III, chloroplast precursor, putative, expressed
GRMZM2G017305	AT1G80350.1	AAA1,ATKTN1,BOT1,ERH3,FRA2,FRC2,FTR,KTN1,LUE1	P-loop containing nucleoside triphosphate hydrolases superfamily protein	LOC_Os01g49000.1	katanin p60 ATPase-containing subunit, putative, expressed
GRMZM2G017319	AT5G67420.1	ASL39,LBD37	LOB domain-containing protein 37	LOC_Os03g41330.1	DUF260 domain containing protein, putative, expressed
GRMZM2G017382	AT1G08510.1	FATB	fatty acyl-ACP thioesterases B	LOC_Os11g43820.1	myristoyl-acyl carrier protein thioesterase, chloroplast precursor, putative, expressed
GRMZM2G017386	AT3G59110.1		Protein kinase superfamily protein	LOC_Os01g44110.1	serine/threonine-protein kinase, putative, expressed
GRMZM2G017536	AT5G26910.1			LOC_Os03g19080.3	expressed protein
GRMZM2G017555	AT3G05620.1		Plant invertase/pectin methylesterase inhibitor superfamily	LOC_Os01g15039.1	pectinesterase, putative, expressed
GRMZM2G017792	AT3G45640.1	ATMAPK3,ATMPK3,MPK3	mitogen-activated protein kinase 3	LOC_Os03g17700.1	CGMC_MAPKCGMC_2_ERK.2 - CGMC includes CDA, MAPK, GSK3, and CLKC kinases, expressed
GRMZM2G017894	AT5G47780.1	GAUT4	galacturonosyltransferase 4	LOC_Os07g48370.1	glycosyl transferase, family 8, putative, expressed
GRMZM2G017991	AT3G44220.1		Late embryogenesis abundant (LEA) hydroxyproline-rich glycoprotein family	LOC_Os02g33550.1	harpin-induced protein 1 domain containing protein, expressed
GRMZM2G018027	AT5G56550.1	ATOXS3,OXS3	oxidative stress 3	LOC_Os02g45930.1	expressed protein
GRMZM2G018375	AT5G54770.1	THI1,THI4,TZ	thiazole biosynthetic enzyme, chloroplast (ARA6) (THI1) (THI4)	LOC_Os07g34570.1	FAD dependent oxidoreductase domain containing protein, expressed
GRMZM2G018416	AT4G26690.1	GPDL2,MRH5,SHV3	PLC-like phosphodiesterase family protein	LOC_Os02g37590.1	glycerophosphoryl diester phosphodiesterase family protein, putative, expressed
GRMZM2G018424
GRMZM2G018631	AT3G61460.1	BRH1	brassinosteroid-responsive RING-H2	LOC_Os04g49160.1	zinc finger, C3HC4 type domain containing protein, expressed
GRMZM2G018756	AT2G33205.1		Serinc-domain containing serine and sphingolipid biosynthesis protein	LOC_Os04g42720.1	TMS membrane protein/tumour differentially expressed protein, putative, expressed
GRMZM2G018806	AT2G01300.1			LOC_Os01g03130.1	expressed protein
GRMZM2G018820	AT3G02040.1	SRG3	senescence-related gene 3	LOC_Os02g31030.1	glycerophosphoryl diester phosphodiesterase family protein, putative, expressed
GRMZM2G018876	AT1G06040.1	STO	B-box zinc finger family protein	LOC_Os04g41560.2	B-box zinc finger family protein, putative, expressed
GRMZM2G018951	AT1G55550.1		P-loop containing nucleoside triphosphate hydrolases superfamily protein	LOC_Os01g15540.1	kinesin motor domain containing protein, putative, expressed
GRMZM2G019056	AT5G43260.1		chaperone protein dnaJ-related	LOC_Os02g30320.1	drought-induced protein 1, putative, expressed
GRMZM2G019090	AT2G02390.1	ATGSTZ1,GST18,GSTZ1	glutathione S-transferase zeta 1	LOC_Os12g10730.2	glutathione S-transferase, putative, expressed
GRMZM2G019183	AT1G68020.2	ATTPS6,TPS6	UDP-Glycosyltransferase / trehalose-phosphatase family protein	LOC_Os09g23350.1	trehalose synthase, putative, expressed
GRMZM2G019185	AT3G57260.1	BG2,BGL2,PR-2,PR2	beta-1,3-glucanase 2	LOC_Os01g71474.1	glycosyl hydrolases family 17, putative, expressed
GRMZM2G019225	AT3G25690.1	CHUP1	Hydroxyproline-rich glycoprotein family protein	LOC_Os08g03560.1	chloroplast unusual positioning protein, putative, expressed
GRMZM2G019246	AT1G64720.1	CP5	Polyketide cyclase/dehydrase and lipid transport superfamily protein	LOC_Os04g02910.1	membrane related protein CP5, putative, expressed
GRMZM2G019373	AT5G09530.1		hydroxyproline-rich glycoprotein family protein	LOC_Os07g40860.1	retrotransposon protein, putative, unclassified, expressed
GRMZM2G019398	AT1G20190.1	ATEXP11,ATEXPA11,ATHEXP ALPHA 1.14,EXP11,EXPA11	expansin 11	LOC_Os03g06050.1	expansin precursor, putative, expressed
GRMZM2G019411	AT3G29090.1	ATPME31,PME31	pectin methylesterase 31	LOC_Os10g26680.1	pectinesterase, putative, expressed
GRMZM2G019413	AT2G30300.1		Major facilitator superfamily protein	LOC_Os01g61010.1	nodulin, putative, expressed
GRMZM2G019586	AT5G62550.1			LOC_Os06g38960.2	expressed protein
GRMZM2G019686	AT5G24860.1	ATFPF1,FPF1	flowering promoting factor 1	LOC_Os01g70730.1	flowering promoting factor-like 1, putative, expressed
GRMZM2G019777	AT5G01830.1		ARM repeat superfamily protein	LOC_Os01g60860.1	spotted leaf 11, putative, expressed
GRMZM2G019974	AT1G79360.1	2-Oct,ATOCT2,OCT2	organic cation/carnitine transporter 2	LOC_Os07g37510.1	organic cation transporter-related, putative, expressed
GRMZM2G020054	AT3G20310.1	ATERF-7,ATERF7,ERF7	ethylene response factor 7	LOC_Os04g52090.1	AP2 domain containing protein, expressed
GRMZM2G020098	AT1G03610.1		Protein of unknown function (DUF789)	LOC_Os10g35150.1	expressed protein
GRMZM2G020150	AT3G15210.1	ATERF-4,ATERF4,ERF4,RAP2.5	ethylene responsive element binding factor 4	LOC_Os05g41780.1	AP2 domain containing protein, expressed
GRMZM2G020183				LOC_Os10g31540.1	glycine-rich cell wall structural protein 2 precursor, putative, expressed
GRMZM2G020468
GRMZM2G020500	AT1G01600.1	CYP86A4	cytochrome P450, family 86, subfamily A, polypeptide 4	LOC_Os04g47250.1	cytochrome P450, putative, expressed
GRMZM2G020523	AT5G05340.1		Peroxidase superfamily protein	LOC_Os03g32050.1	peroxidase precursor, putative, expressed
GRMZM2G020761	AT2G46950.1	CYP709B2	cytochrome P450, family 709, subfamily B, polypeptide 2	LOC_Os03g25480.1	cytochrome P450, putative, expressed
GRMZM2G020772	AT2G38090.1		Duplicated homeodomain-like superfamily protein	LOC_Os01g04930.1	MYB family transcription factor, putative, expressed
GRMZM2G021069	AT5G44635.1	MCM6	minichromosome maintenance (MCM2/3/5) family protein	LOC_Os05g14590.1	MCM6 - Putative minichromosome maintenance MCM complex subunit 6, expressed
GRMZM2G021106	AT1G17710.1		Pyridoxal phosphate phosphatase-related protein	LOC_Os02g13290.1	phosphoethanolamine/phosphocholine phosphatase, putative, expressed
GRMZM2G021270	AT3G23890.2	ATTOPII,TOPII	topoisomerase II	LOC_Os02g47150.1	DNA topoisomerase 2, putative, expressed
GRMZM2G021427	AT1G65680.1	ATEXPB2,ATHEXP BETA 1.4,EXPB2	expansin B2	LOC_Os10g40720.1	expansin precursor, putative, expressed
GRMZM2G021573	AT4G37750.1	ANT,CKC,CKC1,DRG	Integrase-type DNA-binding superfamily protein	LOC_Os03g56050.1	AP2-like ethylene-responsive transcription factor AINTEGUMENTA, putative, expressed
GRMZM2G021605	AT1G22170.1		Phosphoglycerate mutase family protein	LOC_Os02g51590.1	phosphoglycerate mutase, putative, expressed
GRMZM2G021621	AT1G65680.1	ATEXPB2,ATHEXP BETA 1.4,EXPB2	expansin B2	LOC_Os10g40730.1	expansin precursor, putative, expressed
GRMZM2G021786	AT3G22250.1		UDP-Glycosyltransferase superfamily protein	LOC_Os04g44354.1	UDP-glucoronosyl and UDP-glucosyl transferase domain containing protein, expressed
GRMZM2G021796	AT2G42360.1		RING/U-box superfamily protein	LOC_Os05g07140.1	zinc finger, C3HC4 type domain containing protein, expressed
GRMZM2G021807	AT4G18550.1		alpha/beta-Hydrolases superfamily protein	LOC_Os01g46250.1	lipase, putative, expressed
GRMZM2G022151
GRMZM2G022242	AT5G17050.1	UGT78D2	UDP-glucosyl transferase 78D2	LOC_Os07g05420.1	anthocyanidin 3-O-glucosyltransferase, putative, expressed
GRMZM2G022253
GRMZM2G022311	AT4G19460.1		UDP-Glycosyltransferase superfamily protein	LOC_Os01g46430.1	glycosyl transferase, group 1 domain containing protein, expressed
GRMZM2G022402	AT5G55050.1		GDSL-like Lipase/Acylhydrolase superfamily protein	LOC_Os06g50940.1	GDSL-like lipase/acylhydrolase, putative, expressed
GRMZM2G022442	AT3G18180.1		Glycosyltransferase family 61 protein	LOC_Os06g49300.1	glycosyltransferase protein, putative, expressed
GRMZM2G022558	AT2G26640.1	KCS11	3-ketoacyl-CoA synthase 11	LOC_Os06g39750.1	3-ketoacyl-CoA synthase, putative, expressed
GRMZM2G022642	AT2G01170.1	BAT1	bidirectional amino acid transporter 1	LOC_Os01g42234.1	amino acid permease family protein, putative, expressed
GRMZM2G022679	AT1G78440.1	ATGA2OX1,GA2OX1	Arabidopsis thaliana gibberellin 2-oxidase 1	LOC_Os01g55240.1	gibberellin 2-beta-dioxygenase, putative, expressed
GRMZM2G022799	AT5G04200.1	AtMC9,MC9	metacaspase 9	LOC_Os11g04010.1	ICE-like protease p20 domain containing protein, putative, expressed
GRMZM2G022820	AT3G25500.1	AFH1,AHF1,ATFH1,FH1	formin homology 1	LOC_Os05g01350.1	retrotransposon protein, putative, unclassified, expressed
GRMZM2G022904	AT5G38450.1	CYP735A1	cytochrome P450, family 735, subfamily A, polypeptide 1	LOC_Os09g23820.1	cytochrome P450 72A1, putative, expressed
GRMZM2G022958				LOC_Os01g68300.1	expressed protein
GRMZM2G023045
GRMZM2G023051				LOC_Os06g46990.1	expressed protein
GRMZM2G023132
GRMZM2G023152	AT4G35160.1		O-methyltransferase family protein	LOC_Os12g25450.1	O-methyltransferase, putative, expressed
GRMZM2G023204	AT3G25250.1	AGC2,AGC2-1,AtOXI1,OXI1	AGC (cAMP-dependent, cGMP-dependent and protein kinase C) kinase family protein	LOC_Os04g41160.1	protein kinase, putative, expressed
GRMZM2G023220	AT1G80280.1		alpha/beta-Hydrolases superfamily protein	LOC_Os01g45960.1	hydrolase, alpha/beta fold family domain containing protein, expressed
GRMZM2G023655	AT1G75800.1		Pathogenesis-related thaumatin superfamily protein	LOC_Os10g05660.1	thaumatin, putative, expressed
GRMZM2G023683	AT5G12340.1			LOC_Os05g31970.1	expressed protein
GRMZM2G023748	AT1G08360.1		Ribosomal protein L1p/L10e family	LOC_Os02g21660.1	L1P family of ribosomal proteins domain containing protein, expressed
GRMZM2G023840	AT5G66390.1		Peroxidase superfamily protein	LOC_Os01g36240.1	peroxidase precursor, putative, expressed
GRMZM2G023946	AT5G47900.1		Protein of unknown function (DUF1624)	LOC_Os04g33200.1	heparan-alpha-glucosaminide N-acetyltransferase, putative, expressed
GRMZM2G023952	AT2G26170.1	CYP711A1,MAX1	cytochrome P450, family 711, subfamily A, polypeptide 1	LOC_Os01g50590.1	cytochrome P450, putative, expressed
GRMZM2G023986	AT5G20950.2		Glycosyl hydrolase family protein	LOC_Os02g03870.1	periplasmic beta-glucosidase precursor, putative, expressed
GRMZM2G024099	AT1G09750.1		Eukaryotic aspartyl protease family protein	LOC_Os03g08790.1	aspartic proteinase nepenthesin precursor, putative, expressed
GRMZM2G024196	AT1G65730.1	YSL7	YELLOW STRIPE like 7	LOC_Os04g44300.1	transposon protein, putative, unclassified, expressed
GRMZM2G024234	AT5G58400.1		Peroxidase superfamily protein	LOC_Os03g25360.1	peroxidase precursor, putative, expressed
GRMZM2G024331	AT5G52400.1	CYP715A1	cytochrome P450, family 715, subfamily A, polypeptide 1	LOC_Os02g57810.1	cytochrome P450, putative, expressed
GRMZM2G024345
GRMZM2G024476	AT1G75450.1	ATCKX5,ATCKX6,CKX5	cytokinin oxidase 5	LOC_Os01g56810.1	cytokinin dehydrogenase precursor, putative, expressed
GRMZM2G024530	AT5G58010.1	LRL3	LJRHL1-like 3	LOC_Os06g09370.1	PTF1, putative, expressed
GRMZM2G024799	AT2G43680.1	IQD14	IQ-domain 14	LOC_Os01g67090.1	IQ calmodulin-binding motif domain containing protein, expressed
GRMZM2G025105	AT5G06860.1	ATPGIP1,PGIP1	polygalacturonase inhibiting protein 1	LOC_Os05g01380.1	polygalacturonase inhibitor precursor, putative, expressed
GRMZM2G025107
GRMZM2G025175	AT1G29140.1		Pollen Ole e 1 allergen and extensin family protein	LOC_Os06g36240.1	POEI21 - Pollen Ole e I allergen and extensin family protein precursor, expressed
GRMZM2G025182	AT4G02320.1		Plant invertase/pectin methylesterase inhibitor superfamily	LOC_Os07g47830.1	pectinesterase, putative, expressed
GRMZM2G025190	AT1G10360.1	ATGSTU18,GST29,GSTU18	glutathione S-transferase TAU 18	LOC_Os10g38470.1	glutathione S-transferase, putative, expressed
GRMZM2G025205				LOC_Os10g31640.1	glycine-rich cell wall structural protein 2 precursor, putative, expressed
GRMZM2G025240	AT5G03170.1	ATFLA11,FLA11	FASCICLIN-like arabinogalactan-protein 11	LOC_Os01g47780.1	fasciclin domain containing protein, expressed
GRMZM2G025441	AT5G05340.1		Peroxidase superfamily protein	LOC_Os07g47990.1	peroxidase precursor, putative, expressed
GRMZM2G025448	AT2G26410.1	Iqd4	IQ-domain 4	LOC_Os02g19640.1	IQ calmodulin-binding motif family protein, putative, expressed
GRMZM2G025458
GRMZM2G025459	AT5G21170.1	AKINBETA1	5\'-AMP-activated protein kinase beta-2 subunit protein	LOC_Os05g41220.1	SNF1-related protein kinase regulatory subunit beta-1, putative, expressed
GRMZM2G025579	AT5G10720.1	AHK5,CKI2,HK5	histidine kinase 5	LOC_Os06g44410.1	histidine kinase, putative, expressed
GRMZM2G025783	AT2G44130.1		Galactose oxidase/kelch repeat superfamily protein	LOC_Os11g14140.1	OsFBK25 - F-box domain and kelch repeat containing protein, expressed
GRMZM2G026015	AT4G12800.1	PSAL	photosystem I subunit l	LOC_Os12g23200.1	photosystem I reaction center subunit XI, chloroplast precursor, putative, expressed
GRMZM2G026065	AT5G47750.1	D6PKL2,PK5	D6 protein kinase like 2	LOC_Os09g30150.2	AGC_PVPK_like_kin82y.16 - ACG kinases include homologs to PKA, PKG and PKC, expressed
GRMZM2G026143
GRMZM2G026346	AT1G47230.1	CYCA3;4	CYCLIN A3;4	LOC_Os03g41100.1	cyclin, putative, expressed
GRMZM2G026532	AT5G36110.1	CYP716A1	cytochrome P450, family 716, subfamily A, polypeptide 1	LOC_Os07g33620.1	cytochrome P450 domain containing protein, expressed
GRMZM2G026558	AT1G65710.1			LOC_Os04g44640.1	ulp1 protease family, C-terminal catalytic domain containing protein, expressed
GRMZM2G026560	AT5G60930.1		P-loop containing nucleoside triphosphate hydrolases superfamily protein	LOC_Os09g02650.1	kinesin motor domain containing protein, putative, expressed
GRMZM2G026643	AT4G00730.1	AHDP,ANL2	Homeobox-leucine zipper family protein / lipid-binding START domain-containing protein	LOC_Os02g45250.1	homeobox and START domains containing protein, putative, expressed
GRMZM2G026780				LOC_Os03g51530.1	expressed protein
GRMZM2G026918	AT3G23910.1			LOC_Os04g31050.1	expressed protein
GRMZM2G026930	AT5G42800.1	DFR,M318,TT3	dihydroflavonol 4-reductase	LOC_Os01g44260.1	dihydroflavonol-4-reductase, putative, expressed
GRMZM2G027217	AT4G11290.1		Peroxidase superfamily protein	LOC_Os07g44499.1	peroxidase, putative, expressed
GRMZM2G027317
GRMZM2G027627	AT1G24180.1	IAR4	Thiamin diphosphate-binding fold (THDP-binding) superfamily protein	LOC_Os06g13720.1	dehydrogenase E1 component domain containing protein, expressed
GRMZM2G027683	AT5G11420.1		Protein of unknown function, DUF642	LOC_Os04g41759.1	expressed protein
GRMZM2G027958	AT2G31880.1	EVR,SOBIR1	Leucine-rich repeat protein kinase family protein	LOC_Os06g18000.1	protein kinase domain containing protein, expressed
GRMZM2G027960	AT1G08290.1	WIP3	WIP domain protein 3	LOC_Os05g37190.1	ZOS5-08 - C2H2 zinc finger protein, expressed
GRMZM2G027976	AT2G42380.2	ATBZIP34,BZIP34	Basic-leucine zipper (bZIP) transcription factor family protein	LOC_Os01g55150.1	bZIP transcription factor domain containing protein, expressed
GRMZM2G028010	AT5G03430.1		phosphoadenosine phosphosulfate (PAPS) reductase family protein	LOC_Os01g15490.1	phosphoadenosine phosphosulfate, putative, expressed
GRMZM2G028041	AT4G08150.1	BP,BP1,KNAT1	KNOTTED-like from Arabidopsis thaliana	LOC_Os07g03770.1	Homeobox domain containing protein, expressed
GRMZM2G028110	AT1G80160.1		Lactoylglutathione lyase / glyoxalase I family protein	LOC_Os05g07940.1	glyoxalase family protein, putative, expressed
GRMZM2G028129	AT3G28580.1		P-loop containing nucleoside triphosphate hydrolases superfamily protein	LOC_Os07g09420.1	ATPase, putative, expressed
GRMZM2G028134	AT3G24450.1		Heavy metal transport/detoxification superfamily protein	LOC_Os01g41200.1	heavy metal-associated domain containing protein, expressed
GRMZM2G028179				LOC_Os09g03210.1	expressed protein
GRMZM2G028234	AT2G42360.1		RING/U-box superfamily protein	LOC_Os01g55110.1	RING-H2 finger protein, putative, expressed
GRMZM2G028556	AT3G09270.1	ATGSTU8,GSTU8	glutathione S-transferase TAU 8	LOC_Os03g39850.1	glutathione S-transferase, putative, expressed
GRMZM2G028656
GRMZM2G028677	AT2G30490.1	ATC4H,C4H,CYP73A5,REF3	cinnamate-4-hydroxylase	LOC_Os02g26810.1	cytochrome P450, putative, expressed
GRMZM2G028821	AT1G10370.1	ATGSTU17,ERD9,GST30,GST30B	Glutathione S-transferase family protein	LOC_Os10g38700.1	glutathione S-transferase, putative, expressed
GRMZM2G029314	AT4G17000.1			LOC_Os03g56070.1	expressed protein
GRMZM2G029400	AT5G45910.1		GDSL-like Lipase/Acylhydrolase superfamily protein	LOC_Os06g06290.1	GDSL-like lipase/acylhydrolase, putative, expressed
GRMZM2G029518				LOC_Os10g31540.1	glycine-rich cell wall structural protein 2 precursor, putative, expressed
GRMZM2G029587	AT3G52060.2		Core-2/I-branching beta-1,6-N-acetylglucosaminyltransferase family protein	LOC_Os07g06490.1	DNA binding protein, putative, expressed
GRMZM2G029713	AT2G45720.1		ARM repeat superfamily protein	LOC_Os10g37850.4	armadillo, putative, expressed
GRMZM2G029756	AT1G06800.1	PLA-I{gamma}1	alpha/beta-Hydrolases superfamily protein	LOC_Os05g32380.1	phospholipase, putative, expressed
GRMZM2G029780	AT3G14067.1		Subtilase family protein	LOC_Os02g53860.1	OsSub22 - Putative Subtilisin homologue, expressed
GRMZM2G030009				LOC_Os04g52880.1	expressed protein
GRMZM2G030036	AT1G56430.1	ATNAS4,NAS4	nicotianamine synthase 4	LOC_Os03g19420.2	nicotianamine synthase, putative, expressed
GRMZM2G030173	AT2G06850.1	EXGT-A1,EXT,XTH4	xyloglucan endotransglucosylase/hydrolase 4	LOC_Os03g02610.1	glycosyl hydrolases family 16 protein, protein, expressed
GRMZM2G030181
GRMZM2G030216	AT3G30340.1		nodulin MtN21 /EamA-like transporter family protein	LOC_Os06g01972.1	auxin-induced protein 5NG4, putative, expressed
GRMZM2G030228	AT5G59240.1		Ribosomal protein S8e family protein	LOC_Os04g28180.1	ribosomal protein, putative, expressed
GRMZM2G030284	AT5G51600.1	ATMAP65-3,MAP65-3,PLE	Microtubule associated protein (MAP65/ASE1) family protein	LOC_Os01g49200.1	microtubule associated protein, putative, expressed
GRMZM2G030571	AT3G08860.1	PYD4	PYRIMIDINE 4	LOC_Os03g21960.1	aminotransferase, putative, expressed
GRMZM2G030636	AT1G64670.1	BDG1	alpha/beta-Hydrolases superfamily protein	LOC_Os10g38860.1	hydrolase, alpha/beta fold family domain containing protein, expressed
GRMZM2G030768	AT5G43530.1		Helicase protein with RING/U-box domain	LOC_Os04g09800.1	SWI/SNF-related matrix-associated actin-dependent regulator of chromatin subfamily A, putative, expressed
GRMZM2G030850	AT1G32860.1		Glycosyl hydrolase superfamily protein	LOC_Os10g07290.1	glycosyl hydrolases family 17, putative, expressed
GRMZM2G030869
GRMZM2G031004	AT1G58370.1	ATXYN1,RXF12	glycosyl hydrolase family 10 protein / carbohydrate-binding domain-containing protein	LOC_Os01g04290.1	glycosyl hydrolase family 10 protein, putative, expressed
GRMZM2G031033	AT3G10020.1			LOC_Os11g05170.1	expressed protein
GRMZM2G031065	AT1G47480.1		alpha/beta-Hydrolases superfamily protein	LOC_Os08g37040.1	gibberellin receptor GID1L2, putative, expressed
GRMZM2G031167	AT5G09220.1	AAP2	amino acid permease 2	LOC_Os12g08130.1	amino acid transporter, putative, expressed
GRMZM2G031317	AT3G44735.2	ATPSK3,PSK1,PSK3	PHYTOSULFOKINE 3 PRECURSOR	LOC_Os12g05260.1	phytosulfokines precursor, putative, expressed
GRMZM2G031354	AT3G22142.1		Bifunctional inhibitor/lipid-transfer protein/seed storage 2S albumin superfamily protein	LOC_Os04g52260.1	LTPL124 - Protease inhibitor/seed storage/LTP family protein precursor, expressed
GRMZM2G031432	AT1G78440.1	ATGA2OX1,GA2OX1	Arabidopsis thaliana gibberellin 2-oxidase 1	LOC_Os01g11150.1	gibberellin 2-beta-dioxygenase, putative, expressed
GRMZM2G031441	AT1G75250.2	ATRL6,RL6,RSM3	RAD-like 6	LOC_Os12g33950.1	MYB family transcription factor, putative, expressed
GRMZM2G031447	AT5G16080.1	AtCXE17,CXE17	carboxyesterase 17	LOC_Os03g15270.1	gibberellin receptor GID1L2, putative, expressed
GRMZM2G031504
GRMZM2G031607	AT1G30070.2		SGS domain-containing protein	LOC_Os01g55270.1	SGS domain containing protein, expressed
GRMZM2G031615				LOC_Os11g11410.1	OsIAA27 - Auxin-responsive Aux/IAA gene family member, expressed
GRMZM2G031660	AT1G61820.1	BGLU46	beta glucosidase 46	LOC_Os04g43410.1	Os4bglu18 - monolignol beta-glucoside homologue, expressed
GRMZM2G031724	AT1G78440.1	ATGA2OX1,GA2OX1	Arabidopsis thaliana gibberellin 2-oxidase 1	LOC_Os01g55240.1	gibberellin 2-beta-dioxygenase, putative, expressed
GRMZM2G031730
GRMZM2G031827	AT5G42820.1	ATU2AF35B,U2AF35B	Zinc finger C-x8-C-x5-C-x3-H type family protein	LOC_Os05g48960.2	splicing factor U2AF, putative, expressed
GRMZM2G031837	AT4G39170.1		Sec14p-like phosphatidylinositol transfer family protein	LOC_Os08g38850.1	phosphatidylinositol transfer, putative, expressed
GRMZM2G031904				LOC_Os04g49954.1	expressed protein
GRMZM2G031938	AT3G21690.1		MATE efflux family protein	LOC_Os03g37640.1	MATE efflux family protein, putative, expressed
GRMZM2G032107	AT1G13360.1			LOC_Os01g04010.1	expressed protein
GRMZM2G032198
GRMZM2G032478	AT3G52525.1	ATOFP6,OFP6	ovate family protein 6	LOC_Os12g06160.1	DUF623 domain containing protein, expressed
GRMZM2G032594	AT5G46530.1		AWPM-19-like family protein	LOC_Os01g50440.1	AWPM-19-like membrane family protein, putative, expressed
GRMZM2G032807	AT5G48290.1		Heavy metal transport/detoxification superfamily protein	LOC_Os09g09930.1	heavy metal transport/detoxification protein, putative, expressed
GRMZM2G032977	AT1G68290.1	ENDO 2	endonuclease 2	LOC_Os04g55850.1	nuclease PA3, putative, expressed
GRMZM2G033126	AT4G36470.1		S-adenosyl-L-methionine-dependent methyltransferases superfamily protein	LOC_Os01g50480.1	SAM dependent carboxyl methyltransferase, putative, expressed
GRMZM2G033208	AT3G60750.1		Transketolase	LOC_Os06g04270.1	transketolase, chloroplast precursor, putative, expressed
GRMZM2G033359	AT4G37390.1	AUR3,BRU6,GH3-2,GH3.2,YDK1	Auxin-responsive GH3 family protein	LOC_Os01g55940.1	OsGH3.2 - Probable indole-3-acetic acid-amido synthetase, expressed
GRMZM2G033555	AT2G33590.1		NAD(P)-binding Rossmann-fold superfamily protein	LOC_Os06g41810.1	reductase, putative, expressed
GRMZM2G033576	AT4G01200.1		Calcium-dependent lipid-binding (CaLB domain) family protein	LOC_Os01g47040.1	C2 domain containing protein, putative, expressed
GRMZM2G033630	AT3G07990.1	SCPL27	serine carboxypeptidase-like 27	LOC_Os01g61690.1	OsSCP5 - Putative Serine Carboxypeptidase homologue, expressed
GRMZM2G033649	AT4G09160.1		SEC14 cytosolic factor family protein / phosphoglyceride transfer family protein	LOC_Os01g65380.1	patellin protein, putative, expressed
GRMZM2G033785	AT1G59540.1	ZCF125	P-loop containing nucleoside triphosphate hydrolases superfamily protein	LOC_Os11g35090.1	kinesin motor domain containing protein, putative, expressed
GRMZM2G033952	AT4G34050.1	CCoAOMT1	S-adenosyl-L-methionine-dependent methyltransferases superfamily protein	LOC_Os08g38900.1	caffeoyl-CoA O-methyltransferase, putative, expressed
GRMZM2G034061	AT1G11260.1	ATSTP1,STP1	sugar transporter 1	LOC_Os10g41190.1	transporter family protein, putative, expressed
GRMZM2G034152	AT5G13700.1	APAO,ATPAO1,PAO1	polyamine oxidase 1	LOC_Os09g20284.1	amine oxidase, flavin-containing, domain containing protein, expressed
GRMZM2G034155	AT5G48940.1		Leucine-rich repeat transmembrane protein kinase family protein	LOC_Os04g04330.1	receptor-like protein kinase 2 precursor, putative, expressed
GRMZM2G034206	AT4G24972.1	TPD1	tapetum determinant 1	LOC_Os02g30780.1	LGC1, putative, expressed
GRMZM2G034302	AT2G02860.1	ATSUC3,ATSUT2,SUC3,SUT2	sucrose transporter 2	LOC_Os03g07480.2	sucrose transporter, putativ, expressed
GRMZM2G034360	AT5G41040.1		HXXXD-type acyl-transferase family protein	LOC_Os11g31090.1	transferase family protein, putative, expressed
GRMZM2G034385	AT1G07090.1	LSH6	Protein of unknown function (DUF640)	LOC_Os10g33780.1	DUF640 domain containing protein, putative, expressed
GRMZM2G034471	AT2G46660.1	CYP78A6	cytochrome P450, family 78, subfamily A, polypeptide 6	LOC_Os09g35940.1	cytochrome P450, putative, expressed
GRMZM2G034572	AT4G20940.1		Leucine-rich receptor-like protein kinase family protein	LOC_Os07g05190.1	leucine-rich repeat family protein, putative, expressed
GRMZM2G034623	AT5G41761.1			LOC_Os06g33200.1	expressed protein
GRMZM2G034647	AT5G06150.1	CYC1BAT,CYCB1;2	Cyclin family protein	LOC_Os05g41390.1	cyclin, putative, expressed
GRMZM2G034815	AT5G07050.1		nodulin MtN21 /EamA-like transporter family protein	LOC_Os05g41420.1	auxin-induced protein 5NG4, putative, expressed
GRMZM2G034828	AT3G23670.1	KINESIN-12B,PAKRP1L	phragmoplast-associated kinesin-related protein, putative	LOC_Os03g39020.1	Kinesin motor domain domain containing protein, expressed
GRMZM2G034833	AT3G26935.1		DHHC-type zinc finger family protein	LOC_Os01g70100.1	zinc finger DHHC domain-containing protein, putative, expressed
GRMZM2G034956	AT1G56430.1	ATNAS4,NAS4	nicotianamine synthase 4	LOC_Os03g19427.1	nicotianamine synthase, putative, expressed
GRMZM2G034985	AT5G25460.1		Protein of unknown function, DUF642	LOC_Os01g42520.1	expressed protein
GRMZM2G035023	AT5G07860.1		HXXXD-type acyl-transferase family protein	LOC_Os08g01980.1	transferase family protein, putative, expressed
GRMZM2G035156	AT3G47710.1	BHLH161,BNQ3	BANQUO 3	LOC_Os10g26460.1	bHLH family protein, putative, expressed
GRMZM2G035189	AT1G20190.1	ATEXP11,ATEXPA11,ATHEXP ALPHA 1.14,EXP11,EXPA11	expansin 11	LOC_Os03g31480.1	expansin precursor, putative, expressed
GRMZM2G035222	AT1G23390.1		Kelch repeat-containing F-box family protein	LOC_Os01g50840.1	expressed protein
GRMZM2G035370	AT5G06800.1		myb-like HTH transcriptional regulator family protein	LOC_Os04g56990.1	Myb-like DNA-binding domain containing protein, putative, expressed
GRMZM2G035520	AT5G62670.1	AHA11,HA11	H(+)-ATPase 11	LOC_Os12g44150.1	plasma membrane ATPase, putative, expressed
GRMZM2G035568
GRMZM2G035599	AT2G01290.1	RPI2	ribose-5-phosphate isomerase 2	LOC_Os04g24140.1	ribose-5-phosphate isomerase A, putative, expressed
GRMZM2G035665	AT2G31270.1	ATCDT1A,CDT1,CDT1A	homolog of yeast CDT1 A	LOC_Os04g10650.1	CDT1A - Putative DNA replication initiation protein, expressed
GRMZM2G035704	AT3G05200.1	ATL6	RING/U-box superfamily protein	LOC_Os02g52210.2	zinc finger, C3HC4 type domain containing protein, expressed
GRMZM2G035821	AT3G12920.1		SBP (S-ribonuclease binding protein) family protein	LOC_Os03g46570.1	protein binding protein, putative, expressed
GRMZM2G035890				LOC_Os11g06460.1	ribosome inactivating protein, expressed
GRMZM2G036009
GRMZM2G036048
GRMZM2G036072
GRMZM2G036092	AT1G26945.1	KDR	basic helix-loop-helix (bHLH) DNA-binding superfamily protein	LOC_Os02g51320.1	helix-loop-helix DNA-binding domain containing protein, expressed
GRMZM2G036134	AT3G54400.1		Eukaryotic aspartyl protease family protein	LOC_Os07g46480.1	eukaryotic aspartyl protease domain containing protein, expressed
GRMZM2G036286	AT2G44670.1		Protein of unknown function (DUF581)	LOC_Os02g51550.1	DUF581 domain containing protein, expressed
GRMZM2G036340	AT1G15550.1	ATGA3OX1,GA3OX1,GA4	gibberellin 3-oxidase 1	LOC_Os01g08220.1	gibberellin 3-beta-dioxygenase 2-2, putative, expressed
GRMZM2G036351	AT1G74950.1	JAZ2,TIFY10B	TIFY domain/Divergent CCT motif family protein	LOC_Os03g08330.1	ZIM domain containing protein, putative, expressed
GRMZM2G036365	AT2G03200.1		Eukaryotic aspartyl protease family protein	LOC_Os01g50170.1	eukaryotic aspartyl protease domain containing protein, expressed
GRMZM2G036436	AT5G05840.1		Protein of unknown function (DUF620)	LOC_Os05g16300.1	expressed protein
GRMZM2G036448	AT3G56200.1		Transmembrane amino acid transporter family protein	LOC_Os01g61044.2	transmembrane amino acid transporter protein, putative, expressed
GRMZM2G036609	AT5G04140.1	FD-GOGAT,GLS1,GLU1,GLUS	glutamate synthase 1	LOC_Os07g46460.1	ferredoxin-dependent glutamate synthase, chloroplast precursor, putative, expressed
GRMZM2G036619	AT3G53320.1			LOC_Os05g03060.1	expressed protein
GRMZM2G036708	AT3G61440.1	ARATH;BSAS3;1,ATCYSC1,CYSC1	cysteine synthase C1	LOC_Os04g08350.2	cysteine synthase, chloroplast/chromoplast precursor, putative, expressed
GRMZM2G036921	AT3G52960.1		Thioredoxin superfamily protein	LOC_Os06g42000.1	peroxiredoxin, putative, expressed
GRMZM2G036940	AT5G19410.1		ABC-2 type transporter family protein	LOC_Os05g31910.1	white-brown complex homolog protein 16, putative, expressed
GRMZM2G037156	AT1G44970.1		Peroxidase superfamily protein	LOC_Os01g15810.1	peroxidase precursor, putative, expressed
GRMZM2G037255	AT2G45180.1		Bifunctional inhibitor/lipid-transfer protein/seed storage 2S albumin superfamily protein	LOC_Os10g40520.1	LTPL145 - Protease inhibitor/seed storage/LTP family protein precursor, expressed
GRMZM2G037265	AT1G55740.1	AtSIP1,SIP1	seed imbibition 1	LOC_Os08g38710.1	uncharacterized glycosyltransferase, putative, expressed
GRMZM2G037284	AT4G38260.1		Protein of unknown function (DUF833)	LOC_Os09g15480.1	Ser/Thr-rich protein T10 in DGCR region, putative, expressed
GRMZM2G037411	AT5G55590.1	QRT1	Pectin lyase-like superfamily protein	LOC_Os07g41650.1	pectinesterase, putative, expressed
GRMZM2G037431	AT1G10640.1		Pectin lyase-like superfamily protein	LOC_Os01g44970.1	polygalacturonase, putative, expressed
GRMZM2G037452	AT5G04080.1			LOC_Os01g72009.1	expressed protein
GRMZM2G037545	AT2G15490.3	UGT73B4	UDP-glycosyltransferase 73B4	LOC_Os05g42040.1	UDP-glucoronosyl and UDP-glucosyl transferase domain containing protein, expressed
GRMZM2G038153	AT1G70080.1		Terpenoid cyclases/Protein prenyltransferases superfamily protein	LOC_Os07g11790.1	terpene synthase, putative, expressed
GRMZM2G038497	AT3G52770.1	ZPR3	protein binding	LOC_Os02g32850.1	expressed protein
GRMZM2G038677	AT5G15120.1		Protein of unknown function (DUF1637)	LOC_Os03g45250.1	2-aminoethanethiol dioxygenase, putative, expressed
GRMZM2G038780	AT1G03700.1		Uncharacterised protein family (UPF0497)	LOC_Os05g15630.1	membrane associated DUF588 domain containing protein, putative, expressed
GRMZM2G038783	AT5G24930.1	ATCOL4,COL4	CONSTANS-like 4	LOC_Os06g44450.1	CCT/B-box zinc finger protein, putative, expressed
GRMZM2G038964	AT2G34770.1	ATFAH1,FAH1	fatty acid hydroxylase 1	LOC_Os03g56820.1	fatty acid hydroxylase, putative, expressed
GRMZM2G039173	AT2G30300.1		Major facilitator superfamily protein	LOC_Os05g39800.1	NFD4, putative, expressed
GRMZM2G039365	AT1G21460.1		Nodulin MtN3 family protein	LOC_Os01g65880.1	nodulin MtN3 family protein, putative, expressed
GRMZM2G039431	AT5G56040.2		Leucine-rich receptor-like protein kinase family protein	LOC_Os08g38560.1	receptor-like protein kinase 2 precursor, putative, expressed
GRMZM2G039556
GRMZM2G039639	AT4G11650.1	ATOSM34,OSM34	osmotin 34	LOC_Os03g46070.1	thaumatin, putative, expressed
GRMZM2G039757	AT4G01870.1		tolB protein-related	LOC_Os07g44410.1	WD40-like Beta Propeller Repeat family protein, expressed
GRMZM2G039934	AT5G61480.1	PXY	Leucine-rich repeat protein kinase family protein	LOC_Os08g05290.1	receptor-like protein kinase 5 precursor, putative, expressed
GRMZM2G039961
GRMZM2G039993	AT5G66430.1		S-adenosyl-L-methionine-dependent methyltransferases superfamily protein	LOC_Os06g13350.1	SAM dependent carboxyl methyltransferase, putative, expressed
GRMZM2G040115	AT3G19850.1		Phototropic-responsive NPH3 family protein	LOC_Os04g57800.1	BTBN13 - Bric-a-Brac, Tramtrack, Broad Complex BTB domain with non-phototropic hypocotyl 3 NPH3 and coiled-coil domains, expressed
GRMZM2G040121	AT2G33380.1	CLO-3,RD20	Caleosin-related family protein	LOC_Os03g12230.1	caleosin related protein, putative, expressed
GRMZM2G040389	AT4G31360.1		selenium binding	LOC_Os11g47770.1	selT/selW/selH selenoprotein domain containing protein, expressed
GRMZM2G040481	AT5G65100.1		Ethylene insensitive 3 family protein	LOC_Os02g36510.1	ethylene-insensitive 3, putative, expressed
GRMZM2G040517	AT1G28290.1	AGP31	arabinogalactan protein 31	LOC_Os05g45460.1	POEI52 - Pollen Ole e I allergen and extensin family protein precursor, expressed
GRMZM2G040669				LOC_Os03g28270.1	Leucine Rich Repeat family protein, expressed
GRMZM2G040689	AT3G22142.1		Bifunctional inhibitor/lipid-transfer protein/seed storage 2S albumin superfamily protein	LOC_Os06g43600.1	LTPL129 - Protease inhibitor/seed storage/LTP family protein precursor, expressed
GRMZM2G040911	AT5G16530.1	PIN5	Auxin efflux carrier family protein	LOC_Os01g69070.1	auxin efflux carrier component, putative, expressed
GRMZM2G041125	AT4G16970.1		Protein kinase superfamily protein	LOC_Os10g41390.1	protein kinase domain containing protein, expressed
GRMZM2G041127	AT4G40060.1	ATHB-16,ATHB16,HB16	homeobox protein 16	LOC_Os09g29460.1	homeobox associated leucine zipper, putative, expressed
GRMZM2G041308	AT5G66390.1		Peroxidase superfamily protein	LOC_Os01g15830.1	peroxidase precursor, putative, expressed
GRMZM2G041310	AT1G06660.1			LOC_Os02g07180.1	expressed protein
GRMZM2G041415	AT4G38620.1	ATMYB4,MYB4	myb domain protein 4	LOC_Os05g35500.1	MYB family transcription factor, putative, expressed
GRMZM2G041506	AT2G17110.1		Protein of unknown function (DUF630 and DUF632)	LOC_Os04g47480.1	DUF630/DUF632 domains containing protein, putative, expressed
GRMZM2G041549	AT4G33565.1		RING/U-box superfamily protein	LOC_Os11g39640.1	zinc finger, C3HC4 type domain containing protein, expressed
GRMZM2G041645	AT4G28100.1			LOC_Os07g37156.1	expressed protein
GRMZM2G041694	AT4G05530.1	IBR1,SDRA	indole-3-butyric acid response 1	LOC_Os09g04730.1	dehydrogenase/reductase SDR family member 2, putative, expressed
GRMZM2G041765	AT5G62390.1	ATBAG7,BAG7	BCL-2-associated athanogene 7	LOC_Os06g01500.1	IQ calmodulin-binding motif family protein, putative, expressed
GRMZM2G041774	AT4G26890.1	MAPKKK16	mitogen-activated protein kinase kinase kinase 16	LOC_Os01g50410.1	STE_MEKK_ste11_MAP3K.6 - STE kinases include homologs to sterile 7, sterile 11 and sterile 20 from yeast, expressed
GRMZM2G041866	AT4G35160.1		O-methyltransferase family protein	LOC_Os05g43940.1	O-methyltransferase, putative, expressed
GRMZM2G041959	AT1G14330.1		Galactose oxidase/kelch repeat superfamily protein	LOC_Os02g51350.1	OsFBK10 - F-box domain and kelch repeat containing protein, expressed
GRMZM2G042181	AT4G06744.1		Leucine-rich repeat (LRR) family protein	LOC_Os02g40260.1	uncharacterized protein At4g06744 precursor, putative, expressed
GRMZM2G042323				LOC_Os06g02520.1	interacting protein of DMI3, putative, expressed
GRMZM2G042347	AT5G05340.1		Peroxidase superfamily protein	LOC_Os07g48060.1	peroxidase precursor, putative, expressed
GRMZM2G042364	AT5G07050.1		nodulin MtN21 /EamA-like transporter family protein	LOC_Os01g58910.1	auxin-induced protein 5NG4, putative, expressed
GRMZM2G042502	AT1G76550.1		Phosphofructokinase family protein	LOC_Os02g48360.1	pyrophosphate--fructose 6-phosphate 1-phosphotransferase subunit alpha, putative, expressed
GRMZM2G042756	AT4G25470.1	ATCBF2,CBF2,DREB1C,FTQ4	C-repeat/DRE binding factor 2	LOC_Os04g48350.1	dehydration-responsive element-binding protein, putative, expressed
GRMZM2G042895	AT5G57150.1		basic helix-loop-helix (bHLH) DNA-binding superfamily protein	LOC_Os04g23550.1	basic helix-loop-helix family protein, putative, expressed
GRMZM2G043027
GRMZM2G043198	AT5G50850.1	MAB1	Transketolase family protein	LOC_Os08g42410.1	transketolase, putative, expressed
GRMZM2G043300	AT2G02850.1	ARPN	plantacyanin	LOC_Os03g50160.1	plastocyanin-like domain containing protein, putative, expressed
GRMZM2G043336				LOC_Os04g24340.1	phytase, putative, expressed
GRMZM2G043489	AT1G74160.1			LOC_Os07g41200.1	expressed protein
GRMZM2G043493	AT2G40435.1			LOC_Os03g21970.1	basic helix-loop-helix domain containing protein, expressed
GRMZM2G043893	AT2G24200.2		Cytosol aminopeptidase family protein	LOC_Os02g55140.1	leucine aminopeptidase, chloroplast precursor, putative, expressed
GRMZM2G044049	AT5G51890.1		Peroxidase superfamily protein	LOC_Os07g44550.1	peroxidase precursor, putative, expressed
GRMZM2G044104	AT5G42510.1		Disease resistance-responsive (dirigent-like protein) family protein	LOC_Os11g10800.1	dirigent, putative, expressed
GRMZM2G044174	AT2G19000.1			LOC_Os07g03180.1	GCRP3 - Glycine and cysteine rich family protein precursor, expressed
GRMZM2G044377	AT5G07720.1		Galactosyl transferase GMA12/MNN10 family protein	LOC_Os12g05380.1	glycosyltransferase, putative, expressed
GRMZM2G044383	AT1G10370.1	ATGSTU17,ERD9,GST30,GST30B	Glutathione S-transferase family protein	LOC_Os10g38740.1	glutathione S-transferase, putative, expressed
GRMZM2G044481	AT4G02780.1	ABC33,ATCPS1,CPS,CPS1,GA1	Terpenoid cyclases/Protein prenyltransferases superfamily protein	LOC_Os02g17780.1	ent-kaurene synthase, chloroplast precursor, putative, expressed
GRMZM2G044576	AT4G32890.1	GATA9	GATA transcription factor 9	LOC_Os01g54210.1	GATA zinc finger domain containing protein, expressed
GRMZM2G044591	AT1G64140.1			LOC_Os01g43370.2	CPuORF17 - conserved peptide uORF-containing transcript, expressed
GRMZM2G044629	AT2G35020.1	GlcNAc1pUT2	N-acetylglucosamine-1-phosphate uridylyltransferase 2	LOC_Os04g52370.1	UTP--glucose-1-phosphate uridylyltransferase, putative, expressed
GRMZM2G044762	AT3G46940.1	DUT1	DUTP-PYROPHOSPHATASE-LIKE 1	LOC_Os03g46640.1	deoxyuridine 5-triphosphate nucleotidohydrolase, putative, expressed
GRMZM2G044902	AT5G67420.1	ASL39,LBD37	LOB domain-containing protein 37	LOC_Os03g33090.1	DUF260 domain containing protein, putative, expressed
GRMZM2G044947	AT5G45910.1		GDSL-like Lipase/Acylhydrolase superfamily protein	LOC_Os05g11910.1	GDSL-like lipase/acylhydrolase, putative, expressed
GRMZM2G044989	AT4G24790.1		AAA-type ATPase family protein	LOC_Os12g19180.1	ATP binding protein, putative, expressed
GRMZM2G045057	AT2G21050.1	LAX2	like AUXIN RESISTANT 2	LOC_Os11g06820.1	transmembrane amino acid transporter protein, putative, expressed
GRMZM2G045117	AT5G14360.1		Ubiquitin-like superfamily protein	LOC_Os02g38410.1	ubiquitin family protein, putative, expressed
GRMZM2G045155	AT3G29970.1		B12D protein	LOC_Os07g41340.1	B12D protein, putative, expressed
GRMZM2G045171	AT1G73370.1	ATSUS6,SUS6	sucrose synthase 6	LOC_Os02g58480.1	sucrose synthase, putative, expressed
GRMZM2G045188	AT2G27740.1		Family of unknown function (DUF662)	LOC_Os02g32650.1	expressed protein
GRMZM2G045720	AT3G26618.1	ERF1-3	eukaryotic release factor 1-3	LOC_Os05g31020.1	eukaryotic peptide chain release factor subunit 1-1, putative, expressed
GRMZM2G045781	AT1G60030.1	ATNAT7,NAT7	nucleobase-ascorbate transporter 7	LOC_Os03g60880.3	nucleobase-ascorbate transporter, putative, expressed
GRMZM2G045808	AT5G67270.1	ATEB1C,ATEB1H1,EB1C	end binding protein 1C	LOC_Os10g35580.1	ATEB1A-like microtubule associated protein, putative, expressed
GRMZM2G045844	AT3G44220.1		Late embryogenesis abundant (LEA) hydroxyproline-rich glycoprotein family	LOC_Os04g33990.1	harpin-induced protein 1 domain containing protein, expressed
GRMZM2G045927	AT1G72230.1		Cupredoxin superfamily protein	LOC_Os06g11490.1	plastocyanin-like domain containing protein, putative, expressed
GRMZM2G046284	AT4G38970.1	FBA2	fructose-bisphosphate aldolase 2	LOC_Os11g07020.1	fructose-bisphospate aldolase isozyme, putative, expressed
GRMZM2G046416
GRMZM2G046458	AT3G01516.1			LOC_Os01g47280.1	expressed protein
GRMZM2G046601	AT1G66200.3	ATGSR2,GSR2	glutamine synthase clone F11	LOC_Os03g12290.1	glutamine synthetase, catalytic domain containing protein, expressed
GRMZM2G046609	AT5G64030.1		S-adenosyl-L-methionine-dependent methyltransferases superfamily protein	LOC_Os11g08314.1	methyltransferase, putative, expressed
GRMZM2G046669	AT1G52820.1		2-oxoglutarate (2OG) and Fe(II)-dependent oxygenase superfamily protein	LOC_Os08g32160.1	oxidoreductase, 2OG-FeII oxygenase domain containing protein, putative, expressed
GRMZM2G046676	AT5G44560.1	VPS2.2	SNF7 family protein	LOC_Os03g43860.1	SNF7 domain containing protein, putative, expressed
GRMZM2G046841	AT3G45980.1	H2B,HTB9	Histone superfamily protein	LOC_Os03g17084.1	Core histone H2A/H2B/H3/H4 domain containing protein, putative, expressed
GRMZM2G046861	AT4G30200.3	VEL1	vernalization5/VIN3-like	LOC_Os08g12430.1	VERNALIZATION-INSENSITIVE, putative, expressed
GRMZM2G047002	AT5G20190.1		Tetratricopeptide repeat (TPR)-like superfamily protein	LOC_Os03g04710.1	expressed protein
GRMZM2G047055	AT3G12110.1	ACT11	actin-11	LOC_Os03g50885.1	actin, putative, expressed
GRMZM2G047129	AT1G28600.1		GDSL-like Lipase/Acylhydrolase superfamily protein	LOC_Os01g42730.1	GDSL-like lipase/acylhydrolase, putative, expressed
GRMZM2G047298	AT1G29050.1	TBL38	TRICHOME BIREFRINGENCE-LIKE 38	LOC_Os01g46350.1	proteins of unknown function domain containing protein, expressed
GRMZM2G047368	AT2G37170.1	PIP2;2,PIP2B	plasma membrane intrinsic protein 2	LOC_Os07g26630.1	aquaporin protein, putative, expressed
GRMZM2G047384	AT5G44680.1		DNA glycosylase superfamily protein	LOC_Os01g58550.2	methyladenine glycosylase, putative, expressed
GRMZM2G047434	AT3G07770.1	AtHsp90-6,AtHsp90.6,Hsp89.1	HEAT SHOCK PROTEIN 89.1	LOC_Os12g32986.1	heat shock protein, putative, expressed
GRMZM2G047474	AT5G39590.1		TLD-domain containing nucleolar protein	LOC_Os04g56790.1	TLD family protein, putative, expressed
GRMZM2G047592	AT5G66530.1		Galactose mutarotase-like superfamily protein	LOC_Os09g15820.1	aldose 1-epimerase, putative, expressed
GRMZM2G047616	AT4G10310.1	ATHKT1,HKT1	high-affinity K+ transporter 1	LOC_Os01g20160.1	OsHKT1;5 - Na+ transporter, expressed
GRMZM2G047656	AT5G67400.1	RHS19	root hair specific 19	LOC_Os03g55410.1	peroxidase precursor, putative, expressed
GRMZM2G047835	AT3G17630.1	ATCHX19,CHX19	cation/H+ exchanger 19	LOC_Os12g42200.1	ATCHX, putative, expressed
GRMZM2G047867	AT5G53120.1	ATSPDS3,SPDS3,SPMS	spermidine synthase 3	LOC_Os02g15550.2	spermidine synthase, putative, expressed
GRMZM2G047875	AT3G17630.1	ATCHX19,CHX19	cation/H+ exchanger 19	LOC_Os12g42200.1	ATCHX, putative, expressed
GRMZM2G047941	AT1G70230.1	TBL27	TRICHOME BIREFRINGENCE-LIKE 27	LOC_Os07g15320.1	leaf senescence related protein, putative, expressed
GRMZM2G048073	AT4G28780.1		GDSL-like Lipase/Acylhydrolase superfamily protein	LOC_Os06g50940.1	GDSL-like lipase/acylhydrolase, putative, expressed
GRMZM2G048175	AT5G13140.1		Pollen Ole e 1 allergen and extensin family protein	LOC_Os12g28770.1	POEI19 - Pollen Ole e I allergen and extensin family protein precursor, expressed
GRMZM2G048205	AT5G54130.2		Calcium-binding endonuclease/exonuclease/phosphatase family	LOC_Os10g13550.1	endonuclease/exonuclease/phosphatase family domain containing protein, expressed
GRMZM2G048458	AT1G71691.2		GDSL-like Lipase/Acylhydrolase superfamily protein	LOC_Os06g50940.1	GDSL-like lipase/acylhydrolase, putative, expressed
GRMZM2G048474	AT4G33420.1		Peroxidase superfamily protein	LOC_Os01g19020.1	peroxidase precursor, putative, expressed
GRMZM2G048619	AT1G54100.1	ALDH7B4	aldehyde dehydrogenase 7B4	LOC_Os09g26880.1	aldehyde dehydrogenase, putative, expressed
GRMZM2G048801	AT3G47570.1		Leucine-rich repeat protein kinase family protein	LOC_Os10g19160.1	receptor kinase, putative, expressed
GRMZM2G048962	AT5G37690.1		SGNH hydrolase-type esterase superfamily protein	LOC_Os06g14630.1	GDSL-like lipase/acylhydrolase, putative, expressed
GRMZM2G049070	AT1G72310.1	ATL3	RING/U-box superfamily protein	LOC_Os03g28080.1	ring-H2 zinc finger protein, putative, expressed
GRMZM2G049077				LOC_Os07g41600.1	proline-rich protein, putative, expressed
GRMZM2G049229	AT4G17880.1		Basic helix-loop-helix (bHLH) DNA-binding family protein	LOC_Os10g42430.1	transcription factor MYC7E, putative, expressed
GRMZM2G049318	AT3G55230.1		Disease resistance-responsive (dirigent-like protein) family protein	LOC_Os03g17220.1	dirigent, putative, expressed
GRMZM2G049549	AT4G08920.1	ATCRY1,BLU1,CRY1,HY4,OOP2	cryptochrome 1	LOC_Os04g37920.1	FAD binding domain of DNA photolyase domain containing protein, expressed
GRMZM2G049695	AT5G56840.1		myb-like transcription factor family protein	LOC_Os01g09640.1	Myb transcription factor, putative, expressed
GRMZM2G049727
GRMZM2G049811	AT5G14780.1	FDH	formate dehydrogenase	LOC_Os06g29180.1	erythronate-4-phosphate dehydrogenase domain containing protein, expressed
GRMZM2G049852	AT5G52050.1		MATE efflux family protein	LOC_Os10g37920.1	MATE efflux family protein, putative, expressed
GRMZM2G049877	AT3G55090.1		ABC-2 type transporter family protein	LOC_Os01g61940.1	white-brown complex homolog protein, putative, expressed
GRMZM2G049990				LOC_Os09g24620.1	expressed protein
GRMZM2G050177	AT1G55740.1	AtSIP1,SIP1	seed imbibition 1	LOC_Os08g38710.1	uncharacterized glycosyltransferase, putative, expressed
GRMZM2G050234	AT4G10500.1		2-oxoglutarate (2OG) and Fe(II)-dependent oxygenase superfamily protein	LOC_Os04g49210.1	naringenin,2-oxoglutarate 3-dioxygenase, putative, expressed
GRMZM2G050268	AT3G51280.1		Tetratricopeptide repeat (TPR)-like superfamily protein	LOC_Os09g36740.1	tetratricopeptide repeat domain containing protein, expressed
GRMZM2G050286	AT2G46330.1	AGP16,ATAGP16	arabinogalactan protein 16	LOC_Os05g12580.1	expressed protein
GRMZM2G050329	AT4G22990.1		Major Facilitator Superfamily with SPX (SYG1/Pho81/XPR1) domain-containing protein	LOC_Os06g03860.1	uncharacterized membrane protein, putative, expressed
GRMZM2G050369
GRMZM2G050412	AT1G19715.3		Mannose-binding lectin superfamily protein	LOC_Os12g14440.1	Jacalin-like lectin domain containing protein, putative, expressed
GRMZM2G050458				LOC_Os04g39230.1	expressed protein
GRMZM2G050570	AT4G29840.1	MTO2,TS	Pyridoxal-5\'-phosphate-dependent enzyme family protein	LOC_Os01g49890.1	threonine synthase, chloroplast precursor, putative, expressed
GRMZM2G050748	AT4G15480.1	UGT84A1	UDP-Glycosyltransferase superfamily protein	LOC_Os02g09510.1	limonoid UDP-glucosyltransferase, putative, expressed
GRMZM2G050764
GRMZM2G051005	AT5G48930.1	HCT	hydroxycinnamoyl-CoA shikimate/quinate hydroxycinnamoyl transferase	LOC_Os06g08580.1	transferase family protein, putative, expressed
GRMZM2G051256	AT2G47460.1	ATMYB12,MYB12,PFG1	myb domain protein 12	LOC_Os01g19970.1	MYB family transcription factor, putative, expressed
GRMZM2G051305
GRMZM2G051474	AT1G01420.1	UGT72B3	UDP-glucosyl transferase 72B3	LOC_Os05g12450.1	hydroquinone glucosyltransferase, putative, expressed
GRMZM2G051689	AT1G05370.1		Sec14p-like phosphatidylinositol transfer family protein	LOC_Os03g11950.1	SEC14 cytosolic factor family protein, putative, expressed
GRMZM2G051721
GRMZM2G051753	AT1G15460.1	ATBOR4,BOR4	HCO3- transporter family	LOC_Os01g08020.1	boron transporter protein, putative, expressed
GRMZM2G051806	AT2G19860.1	ATHXK2,HXK2	hexokinase 2	LOC_Os05g09500.1	hexokinase, putative, expressed
GRMZM2G051912	AT1G80240.1		Protein of unknown function, DUF642	LOC_Os04g41710.1	expressed protein
GRMZM2G051943	AT3G54420.1	ATCHITIV,ATEP3,CHIV,EP3	homolog of carrot EP3-3 chitinase	LOC_Os04g41680.1	CHIT3 - Chitinase family protein precursor, expressed
GRMZM2G051974	AT1G26700.1	ATMLO14,MLO14	Seven transmembrane MLO family protein	LOC_Os11g07912.1	MLO domain containing protein, putative, expressed
GRMZM2G052100				LOC_Os01g72900.1	abscisic stress-ripening, putative, expressed
GRMZM2G052288	AT5G11880.1		Pyridoxal-dependent decarboxylase family protein	LOC_Os09g37120.1	pyridoxal-dependent decarboxylase protein, putative, expressed
GRMZM2G052377	AT5G26660.1	ATMYB86,MYB86	myb domain protein 86	LOC_Os01g07450.1	MYB family transcription factor, putative, expressed
GRMZM2G052422	AT1G05010.1	ACO4,EAT1,EFE	ethylene-forming enzyme	LOC_Os02g53180.2	1-aminocyclopropane-1-carboxylate oxidase protein, putative, expressed
GRMZM2G052507	AT1G28110.1	SCPL45	serine carboxypeptidase-like 45	LOC_Os11g31980.1	OsSCP63 - Putative Serine Carboxypeptidase homologue, expressed
GRMZM2G052644	AT2G33385.2	arpc2b	actin-related protein C2B	LOC_Os04g43290.1	ARPC2B, putative, expressed
GRMZM2G052685	AT1G42550.1	PMI1	plastid movement impaired1	LOC_Os10g39430.1	expressed protein
GRMZM2G052688	AT1G04020.1	ATBARD1,BARD1,ROW1	breast cancer associated RING 1	LOC_Os04g43300.1	BRCA1 C Terminus domain containing protein, expressed
GRMZM2G052740	AT3G20290.1	ATEHD1,EHD1	EPS15 homology domain 1	LOC_Os02g06340.1	EH domain-containing protein 1, putative, expressed
GRMZM2G052825	AT3G26300.1	CYP71B34	cytochrome P450, family 71, subfamily B, polypeptide 34	LOC_Os08g01510.1	cytochrome P450, putative, expressed
GRMZM2G053206	AT1G03230.1		Eukaryotic aspartyl protease family protein	LOC_Os01g71070.1	xylanase inhibitor, putative, expressed
GRMZM2G053338	AT4G37390.1	AUR3,BRU6,GH3-2,GH3.2,YDK1	Auxin-responsive GH3 family protein	LOC_Os07g40290.1	OsGH3.8 - Probable indole-3-acetic acid-amido synthetase, expressed
GRMZM2G053493	AT4G25790.1		CAP (Cysteine-rich secretory proteins, Antigen 5, and Pathogenesis-related 1 protein) superfamily protein	LOC_Os07g03710.1	SCP-like extracellular protein, expressed
GRMZM2G053503				LOC_Os01g21120.1	AP2 domain containing protein, expressed
GRMZM2G053669	AT3G47340.1	ASN1,AT-ASN1,DIN6	glutamine-dependent asparagine synthase 1	LOC_Os03g18130.1	asparagine synthetase, putative, expressed
GRMZM2G053908	AT1G07030.1		Mitochondrial substrate carrier family protein	LOC_Os03g18550.1	mitochondrial carrier protein, putative, expressed
GRMZM2G053977	AT3G61220.1		NAD(P)-binding Rossmann-fold superfamily protein	LOC_Os04g44980.1	short-chain dehydrogenase/reductase, putative, expressed
GRMZM2G054211
GRMZM2G054361	AT4G37770.1	ACS8	1-amino-cyclopropane-1-carboxylate synthase 8	LOC_Os03g51740.1	aminotransferase, classes I and II, domain containing protein, expressed
GRMZM2G054653	AT1G10370.1	ATGSTU17,ERD9,GST30,GST30B	Glutathione S-transferase family protein	LOC_Os10g38470.1	glutathione S-transferase, putative, expressed
GRMZM2G054713				LOC_Os01g68570.1	expressed protein
GRMZM2G055052	AT1G66160.1	ATCMPG1,CMPG1	CYS, MET, PRO, and GLY protein 1	LOC_Os03g13740.1	immediate-early fungal elicitor protein CMPG1, putative, expressed
GRMZM2G055101	AT4G33840.1		Glycosyl hydrolase family 10 protein	LOC_Os03g10478.1	glycosyl hydrolase family 10 protein, putative, expressed
GRMZM2G055150	AT2G22190.1		Haloacid dehalogenase-like hydrolase (HAD) superfamily protein	LOC_Os02g51680.1	uncharacterized glycosyl hydrolase Rv2006/MT2062, putative, expressed
GRMZM2G055257	AT5G04820.1	ATOFP13,OFP13	ovate family protein 13	LOC_Os04g33870.1	DUF623 domain containing protein, expressed
GRMZM2G055435	AT5G42860.1			LOC_Os02g44740.1	expressed protein
GRMZM2G055467	AT2G41290.1	SSL2	strictosidine synthase-like 2	LOC_Os12g04424.1	strictosidine synthase, putative, expressed
GRMZM2G055698	AT1G63120.1	ATRBL2,RBL2	RHOMBOID-like 2	LOC_Os03g02530.1	OsRhmbd7 - Putative Rhomboid homologue, expressed
GRMZM2G055834	AT2G37900.1		Major facilitator superfamily protein	LOC_Os03g60850.1	peptide transporter PTR2, putative, expressed
GRMZM2G055968	AT1G10780.1		F-box/RNI-like superfamily protein	LOC_Os08g36570.1	F-box protein, putative, expressed
GRMZM2G055999	AT1G23000.1		Heavy metal transport/detoxification superfamily protein	LOC_Os01g03490.1	heavy-metal-associated domain-containing protein, putative, expressed
GRMZM2G056231	AT3G54560.1	HTA11	histone H2A 11	LOC_Os03g53190.2	Core histone H2A/H2B/H3/H4 domain containing protein, putative, expressed
GRMZM2G056236	AT2G45110.1	ATEXPB4,ATHEXP BETA 1.1,EXPB4	expansin B4	LOC_Os02g44108.1	expansin precursor, putative, expressed
GRMZM2G056329				LOC_Os11g42970.1	membrane associated DUF588 domain containing protein, putative, expressed
GRMZM2G056467	AT2G15760.1		Protein of unknown function (DUF1645)	LOC_Os07g42740.1	DUF1645 domain containing protein, putative, expressed
GRMZM2G056469	AT2G20340.1		Pyridoxal phosphate (PLP)-dependent transferases superfamily protein	LOC_Os01g56380.1	decarboxylase, putative, expressed
GRMZM2G056505	AT5G64550.1		loricrin-related	LOC_Os02g36590.2	CPuORF19 - conserved peptide uORF-containing transcript, expressed
GRMZM2G056851				LOC_Os09g25270.1	hypothetical protein
GRMZM2G056961				LOC_Os08g03400.1	expressed protein
GRMZM2G056975	AT5G62790.1	DXR,PDE129	1-deoxy-D-xylulose 5-phosphate reductoisomerase	LOC_Os01g01710.1	1-deoxy-D-xylulose 5-phosphate reductoisomerase, chloroplast precursor, putative, expressed
GRMZM2G057116	AT5G26170.1	ATWRKY50,WRKY50	WRKY DNA-binding protein 50	LOC_Os05g09020.1	WRKY67, expressed
GRMZM2G057159	AT4G10550.3		Subtilase family protein	LOC_Os02g17150.1	OsSub18 - Putative Subtilisin homologue, expressed
GRMZM2G057283	AT5G46530.1		AWPM-19-like family protein	LOC_Os01g50440.1	AWPM-19-like membrane family protein, putative, expressed
GRMZM2G057317
GRMZM2G057413	AT3G56970.1	BHLH038,ORG2	basic helix-loop-helix (bHLH) DNA-binding superfamily protein	LOC_Os01g72370.1	helix-loop-helix DNA-binding domain containing protein, expressed
GRMZM2G057506	AT5G12340.1			LOC_Os01g72360.1	expressed protein
GRMZM2G057571	AT3G02820.1		zinc knuckle (CCHC-type) family protein	LOC_Os02g52460.1	zinc knuckle domain containing protein, expressed
GRMZM2G057616	AT5G40890.1	ATCLC-A,ATCLCA,CLC-A,CLCA	chloride channel A	LOC_Os12g25200.1	chloride transporter, chloride channel family, putative, expressed
GRMZM2G057672	AT3G48180.1			LOC_Os02g50710.1	expressed protein
GRMZM2G057690	AT5G66230.1		Chalcone-flavanone isomerase family protein	LOC_Os10g42660.1	expressed protein
GRMZM2G057749	AT1G13080.1	CYP71B2	cytochrome P450, family 71, subfamily B, polypeptide 2	LOC_Os02g09220.1	cytochrome P450, putative, expressed
GRMZM2G057789	AT1G76410.1	ATL8	RING/U-box superfamily protein	LOC_Os02g46100.1	RING-H2 finger protein, putative, expressed
GRMZM2G058024	AT3G11180.1		2-oxoglutarate (2OG) and Fe(II)-dependent oxygenase superfamily protein	LOC_Os01g61610.2	flavonol synthase/flavanone 3-hydroxylase, putative, expressed
GRMZM2G058095	AT1G76490.1	HMG1,HMGR1	hydroxy methylglutaryl CoA reductase 1	LOC_Os09g31970.1	3-hydroxy-3-methylglutaryl-coenzyme A reductase, putative, expressed
GRMZM2G058358	AT2G38870.1		Serine protease inhibitor, potato inhibitor I-type family protein	LOC_Os11g17790.1	inhibitor I family protein, putative, expressed
GRMZM2G058394	AT5G02140.1		Pathogenesis-related thaumatin superfamily protein	LOC_Os11g47944.1	thaumatin, putative, expressed
GRMZM2G058404	AT4G36810.1	GGPS1	geranylgeranyl pyrophosphate synthase 1	LOC_Os01g14630.1	polyprenyl synthetase, putative, expressed
GRMZM2G058414	AT3G54950.1	PLA IIIA,PLP7	patatin-like protein 6	LOC_Os03g57080.1	PLA IIIA/PLP7, putative, expressed
GRMZM2G058622	AT2G32300.1	UCC1	uclacyanin 1	LOC_Os07g35860.1	plastocyanin-like domain containing protein, putative, expressed
GRMZM2G058760	AT4G05390.1	ATRFNR1,RFNR1	root FNR 1	LOC_Os03g57120.1	ferredoxin--NADP reductase, chloroplast precursor, putative, expressed
GRMZM2G059010	AT1G67630.1	POLA2	DNA polymerase alpha 2	LOC_Os12g13950.1	POLA2 - Putative DNA polymerase alpha complex subunit, expressed
GRMZM2G059078
GRMZM2G059117	AT3G28040.1		Leucine-rich receptor-like protein kinase family protein	LOC_Os01g72700.1	expressed protein
GRMZM2G059308	AT5G25900.1	ATKO1,CYP701A3,GA3	GA requiring 3	LOC_Os06g37364.2	cytochrome P450, putative, expressed
GRMZM2G059465	AT4G35160.1		O-methyltransferase family protein	LOC_Os06g16960.1	O-methyltransferase, putative, expressed
GRMZM2G059502				LOC_Os08g35160.2	heat shock protein DnaJ, putative, expressed
GRMZM2G059517	AT3G05170.1		Phosphoglycerate mutase family protein	LOC_Os05g04960.1	phosphoglycerate mutase, putative, expressed
GRMZM2G059565	AT5G58600.1	PMR5,TBL44	Plant protein of unknown function (DUF828)	LOC_Os03g18110.1	proteins of unknown function domain containing protein, putative, expressed
GRMZM2G059634	AT2G01660.1	PDLP6	plasmodesmata-located protein 6	LOC_Os06g14280.1	cysteine-rich repeat secretory protein precursor, putative, expressed
GRMZM2G059785	AT1G65680.1	ATEXPB2,ATHEXP BETA 1.4,EXPB2	expansin B2	LOC_Os10g40700.1	expansin precursor, putative, expressed
GRMZM2G059836	AT1G22990.1		Heavy metal transport/detoxification superfamily protein	LOC_Os01g32330.1	heavy metal-associated domain containing protein, expressed
GRMZM2G059865	AT1G75950.1	ASK1,ATSKP1,SKP1,SKP1A,UIP1	S phase kinase-associated protein 1	LOC_Os04g52650.1	expressed protein
GRMZM2G059939	AT1G13260.1	EDF4,RAV1	related to ABI3/VP1 1	LOC_Os05g47650.1	B3 DNA binding domain containing protein, expressed
GRMZM2G059964	AT2G45180.1		Bifunctional inhibitor/lipid-transfer protein/seed storage 2S albumin superfamily protein	LOC_Os03g50960.1	LTPL118 - Protease inhibitor/seed storage/LTP family protein precursor, expressed
GRMZM2G060029	AT1G61350.1		ARM repeat superfamily protein	LOC_Os06g46995.1	armadillo/beta-catenin repeat family protein, putative, expressed
GRMZM2G060079	AT4G02940.1		oxidoreductase, 2OG-Fe(II) oxygenase family protein	LOC_Os05g33310.1	oxidoreductase, 2OG-Fe oxygenase family protein, putative, expressed
GRMZM2G060194	AT4G26690.1	GPDL2,MRH5,SHV3	PLC-like phosphodiesterase family protein	LOC_Os08g39350.1	glycerophosphoryl diester phosphodiesterase family protein, putative, expressed
GRMZM2G060216	AT1G08320.3	bZIP21,TGA9	bZIP transcription factor family protein	LOC_Os01g64020.1	transcription factor, putative, expressed
GRMZM2G060253	AT4G23800.2		HMG (high mobility group) box protein	LOC_Os02g15810.1	HMG1/2, putative, expressed
GRMZM2G060544	AT3G02550.1	LBD41	LOB domain-containing protein 41	LOC_Os01g32770.1	DUF260 domain containing protein, putative, expressed
GRMZM2G060659	AT1G73370.1	ATSUS6,SUS6	sucrose synthase 6	LOC_Os04g24430.1	sucrose synthase, putative, expressed
GRMZM2G060720	AT1G68450.1		VQ motif-containing protein	LOC_Os04g34050.1	VQ domain containing protein, putative, expressed
GRMZM2G060721	AT1G71695.1		Peroxidase superfamily protein	LOC_Os05g04450.1	peroxidase precursor, putative, expressed
GRMZM2G060811				LOC_Os11g26190.1	RALFL23 - Rapid ALkalinization Factor RALF family protein precursor, expressed
GRMZM2G060866	AT1G75880.2		SGNH hydrolase-type esterase superfamily protein	LOC_Os06g24404.1	GDSL-like lipase/acylhydrolase, putative, expressed
GRMZM2G060918	AT4G11070.1	AtWRKY41,WRKY41	WRKY family transcription factor	LOC_Os03g20550.1	WRKY55, expressed
GRMZM2G060919	AT5G46910.1		Transcription factor jumonji (jmj) family protein / zinc finger (C5HC2 type) family protein	LOC_Os10g42690.1	jmjC domain containing protein, expressed
GRMZM2G061052	AT2G47270.1		sequence-specific DNA binding transcription factors;transcription regulators	LOC_Os05g06520.1	helix-loop-helix DNA-binding domain containing protein, expressed
GRMZM2G061088	AT5G06730.1		Peroxidase superfamily protein	LOC_Os01g22352.1	peroxidase precursor, putative, expressed
GRMZM2G061287	AT1G76310.1	CYCB2;4	CYCLIN B2;4	LOC_Os04g47580.1	cyclin, putative, expressed
GRMZM2G061305	AT3G19430.1		late embryogenesis abundant protein-related / LEA protein-related	LOC_Os01g73730.1	RCLEA5 - Root cap and Late embryogenesis related family protein precursor, expressed
GRMZM2G061314	AT1G78230.1		Outer arm dynein light chain 1 protein	LOC_Os03g09070.1	leucine rich repeat domain containing protein, putative, expressed
GRMZM2G061487	AT1G78080.1	RAP2.4	related to AP2 4	LOC_Os08g31580.1	ethylene-responsive transcription factor, putative, expressed
GRMZM2G061521	AT2G34700.1		Pollen Ole e 1 allergen and extensin family protein	LOC_Os01g52650.1	POEI44 - Pollen Ole e I allergen and extensin family protein precursor, expressed
GRMZM2G061562	AT1G74160.1			LOC_Os07g01860.1	expressed protein
GRMZM2G061568	AT1G15080.1	ATLPP2,ATPAP2,LPP2	lipid phosphate phosphatase 2	LOC_Os05g47660.1	lipid phosphatase protein, putative, expressed
GRMZM2G061663	AT1G73760.1		RING/U-box superfamily protein	LOC_Os05g47670.1	zinc finger, C3HC4 type domain containing protein, expressed
GRMZM2G061695				LOC_Os01g39000.2	ZmGR2c, putative, expressed
GRMZM2G061718	AT1G21270.1	WAK2	wall-associated kinase 2	LOC_Os08g39210.1	OsWAK74 - OsWAK receptor-like protein kinase, expressed
GRMZM2G061910	AT5G22870.1		Late embryogenesis abundant (LEA) hydroxyproline-rich glycoprotein family	LOC_Os02g44670.1	harpin-induced protein 1 domain containing protein, expressed
GRMZM2G061929
GRMZM2G061941	AT5G65170.1		VQ motif-containing protein	LOC_Os02g51740.1	VQ domain containing protein, putative, expressed
GRMZM2G062009	AT4G28530.1	anac074,NAC074	NAC domain containing protein 74	LOC_Os04g43560.1	no apical meristem protein, putative, expressed
GRMZM2G062218	AT5G41380.1		CCT motif family protein	LOC_Os01g61900.1	CCT motif family protein, expressed
GRMZM2G062333	AT5G44635.1	MCM6	minichromosome maintenance (MCM2/3/5) family protein	LOC_Os05g14590.1	MCM6 - Putative minichromosome maintenance MCM complex subunit 6, expressed
GRMZM2G062396	AT3G51240.1	F3\'H,F3H,TT6	flavanone 3-hydroxylase	LOC_Os04g56700.1	naringenin,2-oxoglutarate 3-dioxygenase, putative, expressed
GRMZM2G062416	AT1G62430.1	ATCDS1,CDS1	CDP-diacylglycerol synthase 1	LOC_Os10g17990.1	phosphatidate cytidylyltransferase, putative, expressed
GRMZM2G062429	AT2G20900.3	ATDGK5,DGK5	diacylglycerol kinase 5	LOC_Os01g57420.1	diacylglycerol kinase, putative, expressed
GRMZM2G062524	AT1G50240.2	FU	Protein kinase family protein with ARM repeat domain	LOC_Os12g24550.1	expressed protein
GRMZM2G062527
GRMZM2G062716	AT4G30550.1		Class I glutamine amidotransferase-like superfamily protein	LOC_Os02g08270.1	class I glutamine amidotransferase, putative, expressed
GRMZM2G062724	AT5G22920.1		CHY-type/CTCHY-type/RING-type Zinc finger protein	LOC_Os10g31850.2	RING finger and CHY zinc finger domain-containing protein 1, putative, expressed
GRMZM2G063069	AT3G01490.1		Protein kinase superfamily protein	LOC_Os05g50190.1	protein kinase domain containing protein, expressed
GRMZM2G063156
GRMZM2G063162	AT2G46240.1	ATBAG6,BAG6	BCL-2-associated athanogene 6	LOC_Os02g15930.1	expressed protein
GRMZM2G063192	AT4G33270.1	CDC20.1	Transducin family protein / WD-40 repeat family protein	LOC_Os02g47180.1	WD repeat-containing protein, putative, expressed
GRMZM2G063306	AT5G13750.1	ZIFL1	zinc induced facilitator-like 1	LOC_Os11g04020.1	major facilitator superfamily antiporter, putative, expressed
GRMZM2G063342	AT2G36950.1		Heavy metal transport/detoxification superfamily protein	LOC_Os03g05750.1	heavy-metal-associated domain-containing protein, putative, expressed
GRMZM2G063429
GRMZM2G063431				LOC_Os01g45470.1	expressed protein
GRMZM2G063464	AT5G37690.1		SGNH hydrolase-type esterase superfamily protein	LOC_Os06g14630.1	GDSL-like lipase/acylhydrolase, putative, expressed
GRMZM2G063566	AT5G57560.1	TCH4,XTH22	Xyloglucan endotransglucosylase/hydrolase family protein	LOC_Os08g13920.1	glycosyl hydrolases family 16, putative, expressed
GRMZM2G063700	AT5G59240.1		Ribosomal protein S8e family protein	LOC_Os04g28180.1	ribosomal protein, putative, expressed
GRMZM2G063747	AT1G47410.2			LOC_Os09g28600.1	expressed protein
GRMZM2G063756	AT3G48280.1	CYP71A25	cytochrome P450, family 71, subfamily A, polypeptide 25	LOC_Os08g01510.1	cytochrome P450, putative, expressed
GRMZM2G063880	AT4G23810.1	ATWRKY53,WRKY53	WRKY family transcription factor	LOC_Os05g49620.1	WRKY19, expressed
GRMZM2G063896	AT3G53730.1		Histone superfamily protein	LOC_Os03g02780.1	Core histone H2A/H2B/H3/H4 domain containing protein, putative, expressed
GRMZM2G063897	AT2G28250.1	NCRK	Protein kinase superfamily protein	LOC_Os02g02040.4	protein kinase, putative, expressed
GRMZM2G063909	AT2G44350.2	ATCS,CSY4	Citrate synthase family protein	LOC_Os11g33240.1	citrate synthase, putative, expressed
GRMZM2G063975	AT5G18970.1		AWPM-19-like family protein	LOC_Os05g33220.1	AWPM-19-like membrane family protein, putative, expressed
GRMZM2G064005	AT4G22910.1	CCS52A1,FZR2	FIZZY-related 2	LOC_Os03g03150.1	WD repeat-containing protein, putative, expressed
GRMZM2G064083
GRMZM2G064106	AT4G39830.1		Cupredoxin superfamily protein	LOC_Os09g20090.1	L-ascorbate oxidase precursor, putative, expressed
GRMZM2G064437	AT3G18830.1	ATPLT5,ATPMT5,PMT5	polyol/monosaccharide transporter 5	LOC_Os07g39350.1	transporter family protein, putative, expressed
GRMZM2G064503	AT1G75150.1			LOC_Os03g59480.1	expressed protein
GRMZM2G064605	AT5G40020.1		Pathogenesis-related thaumatin superfamily protein	LOC_Os10g27280.1	thaumatin, putative, expressed
GRMZM2G064640	AT5G39850.1		Ribosomal protein S4	LOC_Os03g05980.1	40S ribosomal protein S9-2, putative, expressed
GRMZM2G064701	AT3G12120.1	FAD2	fatty acid desaturase 2	LOC_Os02g48560.1	fatty acid desaturase, putative, expressed
GRMZM2G064818	AT5G50335.1			LOC_Os12g14220.1	expressed protein
GRMZM2G064877
GRMZM2G065030	AT2G42910.1		Phosphoribosyltransferase family protein	LOC_Os02g48390.1	phosphoribosyl transferase, putative, expressed
GRMZM2G065205	AT4G02060.2	MCM7,PRL	Minichromosome maintenance (MCM2/3/5) family protein	LOC_Os12g37400.1	MCM7 - Putative minichromosome maintenance MCM complex subunit 7, expressed
GRMZM2G065214	AT2G18470.1	PERK4	roline-rich extensin-like receptor kinase 4	LOC_Os03g56470.1	protein kinase family protein, putative, expressed
GRMZM2G065230	AT1G09380.1		nodulin MtN21 /EamA-like transporter family protein	LOC_Os01g19290.1	integral membrane protein DUF6 containing protein, expressed
GRMZM2G065278				LOC_Os02g17770.1	expressed protein
GRMZM2G065423	AT5G02010.1	ATROPGEF7,ROPGEF7	RHO guanyl-nucleotide exchange factor 7	LOC_Os01g62990.1	ATROPGEF7/ROPGEF7, putative, expressed
GRMZM2G065471	AT5G06570.1		alpha/beta-Hydrolases superfamily protein	LOC_Os01g06060.1	gibberellin receptor GID1L2, putative, expressed
GRMZM2G065557	AT5G05960.1		Bifunctional inhibitor/lipid-transfer protein/seed storage 2S albumin superfamily protein	LOC_Os01g62980.1	LTPL101 - Protease inhibitor/seed storage/LTP family protein precursor, expressed
GRMZM2G065585	AT4G16260.1		Glycosyl hydrolase superfamily protein	LOC_Os01g71340.1	glycosyl hydrolases family 17, putative, expressed
GRMZM2G065635	AT3G50660.1	CLM,CYP90B1,DWF4,PSC1,SAV1,SNP2	Cytochrome P450 superfamily protein	LOC_Os03g12660.1	cytochrome P450, putative, expressed
GRMZM2G065640	AT2G48130.1		Bifunctional inhibitor/lipid-transfer protein/seed storage 2S albumin superfamily protein	LOC_Os03g57990.1	LTPL74 - Protease inhibitor/seed storage/LTP family protein precursor, expressed
GRMZM2G065829				LOC_Os05g51160.1	Myb transcription factor, putative, expressed
GRMZM2G065896	AT1G51600.1	GATA28,TIFY2A,ZML2	ZIM-LIKE 2	LOC_Os03g52450.1	GATA transcription factor 25, putative, expressed
GRMZM2G065956	AT1G70190.1		Ribosomal protein L7/L12, oligomerisation;Ribosomal protein L7/L12, C-terminal/adaptor protein ClpS-like	LOC_Os03g52400.1	ribosomal protein L7/L12 C-terminal domain containing protein, expressed
GRMZM2G066101	AT2G16440.1	MCM4	Minichromosome maintenance (MCM2/3/5) family protein	LOC_Os01g36390.1	MCM4 - Putative minichromosome maintenance MCM complex subunit 4, expressed
GRMZM2G066202	AT3G07390.1	AIR12	auxin-responsive family protein	LOC_Os08g41290.1	AIR12, putative, expressed
GRMZM2G066219	AT3G25290.1		Auxin-responsive family protein	LOC_Os09g32470.1	membrane protein, putative, expressed
GRMZM2G066274	AT3G51740.1	IMK2	inflorescence meristem receptor-like kinase 2	LOC_Os03g18630.1	receptor-like kinase RHG1, putative, expressed
GRMZM2G066326	AT4G35350.1	XCP1	xylem cysteine peptidase 1	LOC_Os05g01810.1	xylem cysteine proteinase 2 precursor, putative, expressed
GRMZM2G066341	AT5G11460.1		Protein of unknown function (DUF581)	LOC_Os05g08800.1	DUF581 domain containing protein, expressed
GRMZM2G066413	AT5G33320.1	ARAPPT,CUE1,PPT	Glucose-6-phosphate/phosphate translocator-related	LOC_Os01g07730.1	phosphate/phosphoenolpyruvate translocator-related protein, putative, expressed
GRMZM2G066428	AT5G15240.1		Transmembrane amino acid transporter family protein	LOC_Os01g41420.1	transmembrane amino acid transporter protein, putative, expressed
GRMZM2G066489	AT1G42540.1	ATGLR3.3,GLR3.3	glutamate receptor 3.3	LOC_Os04g49570.2	glutamate receptor, putative, expressed
GRMZM2G066528	AT1G20696.2	HMGB3,NFD03,NFD3	high mobility group B3	LOC_Os09g37910.1	HMG1/2, putative, expressed
GRMZM2G066636	AT3G62040.1		Haloacid dehalogenase-like hydrolase (HAD) superfamily protein	LOC_Os07g44060.1	haloacid dehalogenase-like hydrolase family protein, putative, expressed
GRMZM2G066840	AT3G26770.1		NAD(P)-binding Rossmann-fold superfamily protein	LOC_Os07g40250.1	sex determination protein tasselseed-2, putative, expressed
GRMZM2G067022	AT5G01240.1	LAX1	like AUXIN RESISTANT 1	LOC_Os01g63770.1	transmembrane amino acid transporter protein, putative, expressed
GRMZM2G067225	AT5G42650.1	AOS,CYP74A,DDE2	allene oxide synthase	LOC_Os03g12500.1	cytochrome P450, putative, expressed
GRMZM2G067298	AT5G66230.1		Chalcone-flavanone isomerase family protein	LOC_Os10g42660.1	expressed protein
GRMZM2G067315
GRMZM2G067371	AT3G29575.4	AFP3	ABI five binding protein 3	LOC_Os03g30570.1	protein of unknown function DUF1675 domain containing protein, expressed
GRMZM2G067402	AT2G16060.1	AHB1,ARATH GLB1,ATGLB1,GLB1,HB1,NSHB1	hemoglobin 1	LOC_Os03g12510.1	non-symbiotic hemoglobin 2, putative, expressed
GRMZM2G067575				LOC_Os01g73940.1	expressed protein
GRMZM2G067943	AT3G50170.1		Plant protein of unknown function (DUF247)	LOC_Os11g34090.1	plant protein of unknown function domain containing protein, expressed
GRMZM2G068193	AT1G76540.1	CDKB2;1	cyclin-dependent kinase B2;1	LOC_Os08g40170.1	cyclin-dependent kinase B2-1, putative, expressed
GRMZM2G068322	AT1G17620.1		Late embryogenesis abundant (LEA) hydroxyproline-rich glycoprotein family	LOC_Os01g09880.1	harpin-induced protein 1 domain containing protein, expressed
GRMZM2G068455	AT3G47520.1	MDH	malate dehydrogenase	LOC_Os08g33720.1	lactate/malate dehydrogenase, putative, expressed
GRMZM2G068672	AT4G16780.1	ATHB-2,ATHB2,HAT4,HB-2	homeobox protein 2	LOC_Os06g04850.1	homeobox associated leucine zipper, putative, expressed
GRMZM2G068714	AT2G28315.1		Nucleotide/sugar transporter family protein	LOC_Os02g41780.1	transporter-related, putative, expressed
GRMZM2G068826				LOC_Os07g03020.1	expressed protein
GRMZM2G068967	AT3G20310.1	ATERF-7,ATERF7,ERF7	ethylene response factor 7	LOC_Os04g52090.1	AP2 domain containing protein, expressed
GRMZM2G069093	AT5G66390.1		Peroxidase superfamily protein	LOC_Os04g34630.1	peroxidase precursor, putative, expressed
GRMZM2G069126	AT4G25470.1	ATCBF2,CBF2,DREB1C,FTQ4	C-repeat/DRE binding factor 2	LOC_Os09g35030.1	dehydration-responsive element-binding protein, putative, expressed
GRMZM2G069237
GRMZM2G069335				LOC_Os06g03810.1	expressed protein
GRMZM2G069389				LOC_Os04g57650.1	expressed protein
GRMZM2G069444	AT1G02820.1		Late embryogenesis abundant 3 (LEA3) family protein	LOC_Os02g35650.1	late embryogenesis abundant protein, putative, expressed
GRMZM2G069694	AT4G32480.1		Protein of unknown function (DUF506)	LOC_Os01g54340.1	plant-specific domain TIGR01615 family protein, expressed
GRMZM2G069722	AT4G37320.1	CYP81D5	cytochrome P450, family 81, subfamily D, polypeptide 5	LOC_Os03g55240.1	cytochrome P450, putative, expressed
GRMZM2G069784	AT5G22540.1		Plant protein of unknown function (DUF247)	LOC_Os11g17720.1	plant protein of unknown function domain containing protein, expressed
GRMZM2G069827	AT3G10640.1	VPS60.1	SNF7 family protein	LOC_Os01g01350.1	SNF7 domain containing protein, putative, expressed
GRMZM2G069911	AT2G18050.1	HIS1-3	histone H1-3	LOC_Os06g04020.1	histone H1, putative, expressed
GRMZM2G070087	AT3G54700.1	PHT1;7	phosphate transporter 1;7	LOC_Os03g05640.1	inorganic phosphate transporter, putative, expressed
GRMZM2G070167	AT3G26740.1	CCL	CCR-like	LOC_Os01g01340.1	light-induced protein 1-like, putative, expressed
GRMZM2G070178	AT2G23540.1		GDSL-like Lipase/Acylhydrolase superfamily protein	LOC_Os07g47210.1	GDSL-like lipase/acylhydrolase, putative, expressed
GRMZM2G070242	AT5G35160.2		Endomembrane protein 70 protein family	LOC_Os08g19160.1	transmembrane 9 superfamily member, putative, expressed
GRMZM2G070255	AT5G16250.1			LOC_Os04g41900.1	expressed protein
GRMZM2G070295	AT2G12646.1		PLATZ transcription factor family protein	LOC_Os02g09070.1	zinc-binding protein, putative, expressed
GRMZM2G070304	AT4G01950.1	ATGPAT3,GPAT3	glycerol-3-phosphate acyltransferase 3	LOC_Os11g45400.1	glycerol-3-phosphate acyltransferase, putative, expressed
GRMZM2G070315	AT1G05000.1		Phosphotyrosine protein phosphatases superfamily protein	LOC_Os06g10650.1	tyrosine phosphatase family protein, putative, expressed
GRMZM2G070448	AT3G59680.2			LOC_Os04g41860.1	expressed protein
GRMZM2G070468	AT1G32910.1		HXXXD-type acyl-transferase family protein	LOC_Os04g51980.1	transferase family domain containing protein, expressed
GRMZM2G070508	AT2G26170.1	CYP711A1,MAX1	cytochrome P450, family 711, subfamily A, polypeptide 1	LOC_Os02g12890.1	cytochrome P450, putative, expressed
GRMZM2G070603	AT1G05260.1	RCI3,RCI3A	Peroxidase superfamily protein	LOC_Os06g20150.1	peroxidase precursor, putative, expressed
GRMZM2G070673	AT4G14750.1	IQD19	IQ-domain 19	LOC_Os10g28420.1	IQ calmodulin-binding motif family protein, putative, expressed
GRMZM2G070761	AT5G45890.1	SAG12	senescence-associated gene 12	LOC_Os09g38920.1	thiol protease SEN102 precursor, putative, expressed
GRMZM2G070825	AT1G28640.1		GDSL-like Lipase/Acylhydrolase superfamily protein	LOC_Os10g25380.1	GDSL-like lipase/acylhydrolase, putative, expressed
GRMZM2G070912				LOC_Os05g02070.3	expressed protein
GRMZM2G071025	AT5G66750.1	ATDDM1,CHA1,CHR01,CHR1,DDM1,SOM1,SOM4	chromatin remodeling 1	LOC_Os09g27060.1	SNF2 family N-terminal domain containing protein, expressed
GRMZM2G071089	AT4G20260.3	ATPCAP1,PCAP1	plasma-membrane associated cation-binding protein 1	LOC_Os02g18410.1	salt stress root protein RS1, putative, expressed
GRMZM2G071277	AT3G61460.1	BRH1	brassinosteroid-responsive RING-H2	LOC_Os02g45710.1	zinc finger, C3HC4 type domain containing protein, expressed
GRMZM2G071339	AT5G19730.1		Pectin lyase-like superfamily protein	LOC_Os05g44600.1	pectinesterase, putative, expressed
GRMZM2G071390	AT5G39110.1		RmlC-like cupins superfamily protein	LOC_Os12g05860.1	Cupin domain containing protein, expressed
GRMZM2G071450	AT1G76100.1	PETE1	plastocyanin 1	LOC_Os06g01210.1	plastocyanin, chloroplast precursor, putative, expressed
GRMZM2G071478	AT2G23770.1		protein kinase family protein / peptidoglycan-binding LysM domain-containing protein	LOC_Os11g35330.1	LYK, putative, expressed
GRMZM2G071573	AT4G22130.1	SRF8	STRUBBELIG-receptor family 8	LOC_Os02g09740.1	STRUBBELIG-RECEPTOR FAMILY 7 precursor, putative, expressed
GRMZM2G071599	AT3G51290.2		Protein of unknown function (DUF630) ;Protein of unknown function (DUF632)	LOC_Os09g36760.1	DUF630/DUF632 domains containing protein, putative, expressed
GRMZM2G071704				LOC_Os04g38320.1	expressed protein
GRMZM2G071714	AT2G20860.1	LIP1	lipoic acid synthase 1	LOC_Os04g38330.1	radical SAM enzyme, putative, expressed
GRMZM2G072034	AT5G58070.1	ATTIL,TIL	temperature-induced lipocalin	LOC_Os02g39930.1	OsTIL-1 Temperature-induced lipocalin-1, expressed
GRMZM2G072121	AT3G03220.1	ATEXP13,ATEXPA13,ATHEXP ALPHA 1.22,EXP13,EXPA13	expansin A13	LOC_Os04g49410.1	expansin precursor, putative, expressed
GRMZM2G072383
GRMZM2G072406	AT5G57500.1		Galactosyltransferase family protein	LOC_Os09g26310.1	hypro1, putative, expressed
GRMZM2G072513	AT1G34320.1		Protein of unknown function (DUF668)	LOC_Os04g35410.1	expressed protein
GRMZM2G072529	AT1G77330.1		2-oxoglutarate (2OG) and Fe(II)-dependent oxygenase superfamily protein	LOC_Os05g05680.1	1-aminocyclopropane-1-carboxylate oxidase, putative, expressed
GRMZM2G072586	AT3G59210.2		F-box/RNI-like superfamily protein	LOC_Os02g06520.1	OsFBLD1 - F-box, LRR and FBD domain containing protein, expressed
GRMZM2G072820	AT1G74500.1	ATBS1,BS1,TMO7	activation-tagged BRI1(brassinosteroid-insensitive 1)-suppressor 1	LOC_Os04g54900.1	bHLH family protein, putative, expressed
GRMZM2G072850	AT3G28860.1	ABCB19,ATABCB19,ATMDR1,ATMDR11,ATPGP19,MDR1,MDR11,PGP19	ATP binding cassette subfamily B19	LOC_Os04g38570.1	multidrug resistance protein, putative, expressed
[truncated: 2,050 more rows]
