# Supplementary material for: Cross-Species Root Transcriptional Network Analysis Highlights Conserved Modules in Response to Nitrate between Maize and Sorghum
Source: Int J Mol Sci. 2020 Feb 20;21(4):1445. doi: 10.3390/ijms21041445 (PMC7073038; doi:10.3390/ijms21041445)
Supplement: Supplementary file 1 [file ijms-21-01445-s001.zip › ijms-713606-supplementary-final/supplemental files/Supplemental Data S2.xlsx]

## Sheet: p value and log2 (ford change)
Gene ID	0.5 (p_value)	1 (p_value)	1.5 (p_value)	2 (p_value)	3 (p_value)	4 (p_value)	6 (p_value)	8 (p_value)	0.5（log2 ford change）	1（log2 ford change）	1.5（log2 ford change）	2（log2 ford change）	3（log2 ford change）	4（log2 ford change）	6（log2 ford change）	8（log2 ford change）
EBG00005242161	0.0025	0.908	0.03965	0.4182	0.48905	0.2286	0.0393	0.04265	-1.96492	-0.0779562	-1.61506	-0.493559	-0.515688	1.13843	-1.33226	-1.38385
Sobic.001G002400	0.65635	0.0006	0.0235	0.89065	0.5138	0.07665	0.854	0.613	0.234901	2.05719	1.8617	-0.0685989	0.41893	-1.1357	0.0826083	-0.291742
Sobic.001G004800	0.24675	0.47985	0.106	0.0184	0.00625	0.0129	0.17035	0.00765	-1.196	-0.739372	-3.08713	-3.80494	-4.13004	-3.40025	1.33115	2.62825
Sobic.001G005200	0.0205	0.13165	0.9213	0.15535	0.76575	0.03385	0.84425	0.63765	-2.24741	-0.906054	0.0886047	-0.938529	-0.194597	-1.45836	-0.0911736	0.252231
Sobic.001G009700	0.0154	1	0.1008	0.01585	0.00575	0.89735	0.01105	0.00795	3.96081	-1.00655	-6.25022	-4.16987	-2.9982	0.170048	1.93011	4.45477
Sobic.001G010100	0.0338	0.4747	0.66065	0.1326	0.53655	0.0118	0.6104	0.14235	-2.21416	-0.471859	-0.403022	-0.943119	-0.423286	-1.87913	-0.258157	0.916845
Sobic.001G011700	0.15095	0.865	0.20135	0.9826	0.41185	0.00325	5e-05	0.01265	-0.646382	-0.0901483	0.796018	0.0100475	0.485195	1.7556	2.23965	1.37725
Sobic.001G012000	0.99635	0.58725	0.06665	0.47695	0.09515	0.0191	0.88545	0.0369	0.00240177	0.340802	1.09196	-0.362086	1.04897	1.93817	0.0578181	-1.14712
Sobic.001G012200	0.0442	0.00855	0.00075	0.0004	0.0003	5e-05	0.00985	0.02835	1.07643	2.07968	-2.17166	-1.69575	-2.45617	-3.15926	1.13351	1.17829
Sobic.001G012300	0.0002	0.12795	5e-05	5e-05	5e-05	0.0014	0.0695	5e-05	2.21129	0.836991	-7.33271	-6.39951	-6.30072	-2.93603	1.24488	3.18805
Sobic.001G012400	0.59785	0.00675	0.00165	5e-05	0.00535	0.0001	0.4628	0.14275	0.28	1.76545	-1.89408	-2.25832	-1.68416	-2.92236	0.326417	0.774168
Sobic.001G012600	0.81475	0.0154	0.70495	0.6298	0.6173	0.00445	0.2418	0.70875	0.10561	1.45883	-0.210321	-0.215652	-0.282269	-1.6969	0.467736	0.18942
Sobic.001G018400	0.3055	0.02965	0.4545	0.17795	0.61575	0.40845	0.0063	0.936	-2.33172	-6.35301	-1.63524	2.60171	-1.06983	-1.25067	-6.54519	-0.113227
Sobic.001G020200	0.00065	0.0017	0.1166	0.185	0.0191	0.0323	0.00835	0.0152	2.5106	2.03374	-1.92326	0.907889	3.56258	1.87427	3.13557	3.85965
Sobic.001G020400	0.36435	0.0021	0.04695	0.73995	0.1464	0.3574	0.85645	0.05715	-0.417829	2.04155	1.10807	0.149272	0.835102	-0.524026	-0.072125	-1.00645
Sobic.001G026700	0.8404	0.0786	0.5851	0.28125	0.1326	0.0266	0.0489	0.5391	0.140051	-1.3702	-0.50719	0.643799	1.14043	1.38245	0.817538	0.372526
Sobic.001G027900	0.96095	0.7354	0.1299	0.0047	0.15395	0.76815	0.9183	0.02405	-0.0505529	0.211564	2.78365	2.81877	1.75323	0.179887	0.0590066	-2.40436
Sobic.001G028100	0.09185	0.10355	0.95375	0.72345	0.88345	0.02655	0.94855	0.04585	-0.960363	-0.851903	-0.0416211	-0.173308	0.0861816	-1.25858	-0.0250723	1.07301
Sobic.001G028800	0.29375	0.69635	0.00115	0.0595	0.8022	0.08775	0.01055	0.36835	-0.473322	-0.218109	1.99235	-0.872374	0.143096	1.10715	1.27184	-0.4965
Sobic.001G030400	0.01835	0.5883	0.0209	0.069	0.054	0.445	0.7377	0.1299	2.15379	-0.524682	-3.19429	-1.3311	-1.80162	-0.616067	0.201674	1.36409
Sobic.001G031700	0.08965	0.0495	0.0103	0.09795	0.0581	0.0718	0.85255	0.1277	1.15854	-2.46495	-3.54502	-1.4587	-1.70041	1.7473	-0.122376	1.62011
Sobic.001G032000	0.00455	0.0069	0.1302	0.0011	0.94155	0.0239	0.04305	0.009	-1.30068	-1.44373	-0.858065	-1.6275	-0.0425528	-1.34322	-0.818372	-1.41814
Sobic.001G033300	0.16805	0.79215	0.05445	0.0126	0.0102	0.1053	0.8626	0.0021	4.81734	-0.357334	-5.331	-4.38161	-4.20823	-1.5987	0.126715	3.91685
Sobic.001G035000	0.35855	0.0058	0.06325	0.0059	0.72035	0.1051	0.087	0.60245	0.543746	-3.27457	-4.11911	-2.78077	-0.391351	-1.54107	-0.952633	0.556348
Sobic.001G035600	0.14565	0.0321	0.5254	0.7194	0.98215	0.25525	0.3452	0.0199	-0.701511	1.45942	0.355898	0.172185	0.0128873	-0.794765	-0.45375	-1.42825
Sobic.001G037400	0.0309	1	0.0532	0.70585	0.07465	0.82365	0.03035	0.04595	2.34973	-0.173122	-4.34424	-0.412165	-1.41458	-0.189603	1.20277	1.8045
Sobic.001G037800	0.51295	0.0298	0.96935	0.7388	0.80685	0.01815	0.7108	0.60295	-0.698834	-1.41462	0.0421207	0.233891	0.20381	-1.67298	-0.181982	0.340786
Sobic.001G037900	0.62765	0.0722	0.08105	0.0275	0.3555	0.0152	0.6207	0.7681	-0.312053	-1.24557	-1.55944	-1.2092	-0.599494	-1.52811	-0.217623	-0.177001
Sobic.001G038300	0.71175	0.33145	5e-05	0.68035	0.1951	0.01985	0.23305	0.1505	0.169302	0.491879	-2.47297	-0.183176	-0.763725	-1.34301	0.505455	-0.753218
Sobic.001G040200	0.6718	0.2988	0.01635	0.0083	0.91115	0.34125	0.0687	0.6115	0.196715	-0.54823	-1.42694	-1.27185	-0.0648599	-0.551826	-0.755763	-0.262047
Sobic.001G042500	0.9001	0.22205	0.01875	0.0339	0.0357	0.70995	0.07285	0.04045	0.0915426	1.08452	-3.10161	-2.01329	-2.26366	0.321616	1.4396	2.1392
Sobic.001G044800	0.5354	0.92125	0.94855	0.3744	0.7209	0.04425	0.0372	0.7986	-0.31245	-0.0761968	-0.0391869	-0.424541	-0.236159	-1.83812	-0.902433	0.140717
Sobic.001G046400	0.1451	1	5e-05	0.1022	0.0045	0.63945	0.05	0.16675	3.76182	3.71385	-9.25323	-4.83012	-4.68228	0.685475	2.49402	7.41117
Sobic.001G046800	0.01845	1	0.1245	1	0.01845	1	0.0548	0.0309	2.56605	-1.50746	-7.03147	-0.31232	-3.43397	-0.885053	1.54911	3.09717
Sobic.001G046900	0.0019	0.27715	0.9661	0.01575	0.8009	0.00695	0.602	0.9047	-2.44073	-0.596532	-0.0256036	-1.10941	-0.145984	-1.53505	-0.201662	-0.0621044
Sobic.001G047200	0.1556	0.3724	0.07355	0.27575	0.0101	0.3878	0.2411	0.0302	1.03717	0.567366	-1.4513	-0.537197	-1.85768	-0.543418	0.535633	1.29815
Sobic.001G050100	0.0034	0.73505	0.00965	0.148	0.48305	0.84425	0.3167	0.0512	-1.31572	0.173988	1.64338	0.65107	0.404859	-0.103846	-0.401722	-1.02275
Sobic.001G050300	0.66425	0.0499	0.12935	0.0121	0.0216	0.2792	1	0.0092	-0.630413	2.48333	-2.78182	-5.51451	-3.30525	-1.67894	-0.537827	4.403
Sobic.001G059400	0.1326	0.06255	0.00985	0.3513	0.6649	0.0064	0.80455	0.83085	-0.72133	-1.01769	-2.47797	-0.588774	0.418338	-2.07038	0.121521	0.177989
Sobic.001G062600	0.4887	0.0119	0.79775	5e-05	0.07115	0.04385	0.0005	0.18925	0.324023	-1.35944	0.147432	-3.47095	-1.25657	-1.1243	-1.50597	0.863922
Sobic.001G063500	0.672	0.01815	0.13405	0.85215	0.4078	0.0246	0.1268	0.06985	0.188016	1.2339	-0.835418	-0.0829386	-0.490999	-1.33072	0.646566	-0.982618
Sobic.001G065900	0.5966	0.49595	0.67175	0.00075	0.6062	0.0249	0.04725	0.87125	0.528507	-0.461244	-0.572004	-3.57085	0.581041	-1.55093	-0.930778	0.174316
Sobic.001G067100	5e-05	0.00025	0.8357	0.00085	0.00205	5e-05	5e-05	5e-05	3.89541	3.59857	0.121741	1.59295	1.97865	2.86293	2.30937	2.48052
Sobic.001G070300	0.0048	1	0.3375	0.498	0.00015	1	0.90495	0.29495	7.97184	0	-2.57236	-1.71858	-9.44045	-1.00497	0.121902	2.18262
Sobic.001G070500	0.0024	0.2008	0.76205	0.007	0.41365	0.00615	0.62135	0.50085	-2.55735	-0.728164	-0.202059	-1.40592	-0.474217	-1.6144	-0.200524	0.346993
Sobic.001G073500	0.75275	0.6594	0.18305	0.1996	0.64035	0.00795	0.0085	0.1749	-0.147049	-0.232305	-0.916211	-0.66539	-0.289021	-1.56872	-1.06116	-0.755231
Sobic.001G074000	0.03295	0.4382	0.01295	0.03735	0.0018	0.6118	0.0422	0.0047	1.89523	-0.665719	-3.59293	-1.66988	-2.92361	0.372686	1.0706	2.5417
Sobic.001G074100	0.04585	1	0.046	0.25645	0.06355	1	1	0.06775	2.81924	0.0789751	-3.85389	-1.56939	-2.82265	-0.588852	0.302518	3.36431
Sobic.001G074400	0.7303	0.3014	0.04675	0.18435	0.09165	0.5336	0.14615	0.02835	0.178795	0.652771	-1.591	-0.667153	-1.28324	0.372686	0.698875	1.52302
Sobic.001G076800	0.24615	1	5e-05	0.2432	0.1549	1	0.4733	0.0011	5.47778	3.07364	-9.98131	-5.14399	-5.60257	2.85645	0.863322	6.92459
Sobic.001G077200	0.0467	0.8267	0.0472	0.54005	0.1177	0.604	0.02775	0.10095	1.62005	0.163146	-2.11589	-0.396474	-1.17343	-0.349512	1.14184	1.14662
Sobic.001G077400	0.63015	0.99875	5e-05	0.0982	0.02705	0.0014	0.02855	0.7202	-0.231429	-0.000758962	-3.05009	-0.759457	-1.35054	-1.8897	-0.886936	-0.195967
Sobic.001G077700	0.04915	0.817	0.66905	0.15935	0.483	0.5511	0.00105	0.5503	-1.03722	0.121018	0.346357	-0.78509	-0.526314	0.336006	1.42736	-0.372329
Sobic.001G078200	0.73595	0.97105	0.0837	0.29255	0.53945	5e-05	5e-05	0.0656	-0.156508	-0.0192071	1.08392	0.504403	-0.362633	2.61661	2.54109	1.01607
Sobic.001G078900	0.0539	0.02495	0.7144	0.83865	0.6133	0.12105	0.1559	0.0107	0.854593	1.26868	0.233946	0.0967636	0.295356	0.93772	0.650547	1.38281
Sobic.001G080200	0.01995	0.8366	0.24685	0.6884	0.87185	0.08485	0.0463	0.33465	1.13143	-0.110928	-0.817953	-0.206376	-0.10393	0.977354	0.858206	0.611957
Sobic.001G081100	0.0498	0.20475	0.00525	0.01455	0.00375	0.6109	0.037	0.0158	1.11089	-0.911873	-3.97687	-1.83982	-2.30932	0.422016	1.07353	1.84734
Sobic.001G081800	0.59095	0.87395	0.0326	0.0071	0.0074	0.87265	0.71085	0.0191	0.308806	-0.153616	-2.25283	-1.98788	-2.17541	0.113295	-0.222002	2.2623
Sobic.001G081900	0.50025	0.04685	0.70575	0.96195	0.84935	0.05915	5e-05	0.04415	-0.336608	1.06809	0.259748	-0.0215495	-0.117807	1.0729	1.67684	1.14869
Sobic.001G082200	0.00025	0.1263	0.5981	0.08185	0.01835	0.35445	0.566	0.8289	1.66401	0.782755	0.335912	0.797199	1.45927	0.49642	0.23242	-0.112693
Sobic.001G082400	0.03195	0.27715	0.03925	0.9491	0.0607	0.41395	0.0036	0.5477	-0.97768	-0.568141	-1.19205	-0.0277982	-1.09774	-0.44057	1.36317	0.309231
Sobic.001G083500	0.0364	0.0442	0.0554	0.241	0.0523	0.38145	0.16475	0.0102	3.09696	2.05544	-2.30567	-1.04633	-2.05011	1.00865	1.36346	2.92078
Sobic.001G083900	0.1805	0.03865	0.0526	0.08505	0.0595	0.0015	0.3926	0.0091	-1.36165	-1.29524	-1.98585	-1.1723	-1.41158	-3.16442	-0.511428	1.83388
Sobic.001G086800	0.01675	5e-05	0.28885	0.1635	5e-05	0.6153	0.59555	0.0036	1.11802	-2.74859	-0.597895	0.620523	2.58283	-0.32131	-0.228214	-1.63414
Sobic.001G089100	0.1484	0.50285	0.0341	0.6306	0.03115	0.78115	0.54195	0.08715	0.621148	0.338059	-1.21144	-0.21129	-1.32344	-0.153776	0.248392	0.938873
Sobic.001G094300	0.2643	0.82955	0.70365	0.0137	0.00465	0.1411	0.77275	0.1096	-0.517129	0.125533	0.208564	1.29755	2.09081	1.08584	-0.135468	0.92105
Sobic.001G094800	0.0368	0.94725	0.0424	0.06795	0.0189	0.52445	0.61635	0.8136	1.443	0.0538139	-2.80229	-1.39671	-1.8981	-0.515484	0.269742	0.169895
Sobic.001G095700	0.9871	0.7197	0.00015	0.07805	0.0851	5e-05	0.98755	0.61845	0.00715965	0.179706	-2.82356	-1.0204	-1.26415	-3.19473	0.00769412	-0.349928
Sobic.001G097600	0.16435	0.84275	0.3723	0.2675	0.0253	0.0085	0.00425	0.8201	-0.685621	0.14106	0.515618	-0.513297	-1.44464	1.63147	1.28649	0.129419
Sobic.001G097700	0.34975	0.0187	0.193	0.3213	0.76855	0.0252	0.346	0.41895	-0.632266	-1.76107	-1.34987	-0.827221	0.332604	-1.97099	-0.587854	-0.764685
Sobic.001G099400	0.04885	0.1759	0.96165	0.3332	0.13295	0.04435	0.0655	0.10385	-2.11196	-1.17617	0.0515809	-1.0738	-2.9651	-2.40337	-1.1886	-1.64352
Sobic.001G100500	0.00525	0.00015	0.029	0.0172	0.05295	0.21905	0.00605	0.20055	1.44766	-2.78826	-1.53636	-1.14143	1.81254	-0.722872	-1.18755	-0.802574
Sobic.001G100600	0.0244	0.0328	0.10305	0.3311	0.08325	0.2885	0.12045	0.77145	2.25359	-2.21805	-2.04641	-0.816466	2.26636	-0.925691	-0.965222	-0.263094
Sobic.001G101400	0.00235	0.01885	0.7104	0.14675	0.15635	0.9638	0.1144	0.0506	-2.31074	-1.415	0.280634	0.73403	-1.06112	0.032213	-0.805953	-1.21635
Sobic.001G104500	0.01285	0.14945	0.1245	0.01765	0.011	1	0.13465	0.01765	4.1957	-3.23099	-7.23471	-3.86373	-3.76528	1.10457	1.1825	3.66702
Sobic.001G105000	0.38095	0.75275	0.04655	0.1985	0.04385	0.4527	0.23285	0.4584	0.818416	-0.286648	-2.45377	-1.0424	-2.0924	-0.637955	-0.795509	0.629691
Sobic.001G106200	0.83575	0.657	0.019	0.8538	0.00555	0.23555	0.65	0.00325	0.316579	0.432311	-3.09729	0.199517	-4.44788	-1.1728	-0.48003	3.0755
Sobic.001G106600	0.70445	0.04275	0.08515	0.0127	0.0055	0.02915	0.7453	0.7234	-0.169244	1.05096	-0.959739	-1.15504	-1.66198	-1.24389	0.130924	-0.183004
Sobic.001G107600	0.6408	0.07015	0.8904	0.0399	0.13225	0.0411	0.0005	0.0079	0.237102	0.956861	-0.0973058	1.03999	0.976905	1.13908	1.56668	1.5663
Sobic.001G107800	0.092	0.69345	0.7805	0.16755	0.21185	0.0005	5e-05	0.59295	-0.821421	-0.199435	0.214758	-0.753758	-0.9295	2.10339	2.38492	0.338823
Sobic.001G109700	0.0266	1	0.06585	0.1546	0.12415	1	0.45145	0.0146	3.35141	-1.5866	-3.77934	-1.82294	-1.95459	1.8487	0.633021	4.35731
Sobic.001G112100	0.12225	0.0605	0.95215	0.1752	0.7953	0.46145	0.02365	0.0427	1.01408	1.50538	0.0493557	-0.927587	-0.212012	0.578445	1.24783	-1.81159
Sobic.001G112600	0.6606	0.347	0.0291	0.1288	0.0133	0.1239	0.6283	0.46935	0.19109	0.469722	-1.27168	-0.682527	-1.5046	-0.846725	0.189292	0.365807
Sobic.001G113800	0.3751	0.3527	0.0389	0.1968	0.0293	0.3026	0.3716	0.0131	0.459522	0.602388	-1.87468	-0.752992	-1.78896	0.758179	0.474965	1.93467
Sobic.001G114300	0.8069	0.3082	0.138	0.029	0.7652	0.035	0.4458	0.7456	0.322989	1.03743	2.62457	3.22436	0.426924	2.63851	0.621588	-0.486187
Sobic.001G116400	0.1099	0.6123	0.01005	0.92565	0.00055	0.55965	0.76135	0.00735	1.66051	-0.318724	-3.09012	-0.0537952	-2.77908	0.414963	0.161802	2.11805
Sobic.001G120400	0.9547	0.99525	0.03555	0.0107	0.0568	0.0038	0.2285	0.09865	0.0346093	-0.00222143	-1.96215	-1.42509	-1.19103	-2.0936	0.548367	0.998552
Sobic.001G121100	0.0502	0.2612	0.03665	0.5669	0.6606	0.00785	0.83345	0.4416	-1.45246	-0.885842	-2.88823	-0.476206	-0.393027	-2.40891	0.128394	0.622623
Sobic.001G121700	0.91075	0.3785	0.04165	0.0598	0.52645	0.52135	0.03805	0.75405	0.0566613	-0.466574	-1.6622	-0.996814	-0.390454	0.337615	0.828177	0.168853
Sobic.001G123300	0.0534	0.77865	0.02875	0.00245	0.00545	0.2912	0.24545	0.00235	2.05806	-0.286005	-5.48297	-3.68111	-3.21515	-0.870457	0.759291	2.83404
Sobic.001G125700	0.03445	0.0678	0.0405	0.21135	0.00095	0.03575	0.44265	0.31335	0.955836	0.910333	1.16891	-0.542397	2.42721	1.1383	-0.313912	-0.558372
Sobic.001G128200	0.3006	0.0693	0.0515	0.6462	0.0122	0.3531	0.2663	0.0035	0.6757	1.12217	-1.44613	0.276944	-1.80114	-0.572164	0.548273	2.12897
Sobic.001G129700	0.0008	0.0698	0.2051	0.10145	0.03115	1	0.0838	0.01605	3.62908	-5.49043	-4.33764	-5.29103	-2.91024	2.62918	1.25965	3.75064
Sobic.001G131700	0.32145	0.1977	0.4688	0.0412	0.04915	0.03715	0.1289	0.2875	0.602628	0.750802	-0.587663	1.22615	1.22332	1.17462	0.643219	0.580007
Sobic.001G131900	0.08855	0.28275	0.0127	0.07675	0.01195	0.4415	0.6678	0.02755	1.3537	-0.948811	-2.64774	-1.22106	-2.44594	-0.597876	0.239148	1.52962
Sobic.001G132600	0.54005	0.016	0.06025	0.0785	0.3197	0.345	0.0014	0.2405	0.383812	-1.57131	-1.65136	-0.965942	-0.657053	0.60786	1.45145	0.702751
Sobic.001G134800	5e-05	0.0003	0.9283	0.0001	0.00365	0.0002	0.01985	0.00065	3.87792	4.75604	-0.143776	3.5161	3.5542	4.78032	5.59131	6.07057
Sobic.001G136300	0.91545	0.0147	0.0206	0.0159	0.14215	0.88235	0.5202	0.00465	-0.0533132	1.3013	1.8992	1.13584	0.889791	0.0780842	-0.262349	-1.70716
Sobic.001G138000	0.14375	0.00795	0.93465	0.1618	0.53745	0.00055	0.2946	0.06505	-1.45653	-1.75933	-0.0812619	-0.952321	-0.439206	-2.63573	-0.488718	0.985554
Sobic.001G138200	0.0047	0.0003	0.02405	0.01845	0.06225	0.41235	5e-05	0.8892	1.3255	-2.3528	-1.54475	-1.14557	1.40225	-0.433133	-1.78153	-0.0784407
Sobic.001G138600	0.09495	0.00135	0.00425	0.27755	0.1441	0.07195	0.01705	0.89535	-0.772927	2.00001	-3.13451	-1.01143	-1.26644	-1.53352	-1.79779	0.157876
Sobic.001G138800	0.28625	0.04185	0.14365	0.0115	0.00255	0.56835	0.9849	0.00895	-0.863953	1.32895	-1.46856	-2.34625	-3.68675	-0.497701	0.0055604	2.61949
Sobic.001G140600	0.0598	1	0.07175	0.02695	0.0563	1	0.0442	0.04065	1.9873	-2.91618	-4.27908	-3.31822	-2.44206	-0.819238	1.74961	2.78087
Sobic.001G145700	0.1983	0.00055	0.7235	0.47775	0.0088	0.80655	0.276	0.00785	-1.07009	-3.6069	-0.407386	0.396979	-4.25224	-0.220254	-0.753659	-3.31458
Sobic.001G147900	0.00315	0.02735	5e-05	0.04945	0.53485	0.00775	0.606	0.00015	1.39053	-1.12333	-3.18767	0.89783	0.356401	-1.44383	-0.22225	-2.15889
Sobic.001G148600	0.5298	0.0209	0.0321	0.5711	0.0789	0.04545	0.50265	0.34935	-0.464446	-3.11031	-2.77239	-0.496913	-1.78358	1.97532	-0.350353	0.800261
Sobic.001G149800	0.0999	0.83875	0.44935	0.9303	0.16975	0.0011	5e-05	0.10285	-0.918001	-0.11421	-0.797929	0.0761471	-1.39758	2.45841	3.66272	1.42081
Sobic.001G151400	0.1151	0.0008	0.835	0.0313	0.14635	0.00025	0.0101	0.00155	1.08937	2.00183	0.157926	1.10539	0.876861	2.36248	1.163	2.22604
Sobic.001G156600	0.03745	0.39205	0.37865	0.4717	0.91135	0.0027	0.06125	0.12455	-2.36025	-0.544873	0.826319	0.426958	-0.0999371	-2.4844	-1.08132	-1.14482
Sobic.001G157100	0.5792	0.36365	0.1218	0.0133	0.03185	0.55625	0.0016	0.19055	0.276805	-0.508447	-1.2684	-1.4605	-1.51995	-0.354295	1.55989	0.782408
Sobic.001G159300	0.48455	0.46705	0.9139	0.3778	0.04945	0.48225	0.89095	0.0246	0.309552	0.3766	0.0780873	0.447208	1.30292	0.377401	-0.054219	-1.35208
Sobic.001G159900	0.04045	0.02945	0.2104	0.7232	0.91565	0.0048	0.7312	0.04235	-0.987112	1.20216	0.816796	-0.169892	0.0672906	-1.93897	-0.138451	-1.1186
Sobic.001G160200	0.84105	0.03445	0.1003	0.00385	0.09545	0.0218	0.29125	0.00735	-0.132646	1.36424	-1.39853	-1.56889	-1.02377	-1.51749	0.459549	1.60486
Sobic.001G160800	0.9647	0.1472	0.14895	0.8671	0.0287	0.01685	0.22715	0.22725	-0.0513078	-1.45622	-2.60904	0.219408	-2.90242	-2.48249	-1.03676	1.10617
Sobic.001G161500	0.036	0.2791	0.05895	0.0416	0.10175	0.1725	0.53885	0.22385	3.05957	-1.8261	-4.87306	-2.16051	-1.64821	1.58877	0.361532	1.31659
Sobic.001G161600	0.0837	0.29905	0.02935	0.01275	0.0316	0.73915	0.19155	0.1008	1.55513	1.04817	-2.90652	-2.46036	-1.72577	-0.293541	0.704706	1.49278
Sobic.001G162200	0.0953	0.18375	0.8143	0.32595	0.34135	0.0042	0.18805	0.00835	-0.761118	0.680344	0.156834	0.476778	0.609734	-1.65536	-0.531495	-1.52297
Sobic.001G162700	0.6711	0.396	0.03685	0.0339	0.0935	0.87595	0.92135	0.0681	-0.76786	0.976867	-4.03946	-2.22749	-2.25362	-0.235276	-0.107274	2.49762
Sobic.001G166300	0.3146	0.33225	0.39235	0.02085	0.03235	0.24385	0.36905	0.65595	-1.3938	0.768596	1.60954	2.26631	1.90648	-0.760925	0.461398	0.430754
Sobic.001G166400	0.0424	0.4496	0.0514	0.0064	0.0015	0.98595	0.47635	0.4791	-0.947579	0.387158	1.39524	1.30117	2.04307	-0.0109108	0.312591	0.360812
Sobic.001G169200	0.0081	0.03505	0.6369	0.01495	0.007	0.0005	0.00165	0.00045	5.14429	1.68286	-0.789547	2.22417	3.15746	3.61317	3.10903	4.4147
Sobic.001G175000	0.9815	0.7694	0.673	0.60665	0.1992	0.01175	0.00015	0.0098	0.0203299	-0.260138	-0.539549	-0.471357	-1.64703	3.35865	4.23084	2.81089
Sobic.001G177000	0.0022	0.1111	0.1243	0.0002	0.65625	0.0013	0.9917	0.6081	-2.79378	-0.879208	0.945364	-1.82045	-0.245388	-1.89115	-0.00407683	0.266728
Sobic.001G179100	0.0117	0.10055	0.56355	0.1308	0.8413	0.0126	0.4279	0.90995	-2.22099	-0.907978	0.435563	-0.819367	0.124015	-1.48763	-0.342898	-0.0605159
Sobic.001G182600	0.11745	0.03785	0.0249	0.90225	0.87895	0.0355	0.24365	0.22045	-1.27875	1.62999	2.97114	-0.0790115	0.129926	1.67978	-0.770119	-1.2357
Sobic.001G183700	0.03265	0.5059	0.1283	0.65345	0.8667	0.21955	0.40105	0.03325	-1.59336	-0.493574	1.83987	0.402524	0.1887	1.03002	-0.640116	3.05836
Sobic.001G189000	0.0101	0.7369	0.1245	0.00665	0.00215	0.5147	0.01655	0.0214	4.95538	-0.43854	-7.86955	-3.19399	-3.17091	-0.698844	1.77871	3.46312
Sobic.001G192100	0.04105	0.90705	0.6001	0.2064	0.71665	0.0177	0.50665	0.8806	-2.89082	0.0712504	-0.470021	-0.841274	-0.318373	-1.88948	-0.421764	0.116061
Sobic.001G193600	0.33755	0.3462	0.2175	0.20915	0.78705	0.0008	0.04055	0.3648	-0.599569	0.655007	-0.999565	-0.830206	-0.224323	-3.13613	-1.46181	0.731613
Sobic.001G194000	0.1372	0.31495	0.1314	0.1973	0.4967	0.61355	0.0144	0.02535	1.91289	-1.4831	-3.28961	2.49037	-0.83938	0.45229	1.49112	2.31244
Sobic.001G195100	0.8608	0.2379	0.01825	0.7285	0.76365	0.12675	0.37755	0.0292	-0.0768364	-0.603357	-1.4345	-0.156886	-0.175963	-0.845455	0.351137	-1.29379
Sobic.001G195800	0.12585	0.32845	0.00065	0.09905	5e-05	0.00905	0.02685	5e-05	1.14324	-0.549199	-3.56952	-0.911317	-3.85057	-1.72312	-1.11197	3.66338
Sobic.001G198000	0.68495	0.3653	0.1469	5e-05	0.00015	0.2306	0.0829	0.0015	0.207362	0.461407	1.01929	2.13344	2.26012	0.658376	0.703991	1.88133
Sobic.001G199400	1	1	0.20175	5e-05	5e-05	1	1	0.205	-0.562881	0.420476	-5.29904	-7.21737	-8.1469	-0.037389	0.388095	5.77067
Sobic.001G200700	0.34865	0.1008	0.18075	0.4445	0.0303	1	1	0.03745	1.27036	1.89318	-2.2936	0.958628	-2.95709	2.68622	1.03916	2.1865
Sobic.001G201200	0.0385	0.80985	0.81845	0.0061	0.38435	0.04625	0.0005	0.14545	-1.09795	0.130606	0.199028	-1.67834	-0.729906	1.17969	1.56681	-0.942602
Sobic.001G203200	0.80915	0.31015	0.00175	0.5819	0.18735	0.00355	0.2519	0.3271	0.109041	-0.519622	-2.18616	-0.271303	-0.769244	-1.73429	-0.457487	-0.531838
Sobic.001G206200	0.03305	0.1533	0.2272	0.00075	0.167	0.0009	0.70775	0.0078	-1.94121	-0.937849	-0.984979	-2.38379	-0.813785	-2.33068	0.167422	1.48868
Sobic.001G209800	0.03795	0.15065	0.00635	0.07405	0.0667	0.7691	0.0452	0.3494	0.928882	0.738159	-1.75389	-0.841616	1.13475	-0.160875	-0.829588	0.537673
Sobic.001G212000	0.7997	0.02985	0.84825	0.2889	0.21155	1	0.0007	0.52455	-0.308231	-2.34235	0.319319	-2.09449	-3.85851	-3.88107	-6.38422	0.964037
Sobic.001G212400	0.6216	0.583	0.03035	0.00125	0.0077	0.0044	0.1625	0.0498	0.231232	0.300898	2.36621	2.46944	2.67543	1.65519	-0.580867	-1.24221
Sobic.001G216800	0.01445	0.36535	0.06545	0.80175	0.28675	0.21635	0.01745	0.0253	4.4751	-1.52427	-5.4689	0.368844	-0.851256	1.20155	1.42574	3.27346
Sobic.001G218400	0.54715	0.0066	0.01055	5e-05	0.0192	0.2075	0.46275	0.12445	-0.276795	1.44676	1.96605	2.21411	1.50067	0.666571	0.300092	-0.827258
Sobic.001G218500	0.075	0.12665	0.039	0.00975	0.0476	0.00735	0.0857	0.4613	1.12337	0.90886	2.11635	1.66373	1.75795	1.71795	0.792432	-0.502089
Sobic.001G221200	0.0168	0.98175	0.4581	0.30615	0.04885	0.9909	0.13935	0.6688	2.06047	0.0180785	-0.91801	1.10545	2.84262	0.0101292	0.867032	-0.472929
Sobic.001G223100	0.3162	0.01425	0.0492	0.5407	0.54715	0.97055	0.8315	0.14145	0.430903	1.36674	1.21451	0.274006	0.345803	-0.0185519	-0.0859515	-0.775061
Sobic.001G224300	0.5944	5e-05	0.05445	0.0949	0.522	0.00075	0.02695	0.0108	-0.237435	2.63564	-1.07797	0.758878	-0.379316	-2.06934	1.00566	-1.42836
Sobic.001G233200	0.37525	0.00285	0.0514	0.6217	0.0071	0.184	0.9629	0.07015	-0.67883	-1.91843	-1.96729	-0.373267	-2.25162	0.9517	-0.0222483	1.23731
Sobic.001G235500	0.2355	0.01945	0.81845	0.9453	0.81305	0.5304	0.11895	0.0334	0.577212	-1.27855	0.140358	-0.0318169	0.139885	-0.326626	-0.630239	-1.22315
Sobic.001G242000	0.5333	0.0365	0.3314	0.2017	0.02265	0.0289	0.6255	0.66025	0.369232	-1.66013	1.19442	0.823109	3.29679	1.22647	-0.206103	-0.279876
Sobic.001G242100	0.198	0.15485	0.853	0.11465	0.0093	0.0064	0.4863	0.71275	0.605652	-0.874254	0.164553	0.906751	2.58903	1.54887	0.279838	-0.218553
Sobic.001G244200	0.0278	0.3124	0.498	0.45565	0.6384	0.0121	0.91605	0.12165	-1.0844	0.507785	0.41545	-0.33579	0.266966	-1.37752	0.0422029	-0.865239
Sobic.001G247700	1	1	0.1355	5e-05	5e-05	1	1	0.205	3.89061	-2.04586	-3.98451	-8.32107	-8.38871	0.349108	4.01235	5.28762
Sobic.001G247900	0.26545	0.00235	0.3728	0.4764	0.03835	0.73165	0.1082	0.19615	-0.520817	-1.63912	0.696303	0.341102	-1.48616	0.190601	-0.66719	-0.68618
Sobic.001G249600	0.2466	5e-05	0.24475	0.08135	0.76985	0.10495	0.04665	0.11965	-6.72611	8.37253	6.51671	-1.26368	0.484094	-1.86834	-2.49379	-3.58503
Sobic.001G250100	0.0001	0.16905	0.0253	0.0957	0.4275	0.4556	5e-05	0.00445	4.49906	-1.08765	-3.21974	1.72161	0.496868	0.515412	2.31841	2.93297
Sobic.001G251300	0.1221	0.3822	0.44505	0.10445	0.0543	0.0175	0.0019	0.7498	1.05539	-0.783408	1.05909	1.71016	2.47839	2.13317	1.85899	-0.352564
Sobic.001G258300	0.82945	0.08565	0.0131	0.08725	0.1991	0.00315	0.04725	0.55755	0.0988981	-0.90845	-1.93715	-1.15293	-0.961081	-2.12953	-1.79466	-0.458001
Sobic.001G259600	0.81405	0.0083	0.0057	0.06515	0.6278	0.1697	0.0659	0.3915	0.100725	-2.03336	-4.34991	-1.47635	-0.656701	-1.15289	-1.19832	-1.05956
Sobic.001G261600	0.1323	0.0025	0.1261	0.9765	0.064	0.78945	0.42265	0.0013	-0.671753	-1.70635	0.950257	0.0128005	-1.08344	0.135816	0.315597	-1.9238
Sobic.001G264300	0.9907	0.12685	0.05355	0.92555	0.0194	0.0165	0.9147	0.02705	0.00916046	-1.79337	-4.34436	-0.117319	-2.53123	2.4547	-0.0700949	2.39966
Sobic.001G267100	0.1679	1	5e-05	0.1531	0.0138	1	0.0892	0.10245	5.31392	-5.24007	-9.03951	-2.89176	-3.44916	-0.0375148	1.66564	4.33035
Sobic.001G267600	0.03405	0.4205	0.00145	0.41715	0.1523	0.0023	0.1903	0.20625	-0.947472	-0.424742	-3.83342	-0.543861	-1.4376	-2.58836	-0.727915	1.15793
Sobic.001G267800	0.1028	1	0.0654	0.01465	0.0051	0.96085	0.0513	0.01205	4.82516	-1.36822	-5.96276	-4.30445	-4.3713	0.0523949	1.69743	5.36173
Sobic.001G273500	0.03695	0.5083	0.0472	0.1479	0.2238	0.0403	0.1741	0.68935	-1.07957	-0.33657	1.27508	0.641759	0.70259	-1.16231	-0.546876	0.203091
Sobic.001G274400	0.0404	0.1239	0.20085	0.88965	0.86085	0.41055	0.0467	0.7875	2.88345	-2.38978	-1.67272	0.166854	0.154578	0.66112	1.09935	-0.261475
Sobic.001G276100	0.00955	0.00365	0.06085	0.44625	0.94795	5e-05	0.8866	0.13975	-1.32225	1.7097	-1.38769	-0.521518	0.0511978	-4.43775	0.0687161	-1.02717
Sobic.001G276300	0.9544	0.4425	0.0467	0.15075	0.18505	0.00925	0.5955	0.78305	-0.0508999	0.601962	-2.02724	-0.882847	-0.970311	-2.08092	0.258374	0.185359
Sobic.001G277500	0.6367	0.00425	0.4926	0.0201	0.30735	0.936	0.95685	0.63395	0.354388	-1.89999	0.727079	1.99025	1.19831	-0.055995	-0.0332197	-0.430038
Sobic.001G280200	0.08535	0.3763	0.1702	0.25035	0.021	0.0305	0.22175	0.6745	0.877813	-0.476361	1.08295	0.638083	1.97091	1.25068	0.521467	-0.24821
Sobic.001G280700	0.016	0.00715	0.5874	0.907	0.03495	0.0332	0.33475	0.45675	-1.97755	1.67298	-0.601366	0.0795699	-2.02662	-2.69437	0.681236	0.753288
Sobic.001G286000	0.50475	0.44575	0.3104	0.00835	0.01295	0.9826	0.02275	0.51225	-0.337995	-0.395449	-0.662927	-1.42675	-1.67547	0.0110878	0.977875	0.374195
Sobic.001G288900	0.34105	0.01975	0.04215	0.17245	0.20975	0.46795	0.3135	0.4049	0.516591	1.65954	-2.07094	-0.891327	-1.00744	-0.493132	0.53069	0.696629
Sobic.001G291300	0.5722	0.19205	0.3472	0.77255	0.00095	0.15265	0.06115	0.0376	0.248134	-0.680084	0.611931	0.135589	2.48597	0.786712	-0.776455	-1.09124
Sobic.001G291500	0.3125	0.13015	0.0215	0.3057	0.0106	0.2677	0.4552	0.40945	-0.763786	-0.951485	-2.53568	-0.587741	-1.88712	-0.760876	0.35498	0.469592
Sobic.001G291600	0.04835	0.4182	0.83115	0.793	0.50175	0.0435	0.00985	0.8477	-0.878042	-0.460275	-0.119409	-0.113729	-0.389349	-1.16566	-1.05134	-0.100778
Sobic.001G295700	0.54365	0.0196	0.0106	0.0192	0.9695	0.0146	0.005	0.3734	0.276631	-1.92368	-2.87819	-2.21231	0.0418207	-1.99525	-2.20681	-0.917578
Sobic.001G296100	0.1289	0.11515	0.0075	0.0444	0.03315	0.5972	0.0922	0.02055	1.56274	-1.88957	-3.62483	-1.8505	-1.94434	0.437713	0.890342	1.89981
Sobic.001G296300	0.44095	0.00025	0.24375	0.04235	0.7091	0.0297	0.03865	0.34375	0.792409	-3.21426	-1.45649	-1.3319	0.367797	-1.86843	-1.19334	0.722019
Sobic.001G300400	0.0106	1	0.05405	0.00665	5e-05	0.00795	0.0321	5e-05	4.69033	-0.840561	-8.14556	-6.76941	-4.78409	-2.82096	1.33392	4.08066
Sobic.001G300500	0.0969	0.1445	0.05035	0.0102	0.0003	0.00715	0.1666	0.0007	4.40562	-4.32214	-6.67752	-4.62369	-4.89319	-3.99684	1.00322	2.09198
Sobic.001G300700	0.12015	1	0.20175	0.2424	0.00455	0.22465	0.03755	0.18615	4.31675	-0.961952	-7.88433	-7.53107	-4.39121	-4.24116	2.13753	1.06917
Sobic.001G300800	0.1189	0.06985	0.06775	0.00165	5e-05	0.0591	0.9892	0.17745	4.54173	-3.50813	-8.11343	-4.49314	-4.08053	-6.90726	0.0103471	0.706441
Sobic.001G301000	0.2457	1	0.2454	0.02995	0.0118	0.2544	0.10065	0.00385	6.05844	-4.95095	-8.95902	-3.29517	-3.68873	-4.22592	2.65727	2.76959
Sobic.001G301300	5e-05	0.0038	0.20175	0.25775	0.1212	1	0.58705	0.2377	8.89963	-6.4467	-7.3075	-2.01185	-3.19763	-0.436988	0.562654	1.56368
Sobic.001G301500	0.02415	0.1033	0.0378	0.0021	0.00025	0.0075	0.31005	0.0008	3.45818	-1.98509	-5.11708	-4.07917	-4.2467	-2.8704	0.668938	2.08196
Sobic.001G301600	0.12075	0.1457	0.05405	0.01095	0.0002	0.0151	0.12895	0.00135	3.69872	-3.50801	-6.70445	-5.49862	-4.95082	-2.5598	1.23348	2.19144
Sobic.001G302600	0.0001	1	5e-05	0.1561	0.13825	1	0.49345	5e-05	10.0427	-4.19417	-10.814	-3.45638	-2.94597	0	0.85499	9.88552
Sobic.001G302800	0.0677	0.0726	0.00285	0.99675	0.0188	0.45885	0.15785	0.0524	-0.88931	1.33638	1.81091	0.00170639	1.49302	0.392454	0.577883	1.10852
Sobic.001G304100	0.0949	0.00585	0.2454	0.00165	0.00045	0.25615	0.1446	0.00435	7.46638	-6.4052	-11.8051	-3.33164	-4.2368	1.78984	0.614824	5.34909
Sobic.001G304200	5e-05	1	5e-05	5e-05	0.20315	1	0.4263	0.13895	9.16935	0	-11.5143	-9.97548	-6.8432	-4.51566	0.601965	7.21642
Sobic.001G305800	0.9926	0.7827	0.1824	0.04355	0.23195	0.7505	0.5201	0.0383	0.00394583	-0.134072	0.865503	0.938623	0.734647	0.160781	-0.25387	-1.21265
Sobic.001G307700	0.68175	0.2403	0.51205	0.02845	0.00365	0.00985	0.26595	0.06975	0.229624	-0.809818	0.718851	1.54001	2.86625	1.48127	-0.447833	-1.04968
Sobic.001G309000	0.67305	0.12995	0.14155	0.04235	0.04095	0.5542	0.78925	0.00425	-0.671862	-2.02467	-4.38769	-5.00416	-4.49371	0.748105	-0.208349	3.54174
Sobic.001G309600	0.6876	0.5274	0.4237	0.95535	0.16765	0.00855	0.0002	0.166	0.298962	0.474511	0.802135	0.0514329	-1.21018	2.39905	2.56624	1.27199
Sobic.001G310300	0.43935	0.2531	0.1245	0.36785	0.0079	0.8725	0.64645	0.01635	1.06328	-3.56256	-6.08139	-1.80817	-3.9579	0.221101	0.428267	4.34167
Sobic.001G310800	0.22035	0.60425	0.0758	0.11415	0.04095	0.43255	0.77055	0.00425	-1.50073	-0.385801	-1.77863	-1.26443	-1.65197	-0.607448	0.17509	2.51907
Sobic.001G311000	0.30485	0.91085	0.6924	0.4642	0.8058	0.0088	0.00225	0.91845	-0.547099	-0.0679408	0.314769	0.444458	0.164285	1.57042	1.29772	0.0681339
Sobic.001G313000	0.59155	0.0038	0.0528	0.25765	0.01945	0.90985	0.72155	0.3312	-0.248005	1.67959	1.35149	0.526368	1.60388	0.0574959	-0.149094	-0.572116
Sobic.001G314000	0.007	0.2089	0.0511	0.13155	0.0095	0.86625	0.00765	0.02485	2.60183	-1.26773	-4.43772	-1.10199	-2.28512	-0.120188	1.31887	2.15871
Sobic.001G317200	0.9829	0.5368	0.71835	0.0194	0.04745	0.0418	0.7707	0.30065	0.010898	0.380057	-0.392912	-2.64572	-2.08616	-2.02187	-0.242533	1.03641
Sobic.001G317400	0.13085	0.02775	0.154	0.9141	0.99055	0.19515	0.5052	0.0379	-0.674153	1.16612	0.870131	-0.047089	0.00644054	-0.709553	-0.284094	-1.18044
Sobic.001G317700	0.57505	0.0072	0.3431	0.21675	0.6479	0.0168	0.2253	0.15895	-0.34005	-1.60732	0.974563	-0.801337	-0.448835	1.91216	0.651029	-1.11803
Sobic.001G318200	0.0002	0.1272	0.16575	0.7277	0.36345	0.2778	0.1535	0.0264	-1.77832	-0.800157	0.879566	0.154426	-0.526737	-0.576905	-0.572302	-1.32757
Sobic.001G319500	0.00585	0.24035	0.7689	0.01985	0.7497	0.622	0.22725	0.00165	-1.27371	-0.623818	0.166752	-1.07112	-0.181815	-0.272367	-0.504383	-1.81082
Sobic.001G319700	0.9533	0.7256	0.5498	0.00775	0.6241	0.03155	0.0585	0.91915	0.0473718	0.323448	1.08015	-5.03855	-0.86237	-2.59963	-1.11366	0.117377
Sobic.001G320000	5e-05	1	0.1008	0.0125	0.02655	1	0.1351	0.00245	6.80287	-5.32634	-6.40745	-4.65045	-3.3798	-0.63489	1.64203	2.98007
Sobic.001G323600	0.0611	0.2981	0.57705	0.04675	0.00855	0.00265	0.91825	0.19585	2.51351	-0.956769	0.986422	2.91817	3.82953	3.04235	-0.0627709	1.05519
Sobic.001G324700	0.02695	5e-05	0.40325	0.50655	0.3342	0.4933	5e-05	0.9197	-1.62838	-2.98528	-0.675149	-0.379558	-0.77335	-0.474415	-2.08342	-0.061508
Sobic.001G324800	0.54775	0.54505	0.06985	0.04205	0.0036	0.8745	0.03635	0.0036	0.581374	-0.466636	-2.40717	-1.50471	-2.79697	-0.125115	1.46284	2.72215
Sobic.001G325400	0.02985	0.6099	0.1749	0.42225	0.72035	0.00475	0.9516	0.28885	-1.08126	0.275275	-1.2221	-0.566698	0.342682	-2.80043	0.0376767	0.864196
Sobic.001G328500	5e-05	0.00035	0.7052	0.1675	0.12195	0.0012	0.0778	0.0028	2.75161	2.01987	-0.351257	0.783579	1.05473	2.35274	0.840067	2.45873
Sobic.001G330100	0.54545	0.02805	0.02105	0.1816	0.73565	0.8607	0.72245	0.5519	0.298752	-1.62765	-3.37424	-1.00686	-0.359196	-0.136111	0.213649	-0.562702
Sobic.001G330300	0.04745	0.59325	0.16985	0.15985	0.1066	0.00205	0.2523	0.32575	2.74021	0.829611	-2.64485	-3.25569	-3.94775	-6.27927	4.92571	1.27743
Sobic.001G331300	0.1544	0.0539	0.55495	0.35915	0.0845	0.0277	0.00035	0.78245	0.616271	-1.03061	0.362616	-0.417777	1.15915	1.21734	1.49204	-0.167448
Sobic.001G333400	0.0437	0.00355	0.11435	0.15435	0.03545	0.8814	0.2116	0.28545	1.84925	-3.82819	-1.86468	-1.50327	-3.07586	0.142592	-0.815854	0.885159
Sobic.001G336700	0.0193	0.0001	0.3504	0.4095	0.2468	0.0013	0.0675	0.00465	-1.0581	2.34672	0.52058	0.359751	0.647902	-1.90358	0.737822	-1.62436
Sobic.001G336800	0.04145	5e-05	0.14055	0.1289	0.3384	0.01665	0.75295	0.0173	-2.81257	9.0614	2.64289	1.59199	1.19047	-3.19558	0.19867	-2.64787
Sobic.001G338600	0.2066	0.03115	0.48295	0.0753	0.9682	0.0627	5e-05	0.9369	-0.569032	-1.15481	0.422762	-0.838688	0.0245759	1.01946	2.76371	-0.0419048
Sobic.001G339800	0.4423	0.5931	0.46975	0.04735	0.3906	0.0096	5e-05	0.5117	-0.353857	0.270717	0.487406	-0.982889	-0.532693	1.50506	1.70959	0.354525
Sobic.001G343800	0.30565	0.0222	0.2784	0.3673	0.69165	0.09305	0.3837	0.0416	-0.616984	1.43294	0.94843	0.575859	-0.309947	1.42878	0.481425	-1.83726
Sobic.001G344600	0.8698	0.4003	0.12445	0.1928	0.8065	0.36905	0.01015	5e-05	0.0701643	-0.425149	0.86493	-0.581743	0.138005	-0.497361	-1.07664	-2.59396
Sobic.001G344700	0.12195	0.2702	0.00855	0.60965	0.01835	0.70055	0.7548	0.0937	-0.873137	0.604917	2.02572	0.221701	1.56405	-0.206413	-0.129774	-0.954374
Sobic.001G344800	0.0258	0.00545	0.09075	0.75765	0.7859	0.1305	0.2346	0.07255	-1.39297	1.80469	1.37128	-0.140276	0.171873	-0.916898	-0.529758	-1.12833
Sobic.001G346000	0.3158	0.0939	0.881	0.57765	0.49	0.01735	0.45005	0.0213	-0.469597	0.886746	0.100773	-0.262979	0.501572	-1.39528	-0.352301	-1.72641
Sobic.001G346100	0.01155	0.72245	0.13945	0.9603	0.483	0.06395	0.00885	0.33515	-1.54729	-0.179504	0.931143	-0.0217963	0.411753	-1.01608	-1.12942	-0.511845
Sobic.001G348800	0.0014	1	0.00015	0.24315	0.09815	0.25805	0.493	0.24345	7.45078	-1.65046	-8.28967	-5.08723	-4.51723	-3.55539	0.727241	7.5374
Sobic.001G349800	0.9009	0.03565	0.6546	0.0929	0.1724	0.0088	5e-05	0.35165	0.0519746	-1.08072	0.259814	-0.77594	-0.82565	1.44955	1.78538	0.493815
Sobic.001G351400	0.0784	0.95255	0.0049	0.42495	0.0629	0.13225	0.0296	0.65975	0.970799	0.0327365	-1.99377	0.460683	-1.10626	-0.823633	-0.888506	0.249527
Sobic.001G351500	0.00895	0.3183	5e-05	0.32025	0.01955	5e-05	0.22185	0.00645	1.20198	0.502032	-3.00023	-0.441479	-1.43108	-3.24051	0.505743	-1.55658
Sobic.001G353900	0.01175	0.03445	0.4413	0.06475	0.97775	0.5918	0.34175	0.7228	-2.32328	-1.36376	0.703007	1.68819	0.0225252	-0.427308	-0.672504	-0.288639
Sobic.001G354200	0.00055	0.03895	0.00975	0.9758	0.35135	0.304	0.38585	0.16	-1.57237	-1.16373	1.53825	-0.0132017	0.534708	0.571961	-0.349861	-0.730779
Sobic.001G354400	0.44345	0.93345	0.6028	0.4767	0.5041	0.00435	0.0134	0.12465	-0.524932	-0.0414669	0.571151	-0.346927	-0.566826	-2.10004	-1.39391	-1.07876
Sobic.001G357500	0.99695	0.5816	0.03335	0.69855	0.50405	0.0022	0.32165	0.512	0.00107443	-0.294081	-1.73335	0.231961	-0.474364	-1.9333	-0.511116	-0.482958
Sobic.001G359200	0.01645	0.28665	0.28385	0.32255	0.1866	0.00105	0.2525	0.1613	-1.54715	0.545482	0.720433	0.46145	0.791554	-2.01263	0.453935	-0.744323
Sobic.001G360400	0.0214	1	0.13145	0.2648	0.82695	0.3731	0.0192	0.72925	3.62256	-5.27878	-3.30982	4.02378	0.36521	1.30786	3.37047	-0.499681
Sobic.001G360500	0.2617	0.01355	0.62865	0.01685	0.12125	0.14335	0.10385	0.0003	0.530445	1.34368	-0.274343	1.07856	0.900204	-0.825939	0.7188	-2.00772
Sobic.001G360700	0.07215	0.02085	0.49645	0.9861	0.2229	0.2459	0.7433	0.02205	-0.804314	1.23787	0.38419	-0.00730706	0.719293	-0.65973	0.139751	-1.24886
Sobic.001G360800	0.19875	0.3736	0.2191	0.52435	0.40425	0.0127	0.13205	0.00135	-0.600128	0.480418	-0.772407	-0.317349	-0.507584	-1.43978	0.606955	-1.9279
Sobic.001G363100	0.3288	0.3825	0.1913	0.2104	0.17305	0.03155	0.001	0.6479	1.56762	-1.42183	2.49014	2.38873	1.6442	2.15878	2.85977	-0.487552
Sobic.001G363400	0.24295	0.0496	5e-05	1	0.16515	0.111	1	1	-0.823398	-3.87991	-8.83648	0.44483	-3.96901	-4.99451	-2.04346	-0.0505573
Sobic.001G363700	0.00245	5e-05	0.0677	0.0022	0.6514	0.00055	0.0949	0.8782	-1.63576	3.21143	1.16755	-1.4297	-0.266691	-2.14344	-0.793665	-0.0827733
Sobic.001G364200	0.14335	0.09395	0.04015	0.0434	0.0444	0.0064	0.6423	0.9595	1.0117	1.06606	-2.58781	-1.81794	-2.05181	-2.81649	0.314341	-0.0458217
Sobic.001G364400	0.1339	0.91195	0.90235	0.21765	0.08355	0.79565	0.0323	0.03635	0.773894	-0.0582411	0.10074	0.706887	1.29882	-0.137964	-0.895852	-1.24431
Sobic.001G365700	0.28135	0.01815	0.09985	0.0467	0.28245	0.01735	0.62375	0.14165	-0.501262	-1.26976	-1.20491	-1.32563	-0.77702	-1.48637	-0.22668	-0.964387
Sobic.001G368900	0.06015	0.5906	0.15485	0.2955	0.0475	0.08535	0.0315	0.14615	2.83259	0.812435	-4.16911	-2.45486	-2.80853	3.19276	2.7538	3.77497
Sobic.001G373500	0.03455	0.1307	0.05925	0.26275	0.0096	0.06815	0.4009	0.07645	2.95121	-2.34959	-4.09907	-1.02418	-2.15912	-1.4286	0.469836	1.45464
Sobic.001G375200	0.2585	0.1047	0.2446	0.12545	0.2312	0.0414	0.00445	0.5324	1.17187	-2.81413	2.12046	3.30317	2.15926	3.94584	2.09616	0.661839
Sobic.001G377300	0.54885	0.0312	0.83355	0.13545	0.3271	0.86385	0.80075	0.04255	-0.259878	-1.13017	-0.119896	-0.696883	0.582323	-0.110747	0.108491	-1.09445
Sobic.001G379000	0.4934	0.0003	0.71625	5e-05	0.00045	0.3757	0.3947	0.57725	-0.324311	-2.1971	-0.251426	2.44844	2.20045	-0.540855	0.367482	0.290612
Sobic.001G379100	0.0457	0.26985	0.00015	0.264	0.13205	0.25485	0.4251	0.1192	6.1432	3.18369	-8.23497	-3.43023	-3.06895	-4.05994	1.11621	3.62877
Sobic.001G379600	0.99605	0.02285	0.9875	0.15	0.1165	0.52185	0.0063	0.08865	-0.00349283	-1.68368	-0.0133466	0.932752	1.18682	0.36071	-1.17876	-0.98169
Sobic.001G379900	0.62835	0.0327	0.0523	0.13115	0.01995	0.10125	0.48815	0.09715	-0.338673	-1.58516	-1.91916	-0.901708	-1.66378	-1.09771	0.33555	1.03634
Sobic.001G380200	0.32295	0.04475	0.33075	0.35645	0.9567	0.004	0.01065	0.01895	-0.431613	1.03814	-0.595319	0.43942	0.0312694	1.68905	1.12963	1.33347
Sobic.001G380700	0.1683	1	0.0719	0.20065	0.02795	1	0.8161	0.0304	2.9265	-2.68027	-3.61776	-1.76371	-2.89162	-0.380973	0.209429	3.28443
Sobic.001G381100	0.122	1	0.20175	0.1696	0.02945	1	1	0.00845	3.59726	-1.11901	-6.20992	-2.66744	-3.03225	1.42921	0.479694	4.44218
Sobic.001G381300	0.7696	0.98955	0.02165	0.89965	0.0508	0.00515	0.56625	0.1506	-0.126806	0.0066739	1.35579	0.0555303	1.16448	1.56744	0.234085	-0.817781
Sobic.001G382100	0.1501	0.3323	0.9667	0.027	0.40125	0.038	0.5439	0.3043	-1.44468	0.974174	0.0455876	-2.11807	-0.634793	-1.61502	0.321465	0.68636
Sobic.001G383400	0.31925	0.0413	0.43235	0.6965	0.6754	0.0138	0.69095	0.6652	-0.914192	-1.20821	-0.558447	0.174951	0.240064	-1.40259	-0.163985	0.226236
Sobic.001G384700	0.056	0.5691	0.01745	0.13445	0.066	0.09485	0.05355	0.0442	2.06776	-0.654107	-3.26275	-1.22647	-1.36065	1.38188	1.01561	1.73502
Sobic.001G385800	0.97745	0.4163	0.316	0.1523	0.00905	0.83015	0.60945	0.0285	0.0129824	-0.406625	0.620496	0.63802	1.61423	0.112679	0.202644	-1.31379
Sobic.001G389300	0.36145	0.3965	0.1592	0.23075	0.0557	0.0047	0.04985	0.2503	0.700897	-0.558181	-1.27937	-0.746737	-1.36537	-1.99391	-0.873864	0.76543
Sobic.001G389600	5e-05	1	0.05465	0.0598	0.0165	1	1	0.0092	6.43904	-1.68322	-5.16369	-2.49663	-3.32688	-0.568397	0.192372	4.26149
Sobic.001G390200	0.01885	0.5529	0.54715	0.63985	0.5098	0.2877	0.1842	0.04655	2.18238	0.474663	-0.541451	-0.303365	0.538011	0.819451	0.732589	1.56565
Sobic.001G391300	0.5525	0.00265	0.0596	0.6022	0.03115	0.0526	0.29915	0.23985	0.326498	1.90832	1.33614	-0.240393	1.40482	1.09576	0.451007	-0.751069
Sobic.001G391700	0.1705	1	0.24935	0.1561	0.03405	0.87025	0.46965	0.0211	1.96698	0.132491	-7.38238	-2.78194	-2.10892	-0.151341	-0.549205	2.49206
Sobic.001G393200	0.11505	1	0.06485	0.1302	0.02005	0.18945	0.27885	0.042	4.07443	-0.53435	-4.30229	-1.98601	-3.22534	-2.29395	1.06216	2.90306
Sobic.001G393600	0.0164	0.2475	0.04105	0.54475	0.7379	0.901	0.0118	0.0588	-1.26298	-0.608236	1.69604	0.289998	0.251817	-0.0693516	-1.1385	-1.19234
Sobic.001G395900	0.042	0.1852	0.6423	0.59065	0.3404	0.71165	0.0457	0.1448	2.09775	-1.90025	0.91583	-0.68676	2.09089	0.383192	2.49297	-2.96149
Sobic.001G396300	0.0021	0.98205	0.20675	0.70395	0.6015	0.012	0.20135	0.7491	-1.52184	0.0118761	0.71718	-0.169999	0.304924	-1.57192	-0.517025	-0.162522
Sobic.001G396400	0.03435	0.03855	0.1055	0.0058	0.0017	0.13245	0.27245	0.7872	0.951916	-1.09639	1.02659	1.27717	1.944	-0.890898	-0.436326	-0.140145
Sobic.001G397200	0.0312	0.00915	0.68665	0.528	0.08395	0.0043	5e-05	0.8028	-2.03103	-2.03728	-0.495489	-0.571548	-2.24508	4.24172	3.39821	0.226219
Sobic.001G397700	0.018	0.48035	0.0625	0.046	0.03355	0.6684	0.1148	0.071	2.04407	0.74455	-4.08339	-1.55075	-2.3114	0.40416	1.03513	1.64642
Sobic.001G399300	0.43865	0.5588	0.0121	0.0873	0.02825	0.66785	0.54695	0.1714	-0.401387	0.37098	-2.56151	-1.24768	-2.05064	0.356185	0.369126	1.10265
Sobic.001G400700	0.9616	0.8798	0.99035	0.7572	0.0185	0.6134	0.0711	0.049	0.0204655	-0.0882771	-0.00635874	-0.139237	-1.43467	-0.276106	-0.763805	-1.05683
Sobic.001G400900	0.2027	0.62025	0.2851	0.0126	0.0023	0.0445	0.32995	0.01405	-0.56276	-0.268696	-0.604245	-1.16767	-1.94356	-1.13594	-0.39393	-1.34556
Sobic.001G401100	0.2225	0.3797	0.2599	0.0433	0.00315	0.0018	0.0963	0.0133	-0.553623	-0.440642	-0.716414	-0.963857	-2.40828	-1.95507	-0.712985	-1.69281
Sobic.001G401200	0.45615	0.43975	0.8373	0.37315	0.04175	0.6536	0.19275	0.0085	-0.359685	-0.465019	-0.110605	-0.407889	-1.21816	-0.265018	-0.589	-1.51365
Sobic.001G401600	0.63315	0.98185	0.12255	0.153	0.0241	0.3898	0.82465	0.0289	0.26134	0.0143854	-1.25101	-0.750355	-1.68269	0.58368	0.106045	1.4103
Sobic.001G401900	0.04455	0.03185	0.06665	0.2028	0.2605	0.11825	0.0856	0.5421	2.11683	-2.78982	-3.82425	-1.14177	-0.92319	1.06748	0.910343	0.473379
Sobic.001G403100	0.10975	0.6245	0.03945	0.00045	0.4491	0.97515	0.22225	0.5768	-0.746614	-0.246123	1.31937	1.84912	0.437366	0.0159217	-0.486951	-0.286488
Sobic.001G405400	0.0404	0.20875	0.9822	0.66405	0.78535	0.02085	0.2963	0.1405	-1.31475	0.793424	0.0176343	0.24729	0.197937	-1.6066	0.46444	-0.863412
Sobic.001G405500	0.2021	0.42045	0.36375	0.67375	0.0169	0.0543	0.0031	0.18125	-0.744385	0.590162	-0.504556	-0.195703	-1.60296	1.55048	1.83537	0.808715
Sobic.001G406300	0.11715	0.03125	0.0136	0.02445	0.37595	0.56055	0.0028	0.702	0.719388	-1.18372	-1.64582	-1.07125	0.590565	0.339186	-1.31406	-0.225948
Sobic.001G406700	0.05595	0.0186	0.0019	0.09375	0.64255	0.01465	0.02275	0.0919	0.89116	1.39044	-2.15869	0.853584	-0.266916	-1.45564	0.920566	-0.899567
Sobic.001G406800	0.0005	0.1426	0.51165	0.0173	0.13165	0.00095	0.58795	0.00305	1.87486	-0.822634	-0.455098	1.27171	0.956447	2.02229	0.241991	1.69525
Sobic.001G407600	0.0119	0.5706	5e-05	0.2076	0.02025	0.00015	0.5717	0.31165	-1.1971	0.286379	-2.74284	-0.599888	-1.42256	-2.27404	-0.241254	0.565156
Sobic.001G407800	0.4679	0.81495	0.00135	0.00665	0.16655	5e-05	0.1073	0.19605	0.333769	0.116761	-2.32004	-1.53303	-0.924423	-2.59666	-0.860236	-0.905717
Sobic.001G409100	0.31895	0.00705	0.0077	0.7689	0.11645	0.03085	0.08295	0.1889	-0.445203	1.57123	-1.71161	0.142672	-0.932952	-1.21051	0.710979	-0.720622
Sobic.001G412700	0.27725	0.0061	0.05885	0.0195	0.27305	0.21195	0.68515	0.1791	0.48516	-1.46655	1.1109	-1.04729	0.65589	0.685496	-0.16442	-0.707326
Sobic.001G414200	0.0032	1	0.1622	0.2261	0.1396	1	0.7687	0.02555	6.1573	-5.57573	-2.70398	-2.87686	-2.90835	1.13473	-0.355085	3.47336
Sobic.001G414800	5e-05	1	0.00015	0.00455	0.16035	1	0.0382	1	9.3325	1.76437	-7.53933	6.11484	1.84252	1.24449	1.83985	-1.36958
Sobic.001G416800	0.00075	0.02635	0.00465	0.00075	0.0008	0.8061	0.0036	0.00125	3.36738	-2.3286	-4.49678	-3.63975	-3.1366	0.203553	1.52114	2.99581
Sobic.001G416900	0.00685	0.1339	0.0252	0.0394	0.04115	0.37415	0.036	0.01265	2.81942	-1.46259	-3.01484	-1.7504	-1.49775	0.698656	1.12384	2.13792
Sobic.001G418200	0.1578	0.05725	0.1135	0.9261	0.01165	0.85645	0.20235	5e-05	0.636785	-1.10213	0.94038	0.0423388	-1.52594	-0.100252	0.508474	-2.53501
Sobic.001G420900	0.35395	0.0059	0.62435	0.80945	0.9065	0.01435	0.1542	0.0472	-0.472142	1.95038	-0.340571	-0.120419	-0.0757942	-1.45754	0.588791	-1.18121
Sobic.001G422100	0.16595	0.51025	0.00035	0.0184	0.1941	0.4207	0.7793	0.93655	0.615065	-0.339693	-2.67854	-1.09116	-0.755189	-0.426417	0.112025	-0.0412438
Sobic.001G422300	0.42475	0.0058	0.05475	0.62395	0.88265	0.0006	0.00875	0.0203	0.388592	2.09518	-1.56135	0.31683	-0.0976049	-2.94611	1.14984	-1.61761
Sobic.001G424200	0.1461	0.0418	0.02705	0.202	0.714	0.0001	5e-05	0.05155	-0.679742	-1.17216	1.82508	0.742601	0.254988	3.87234	3.03869	1.60665
Sobic.001G424300	0.6719	0.67925	0.20405	0.22475	0.5112	0.01565	5e-05	0.7366	-0.238005	-0.238692	1.0502	0.689045	0.486365	1.5343	2.07356	-0.23294
Sobic.001G424400	0.0898	0.7147	0.5342	0.0077	0.91585	0.8141	0.0021	0.5561	0.747225	-0.184179	-0.359965	-1.24836	0.0649398	0.122412	-1.40753	0.336408
Sobic.001G425400	0.0251	0.6756	0.8608	0.15	0.6579	0.0121	0.6084	0.9054	-2.04048	-0.253798	0.171585	-0.973027	-0.320249	-1.90311	-0.24876	0.0693119
Sobic.001G425500	0.1623	0.04125	0.6896	0.0136	0.6291	0.3743	0.2368	0.76195	1.93768	2.10425	0.849516	-4.50047	1.11901	-1.34705	0.952743	-0.550685
Sobic.001G425600	0.1844	0.65035	0.42865	0.03355	0.9171	0.53355	0.0312	0.70015	2.76643	0.541971	1.32114	-3.15255	0.13125	0.953582	1.97895	0.547232
Sobic.001G429900	0.45765	0.0165	0.59645	0.64895	0.6305	0.19545	0.5457	0.0354	-0.43195	1.69156	0.41947	-0.261106	-0.359655	-0.831431	0.269764	-1.35769
Sobic.001G431100	0.15595	0.09035	0.01195	0.33745	0.0143	0.0634	0.5967	0.69805	0.972687	-1.32861	-3.44913	-0.772817	-2.32727	-1.19703	-0.250308	-0.256897
Sobic.001G432800	0.1484	0.71335	0.03595	0.19945	0.4031	0.42495	0.01895	0.91095	-0.67456	-0.237063	1.14949	0.622748	0.495266	-0.533178	-1.10189	0.0603562
Sobic.001G433200	0.24295	0.0005	0.02535	0.12845	0.0037	0.78435	0.1187	0.27835	0.862633	-2.91424	-2.41872	-1.03674	-2.5438	0.206939	-0.851543	0.643759
Sobic.001G434100	1	0.7144	0.2345	0.0332	0.0546	1	1	0.02005	-0.818386	0.370407	-2.1079	-3.12977	-2.48529	-2.23715	-0.632707	3.55052
Sobic.001G437800	0.0031	1	0.01085	0.00025	0.1321	1	0.2552	5e-05	6.21351	-3.58985	-6.88919	-7.09886	-4.83493	2.71976	3.87656	7.71752
Sobic.001G439100	0.001	0.0016	0.7241	0.7524	0.17865	0.59285	0.0445	0.0945	1.45836	1.68578	-0.227485	-0.155452	0.77529	0.294856	0.827894	0.921542
Sobic.001G439400	0.1028	1	5e-05	0.4024	0.021	1	0.05675	0.0306	4.84549	-2.82905	-10.0789	-0.923181	-3.28631	-1.75165	1.93334	3.22304
Sobic.001G439800	0.53335	0.7441	0.2711	0.01665	0.0643	0.8238	0.07955	0.0249	0.699229	-0.302005	-1.10452	-2.30115	-1.48333	-0.168052	1.10364	1.67246
Sobic.001G442500	0.03135	0.33125	0.13225	0.20015	0.20635	0.01405	0.16595	0.76175	1.47772	-0.8006	-1.78344	1.32535	1.11899	1.83141	0.720032	0.247787
Sobic.001G442800	0.3362	0.01615	0.0125	0.9135	0.0336	0.72445	0.5287	0.0092	-0.470291	1.3662	1.57132	0.0482466	1.31534	-0.193321	0.252849	-1.37448
Sobic.001G443800	0.0071	0.159	0.011	0.24525	0.12095	0.0076	0.00635	0.0143	-1.33002	0.721568	-2.87847	0.816118	-0.966409	1.84995	1.33025	1.63405
Sobic.001G444000	0.5623	0.1878	0.3044	0.4904	0.01845	0.4631	0.60135	0.0079	0.399731	-1.28952	1.34615	0.568933	2.4691	0.497043	0.273657	-3.01997
Sobic.001G444400	0.0373	0.02135	0.4139	0.14165	0.03115	0.8981	0.49755	0.0004	-0.994678	-1.23829	-0.462887	-0.654196	1.27218	0.077287	0.304429	-2.21573
Sobic.001G444700	0.00515	0.1627	0.11955	0.3455	0.7271	0.70695	0.0402	0.1694	-2.59749	-0.797905	1.38264	0.599755	-0.312656	0.22783	-1.09967	-0.95454
Sobic.001G446400	0.0564	0.0436	0.01435	0.79785	0.1279	0.3013	0.4958	0.2304	1.59497	-2.03923	-2.63399	0.155468	-0.928847	-0.574335	-0.28105	0.70517
Sobic.001G449100	0.3933	0.00515	0.9816	0.31735	0.06135	0.26945	0.356	0.0293	0.479104	-2.18758	0.02139	0.607535	1.57015	-0.588085	-0.376709	-1.44366
Sobic.001G449600	5e-05	5e-05	0.5517	5e-05	5e-05	5e-05	5e-05	5e-05	3.90715	3.62019	0.439004	4.32527	3.61666	6.09158	6.26392	4.18812
Sobic.001G449700	0.75615	0.2305	0.04495	0.2139	0.11085	0.0023	0.9096	0.5785	-0.231278	1.07113	-1.3518	-0.597366	-1.12858	-2.81795	-0.0462858	-0.31026
Sobic.001G450900	0.2133	0.47575	0.23575	0.71045	0.01305	0.88805	0.8987	0.04735	1.09875	-0.74358	-2.13101	0.576491	3.43718	-0.109221	-0.0775495	-2.70163
Sobic.001G451500	0.0002	0.90765	0.0278	0.2475	0.1107	5e-05	0.00105	5e-05	2.24435	-0.0590024	-1.65444	0.524644	0.92237	5.23989	1.31717	4.10282
Sobic.001G451800	0.0266	0.12605	0.01905	0.4083	0.50455	0.0674	0.2532	0.4846	1.01053	0.790648	-1.34813	-0.371917	-0.376704	-0.974944	0.467937	-0.356045
Sobic.001G452900	0.0567	0.10425	0.0776	0.1222	0.0323	0.75705	0.5063	0.02835	2.58662	-3.08483	-3.40881	-1.98328	-2.87156	-0.315475	0.510489	3.22645
Sobic.001G453900	0.7327	0.36245	0.0576	0.6038	0.0156	0.4109	0.0366	0.4333	0.287686	0.716302	-2.5997	-0.408347	-1.88317	0.674598	1.46322	0.612463
Sobic.001G455700	0.20535	0.0669	0.33855	0.0404	0.23915	0.03745	0.73775	0.00545	-0.56304	0.995156	0.573191	1.06464	0.683166	-1.24119	0.128228	-1.50985
Sobic.001G456500	0.10935	1	0.08345	0.02365	0.03185	1	0.1105	0.01385	4.81967	-2.28242	-5.66943	-3.50939	-3.01699	1.41765	1.26904	3.87522
Sobic.001G461800	5e-05	1	0.0841	0.1565	0.0341	1	0.28985	0.0156	7.67901	-1.15151	-4.90282	-2.83723	-2.86133	-2.43082	1.08175	3.7279
Sobic.001G462100	0.3118	0.01025	0.27615	0.7441	0.22085	0.2963	0.0378	0.841	-1.03306	2.91782	-2.05208	0.474366	-1.33437	1.18147	-1.69623	-0.30843
Sobic.001G464000	0.03595	0.2016	0.04725	0.1933	0.0221	0.4458	0.56935	0.13	1.95589	-1.14458	-2.0605	-0.932669	-1.96128	0.624926	0.283803	1.31687
Sobic.001G466000	0.56105	0.4619	0.34625	0.536	0.02405	0.7348	0.64215	0.0168	0.249404	-0.381953	-0.567743	-0.288245	1.53094	0.173663	0.187034	-1.45284
Sobic.001G468400	0.0421	0.02065	0.06335	0.1299	0.21075	0.6998	0.73865	0.40645	1.42939	-2.42434	-1.84138	-1.12232	-0.953092	0.264208	0.175669	0.527367
Sobic.001G470000	0.0098	0.0018	0.0881	0.6652	0.02445	0.05905	0.10225	0.01135	1.47189	1.8564	-1.69875	0.230627	2.54379	1.28018	0.844429	2.43984
Sobic.001G470600	0.81885	0.15995	0.09535	0.0015	0.00805	0.0671	0.32145	0.012	0.137984	0.793792	1.63322	1.94498	2.25314	1.04348	0.444193	1.74325
Sobic.001G470800	0.413	0.58925	0.9003	0.0065	0.01035	0.2242	0.0229	5e-05	-0.42668	0.272492	0.0807709	1.29049	1.55746	0.648649	0.926639	2.33011
Sobic.001G471100	0.0267	0.13055	0.2047	0.91115	0.425	0.97885	0.0099	0.0068	-1.57158	-0.837833	1.15114	-0.0664567	-0.66055	0.019815	-1.90698	-2.70947
Sobic.001G471800	0.0062	0.1088	0.011	0.8992	0.32155	0.1278	0.0199	0.04015	2.88482	-1.43221	-2.82477	0.0876521	-0.668212	0.986975	1.02314	1.56531
Sobic.001G472000	0.0173	0.0478	0.01845	0.11535	0.1577	0.0032	0.2581	0.67515	-2.36447	2.4396	1.78441	-1.09719	0.991151	-3.35301	0.444757	-0.228337
Sobic.001G474300	1	1	0.0001	5e-05	0.2477	1	1	0.2058	-0.04354	-3.35601	-8.16808	-8.97408	-6.44302	2.74625	0.354469	4.85219
Sobic.001G475400	0.0468	0.0049	0.2033	0.51615	0.1222	0.8327	0.0432	0.8273	-1.50758	-1.57439	0.961826	0.315532	1.21579	0.124224	-1.20334	0.176234
Sobic.001G475800	5e-05	0.0029	0.18885	0.0706	0.6834	0.00415	0.192	0.9815	-1.99517	1.72742	0.740103	-0.864885	-0.243101	-1.71155	-0.524216	-0.011913
Sobic.001G475900	0.1768	0.01	0.0194	0.32765	0.01685	0.44285	0.2639	0.03115	-0.593224	1.33066	1.47379	0.42813	1.44579	-0.408598	-0.438605	-1.18778
Sobic.001G476400	0.12845	0.3331	0.0091	0.033	0.0033	0.46105	0.002	0.0979	-0.729028	-0.647148	-3.08764	-1.31425	-2.86995	-0.574682	-1.91807	1.47794
Sobic.001G476500	0.12225	0.247	0.11665	0.1453	0.00655	1	0.03525	0.0046	1.59462	0.909201	-2.93981	-1.92592	-4.12752	-0.0392025	2.18382	3.12975
Sobic.001G477600	0.6064	0.02725	0.76175	0.63265	0.3124	0.71845	0.03145	0.5963	0.233062	1.20951	0.262863	-0.268352	-0.673758	0.205004	0.970802	-0.345154
Sobic.001G478100	0.2339	1	0.1245	0.1016	0.00205	1	0.385	0.00325	1.56314	-3.38017	-7.88873	-5.18012	-5.34595	-0.334424	0.788525	7.13983
Sobic.001G479800	0.11075	0.0215	0.15755	0.4226	0.5318	0.0032	0.89195	0.21345	-0.738856	1.23991	0.877395	-0.368023	0.36628	-1.7643	0.0566335	-0.67744
Sobic.001G481100	0.35815	0.33045	0.0024	0.2936	0.3945	0.033	0.6529	0.2842	-0.404972	0.573432	-2.85569	-0.596069	0.796315	-1.56435	0.26794	-0.976016
Sobic.001G481300	0.09415	0.3043	0.1412	0.63165	0.43125	0.03375	0.00715	0.03475	1.4818	0.895676	-2.66454	0.525568	-0.969232	4.27436	3.2606	2.20033
Sobic.001G481400	0.0021	0.57965	0.03005	0.16045	0.24575	0.1017	5e-05	0.00395	1.40322	0.310601	-1.24342	0.61475	-0.65658	0.945943	2.10678	1.7175
Sobic.001G481600	0.0158	0.9345	0.5469	0.0433	0.29875	0.0482	0.00045	0.4786	-1.25183	0.0439328	0.420061	-1.03116	-0.697289	1.08462	1.41999	-0.40715
Sobic.001G482300	0.7946	0.7479	0.0654	0.09725	0.0008	0.97505	0.7971	0.0017	-0.40898	0.383044	-7.37732	-8.667	-6.98936	0.0354837	-0.269884	6.14028
Sobic.001G482600	0.53655	0.75235	5e-05	0.6096	0.2893	0.6847	0.0038	0.71515	0.336086	0.164272	-3.56724	-0.227052	0.60699	0.217261	-1.21649	0.200765
Sobic.001G482700	0.30815	0.40665	0.00035	0.06915	0.48155	0.1433	0.033	0.4629	0.46897	-0.41871	-2.23585	-0.837742	0.428309	-0.78591	-0.898453	-0.40322
Sobic.001G482800	0.59515	0.48015	0.0171	0.02095	0.6966	0.14175	0.2421	0.6868	0.241584	-0.50686	-2.23774	-1.93312	-0.377827	-1.1161	-0.876412	0.427422
Sobic.001G493100	1	1	1	0.04275	0.21215	1	1	0.0039	2.13986	-3.03443	-5.55276	-5.9229	-3.80839	2.16457	5.15906	6.08226
Sobic.001G493500	0.8724	0.1058	0.0658	0.0009	0.01745	0.0785	0.06835	0.25525	-0.160904	0.925737	3.86891	1.90086	2.36277	-0.971107	0.817026	0.866826
Sobic.001G496400	0.17365	1	0.14995	0.02555	0.0597	1	0.80705	0.0446	3.85679	0.13731	-6.2165	-3.53135	-4.92089	0.0660085	0.272381	2.10663
Sobic.001G496700	0.42115	0.53755	0.18015	0.03525	0.03425	0.45175	0.43035	0.1053	0.822192	0.6877	-2.37887	-3.12238	-2.89946	0.815508	0.779487	2.10766
Sobic.001G497500	0.51985	0.19755	0.1314	0.02145	0.42635	0.35705	0.04565	0.73805	-0.33818	-0.693655	1.09588	-1.12534	0.528565	0.485607	0.799794	-0.186929
Sobic.001G500000	0.2691	0.07905	0.01375	0.76605	0.44815	0.54255	0.0016	0.1538	0.628276	-1.26732	-2.54252	0.254579	-0.671504	0.460494	1.93573	1.27282
Sobic.001G503000	0.04585	0.0028	0.0682	0.02555	0.04765	0.35995	0.9094	0.06515	2.94357	-6.3867	-4.18456	-3.39439	-2.61016	-0.928799	-0.0856409	1.9607
Sobic.001G507100	5e-05	1	0.02015	0.76145	0.16645	0.28125	0.18455	1	9.50847	0	-7.31136	0.577283	3.34087	-2.45636	1.34415	-4.28035
Sobic.001G507300	0.4066	0.01885	0.0356	0.61365	0.67845	0.0457	0.58535	0.33495	0.39168	-1.32884	-1.39148	-0.247743	-0.245231	-1.10296	0.213811	0.520049
Sobic.001G509300	0.2363	0.12775	0.00215	0.07215	0.02365	0.0001	0.54375	0.02675	0.556971	-0.812419	-2.50001	-0.936173	-1.52965	-2.69747	0.283839	1.74261
Sobic.001G510300	0.21595	0.3931	0.42875	0.0443	0.05645	0.0008	0.45745	0.0526	-0.942177	-0.453834	-0.613191	-1.25306	-1.33889	-2.93298	-0.368193	1.21755
Sobic.001G510400	0.09975	0.001	0.04675	0.02885	0.02395	5e-05	0.5088	0.90655	-0.797389	1.81883	-1.3104	-1.11423	-1.80938	-3.75215	0.327952	-0.0724162
Sobic.001G514200	0.1432	0.6602	0.04175	0.52335	0.0029	0.41825	0.98985	0.00505	1.50858	-0.420133	-4.85641	-0.912654	-3.58403	0.806473	0.000474499	3.32718
Sobic.001G514300	0.1106	1	0.2454	0.86375	0.01545	1	0.0296	0.00655	4.5806	-2.14793	-9.24653	-0.304762	-3.98856	-0.0386621	1.77831	5.30901
Sobic.001G514400	0.046	1	0.2454	0.352	0.00055	0.32195	0.15515	0.0928	2.85503	-1.56393	-8.94822	-1.893	-4.14104	-1.37965	1.02079	6.85429
Sobic.001G514700	0.02355	0.05625	0.0076	0.40255	0.705	0.1209	0.15685	0.03795	1.49489	-1.48383	-3.78946	0.764926	0.302953	-1.0039	0.588868	-1.70672
Sobic.001G516000	0.3507	0.27465	0.0157	0.0221	0.0006	0.96945	0.53	0.17825	0.404041	-0.562443	-1.39985	-1.04077	-2.12186	0.0211052	-0.254375	0.715528
Sobic.001G517700	0.01245	0.98305	0.0662	0.86175	0.0496	0.4231	0.4646	0.86385	-1.52521	-0.0104593	1.26773	-0.0780757	1.17982	-0.419121	-0.299922	-0.0944233
Sobic.001G518700	0.0365	0.0264	0.2293	0.21315	0.11115	0.1091	0.31225	0.84235	-1.72738	-2.91566	-1.50323	-1.12172	-2.04062	1.25478	-0.562687	0.176912
Sobic.001G518800	0.5709	0.8849	0.0385	0.79645	0.00025	0.00895	0.2922	0.45335	0.253994	-0.0745039	1.18414	-0.116995	2.17374	1.76702	0.435165	-0.386852
Sobic.001G519700	0.86405	0.00755	0.1097	0.54595	0.11065	0.0734	0.0024	0.1606	0.147019	3.04926	2.94454	0.440118	1.64023	1.42901	1.62066	1.3952
Sobic.001G519800	0.0024	0.8504	0.1765	0.2808	0.646	0.00815	0.3356	0.71615	-1.83737	0.102548	0.880959	-0.531027	0.282474	-1.72174	-0.425559	0.204834
Sobic.001G520400	0.6173	0.0165	0.5787	0.12885	0.3144	0.02145	0.2478	0.3569	0.581393	-1.69258	-0.595767	1.11045	0.844628	-1.43092	-0.512813	0.614791
Sobic.001G523300	0.23345	5e-05	0.0049	0.1182	0.0067	0.01765	0.4636	0.093	-0.586691	-2.25508	-2.19063	-0.779476	-1.75029	-1.36959	0.292546	-0.881465
Sobic.001G526200	0.27035	0.0413	0.07305	0.5977	0.748	0.0041	0.9792	0.1473	-0.516451	1.12297	-1.18985	-0.280477	-0.208645	-1.92251	-0.0107203	-0.860093
Sobic.001G528100	0.22655	0.6283	0.00905	0.00245	0.0011	0.6691	0.6886	0.00355	0.886725	0.360012	-2.95587	-2.63427	-2.86184	-0.292931	0.208836	2.14985
Sobic.001G529700	0.0301	0.11535	0.0906	0.8971	0.9522	0.4324	0.2464	0.0143	1.08185	-0.86255	-1.14944	-0.0600438	-0.0346289	0.41876	0.465651	1.39613
Sobic.001G534300	0.1127	1	0.1008	0.02355	0.01035	0.10245	0.54005	0.02845	3.88942	0.0711312	-6.3745	-3.4738	-3.89809	-2.39184	0.476258	2.42446
Sobic.001G534500	0.3309	0.0056	0.2085	0.87525	0.44115	0.0982	0.04905	0.0375	0.606447	2.71766	-1.12501	-0.103385	-0.554578	-1.11615	0.900062	-1.57885
Sobic.001G535600	0.5714	0.744	0.1008	0.009	0.00055	0.85575	0.0579	0.00035	0.741159	-0.489655	-7.77764	-7.91787	-7.09074	-0.18713	2.32039	5.47828
Sobic.001G539200	0.19325	0.0062	0.3454	5e-05	0.00075	0.00095	0.0227	0.18795	0.586586	-1.74069	0.891875	3.18684	3.28654	2.13222	-0.932617	-0.691979
Sobic.001G540900	0.0059	0.5138	0.01935	0.07155	0.0142	0.2735	0.05285	0.00155	1.5212	0.384043	-1.79331	-0.984519	-1.69692	0.675768	0.864083	2.22555
Sobic.001G541400	0.21735	0.0001	0.0001	0.001	5e-05	0.2538	0.8177	5e-05	-0.610406	-2.20938	-2.74732	-1.66711	-4.35576	-0.638409	0.0951119	2.51229
Sobic.001G542100	0.24645	1	5e-05	0.14695	0.13205	1	0.04605	0.01575	5.04519	-0.390624	-10.5945	-3.37271	-7.63129	2.34619	2.53663	3.87034
Sobic.001G542200	0.16805	1	5e-05	0.1156	0.0099	1	0.20195	0.0942	4.949	-1.34273	-11.1088	-3.66716	-3.85774	4.417	1.24766	2.30898
Sobic.002G003200	0.1411	0.2488	0.08345	0.2288	0.0459	0.9735	0.0027	0.0126	6.30829	1.71562	-6.06824	1.54304	-2.057	0.03376	2.41541	4.2571
Sobic.002G003400	0.26885	1	5e-05	0.2431	0.13205	1	0.0035	0.15355	3.32395	0	-9.01149	-5.21134	-5.21279	4.29855	6.08727	2.99654
Sobic.002G003800	0.0148	0.2383	0.08345	0.17965	0.0214	0.5574	0.01255	0.4836	4.16672	-4.88404	-7.83301	-1.43873	-3.47437	0.87989	1.79183	0.789367
Sobic.002G005400	0.7452	0.0105	0.32615	0.40015	0.27385	0.03805	0.00045	0.01525	-0.198064	4.04151	-0.696409	0.5076	-0.746217	-1.48982	1.59604	-1.58249
Sobic.002G012800	0.31305	0.18245	0.80115	0.03725	0.89645	0.2397	0.0271	0.5694	-0.912659	-1.06227	0.26863	-2.29125	-0.185525	-1.17017	-1.22481	0.612636
Sobic.002G014500	0.85005	0.76675	0.024	0.64525	0.05445	0.4623	0.0311	0.0761	-0.0818974	0.152377	1.31193	0.204415	1.15273	-0.45765	-1.20056	-1.06114
Sobic.002G016300	0.8492	0.2025	0.34025	0.4703	0.3148	0.0053	0.0034	0.3459	0.108516	0.68813	0.808432	0.364541	0.650928	1.72212	1.34297	0.583176
Sobic.002G018400	0.82695	0.9575	0.2433	0.69015	0.0423	0.0107	0.32765	0.14725	0.133211	-0.0272181	-0.945855	0.252103	-1.41505	-2.05306	0.53371	1.019
Sobic.002G018500	0.99025	0.41495	0.00525	0.0593	0.00305	0.0786	0.06365	0.00365	-0.00146607	-0.616084	-4.18259	-1.72897	-5.03581	-4.81396	1.8767	2.60337
Sobic.002G020900	0.89575	0.04085	0.54785	0.70595	0.3437	0.00385	0.68415	0.41265	0.0580122	-1.11649	-0.346089	0.162223	-0.549558	1.67934	0.16153	0.419957
Sobic.002G021100	0.0256	0.89645	0.15285	0.422	0.1009	0.0713	0.00235	0.3614	-1.41737	0.0705711	-1.66719	0.735002	-1.48286	2.19051	-1.74779	-0.923939
Sobic.002G021200	0.0361	1	0.12495	0.69805	0.25685	1	0.3271	0.0308	3.13171	0.896957	-1.80681	-0.44463	-1.15799	0.889881	0.859209	3.08652
Sobic.002G023000	0.1893	0.2068	0.05655	0.00215	0.8596	0.0306	0.84255	0.8715	-0.91135	-0.677686	1.69758	1.93562	-0.131986	1.57094	-0.11639	-0.120045
Sobic.002G023300	5e-05	0.02515	0.1343	0.44155	5e-05	0.70985	0.03045	0.0004	-2.45608	-1.16632	0.89265	0.341384	-3.64882	-0.203618	-0.94068	-2.11676
Sobic.002G023900	0.00095	0.03335	0.0415	0.22215	0.44825	0.05975	0.2936	0.13185	-1.61027	1.35054	1.18913	-0.579274	0.456167	-1.13991	-0.428381	-0.815891
Sobic.002G024400	0.0427	0.26165	0.23425	0.95895	0.49855	0.7086	0.89855	0.0457	-0.944573	0.570254	0.747994	0.0218692	0.410356	-0.19587	-0.0502389	-1.11159
Sobic.002G027500	0.09215	0.4932	0.0019	0.00565	5e-05	0.10415	0.7598	0.1159	0.730062	-0.341835	-1.90158	-1.30872	-2.59999	-0.900053	-0.12369	0.840738
Sobic.002G027600	0.1734	0.23495	0.0135	0.4924	0.0192	0.20485	0.91135	0.1623	0.981999	-0.879858	-2.67012	-0.421976	-1.712	-0.780632	-0.0499439	0.832793
Sobic.002G029500	0.46025	1	0.07035	0.4374	0.04855	1	0.03165	0.51255	0.938261	1.00217	-4.05185	-1.16118	-2.47246	-1.11391	2.83339	-0.957449
Sobic.002G030200	0.00105	0.2828	0.73665	0.0064	0.85075	0.01565	0.33875	0.94145	-2.31837	-0.558551	0.204695	-1.29866	-0.109434	-1.39515	-0.375356	0.0359786
Sobic.002G032500	0.2089	1	5e-05	0.15275	0.0092	1	0.04105	0.0122	4.80493	-2.95274	-8.17467	-3.52238	-3.78911	1.04458	2.55696	4.92079
Sobic.002G033900	0.046	0.4533	0.64965	0.00435	0.55405	0.00895	0.58735	0.81275	-2.9045	-0.528174	0.390099	-1.65467	-0.371751	-1.75683	-0.233733	0.130698
Sobic.002G035700	0.3644	0.5439	0.9817	0.0003	0.1249	0.8315	0.0268	0.79835	0.657789	-0.441564	0.0192179	-5.30818	-1.98102	0.145484	-1.0126	0.278312
Sobic.002G036000	0.00085	0.08915	0.8477	0.3189	0.71745	0.00335	0.10565	0.70745	-2.43521	-0.99196	-0.151032	-0.52628	0.223323	-1.83608	-0.645275	0.216026
Sobic.002G037400	0.72925	0.0832	0.5464	0.0299	0.2492	0.15595	0.022	0.1801	0.15969	-1.1345	-0.507572	-1.21891	1.16953	1.05465	-1.41636	0.983183
Sobic.002G039400	1	1	5e-05	5e-05	0.24765	0.26965	1	0.01905	1.40649	3.28083	-9.25004	-9.50756	-7.0647	-2.54524	1.27903	3.98516
Sobic.002G042000	0.2145	0.26155	0.44385	0.0583	0.5225	0.00735	0.30785	0.0145	-0.556883	0.570387	-0.444022	-0.889889	-0.382039	-1.58615	0.466413	-1.92526
Sobic.002G042200	0.00445	0.13285	0.0323	0.00805	0.04395	0.0185	0.15765	0.9163	1.5243	-1.04619	-2.37447	2.04362	1.27963	1.3295	0.573674	-0.0644665
Sobic.002G052000	0.00845	0.01055	0.0485	0.33345	0.2006	5e-05	0.0421	0.07885	-2.29976	-1.38623	1.12965	-0.434516	-0.738609	-2.62848	-0.863637	0.941832
Sobic.002G055600	0.5735	0.5338	0.4885	0.17325	0.0191	0.01095	0.7598	0.0212	0.258274	-0.384797	0.371604	-0.632593	-1.53351	1.55192	0.125581	1.26551
Sobic.002G055700	0.91395	0.97155	0.78345	0.18675	0.02105	0.0029	0.0935	0.0157	-0.0564991	-0.0219611	0.157467	-0.613479	-1.62408	2.0316	0.753965	1.46362
Sobic.002G055900	0.3584	0.14235	0.2951	0.00435	0.48995	0.18175	0.01685	0.09235	0.441849	-0.789893	-0.710639	-1.49275	0.448952	-0.780228	-1.03938	-1.06143
Sobic.002G057600	0.48465	0.0029	0.82775	0.023	0.41625	0.8244	0.07695	0.2505	0.309587	1.63001	0.118042	-1.01538	-0.47721	0.123286	-0.720396	-0.61371
Sobic.002G059200	0.0129	0.3247	0.0578	0.0107	0.01875	0.7112	0.05235	0.0116	2.93097	-1.03165	-4.23086	-2.96545	-1.92172	0.33454	1.10699	2.47233
Sobic.002G064500	0.56655	0.4965	0.0198	0.8754	0.8747	5e-05	0.53795	0.0297	-0.261132	0.350107	-1.79494	-0.0799852	-0.102206	-3.08826	-0.26239	-1.37575
Sobic.002G064700	0.56515	0.0068	0.1978	0.63345	0.9736	0.0021	0.9246	0.07175	0.343389	1.76966	-1.29476	0.390212	0.0287211	-3.17442	0.0476707	-1.43241
Sobic.002G067300	0.3185	0.89295	0.04685	0.80795	0.56585	0.6634	0.98985	0.02705	-0.462369	0.0889638	1.14648	0.113076	0.348954	-0.290756	-0.00537475	-1.27835
Sobic.002G068000	0.0214	0.1107	0.3397	0.20425	0.1737	0.00575	0.0608	0.12185	2.6159	-1.87474	-1.78417	1.59027	1.75026	2.59913	1.23346	1.58163
Sobic.002G068600	0.0126	0.72365	0.26695	0.23245	0.04695	0.00675	5e-05	0.7437	-1.16205	-0.185178	0.706667	-0.563339	-1.2892	1.57578	2.04392	0.169842
Sobic.002G072200	0.8068	0.00305	0.09035	0.21965	0.98025	0.0185	0.0582	0.03165	-0.126006	2.5978	-1.36943	0.729928	-0.0166599	-1.72237	0.791838	-1.44781
Sobic.002G072700	0.1341	1	0.07365	0.08975	0.0335	0.0987	0.7033	0.0291	3.34739	-0.584385	-4.19676	-2.24871	-2.80105	-3.00353	0.343231	3.32294
Sobic.002G074400	0.1662	0.11845	0.1639	0.1476	0.0485	0.03615	0.67195	0.22215	0.612007	-0.860451	0.802962	-0.664933	1.1547	1.25744	0.171493	-0.650455
Sobic.002G083200	0.0182	0.0036	0.7035	0.49675	0.3437	0.29425	0.5185	0.79235	-1.08248	1.56287	-0.223981	0.308431	-0.559215	-0.557878	0.26427	0.142429
Sobic.002G085700	0.98695	0.9505	0.60415	0.88045	0.0494	0.3561	0.78035	0.01745	-0.00882594	-0.0332651	0.447709	-0.069078	1.3513	0.507946	0.123872	-1.85166
Sobic.002G085900	0.2459	1	5e-05	5e-05	0.09125	1	0.1576	5e-05	5.58547	-5.65128	-10.2191	-8.65586	-3.81791	4.96761	1.62888	8.98679
Sobic.002G090600	0.8283	0.00845	0.9341	0.4677	0.3231	0.00655	0.0201	0.6007	0.287469	-2.48441	-0.113522	-0.717931	-1.06593	-4.01951	-2.47014	0.580068
Sobic.002G091000	0.0004	1	0.00015	0.18275	0.1101	1	0.26495	0.15175	8.95052	-5.74135	-10.0423	-4.54259	-4.7762	5.04708	3.78748	3.63463
Sobic.002G094600	0.397	0.0665	0.00045	0.3178	0.0201	0.0129	0.4991	0.25605	0.377558	0.974606	-2.16071	-0.441112	-1.3762	-1.40423	0.271812	0.588052
Sobic.002G107000	0.04715	0.5221	0.00055	0.001	0.0002	0.8513	0.74025	0.00135	1.43967	-0.474554	-4.22406	-2.69096	-3.64004	-0.150409	-0.185215	2.51504
Sobic.002G108400	0.66835	0.59475	0.03265	0.7674	0.0275	0.2688	0.4977	0.0234	0.215407	-0.337593	1.28731	-0.154007	1.53244	0.955369	-0.344303	-1.31884
Sobic.002G109100	0.0197	0.21145	0.0654	0.02205	0.00055	0.84345	0.0001	0.0021	3.72372	-2.47258	-7.11454	-2.14532	-2.77411	-0.194885	2.27399	2.87991
Sobic.002G109500	0.2662	0.9545	0.1657	0.28155	0.61715	0.0096	0.01975	0.70405	0.666832	0.0441668	-1.42438	0.594163	0.307542	1.49299	-0.94586	-0.193321
Sobic.002G110100	0.0168	0.7413	0.0938	0.67505	0.1312	0.01985	0.3648	0.2445	-1.70351	0.176392	1.25899	0.193164	0.91652	-1.35477	-0.368032	-0.615452
Sobic.002G110200	0.01575	0.98255	0.2079	0.16405	0.46275	0.00225	0.04135	0.27035	-1.12009	-0.0127735	-0.684605	-0.643348	-0.426894	-2.142	-0.847033	-0.572287
Sobic.002G112300	0.3204	0.0018	0.0518	0.03695	0.07565	0.55025	0.77195	0.03125	-0.469515	-2.23122	-1.17316	-1.04529	-1.14083	-0.40037	-0.14257	1.31368
Sobic.002G113100	0.2055	0.3317	0.20635	0.0569	0.03515	0.6644	0.9074	0.00355	0.786568	-0.681249	-1.52959	1.56136	1.97566	0.252476	0.0504683	-3.50707
Sobic.002G113500	0.4789	0.992	0.01635	0.0047	0.02365	0.90445	0.5955	0.102	0.410675	0.00738283	-2.43753	-2.17485	-2.08664	0.106408	0.342851	1.32637
Sobic.002G116000	1	0.00145	0.08595	0.20635	0.0827	0.00025	0.98865	0.09605	-0.169329	-3.01371	-1.72064	-1.02883	-1.26958	-3.09142	0.009133	1.35514
Sobic.002G119500	0.006	0.29685	0.69645	0.00925	0.49865	0.0137	0.5232	0.70805	-2.14856	-0.682481	0.310922	-1.50416	-0.461269	-1.64488	-0.306345	0.248597
Sobic.002G123100	0.0557	0.07785	0.42565	0.5773	0.0254	0.07735	0.8166	0.03775	1.97039	1.53574	0.722928	-0.468548	-2.32512	1.51936	0.178244	1.92921
Sobic.002G124400	0.10285	1	0.1245	0.0805	0.0062	0.18925	0.01205	0.02295	4.44104	-0.747253	-5.25698	-2.41506	-3.22456	-1.27795	2.05787	2.09819
Sobic.002G124500	0.2457	1	0.00025	0.18515	0.08415	0.66405	0.0439	0.205	6.64635	0	-7.99276	-3.98528	-2.3251	-0.615474	2.59051	5.39651
Sobic.002G125000	0.10005	0.59325	0.28105	0.0053	0.1378	0.0231	0.03555	0.02185	2.12508	0.82965	-1.87374	-3.53177	-1.35022	2.31781	1.73905	3.49359
Sobic.002G125700	0.0011	0.00165	0.0004	0.27855	0.0031	0.0037	0.0017	0.0189	2.44017	-3.21414	-3.64577	-0.582012	-1.85723	1.713	1.34952	1.34691
Sobic.002G128000	0.2076	0.00395	0.0621	0.12525	0.0853	0.15225	0.16435	0.01615	1.59594	-6.30618	-4.2587	-4.38934	-3.87582	-2.27199	1.67474	3.81936
Sobic.002G137000	0.8424	0.9016	0.18595	0.01265	0.14375	0.0447	0.7828	0.9414	0.106221	0.067951	1.09026	1.48676	1.09725	1.1608	0.118494	0.0449614
Sobic.002G137100	0.04435	0.43435	0.01185	0.1094	0.11805	0.1912	0.33295	0.16005	-1.0524	0.40303	2.1663	0.729084	1.00113	0.719449	-0.388302	-0.767583
Sobic.002G142500	0.36	0.73635	0.043	0.21445	0.08625	0.34745	0.7341	0.0278	0.591897	-0.200847	-1.56651	-0.64839	-1.1255	-0.604008	0.15856	1.32281
Sobic.002G154600	0.00095	0.0801	0.11305	0.58645	0.34245	0.00815	0.0571	0.0003	1.93388	1.50147	-1.17991	-0.317431	-0.687869	-1.98556	0.818481	-2.84415
Sobic.002G164600	0.3704	0.0153	0.1084	0.22095	0.21025	0.0334	0.09235	0.00235	-0.566093	3.71289	-1.10704	0.830593	-0.944412	-1.87313	0.763447	-2.19556
Sobic.002G167600	0.62685	0.0191	0.5175	0.29445	0.173	0.03865	0.21405	0.0944	-0.270034	1.63337	-0.46931	0.604538	0.89699	-1.31572	0.511502	-1.01862
Sobic.002G174000	0.2997	0.00095	0.455	0.45595	0.36885	0.3739	0.00755	0.9665	0.448033	-1.9023	-0.422676	-0.336788	0.521751	-0.466059	-1.1196	0.0200705
Sobic.002G175400	0.248	0.7462	0.01625	0.03565	0.02455	0.62465	0.77845	0.00325	0.758409	-0.227938	-2.19986	-1.31489	-1.72987	-0.343845	0.149885	2.16993
Sobic.002G175600	0.58485	0.0523	0.10825	0.02355	0.03985	0.05065	0.12415	0.18435	0.642669	2.43322	-1.94374	-2.20498	-1.82346	-2.31365	1.21614	1.06067
Sobic.002G179700	1	1	0.00035	0.24275	5e-05	1	1	0.1401	4.32187	1.86676	-7.15171	-4.90313	-8.35368	-0.891786	4.44553	4.38574
Sobic.002G180400	0.5082	0.00485	0.37845	0.35915	0.9869	0.04075	0.08155	0.7218	-0.504836	-2.21453	-0.915944	-0.511505	0.0102748	-1.25023	-0.792299	0.188919
Sobic.002G194600	0.12535	0.5944	0.08735	0.80385	0.1204	0.0473	0.0001	0.30135	1.99355	-0.309951	-1.53004	0.133502	-0.978313	1.40984	2.31079	0.590007
Sobic.002G194700	0.4556	0.69835	0.4654	0.474	0.6767	0.0218	0.0001	0.08405	0.322893	0.196141	0.410144	0.317318	0.240002	1.26244	1.6225	0.897536
Sobic.002G195400	0.4022	0.0171	0.1535	5e-05	0.82495	0.0076	0.77665	0.20275	0.473863	1.63746	1.48077	-3.25212	-0.205341	-1.91391	-0.119802	1.02225
Sobic.002G195700	0.03565	0.8103	0.26285	0.06185	0.2834	0.01425	0.7863	0.32115	-1.04513	-0.123166	-0.678278	-0.849689	-0.624459	-1.34936	-0.109692	0.512158
Sobic.002G197000	0.20605	1	0.79575	0.80535	0.8378	0.04305	0.0069	0.06615	1.61469	1.10878	-0.550574	0.375381	0.280441	2.4223	2.36632	2.43136
Sobic.002G199500	0.0023	0.0001	0.3126	0.20795	0.01165	0.09745	0.01635	0.55415	1.41638	-2.23187	-0.55594	-0.577543	1.54891	-0.974796	-1.02912	-0.303586
Sobic.002G201500	1	1	5e-05	0.0001	0.2661	0.78295	0.9351	0.1991	1.85145	-3.35839	-9.86088	-8.33074	-2.30769	0.470991	0.0703948	3.04732
Sobic.002G202500	0.26005	1	0.0752	0.0332	0.0865	1	0.0442	0.098	1.17847	1.843	-3.59143	-3.1356	-2.23832	-0.102865	1.61592	2.12721
Sobic.002G202700	0.9813	0.9587	0.25155	0.2259	0.02505	0.0749	0.85665	0.0024	0.0122348	0.0321133	0.694464	-0.626834	1.48397	1.32169	0.0784307	-1.8167
Sobic.002G202800	0.85825	0.46205	0.02675	0.2437	0.0469	0.00685	0.8372	0.05095	0.0886044	-0.420459	1.64723	-0.565245	1.44112	1.67199	0.0966732	-1.3097
Sobic.002G203700	0.0008	0.858	0.14735	0.04615	0.0165	0.85975	0.27135	0.0339	2.63105	-0.159749	-1.82658	2.88349	3.66891	-0.130168	0.57282	-3.05236
Sobic.002G204500	0.44045	0.55395	0.1406	0.48345	0.026	0.00145	0.9617	0.0284	0.82603	-0.598511	-2.71291	-0.578486	-2.50649	-4.17534	-0.0296326	1.65867
Sobic.002G205500	0.48935	5e-05	0.0737	0.03245	0.90465	0.0014	0.0188	0.0072	-0.310101	2.618	-1.03122	0.965314	-0.0686047	-1.8915	1.13138	-1.52924
Sobic.002G207400	0.0495	0.10245	0.67915	0.0926	0.27215	0.2432	0.0172	0.0275	1.35425	0.927685	-0.452593	1.04743	0.771325	0.713764	1.26488	1.5435
Sobic.002G207700	0.00025	0.9345	0.4579	0.5518	0.491	0.00725	0.80965	0.08605	-1.68038	0.0447526	0.40945	-0.273999	0.430655	-1.94808	-0.101913	-0.920683
Sobic.002G207900	0.3322	0.0888	0.5118	0.0128	0.1899	0.0403	0.01175	0.8389	-0.973672	3.45996	-0.664736	-1.86766	-1.06451	-2.1024	1.6451	-0.18116
Sobic.002G210100	0.05685	0.0441	0.16855	0.30215	0.2725	0.00775	0.77945	0.1523	-2.62175	-1.60288	-1.73485	-0.875728	-1.14109	-2.82672	-0.195142	1.17345
Sobic.002G210800	0.7125	0.0866	0.7135	0.1362	0.0165	0.0018	0.8244	0.86345	0.163472	-0.922698	-0.219391	0.702427	1.5144	1.87964	-0.0890568	0.0910334
Sobic.002G213800	0.3116	0.95235	0.03045	0.6902	0.00485	0.24045	0.02945	0.03165	-0.448408	-0.0300405	1.29825	0.1733	1.71632	-0.664495	-0.919964	-1.17653
Sobic.002G214800	0.2021	0.3951	0.00225	0.31005	0.6084	0.0092	0.54785	0.30645	0.594629	-0.447246	-1.92887	-0.459162	-0.304065	-1.48813	-0.238538	-0.560346
Sobic.002G216100	0.01905	0.48525	0.0057	0.0818	0.74755	0.0009	0.4364	0.03265	1.14803	0.376667	-2.31965	0.973692	0.200809	-1.99778	0.304864	-1.19533
Sobic.002G219200	0.88905	0.446	0.73415	0.0209	0.669	0.6305	0.015	0.02815	-0.0573946	0.390158	0.202464	-1.07473	0.262597	0.246336	0.999172	-1.3588
Sobic.002G224400	0.0198	0.52515	0.09725	0.1434	0.12155	0.04315	0.0006	0.91995	1.29942	0.356319	1.46918	0.864119	1.0842	1.24758	1.76089	-0.0727505
Sobic.002G225700	0.23055	0.00575	0.0593	0.00305	0.19215	0.0062	0.0006	0.15995	0.815667	-4.94777	-2.4934	-2.51873	2.41151	-2.99468	-3.12147	-1.40495
Sobic.002G226500	5e-05	1	0.0002	0.21275	0.10075	1	0.3877	0.2439	8.61916	-4.40353	-8.35977	-2.83075	-3.48537	-2.6156	1.07325	5.59062
Sobic.002G227900	0.9917	0.18945	0.0705	0.02295	0.01815	0.7757	0.5618	0.0073	0.00736657	1.15013	-3.70197	-3.52823	-3.56856	-0.332464	0.449108	4.64091
Sobic.002G229700	0.5946	0.5005	0.0106	0.0279	0.0023	0.53625	0.5761	0.00285	0.35188	-0.576393	-3.39222	-1.2331	-2.61266	-0.43682	0.340974	2.43169
Sobic.002G230600	0.00605	0.0595	0.96675	0.02655	0.43305	0.2335	0.9194	0.44015	1.29096	1.04144	0.0238577	1.00089	0.448783	0.701239	0.0413486	0.413548
Sobic.002G231200	0.1556	0.04595	0.93475	0.4562	0.9469	0.0336	0.87525	0.4695	-1.414	-1.36717	-0.0798574	-0.536053	-0.0492255	-1.66926	-0.0790134	0.431137
Sobic.002G233500	0.0946	0.85165	0.04185	0.0586	0.00095	0.2687	0.11695	0.06125	1.49326	0.20659	-4.92768	-1.52692	-3.37827	-0.896017	0.852677	1.12313
Sobic.002G234200	0.0305	0.074	0.4923	0.8032	0.57175	0.0577	0.00725	0.25745	1.13818	1.05103	0.538672	0.141812	0.423096	1.1685	1.26919	0.799213
Sobic.002G234400	0.41265	0.01945	0.22845	0.0045	0.3291	0.9041	0.6825	0.14815	-0.362267	1.25699	0.694636	1.36205	0.56883	-0.0658257	-0.160244	-0.787053
Sobic.002G237000	0.6548	1	0.0773	0.02715	0.0206	0.84025	0.34575	0.0391	0.601229	-0.435856	-3.49048	-3.3153	-3.16866	-0.219198	0.767999	2.97586
Sobic.002G237900	0.4346	0.0113	0.8176	0.1114	0.00385	0.36925	0.07195	0.5289	0.379499	-1.43845	0.176415	0.785795	2.63287	0.474987	-0.73428	-0.344487
Sobic.002G239700	0.0244	0.0539	0.0327	0.13315	0.14855	0.0972	0.8406	0.651	1.75899	-1.9779	-1.94807	-0.785044	-0.961334	-1.18476	-0.0937267	-0.301523
Sobic.002G241200	0.6845	0.52525	0.2117	0.08485	0.00865	0.0121	0.1934	0.02305	0.180451	-0.316362	0.728527	0.775232	1.81644	1.46207	-0.528567	-1.39891
Sobic.002G241700	0.2089	1	5e-05	0.031	0.0075	1	0.09365	0.0149	5.82927	-4.25231	-10.0414	-3.11545	-3.91839	0.89576	1.68442	4.21873
Sobic.002G242900	0.30765	0.3996	0.04175	0.03	0.239	0.03145	0.54965	0.0834	0.497623	-0.482686	1.19326	-1.05288	0.703299	1.5239	0.257293	-0.922087
Sobic.002G243000	0.7319	0.40225	0.0223	0.00035	0.0169	0.01035	0.00855	0.3654	-0.14991	-0.424643	1.34852	-1.66493	1.41203	1.85043	1.25941	0.47191
Sobic.002G244300	0.40845	0.02545	0.12985	0.1517	0.44685	0.05105	0.4154	0.0175	-0.462297	1.83639	-1.198	1.16587	-0.53563	-1.54142	0.351066	-1.79714
Sobic.002G245400	0.01035	5e-05	0.2116	0.20475	0.01955	0.24235	0.03555	0.00645	1.28149	3.16507	1.09714	0.758203	2.25436	0.810062	1.3737	2.65974
Sobic.002G246000	0.54755	1	0.0553	0.0204	0.0101	1	1	0.04065	0.636745	1.3417	-4.26387	-2.64168	-3.64588	-0.798042	1.64163	2.93807
Sobic.002G246600	0.3636	0.0071	0.6667	0.7029	0.86035	0.4787	0.0101	0.0132	-0.462196	1.59018	0.339359	-0.220266	0.114997	0.46752	1.32382	1.60286
Sobic.002G249500	0.0467	0.9907	0.9013	0.01775	0.27625	0.07945	0.04505	0.03205	-0.888932	0.00662707	-0.0659374	-1.10532	-0.636959	-1.03613	-0.901817	-1.16561
Sobic.002G250400	0.31845	0.51425	0.01	0.12675	0.0156	0.9027	0.9079	0.25255	0.464414	-0.3384	-1.91865	-0.716337	-1.54122	0.0642332	0.0449235	0.62702
Sobic.002G252300	0.5089	0.04495	0.63305	0.0918	0.07675	0.113	0.03435	0.4059	-0.31919	-1.17962	-0.370474	1.02846	1.23845	0.868935	0.854844	0.483315
Sobic.002G253000	0.8255	0.83355	0.3758	0.2487	0.00995	0.70875	0.56865	0.04975	-0.106617	0.113776	0.593996	0.561692	1.65518	0.230538	0.256655	-1.12403
Sobic.002G253900	0.5272	0.1694	0.2109	0.03865	0.0084	0.14005	0.7873	0.3317	0.355235	0.852879	-0.933752	-1.07139	-1.86753	-0.893984	-0.125036	0.528663
Sobic.002G255000	5e-05	1	0.0002	0.2197	0.08195	1	0.06965	0.96885	9.73746	0	-8.8116	-2.76442	-2.34263	-0.0368958	1.84209	0.0473118
Sobic.002G258300	0.2597	1	0.20455	0.14375	0.03675	1	0.26395	0.0289	3.61804	-1.31922	-4.8976	-3.02928	-2.70257	-0.354741	1.40364	3.23989
Sobic.002G261100	0.9707	0.25735	0.09545	0.437	0.094	0.96605	0.018	0.04255	-0.0153231	-0.60534	-1.00274	-0.372446	1.37862	0.0224544	-0.994562	-1.27055
Sobic.002G261200	0.83115	0.08395	0.01635	0.1	0.19565	0.92575	0.00905	0.0923	-0.0910768	-0.984536	-1.73226	-0.846507	1.18379	-0.0510987	-1.25442	-1.28302
Sobic.002G261500	0.49555	0.53	0.70465	0.00955	0.27385	0.16595	0.6756	0.044	-0.32402	0.333184	0.248253	1.38093	-0.655807	-0.759932	-0.170715	-1.10069
Sobic.002G262300	0.00175	0.03095	0.8208	0.29945	0.24495	0.10075	0.27015	0.4993	2.39733	1.19531	0.208302	0.637519	0.952389	1.04655	0.547653	0.47036
Sobic.002G263400	0.73215	0.04295	0.8641	0.0609	0.0545	0.0293	0.1184	0.0692	0.826287	-11.3751	0.256832	-11.2294	11.0553	11.4862	9.25547	-10.6324
Sobic.002G265800	0.03755	0.47905	0.37775	0.55265	0.50845	0.8897	0.6948	0.01385	-0.89943	-0.364687	-0.514513	-0.264978	-0.383917	-0.0720561	0.156241	-1.38276
Sobic.002G269400	5e-05	0.0115	0.2169	0.2935	0.00805	0.00435	0.1428	0.02255	2.51697	1.44925	-1.23283	0.607625	2.3221	1.93356	0.647976	1.96883
Sobic.002G272700	0.79305	0.11545	0.2116	0.57415	0.03385	0.91755	0.02345	0.4359	-0.118545	0.826791	0.919941	-0.257081	1.30174	0.0552176	-0.929048	-0.436882
Sobic.002G276000	0.00225	0.49005	0.00645	0.01395	0.028	0.32665	0.1059	0.01065	3.0659	-0.572823	-2.94958	-2.24529	-1.52226	0.719008	0.780412	2.24173
Sobic.002G277700	5e-05	1	0.26465	0.24685	0.2909	0.92995	0.0275	0.89885	9.56698	-0.37719	-3.73223	2.12642	1.29836	-0.103208	2.0441	0.179469
Sobic.002G278500	0.48225	0.02935	0.7897	0.833	0.2278	0.0222	5e-05	5e-05	-0.303322	1.20733	0.159923	-0.0956863	-0.698204	1.25991	2.88124	2.495
Sobic.002G281000	0.95865	0.7589	0.20805	0.022	0.6494	0.30685	0.15785	0.0208	0.0225078	0.156617	0.774908	-1.03095	0.267373	0.532161	-0.555131	-1.29655
Sobic.002G282300	0.06875	0.0443	0.202	0.1364	0.38145	0.3192	0.03955	0.53795	-0.818181	-1.10536	-0.88937	-0.834052	-0.60831	0.573547	0.903532	-0.408972
Sobic.002G286400	0.25355	0.1313	0.61335	0.50665	0.4149	0.30025	0.02665	0.03715	-0.59178	-1.0987	-0.581517	-0.522629	0.831042	-0.639877	-1.18654	-3.15498
Sobic.002G288300	0.00455	0.20505	0.10415	0.00525	0.09115	0.0001	0.84015	0.2704	-2.3523	-0.683775	-0.941985	-1.27875	-1.02386	-2.33297	0.0782739	0.575665
Sobic.002G292100	0.04745	0.00685	0.9356	0.79695	0.26565	0.1597	0.78585	0.7495	0.884856	1.46671	0.0475852	-0.118203	0.647966	-0.777544	0.111254	0.174078
Sobic.002G300000	0.00025	0.7636	0.06795	0.02455	0.00115	0.03645	0.07695	0.0104	-2.29927	-0.15599	-1.35712	-1.25244	-2.12456	-1.52466	-1.00554	1.57391
Sobic.002G300600	0.02015	0.53305	0.77685	0.30375	0.75195	0.00195	0.526	0.8384	-1.6645	-0.315469	0.185706	-0.467127	0.190036	-1.84737	-0.265324	0.108988
Sobic.002G302000	0.1269	0.23925	0.0349	0.00045	5e-05	0.00835	0.82635	5e-05	1.92661	-4.21622	-5.36398	-5.39182	-4.85472	-3.87054	0.192936	3.46867
Sobic.002G305600	0.9219	0.98175	0.99685	0.00405	0.35215	0.00725	0.8927	0.86905	-0.0637833	0.0134164	-0.00379013	-1.655	-0.774294	-1.78974	0.0627099	0.124084
Sobic.002G307600	0.46735	0.303	0.00685	0.36255	0.00615	0.2124	0.11005	0.70995	0.418704	0.706529	1.81832	0.484436	2.15986	1.4529	-0.894891	-0.224319
Sobic.002G313000	0.04125	1	0.06995	0.1527	0.0245	0.2942	0.5904	0.15095	2.95263	-0.717347	-4.46846	-2.89534	-2.98775	-1.44015	0.508525	1.88248
Sobic.002G314300	0.6473	0.0533	0.00655	0.0042	0.00125	0.06605	0.2129	0.00225	0.195098	1.10879	1.6813	1.41477	2.29335	1.23013	0.558704	1.81955
Sobic.002G322000	0.07405	0.4648	0.1929	0.5026	0.0014	5e-05	0.3288	5e-05	-1.01185	-0.42845	-0.787417	0.323144	-2.0451	-3.2559	-0.430826	3.14938
Sobic.002G322800	0.75975	0.19	0.03585	0.0209	0.92505	0.5737	0.06055	0.00025	0.138614	-0.690341	1.21003	-1.06683	0.0540153	0.312194	-0.772984	-2.40301
Sobic.002G322900	0.59855	0.00265	0.17095	0.88865	0.01705	0.88035	0.28715	0.00055	-0.233992	-1.70895	0.836991	0.0621365	1.56925	0.0796054	-0.424134	-2.20934
Sobic.002G323900	0.00245	0.00285	0.08715	0.0437	0.0462	0.18465	0.0212	0.883	1.378	-1.54648	-0.962327	-0.905502	1.23481	-0.698738	-0.932321	-0.0731002
Sobic.002G324100	0.02655	1	0.056	0.02665	0.0403	1	0.0716	0.04755	3.24616	0.849644	-4.80701	-3.39298	-2.7947	-0.181777	1.77773	2.8502
Sobic.002G324400	0.0332	0.34755	0.53135	0.67605	0.9929	0.00525	0.3376	0.48985	-1.46982	-0.544161	0.482658	-0.24463	0.00604075	-2.08956	-0.466769	0.384362
Sobic.002G327700	0.0092	0.02215	0.3734	0.1421	0.99395	0.50125	0.2157	0.0815	-1.25555	-1.18265	0.497607	0.664304	-0.00443286	-0.359922	-0.483676	-0.939475
Sobic.002G328600	0.69045	0.16355	0.92055	0.00065	0.71185	0.30375	0.4503	0.0008	0.210536	-0.870914	0.0519543	-1.72523	0.226025	-0.757026	-0.457492	-2.13824
Sobic.002G329000	0.28245	0.68345	0.0113	0.9962	0.19135	0.45865	5e-05	0.05875	-0.471422	-0.213687	-1.64325	0.0024515	-0.797205	0.393546	1.98892	1.06008
Sobic.002G333300	0.2009	0.8733	0.1894	0.04185	0.1626	0.00505	0.80515	0.44245	-0.551075	-0.0780857	-0.80071	-1.04265	-0.93718	-1.72133	0.102244	-0.450669
Sobic.002G333700	0.0466	0.64475	0.23785	0.24735	0.0349	0.02615	0.32335	0.20335	-1.6178	-0.278863	-0.927757	-0.654439	-1.7949	-1.94504	-0.586441	0.834537
Sobic.002G333900	0.07155	0.00295	0.42485	0.40935	0.04165	0.0344	0.39645	0.57085	-1.00626	-1.75941	0.750163	-0.532814	-1.7984	1.42802	0.391585	-0.424669
Sobic.002G334500	0.0887	0.3314	0.00255	0.7066	0.00815	0.0015	0.1269	0.0881	0.763572	0.48918	1.87416	0.168407	1.59752	1.9279	-0.617812	-0.966527
Sobic.002G335100	0.0606	0.0213	0.05275	0.08385	0.5115	0.73225	0.0462	0.5539	1.29282	-2.48447	-2.4848	-1.5751	0.840478	-0.30202	-1.47259	-0.646252
Sobic.002G335200	0.02455	0.0074	0.17525	0.0984	0.2293	0.95155	0.0149	0.23535	1.16737	-1.91566	-1.01298	-0.891577	1.07484	0.0356086	-1.15454	-0.81708
Sobic.002G337600	0.1708	1	0.1246	0.25965	0.00615	1	0.645	0.0167	2.82629	-5.50662	-5.349	-1.53432	-4.15274	-0.255204	0.487514	3.73097
Sobic.002G338000	0.0077	0.88995	0.24905	0.00045	0.1709	0.0011	0.5552	0.0987	-2.2206	-0.0768849	-0.73937	-1.73765	-0.797343	-2.04034	0.236228	0.864378
Sobic.002G338500	0.45795	0.46515	0.01735	0.50585	0.00775	0.0037	0.6793	0.25055	0.322516	-0.371147	-1.84557	-0.453841	-2.04999	-2.2326	-0.284257	-1.04332
Sobic.002G339200	0.0234	0.3096	0.91135	0.0001	0.2398	0.0003	0.64495	0.6793	-3.70631	-0.645392	0.0791612	-1.91173	-0.676366	-2.61195	0.186603	0.208652
Sobic.002G343100	0.0273	0.8121	0.99515	0.10705	0.19915	0.0386	0.12385	0.92295	1.36716	0.165781	-0.0017846	1.28707	1.28702	1.48152	0.754453	-0.0708369
Sobic.002G343600	0.00295	0.1956	0.0006	0.0005	0.00055	0.13985	0.2058	0.00075	3.79894	-1.52987	-6.2331	-5.32729	-5.10529	-1.26816	0.761369	4.42799
Sobic.002G348700	0.33175	0.4668	0.0236	0.6173	0.01245	0.22475	0.7777	0.22195	0.52568	-0.444733	-1.75664	-0.2341	-1.59402	-0.681218	-0.119099	0.67035
Sobic.002G351400	0.60945	0.00655	0.0017	0.00015	0.0001	0.1011	5e-05	0.0162	0.253799	-1.53142	-2.10182	-2.10169	-4.18013	-1.27614	-2.02561	-1.29783
Sobic.002G352100	0.0024	0.142	0.83695	0.00165	0.4545	0.00665	0.5474	0.4778	-2.73833	-0.87359	0.150813	-1.73428	-0.476626	-1.72536	-0.245378	0.368797
Sobic.002G354200	0.00875	0.94625	0.46735	0.02825	0.0088	0.2337	0.52895	0.13665	1.48105	0.0401666	0.650525	1.56218	2.49568	0.723448	0.278052	-1.20532
Sobic.002G360300	0.9379	0.3521	0.00375	0.19355	0.0303	0.00775	0.40425	0.46125	-0.0354662	0.485212	-1.81825	-0.5846	-1.26828	-1.59049	0.331	0.377731
Sobic.002G360500	0.1476	0.2405	0.0505	0.0587	0.0425	0.5804	0.4647	0.0316	1.5017	-1.33225	-2.48368	-1.97147	-2.11423	0.539762	0.480101	3.17641
Sobic.002G361100	0.617	0.3828	0.8737	5e-05	0.2303	0.0041	0.0083	0.1251	0.221154	-0.440577	-0.0972696	-3.52831	-0.850727	-1.67327	-1.10479	-0.953423
Sobic.002G361500	0.77675	0.5131	0.04635	0.58805	0.2782	0.03825	0.33135	0.03265	-0.132774	0.332618	-1.16631	-0.271744	0.653952	1.11719	0.388874	1.26066
Sobic.002G365700	0.0048	0.0596	0.0701	0.96025	0.21365	0.0132	0.79055	0.07915	-2.83565	1.66321	1.73717	0.0290594	1.10058	-2.19823	0.151936	-1.43129
Sobic.002G366600	0.90145	0.68735	0.9673	0.0075	0.6567	0.4301	0.3676	0.031	-0.0550183	-0.20035	0.0231947	-1.25797	0.259423	-0.424986	-0.357172	-1.18268
Sobic.002G367600	0.22415	0.8113	0.27125	0.037	0.60315	0.3195	5e-05	0.10015	-0.746251	0.156477	1.30219	-1.72608	-0.561729	0.642516	2.01353	0.921277
Sobic.002G368100	0.4811	0.02395	0.80565	0.8031	0.3942	0.06785	0.0224	0.404	-0.390386	-1.48702	-0.209377	0.16506	-0.650658	1.17428	1.01379	-0.557675
Sobic.002G368300	0.2055	0.3526	0.0122	0.5967	0.89475	0.02195	0.0828	0.0535	0.577456	0.53601	-1.77576	0.292943	-0.0739511	-1.39694	0.706955	-1.12568
Sobic.002G368500	0.0357	0.79225	0.03125	0.1855	0.77665	0.15115	5e-05	0.09285	-1.23144	-0.152478	2.38951	0.723979	0.214868	0.825495	3.34239	-1.02352
Sobic.002G373000	0.0505	0.02305	0.59435	0.54325	0.18935	0.03225	0.00375	0.40995	-0.879136	1.31347	-0.405026	0.366262	-0.826784	1.33562	-1.34208	-0.781399
Sobic.002G373100	0.01155	0.5073	0.17225	0.87245	0.55665	0.07685	0.0093	0.5994	-1.49961	-0.333327	0.940263	-0.0707532	0.344491	-0.989273	-1.22632	0.28881
Sobic.002G375500	0.5169	0.1141	0.9432	0.05225	0.013	0.03755	0.25645	0.3603	0.476598	-1.35668	0.0972757	2.0183	3.49288	1.59739	0.642586	-0.847736
Sobic.002G376800	0.19645	0.00555	0.39185	0.61185	0.0809	0.4879	0.2058	0.0089	0.804308	-2.32682	-0.895862	0.326296	1.3848	0.406028	-0.525043	-2.47051
Sobic.002G376900	0.16825	0.003	0.95345	0.20885	0.04065	0.48085	0.6071	0.00405	0.732609	-2.14379	-0.0404033	0.725825	1.40889	0.395271	-0.205107	-2.96995
Sobic.002G384400	0.46595	0.00065	0.38945	0.1122	0.02115	5e-05	0.00135	0.05985	-1.09813	-3.94753	1.04388	-1.67285	-2.4567	-3.75321	-1.7813	1.08817
Sobic.002G385500	0.0877	0.14325	0.3735	0.02605	0.07825	0.0011	0.0231	0.84005	1.10439	-1.29609	1.64141	3.24763	3.90151	3.1688	1.49048	0.23028
Sobic.002G386200	0.11815	0.79075	0.04615	0.342	0.58335	0.197	0.0002	0.92985	0.677201	-0.12994	-1.22884	-0.422302	0.309509	-0.693762	-1.5233	0.0473097
Sobic.002G386400	0.0169	0.80545	0.77915	0.10795	0.6503	0.00935	0.3567	0.0766	-1.85383	0.136045	-0.205185	-0.884539	-0.267042	-1.69785	-0.416342	1.00558
Sobic.002G388800	0.85225	0.97255	0.0007	0.57805	0.6307	0.0378	0.91705	0.6845	0.0827454	-0.0196185	-2.75389	-0.270452	0.333949	-1.18003	0.0452868	-0.26694
Sobic.002G388900	0.9457	0.0009	0.0068	0.0109	0.0266	0.35535	0.00295	0.47285	0.0312915	-2.63215	-3.9808	-1.79626	-1.94837	0.626594	1.53829	-0.803278
Sobic.002G389100	0.5478	0.00885	0.70315	0.00265	0.1577	0.7075	0.90385	0.1475	-0.303721	-1.60648	-0.310915	-2.11758	-1.14097	-0.235625	0.0524986	0.90446
Sobic.002G390500	0.18675	0.2823	0.03825	0.5569	0.08145	0.0281	0.813	0.2428	0.617675	-0.565939	1.30172	0.266807	1.06054	1.23502	0.0944949	-0.643977
Sobic.002G391300	0.01085	1	0.20395	0.17455	0.8147	1	0.0212	0.4509	4.73356	0	-5.14024	3.35828	0.259383	0.745022	3.2611	-1.09932
Sobic.002G393600	0.00075	0.9078	0.0113	0.8175	0.94125	0.5817	0.0176	0.1807	2.18645	-0.0747356	-3.52102	0.225081	0.057679	-0.377984	1.1488	-0.973727
Sobic.002G394500	0.1468	1	0.05955	0.0173	0.01885	1	0.08105	0.0272	3.05454	0.541216	-4.34815	-3.94811	-3.24046	-0.240023	2.0945	3.2479
Sobic.002G396400	0.93285	0.0304	0.15255	0.56715	0.2411	0.0155	0.38	0.02155	0.0402127	1.24419	-0.868007	-0.26948	-0.69786	-1.39892	0.356473	-1.26869
Sobic.002G403600	0.03905	0.02645	0.8287	0.14585	0.7312	0.0326	0.00035	0.48995	-1.05676	1.19499	0.168197	-0.711851	-0.221043	1.22337	1.51334	-0.377089
Sobic.002G407000	0.1509	0.04405	0.3278	0.51355	0.453	0.00455	0.5659	0.25025	-0.764767	-1.08601	-0.639465	-0.309656	-0.437059	-1.73792	-0.240949	0.606046
Sobic.002G407200	0.0509	0.1162	0.1921	0.0432	0.0073	0.05585	0.0328	0.80705	-1.79153	-1.0318	-1.65265	-1.82635	-4.1642	-2.27632	-1.75571	0.186365
Sobic.002G407700	0.10325	0.0045	0.30715	0.0069	0.29325	0.0104	0.2382	0.91435	-0.913238	1.85583	-0.704209	-1.49816	-0.691809	-2.46532	0.66246	-0.0765429
Sobic.002G413100	0.0002	0.3935	0.03375	0.39625	0.00115	0.2513	0.5395	0.2128	9.84199	-2.03199	-7.21221	2.82202	8.94399	5.60904	1.16886	3.13221
Sobic.002G414400	0.0172	0.93375	0.87005	0.1624	0.1807	0.0045	0.6235	0.45485	-2.0436	-0.0531015	-0.147668	-0.825444	-0.801478	-1.79996	-0.20886	0.401946
Sobic.002G415000	0.8499	0.0278	0.02335	0.6804	0.6238	0.9225	0.24515	0.44745	-0.0896838	-1.21173	-1.4812	-0.194823	-0.288732	0.0504445	0.460698	-0.397855
Sobic.002G415600	0.017	0.0084	0.96045	0.00165	0.22255	0.04295	5e-05	0.7316	-1.16594	-1.42278	-0.0330305	-1.77639	-0.794035	1.1325	2.65224	0.184402
Sobic.002G416700	0.1744	0.00255	0.9637	0.28435	0.20335	0.01795	0.01665	0.0467	0.666436	2.0186	-0.0287033	-0.493156	-0.858637	1.44293	1.24342	-1.3943
Sobic.002G418500	0.15075	0.02425	0.24195	0.8386	0.57215	0.33965	0.3049	0.0256	-0.756781	-1.57039	1.21256	-0.125441	0.553468	0.622942	-0.526971	-1.99807
Sobic.002G418900	0.5875	0.2043	0.0497	0.0385	0.5045	0.82025	0.7789	0.50495	-0.264205	-0.808697	-1.73822	-1.18501	0.632978	-0.150623	-0.15264	0.546812
Sobic.002G419700	0.0064	0.23065	0.02525	0.1005	0.51735	0.8858	0.64385	0.52695	1.43576	-0.721732	-1.70373	-0.879429	-0.431573	0.0896443	-0.213837	0.410473
Sobic.002G421600	0.80195	0.3827	0.3635	0.35855	0.70225	0.0181	0.0005	0.49095	-0.14351	0.506289	0.74206	-0.488667	-0.274766	1.50901	1.85428	0.433469
Sobic.002G422300	0.00095	0.00345	0.3218	0.6358	0.16345	0.43195	0.2806	0.0146	2.33711	1.69255	-0.899192	0.248754	0.88341	0.444024	0.513316	1.74458
Sobic.002G423300	0.3795	0.4579	0.6123	0.77185	0.08425	0.67375	0.0168	0.03015	0.395851	-0.396857	0.356197	0.144651	1.1408	0.233424	-1.02288	-1.67463
Sobic.002G423600	0.6158	0.0114	0.03595	0.05755	0.87225	0.92755	0.5856	0.2847	0.542636	4.57824	2.54102	-2.71309	0.197449	-0.121107	-0.647419	1.5707
Sobic.002G424600	0.0791	0.7361	0.5805	0.04775	0.02535	0.0051	0.23145	0.00865	-0.908388	0.19218	0.459812	1.04127	1.69772	-2.16523	0.534824	-1.74069
Sobic.002G426200	0.1167	0.00825	0.21455	0.7838	0.55465	0.39105	0.21775	5e-05	0.975135	1.54163	-0.78783	0.127639	-0.345402	0.45354	0.526026	2.31185
Sobic.002G430700	1	1	0.0743	0.08705	0.00385	0.2004	1	0.0131	1.77753	1.07805	-3.57895	-5.71548	-4.77032	-1.77617	1.38705	4.02328
Sobic.003G002300	0.00085	0.42855	0.6543	0.274	0.6924	0.00195	0.37955	0.386	-2.39657	-0.412778	0.283514	-0.516453	-0.225734	-1.96685	-0.360393	0.444787
Sobic.003G002600	0.0216	0.67505	0.05905	0.03895	0.2272	0.00605	0.59305	0.16185	-1.99775	0.22995	-1.28646	-0.984826	-0.717736	-1.99174	-0.247355	0.758247
Sobic.003G003800	0.04885	0.02	0.18735	0.0996	0.07125	0.34815	0.5659	0.499	0.916951	-1.28248	-0.828719	0.797866	1.08572	0.501294	0.232351	-0.363804
Sobic.003G007200	0.92265	0.33185	0.01855	0.0024	0.00275	0.31075	0.5081	0.01135	-0.0989163	-1.1353	-3.47953	-2.43512	-2.7632	-0.702388	-0.326125	1.60366
Sobic.003G007600	0.295	1	0.2454	0.00025	0.0001	1	1	1	2.21892	0.487368	-7.10511	-7.89527	-8.36007	0	0.414866	1.16456
Sobic.003G009900	0.62325	0.7569	0.209	0.5903	0.8788	0.01255	0.01415	0.40685	-0.284452	-0.190934	-1.1071	-0.331836	-0.130746	-1.73678	-1.54802	-0.700299
Sobic.003G011000	0.04295	1	0.01835	0.0949	0.00455	1	0.15865	0.0489	2.77532	-0.505591	-3.21178	-2.2576	-3.35229	2.20291	1.58714	1.7923
Sobic.003G011600	0.102	0.00025	0.0362	0.02135	0.10655	5e-05	0.3677	0.09105	0.923107	-2.64426	-5.81378	-1.67236	-1.18151	-3.67711	-0.361636	-0.908392
Sobic.003G015200	0.99435	0.15165	0.20645	0.10855	0.28845	0.039	0.0188	0.4823	0.00192359	-1.25783	-1.60535	1.46515	0.984496	1.34666	1.0686	-0.580796
Sobic.003G015700	0.12425	1	0.40895	0.045	0.0524	0.9502	0.011	0.1198	2.79223	-0.657408	-2.2281	-2.82937	-2.91791	-0.0601571	2.48048	2.17941
Sobic.003G016100	0.04145	0.79995	0.2439	0.6448	0.0297	0.04025	0.05705	0.3139	2.18438	0.327845	-1.94081	0.623682	-2.20259	2.06405	1.68747	1.09357
Sobic.003G017600	0.03605	0.23865	0.57915	0.06795	0.00055	0.4247	0.1483	0.15435	0.921528	-0.602113	0.321697	0.829218	2.16101	0.465526	0.617316	-0.743876
Sobic.003G018100	0.52745	0.01385	0.93505	0.00035	0.64115	0.8235	0.2098	0.25665	-0.279152	1.29681	-0.0503717	-1.72414	0.275187	-0.122481	0.502987	-0.623896
Sobic.003G019900	0.24935	1	0.1833	0.04635	0.01145	0.88115	0.33575	0.0511	2.97042	-0.266991	-2.36736	-2.14451	-3.57666	-0.198092	-0.963403	2.05294
Sobic.003G021500	0.21955	0.04475	0.50505	0.51525	0.1123	0.07365	0.0042	0.1852	-0.573001	1.066	-0.378544	-0.274427	-0.951391	0.961157	1.14664	0.683651
Sobic.003G022200	0.6175	0.15675	0.0125	5e-05	0.0028	0.03345	0.57595	0.00355	-0.452651	0.904632	-2.07643	-3.05175	-2.80754	-1.54923	-0.299382	2.15141
Sobic.003G022300	0.00025	0.66105	0.06135	0.6509	0.63675	0.0086	0.296	0.42565	-2.15048	-0.220702	1.08652	-0.19856	0.270599	-1.4962	-0.416975	0.405964
Sobic.003G022700	0.0231	0.0157	0.945	0.06565	0.72605	0.16855	0.36755	0.39875	-2.54718	1.79909	-0.0913876	-1.71502	0.410621	-1.18787	-0.613221	-0.912177
Sobic.003G023800	0.8588	0.9022	0.2556	0.03275	0.4622	0.012	0.46245	0.88565	0.0797416	0.0643734	-0.6919	-0.99339	-0.430311	-1.39446	0.285978	0.0722683
Sobic.003G028300	0.18915	0.0031	0.2416	0.1602	0.02015	0.4163	0.75675	0.02445	0.582841	-1.63223	-0.652668	0.628298	1.37448	0.463211	-0.130101	-1.20409
Sobic.003G031400	0.21645	0.0049	0.58785	0.8415	0.87365	0.0398	0.0339	0.0019	-0.577171	1.70108	-0.342143	-0.0952162	-0.0996274	-1.13117	0.864221	-1.8655
Sobic.003G031700	0.03115	1	0.0019	0.0282	0.00745	1	0.296	0.0048	2.49847	-0.756795	-4.65807	-2.46417	-2.70366	-0.152474	0.595948	2.49537
Sobic.003G033900	0.0025	0.1919	0.2917	0.20925	0.7849	0.0009	0.06545	0.13995	1.79067	0.908653	-1.31875	0.936375	-0.221918	3.87371	1.33817	1.34386
Sobic.003G035900	0.8001	0.3527	0.40065	0.0178	0.02535	0.998	0.3923	0.4709	-0.158298	0.502183	0.741272	1.28358	1.59127	0.00165947	0.349602	0.420283
Sobic.003G036200	0.05675	0.0023	0.12695	0.3554	0.9778	0.0307	0.0093	0.42805	-2.05094	-2.98913	2.85085	-1.00681	-0.0373035	2.20223	2.23685	0.818416
Sobic.003G036700	0.544	0.0001	0.15215	0.69325	0.60045	0.64495	0.0006	0.0029	-0.295528	2.40625	1.1546	0.197161	-0.388492	-0.260588	-1.64441	-1.9443
Sobic.003G037400	0.73865	0.03335	0.35555	0.9534	0.7217	0.3675	0.0275	0.52185	-0.257423	-1.4606	1.20815	0.0587358	0.396518	0.718146	1.7024	0.700198
Sobic.003G040300	0.5577	0.69175	0.82175	0.1556	0.02935	0.7831	0.0444	0.07125	0.289951	0.211656	-0.176203	0.793515	1.41643	0.143471	0.81604	-1.07045
Sobic.003G042200	0.5008	1	0.1245	0.0216	0.0097	0.70155	0.0497	0.0316	0.55473	-2.87561	-6.61421	-3.60871	-3.74516	-0.449364	2.0144	3.14436
Sobic.003G042900	0.3583	0.6391	0.17835	0.04115	0.0607	0.8839	0.00065	0.3407	1.02272	-0.589805	-2.56162	-3.10125	-2.39462	0.157607	2.47788	-1.26198
Sobic.003G043600	0.17625	0.2166	0.0005	0.04715	0.6972	0.0354	0.2179	0.0564	0.627013	-0.62153	-2.61974	-0.930011	0.224672	-1.17382	-0.497104	-1.08276
Sobic.003G045900	0.2957	0.0145	0.56505	0.01475	0.28045	0.11755	0.33335	0.49015	0.632889	-1.43204	-0.53907	1.52823	0.724029	0.910816	0.438849	0.417801
Sobic.003G047100	0.44335	0.00055	0.705	0.1496	0.13745	0.4737	0.93815	0.00555	0.330281	3.14901	-0.21987	0.662759	0.870984	-0.384089	-0.0299323	1.56513
Sobic.003G047900	0.00065	0.3633	0.0341	0.0006	0.0395	0.47455	0.01885	0.0115	-1.89902	0.476926	1.64368	1.74231	1.34256	-0.395834	-0.997271	-1.40614
Sobic.003G048200	0.13745	1	0.17385	0.1125	0.00885	1	0.4634	0.0287	2.81673	-4.67631	-2.31843	-3.15285	-2.79495	-0.0390988	0.513389	2.3167
Sobic.003G049500	0.498	0.0167	0.0562	0.55825	0.0101	0.75935	0.03325	0.3478	-0.296481	-1.32512	-1.22287	-0.29807	-1.63111	-0.181865	0.883705	0.549913
Sobic.003G050100	0.62755	0.0351	0.12895	0.7017	0.05065	0.3978	0.75235	0.01785	0.230467	1.27802	0.969124	-0.192537	1.29124	-0.506004	-0.143288	-1.46478
Sobic.003G052000	0.0439	0.1457	0.0697	0.0331	0.0035	0.15625	0.03935	0.0044	2.80902	-3.41221	-3.91641	-2.29325	-3.26476	-1.66132	1.4198	3.19465
Sobic.003G052100	0.0437	1	0.0056	0.0044	0.0011	0.04965	0.14515	0.0039	1.71797	-0.227574	-4.11846	-2.48947	-2.55305	-2.33067	0.889102	2.57377
Sobic.003G052500	0.00475	0.0459	0.5596	0.0054	0.8718	0.0121	0.79085	0.88285	-2.34398	-1.18097	0.417568	-1.48293	-0.092293	-1.43259	-0.107942	-0.0745165
Sobic.003G053400	0.97455	0.03315	0.0625	0.611	0.2916	0.01865	0.7007	0.0308	0.0169974	1.38334	-1.5297	-0.278949	-0.71887	-1.45316	-0.159282	-1.51579
Sobic.003G059300	0.54155	0.1956	0.00745	0.01095	0.08685	0.2569	0.0788	0.66135	-0.30946	-0.666469	1.84718	1.34952	1.13109	0.668824	0.749089	0.238441
Sobic.003G062000	0.00075	5e-05	0.45035	0.03975	0.49425	0.00055	0.0106	0.00015	-1.54808	3.92989	-0.409221	0.918301	-0.402359	-2.08401	1.09272	-2.32141
Sobic.003G062500	0.4128	0.28685	0.02635	0.4231	0.04675	0.48315	0.99075	0.008	0.779634	-0.842558	-2.31415	0.696817	-1.90539	-0.499193	0.00642575	2.14516
Sobic.003G065000	0.01345	0.44485	0.0586	0.0338	0.01255	0.34935	0.0163	0.02815	3.92774	-0.921757	-4.09742	-3.2804	-2.76819	-1.12158	1.73599	3.39125
Sobic.003G068600	0.69545	0.16165	0.02675	0.05525	0.1341	0.14095	0.99365	0.02145	0.254708	0.969105	2.74991	-1.59792	1.8566	-1.15769	0.00420649	-2.42857
Sobic.003G069000	0.0989	0.0052	0.0464	0.9389	0.00905	0.95415	0.6497	0.85355	-1.47374	2.19876	2.59867	-0.0370608	2.90438	-0.0400145	0.220195	0.115596
Sobic.003G074600	0.0188	0.02965	0.30185	0.21695	0.7576	0.00225	0.07195	0.399	-2.73768	1.50554	1.06633	-0.646584	0.262932	-2.73882	-1.07388	-0.587209
Sobic.003G078100	0.8497	0.3317	0.1053	0.5348	0.07305	0.1227	0.015	0.0015	0.0853825	0.499227	-2.06045	-0.431479	-1.1856	1.10479	1.32202	2.74949
Sobic.003G078300	0.4348	0.47155	0.0853	0.18375	0.0327	0.277	0.2139	0.0294	0.81577	0.537979	-1.7383	-1.06421	-2.25366	-1.07048	-0.926856	1.73295
Sobic.003G078400	0.17495	0.15815	0.1944	0.02365	0.0312	0.073	0.49435	0.06505	0.804683	0.771041	-0.919712	-1.20781	-1.34724	-0.973394	0.293701	1.00169
Sobic.003G079100	0.0072	0.20925	0.29495	0.0687	0.1377	0.0037	0.0021	0.00045	1.44672	0.630404	-0.724506	0.970805	0.913435	1.68897	1.35197	2.19128
Sobic.003G080600	0.07605	0.0302	0.4166	0.7545	0.47275	0.0106	0.8328	0.92445	-1.21875	-1.40126	-0.604167	0.189176	-0.598952	-2.24629	0.125533	0.0821185
Sobic.003G081900	0.09735	0.0065	0.67285	0.22815	0.07095	0.00235	0.032	0.7486	-2.22618	-2.64619	-0.611947	-0.994657	-1.62643	-2.38472	-1.27348	0.272462
Sobic.003G082300	0.05615	0.0174	0.1142	0.74595	0.2105	0.10385	0.90985	0.0199	-0.909424	1.4443	0.899246	0.149789	0.759278	-1.10327	-0.0517356	-1.36228
Sobic.003G083200	0.10425	0.34085	0.2904	0.98605	0.0458	0.0119	0.7565	0.3149	0.754203	-0.484699	0.609162	0.00764306	1.19988	1.42176	0.119753	-0.529155
Sobic.003G085300	5e-05	0.0005	0.78715	0.11645	0.03445	0.4913	0.00765	0.7634	2.80465	-2.19431	-0.230022	-0.989573	-1.56789	0.45031	-1.22807	0.172582
Sobic.003G087900	0.6794	0.0026	0.73215	0.17745	0.02365	0.23605	0.73655	0.2795	0.309655	-2.22516	-0.321014	-0.959759	-2.324	0.918797	-0.199418	0.70368
Sobic.003G088400	0.2968	0.16365	0.72845	0.0268	0.8947	0.01005	0.0691	0.9448	0.527637	0.818438	0.194251	-1.10774	0.0854032	2.03544	0.815525	0.0351344
Sobic.003G094600	0.6391	0.27275	0.0553	0.16145	0.01405	0.00375	0.56945	0.672	-0.204489	0.561532	-1.09813	-0.629474	-1.51281	-1.77156	0.223814	0.218521
Sobic.003G095200	0.03455	0.19545	0.04205	0.70465	0.15275	0.61215	0.03855	0.1518	1.96974	-1.01929	-2.66166	-0.377951	-1.31415	0.412173	1.21583	1.26683
Sobic.003G095700	0.0901	0.03265	0.27195	0.2886	0.83915	0.00015	0.0098	0.61805	0.83128	1.18262	-0.787337	-0.505348	0.117556	-2.6665	1.14727	-0.282745
Sobic.003G098300	0.02695	1	0.1008	0.03955	0.05945	1	0.8405	0.0713	3.48405	-2.02392	-6.81626	-2.88938	-4.82986	-0.152505	-0.17355	1.95383
Sobic.003G100700	0.58775	0.9504	0.02855	0.19125	0.06675	0.4915	0.9401	0.04355	0.340107	-0.0368301	-1.64375	-0.687483	-1.21869	-0.430083	-0.0338388	1.17522
Sobic.003G100900	0.10415	0.0081	0.46655	0.0432	0.5043	0.01075	0.2639	0.0102	-0.753507	1.61874	-0.464515	1.11673	-0.413223	-1.68296	0.462306	-1.48388
Sobic.003G102200	0.96015	0.3466	5e-05	0.63385	0.4625	0.0092	0.0416	0.4128	0.0208342	-0.474727	-3.3205	0.255285	-0.4731	-1.51825	-0.930046	-0.541356
Sobic.003G103700	0.73525	0.38865	0.7494	0.0906	0.12385	0.002	0.41405	0.0063	-0.788966	-1.79276	0.587187	-8.13181	-6.67817	10.5863	2.10053	9.72556
Sobic.003G104600	0.0058	0.677	0.53385	0.01025	0.0514	0.68305	0.0699	0.3282	-1.24395	0.221959	0.34916	1.31662	1.17726	-0.276489	0.836642	-0.55339
Sobic.003G107300	0.66465	0.025	0.31865	0.01625	0.99525	0.02405	0.30385	0.71765	-0.433619	-1.99808	-1.06162	-1.71984	0.00322868	-1.28717	-0.418653	-0.191577
Sobic.003G107900	0.21065	1	0.11735	0.59125	0.0421	1	0.1521	0.01925	3.93616	0.782835	-2.85645	-0.716162	-2.58023	-0.444008	1.40996	3.67495
Sobic.003G108000	0.74825	0.04125	0.27065	0.6563	0.3781	0.04515	0.1644	0.87175	-0.29887	1.85817	-1.11378	-0.319926	-0.715115	-1.73277	0.790583	-0.123934
Sobic.003G108200	0.18125	0.53065	0.6822	0.59645	0.7901	0.03985	0.59225	0.04865	-0.596701	0.328185	0.223203	-0.235133	0.154621	-1.19879	-0.221509	-1.0882
Sobic.003G109300	0.12655	0.34465	0.15835	0.8715	0.01985	0.4935	0.0243	0.0245	0.724447	0.508605	1.04102	0.076464	1.96878	0.36045	0.944271	-1.56952
Sobic.003G111900	0.1413	0.00165	0.72515	0.95295	0.0403	0.01255	0.00315	0.4937	-6.02296	-2.57084	0.389719	0.0533922	-2.63927	-2.57377	-2.17247	-0.619584
Sobic.003G112200	0.09035	0.0165	0.6287	0.6521	0.40965	0.0014	0.1017	0.00475	-0.881374	1.57804	-0.347683	0.230777	0.513051	-2.36449	0.669282	-1.62664
Sobic.003G113500	0.79475	1	0.13615	0.01815	0.06685	0.2701	0.3395	0.0312	-0.386429	-0.0979108	-4.1435	-3.85087	-4.42106	1.13249	1.17909	2.26581
Sobic.003G115700	0.01285	0.031	0.98655	0.9002	0.20205	0.92025	0.45705	0.8178	1.81829	1.5814	0.0178958	0.0918249	1.15777	0.0675661	-0.41837	0.17486
Sobic.003G116800	0.1683	0.22695	0.0885	0.9457	0.82895	0.00105	0.8342	0.0223	0.676307	-0.717446	-3.12548	0.0621519	0.247796	-2.79117	-0.113688	-1.83903
Sobic.003G117100	0.68995	0.01145	0.7648	0.838	0.43355	0.3702	0.57525	0.03705	0.198063	1.39744	0.191036	0.0957537	-0.474719	0.506097	0.239799	1.15371
Sobic.003G117500	0.02155	0.00035	0.81055	0.93395	0.3533	0.023	0.12915	0.0141	-1.02535	2.01799	-0.141188	0.0365277	-0.545647	-1.27449	-0.581242	-1.39301
Sobic.003G118500	0.5741	0.03355	0.7436	0.89005	0.9304	0.0041	0.07425	0.73725	0.475141	-1.61031	0.413028	-0.111209	-0.093252	-2.62376	-1.17951	-0.329013
Sobic.003G121000	0.02	1	0.20175	0.3298	0.03955	0.51545	0.04515	0.0407	3.68531	-0.978962	-7.03633	-1.26433	-2.73439	-0.83801	1.63039	2.87865
Sobic.003G121100	0.00745	1	0.05675	0.0221	0.00185	0.3678	0.0314	0.0147	5.16325	-0.438872	-7.30668	-2.7063	-3.19854	-1.07728	1.4016	2.89305
Sobic.003G121700	0.6902	0.03055	0.7816	0.5678	0.7317	0.04025	0.3746	0.26135	-0.399253	1.62388	0.314578	-0.353597	0.286164	-1.80246	0.520416	0.918092
Sobic.003G122200	0.76765	0.5351	0.00605	0.0606	0.0199	0.1747	0.5087	0.75695	0.132483	0.329753	-1.82282	-0.906312	-1.47097	-0.80218	0.265544	-0.157806
Sobic.003G123600	0.00405	0.1928	0.47945	0.03545	0.43915	0.1083	5e-05	0.63555	-1.46139	-0.657432	0.459384	-1.02255	-0.502622	0.880802	1.80512	-0.252336
Sobic.003G125800	0.3409	0.5138	0.54025	0.5908	0.9214	0.00135	0.03585	0.3569	0.52139	0.511187	-0.380256	-0.249752	-0.0574461	-3.01983	0.877146	-0.474217
Sobic.003G127100	0.2841	0.0178	0.0018	0.00175	0.00455	0.7211	0.62035	0.0044	0.482136	-1.41425	-2.58089	-1.55187	-1.74307	0.188646	0.19846	1.64549
Sobic.003G127600	0.10665	1	0.08415	0.1121	0.01735	1	0.22275	0.0425	4.23136	-1.94459	-4.88611	-3.7837	-3.23076	0.753099	1.08881	2.82371
Sobic.003G128700	0.5662	0.06945	0.03175	0.1897	0.32595	0.03115	0.0192	0.05265	0.400956	1.83368	-2.79628	-1.16487	-0.817344	-4.41398	1.22662	-1.72145
Sobic.003G131800	0.03475	0.52125	0.19605	0.4573	0.3936	0.0032	0.49745	0.86405	-1.91943	-0.365062	1.30222	0.410232	0.640272	-2.50945	-0.351057	0.102907
Sobic.003G132100	0.0166	0.4645	0.69	0.0818	0.80165	0.0008	0.8597	0.31245	-1.41154	-0.374541	-0.240774	-0.785052	-0.142597	-1.94531	-0.0713888	0.511216
Sobic.003G136200	0.00845	0.21685	0.9079	0.2273	0.2589	0.1275	0.054	0.03965	-1.40039	-0.736766	-0.0632202	0.552804	-0.654976	-0.908775	-0.874207	-1.20595
Sobic.003G140700	0.00505	0.01075	0.3781	0.1746	0.9292	0.00175	0.00325	0.0862	1.32754	1.37347	0.489524	0.65076	0.0524188	-2.18429	1.22903	-0.943647
Sobic.003G141800	0.5476	0.00615	0.0476	0.42065	0.1907	0.2381	0.1671	0.9445	-0.358081	-1.59355	-1.79983	-0.463657	-0.855653	0.698385	0.62047	0.0416938
Sobic.003G142300	0.05885	5e-05	0.32305	0.07365	0.0393	0.78225	0.00045	0.15905	0.884619	-2.62717	-0.609868	-0.842107	1.47207	-0.142299	-1.5015	-0.841061
Sobic.003G143100	0.86785	0.20585	0.0465	0.18925	0.01125	0.3001	0.82945	0.10645	0.0765091	0.64686	1.38534	0.610939	1.778	0.545056	-0.0854374	-0.948682
Sobic.003G143900	0.1144	0.5911	0.61495	0.04445	0.31585	0.0108	0.97475	0.0856	-1.27259	-0.336097	-0.429017	-1.06454	-0.65075	-1.75759	0.0143787	-1.03479
Sobic.003G144200	0.0284	0.49855	0.7547	0.93515	0.2267	0.0243	0.0948	0.7777	-1.08371	0.341278	-0.173521	-0.0376153	-0.701016	-1.26044	-0.677712	-0.143957
Sobic.003G144700	0.0312	0.5523	0.3569	0.9825	0.01475	0.00465	5e-05	0.3956	-0.969641	0.30517	-0.630509	0.0111798	-1.89374	1.67009	2.38022	0.49188
Sobic.003G144800	0.00865	0.00115	0.6256	0.7751	0.0107	0.88905	0.0903	0.6553	1.43268	-2.18255	-0.34374	0.13713	2.50561	-0.075831	-0.689068	-0.262228
Sobic.003G145800	0.2367	0.0275	0.23245	0.06025	0.14695	0.2143	0.00875	0.58505	-0.886525	-2.83854	-2.00198	1.95619	1.47426	0.758185	-1.15458	-0.394709
Sobic.003G146100	0.1584	0.8674	0.01115	0.19035	0.44885	0.0119	0.76275	0.8221	-0.955124	0.13153	-3.54674	-1.39972	-1.3021	-3.44749	0.275747	-0.321445
Sobic.003G146400	0.4808	0.2306	0.0474	0.0301	0.01655	0.2119	0.04985	0.0089	0.402405	-1.21478	-6.77782	-3.34247	-3.80936	-1.0816	1.45161	2.89266
Sobic.003G148300	0.41635	0.0429	0.98485	0.65665	0.4849	0.00665	0.01905	0.39735	-0.406729	-1.08822	-0.0172173	0.239419	0.500768	1.71253	1.04844	-0.486701
Sobic.003G148400	5e-05	1	0.20175	0.09725	0.09595	1	1	0.00565	7.39944	1.02789	-7.94851	-6.2573	-7.32632	-1.54359	-0.431274	5.97496
Sobic.003G148600	0.09945	0.239	0.9212	0.00615	0.31765	0.1309	5e-05	0.8526	-0.733172	0.636333	0.054258	-1.31005	-0.578036	0.833002	2.78969	-0.0959008
Sobic.003G150400	0.5876	0.55075	0.04005	0.68475	0.2917	0.0005	5e-05	0.0639	-0.237215	0.298686	-1.30092	-0.20417	-0.731543	2.10091	3.07172	1.00375
Sobic.003G151100	0.3993	0.0058	0.00325	0.08755	0.01105	0.0014	0.00345	0.47495	-0.404428	1.82924	2.88566	0.811409	1.79254	1.93737	1.25774	0.39787
Sobic.003G151900	0.32895	0.0405	0.01545	0.79745	0.04825	0.39745	0.4271	0.161	0.59933	-1.63476	-2.53703	-0.177129	-1.33782	0.48323	-0.348971	0.871789
Sobic.003G152000	0.38655	0.00035	0.0817	0.0195	0.45855	0.2499	0.8336	0.10545	0.394636	2.12055	1.06935	1.08739	-0.427857	0.614012	-0.0845994	-0.867443
Sobic.003G152100	0.1705	0.9646	0.5787	0.267	0.0139	0.64365	0.0217	0.89815	-0.661253	-0.0224299	0.35681	-0.518875	-1.5797	0.256944	-0.95464	-0.0668817
Sobic.003G152200	0.01345	0.03825	0.03805	0.74375	0.0005	0.9453	0.10275	0.0062	1.50452	1.3154	-1.5941	-0.174148	-2.94378	0.0452681	0.768293	2.02139
Sobic.003G153400	0.44805	0.00205	0.30625	0.4212	0.0945	0.01235	0.41395	0.0215	-0.365263	1.81713	0.627372	-0.364409	0.99869	-1.46157	0.3254	-1.31665
Sobic.003G160700	0.58675	0.66905	0.03875	0.2803	0.02285	0.6127	0.47105	0.7806	0.235093	0.212626	-1.21893	-0.480224	-1.372	-0.274739	0.293247	0.142494
Sobic.003G164800	0.86635	0.35565	0.681	0.44715	0.1733	0.04365	0.03755	0.06245	-0.0709524	-0.477191	0.242059	-0.336796	0.798301	1.07295	0.837948	-1.08753
Sobic.003G178500	0.00365	1	0.15365	5e-05	0.24775	1	1	0.13905	6.5809	0	-4.4191	-8.05057	-6.18134	-0.0379874	2.1172	5.02468
Sobic.003G178700	0.9035	0.04735	0.0608	0.0003	0.0314	0.3797	0.0232	0.0047	-0.132864	1.47547	-1.88144	-2.98291	-1.65849	0.698734	-1.40404	2.57137
Sobic.003G180100	0.9832	0.02445	0.01315	0.45735	0.03275	0.2018	0.1372	0.4776	-0.0130836	-1.83218	-2.61183	-0.52284	-1.76668	-1.07888	-0.791092	0.436072
Sobic.003G183000	0.1335	0.88175	0.55915	0.04555	0.9062	0.3053	0.41015	0.00285	-0.816992	-0.080577	0.431073	1.05971	0.0785927	-0.58654	-0.335597	-2.11463
Sobic.003G183300	0.0153	0.43515	0.0031	0.0346	0.0019	0.22045	0.18845	0.00035	4.12406	-0.951453	-4.71412	-1.95038	-3.32007	-1.15751	0.67744	3.47293
Sobic.003G183700	0.05775	0.12995	0.05105	0.08615	0.02595	0.64445	0.3169	0.01395	1.92773	-1.48055	-2.55109	-1.79015	-2.3914	0.50086	0.589668	2.8431
Sobic.003G183800	0.06605	1	5e-05	0.16135	0.0948	0.2266	0.0183	0.196	2.54496	0	-9.34709	-2.97152	-1.69678	-3.82748	3.3272	1.67945
Sobic.003G184800	0.0124	0.00025	0.92325	0.0093	0.01625	0.0163	0.00015	0.32435	1.21091	2.34903	-0.0631739	1.23341	1.48803	1.42295	1.62127	0.555181
Sobic.003G187000	0.7426	0.02125	0.04105	0.1123	0.3723	0.00785	0.1675	0.3393	-0.233257	2.48681	2.49242	-1.30585	0.932676	2.94996	0.881798	1.03358
Sobic.003G188200	0.0132	0.0614	0.56395	0.1638	0.04995	0.0026	0.0011	0.00575	4.24863	4.61568	-1.24838	6.44811	5.79513	5.47349	4.72123	5.80197
Sobic.003G191000	0.93135	0.0024	0.05885	0.07825	0.80525	0.05595	0.6002	0.03005	0.0533559	-2.19859	-1.4996	0.916627	0.144252	1.09802	0.207765	1.16764
Sobic.003G194200	0.6254	0.73335	0.72015	0.042	0.0279	0.16245	0.58895	0.01855	0.289322	0.209696	0.343632	1.43731	2.38071	0.882905	-0.249244	-1.94295
Sobic.003G197900	0.2089	0.00475	0.79545	0.6695	0.8063	0.56035	0.00955	0.3734	-0.549987	1.49404	0.159037	-0.186289	-0.13659	-0.307055	-1.04661	-0.445934
Sobic.003G199600	0.7467	0.33685	0.0745	0.0108	0.06645	0.00425	0.23065	0.6249	0.287807	0.765711	2.24724	3.15829	2.31192	3.1216	0.865944	-0.556729
Sobic.003G203600	0.44105	0.13005	0.82565	0.38	0.04655	0.6752	0.08425	0.0183	0.390091	-0.843145	-0.180912	0.46176	1.33316	0.220429	0.712573	-1.54976
Sobic.003G205600	0.049	5e-05	0.06775	0.0819	0.0215	1	0.05305	0.26635	2.79049	-6.55756	-5.85808	-2.34606	-3.02761	-0.8801	1.93467	1.16317
Sobic.003G207900	0.10725	0.00255	0.00275	0.01065	0.0403	0.05235	0.0018	0.08585	0.810084	-2.30196	-3.06392	-1.44131	2.19493	-1.19105	-1.493	-1.19789
Sobic.003G208800	0.00815	0.77145	0.0462	0.001	0.0023	0.5708	0.00425	0.0027	2.51061	-0.214342	-4.59871	-3.56101	-2.89035	0.426051	1.69501	2.65028
Sobic.003G209900	0.0194	0.0681	0.8175	0.017	0.02135	0.01845	0.44635	0.01395	-3.75959	-1.33059	0.271655	-1.8516	-1.82175	-1.90344	-0.339513	-1.44799
Sobic.003G214900	0.45755	0.85795	0.0075	0.66265	0.03995	0.0788	0.5064	0.39955	0.354542	0.108266	-2.31116	-0.252005	-1.32619	-1.12444	0.294621	0.482494
Sobic.003G215600	0.05835	0.00025	0.00735	0.02615	0.56965	0.0013	5e-05	0.02375	-1.43024	-2.65242	3.69255	1.84069	0.524293	4.05662	3.49277	2.47791
Sobic.003G217600	0.10545	1	0.20175	0.1827	0.0006	0.0875	0.72295	0.0001	4.41479	-4.50669	-9.39625	-10.0121	-6.72808	-2.65581	0.335442	6.34933
Sobic.003G220500	0.0225	1	0.0046	0.03165	0.01105	0.91335	0.0825	0.13335	2.15544	1.77062	-4.10626	-2.00451	-2.87315	-0.121503	1.19074	1.23095
Sobic.003G222500	0.32605	0.6606	0.14095	0.0234	0.10705	0.0183	0.9662	0.05985	-0.873081	-0.32774	-1.46985	-1.6786	-1.29756	-2.37838	-0.0242167	1.29857
Sobic.003G226700	0.3404	0.8138	0.01495	0.10685	0.00875	0.9249	0.1704	0.1153	0.788704	-0.187719	-2.54271	-1.10602	-2.18062	-0.0696354	0.734605	1.09523
Sobic.003G228300	0.10985	0.90395	0.06075	0.0049	0.15455	0.8972	0.009	0.2257	-0.811956	0.0623967	1.29856	1.51162	0.909075	0.0715598	1.12455	-0.7259
Sobic.003G228500	0.6777	0.0042	0.47595	0.25085	0.1008	0.2947	5e-05	0.54705	-0.299041	-2.83381	-0.744722	-1.0548	-2.12081	-1.03581	3.16376	-0.512827
Sobic.003G228600	0.0331	0.9223	0.19905	0.0122	0.19675	0.0745	0.42535	0.32955	1.58493	-0.0738118	2.14253	2.86351	1.62856	1.28567	0.474054	1.05285
Sobic.003G228900	0.50015	0.5473	0.0018	0.79265	0.24265	0.0172	0.2451	0.4637	0.318788	0.313644	-1.90408	-0.126412	-0.693895	-1.32099	-0.468097	-0.434818
Sobic.003G229600	5e-05	5e-05	0.1858	0.0418	0.0007	5e-05	5e-05	5e-05	3.46017	3.165	0.986438	0.971862	2.20997	3.37055	2.40841	3.34139
Sobic.003G230200	0.01355	1	0.1245	1	0.1149	1	0.0076	0.0134	4.70057	-1.26168	-5.49877	1.62335	-1.98943	-0.603228	2.22791	3.91463
Sobic.003G230900	0.01895	5e-05	0.0526	0.0923	0.5965	0.22045	0.15175	0.12155	-3.77728	8.56467	4.24199	-1.00296	-0.776491	-1.15816	-4.94098	-2.07874
Sobic.003G231800	0.43955	0.4171	0.16065	0.64765	0.0175	5e-05	0.19835	0.47205	-1.0098	1.32693	-1.75628	-0.603113	-3.28925	-9.96895	0.871142	0.768149
Sobic.003G236600	0.0065	0.0437	0.0054	0.01135	0.00625	0.63565	0.063	0.0458	2.78257	-2.60152	-3.95364	-2.4475	-2.76555	0.487177	1.08867	1.7896
Sobic.003G237000	0.1155	0.0162	0.159	0.35215	0.02535	0.55755	0.1469	0.3147	0.685408	1.32714	0.833099	0.415641	1.33101	0.32102	0.579077	0.519001
Sobic.003G237900	0.00165	0.0024	0.0085	0.6302	0.1345	0.2451	0.11935	0.316	-1.48116	1.69574	-1.63097	-0.237922	1.00728	-0.650905	0.786336	0.70701
Sobic.003G239500	0.4733	0.6192	0.15945	0.03965	0.0496	0.20425	0.82495	0.0437	0.975008	-0.351019	-1.45815	-1.66982	-1.71351	-1.09459	0.150661	2.25634
Sobic.003G239700	0.24815	1	0.0334	0.0751	0.0502	1	0.80995	0.02595	1.96152	1.19229	-5.44056	-3.92742	-4.27466	-0.410798	0.286136	4.8454
Sobic.003G244600	0.0358	0.00165	0.8119	0.13665	0.00155	0.48035	0.0503	0.2823	-0.976779	-2.44547	0.130411	0.702534	-2.40463	-0.389509	-0.865314	-0.599957
Sobic.003G247000	0.91305	0.3993	0.17005	0.00965	0.00195	0.3931	0.18535	0.0144	0.139938	0.815064	-1.39296	-3.22059	-5.6682	0.759356	-2.22349	3.98383
Sobic.003G249500	0.1574	1	0.0471	1	0.0189	1	0.26415	0.0986	2.91906	3.71198	-4.79226	0.565145	-3.27139	-1.14672	0.99331	2.17003
Sobic.003G249900	0.6117	0.771	0.84	0.21115	0.63115	0.0343	5e-05	0.43665	0.343086	-0.188344	-0.172447	0.883749	-0.353509	1.34617	2.09462	0.503703
Sobic.003G250000	0.2327	1	0.0003	5e-05	0.09265	1	1	0.16675	2.83038	-3.66785	-7.69133	-7.3811	-4.21819	-0.0316637	0.265081	5.60861
Sobic.003G256500	0.0124	0.6081	0.5529	0.03755	0.2016	0.6862	0.96855	0.4332	1.75906	0.310222	0.666261	1.73408	1.16384	0.281569	-0.0217231	-0.655738
Sobic.003G258800	0.1045	0.0421	0.10755	0.1951	0.02675	0.00805	0.0149	0.0702	0.939697	2.59023	1.02088	0.682898	1.84549	2.35876	1.52543	1.25171
Sobic.003G260700	0.0383	1	0.1502	0.1097	0.1173	1	0.0963	0.0326	2.85371	-4.17362	-5.256	-2.06512	-1.99632	1.27699	1.96036	3.09895
Sobic.003G267100	0.37145	0.0058	0.0644	0.0134	0.69105	0.0973	0.30175	0.01975	-0.384861	-1.60181	-1.25436	-1.32185	0.274005	-0.970529	-0.417128	-1.50569
Sobic.003G268800	0.58235	0.5922	0.0268	0.1168	0.65185	0.2257	0.00675	0.13535	0.262112	-0.357469	-3.11836	-1.17342	0.508567	-0.872771	-2.09619	-1.51648
Sobic.003G268900	0.053	0.0449	0.0005	0.0086	0.3407	0.0707	0.04695	0.64445	0.87279	-1.12798	-3.77299	-1.66405	0.890609	-1.12056	-0.88442	-0.364571
Sobic.003G269500	0.04825	1	0.328	0.08235	0.1233	0.04225	0.0799	0.98555	2.83702	-5.98912	-1.62475	2.3025	1.95471	2.01361	1.18941	0.00126971
Sobic.003G269700	0.97435	0.5053	0.83915	0.00675	0.49865	0.05315	0.0422	0.9804	-0.0202267	0.377023	-0.16568	-1.51029	-0.512044	1.21173	0.902552	-0.0153005
Sobic.003G270800	5e-05	5e-05	0.24465	5e-05	5e-05	5e-05	5e-05	5e-05	3.69789	4.23661	0.961903	2.75488	3.80137	3.33119	2.87785	2.3214
Sobic.003G273000	0.63165	0.1479	0.00565	0.4865	0.05375	0.0021	0.00085	0.84885	-0.215776	0.841444	-2.62792	-0.459021	-1.96445	-2.38483	2.43635	0.194633
Sobic.003G277200	0.06695	0.32435	0.02265	0.0451	0.02085	0.21235	0.1144	0.01705	1.73915	-1.01663	-3.68885	-1.65227	-1.96786	-1.07551	0.856858	1.79407
Sobic.003G277500	0.0045	0.02985	0.3257	0.69425	0.78615	0.574	0.36205	0.02795	-1.32148	1.36047	-0.553938	0.179693	-0.150367	0.303697	-0.35468	1.1707
Sobic.003G278600	0.3496	0.62575	0.4504	0.07935	0.01025	0.60105	0.01985	0.5516	0.420903	0.258474	0.443059	0.794193	1.66725	0.272791	-0.966017	0.311569
Sobic.003G281200	0.04465	0.97825	0.014	0.86775	0.69505	0.0398	0.3466	0.55555	-1.27511	-0.0149749	-2.66307	0.126325	-0.325298	-1.41159	-0.459176	0.427714
Sobic.003G282500	1	1	0.0158	5e-05	0.24765	1	1	0.205	-1.39398	0.44029	-6.2576	-8.57111	-6.97049	0	0.324677	5.50596
Sobic.003G283100	0.12715	1	5e-05	0.09785	0.02065	1	0.13695	0.00195	3.48183	-1.05621	-8.84111	-5.05717	-3.30125	-0.0376236	4.56847	3.96953
Sobic.003G284200	0.4032	0.01005	0.42225	0.82775	0.63775	0.0068	5e-05	0.4146	-0.474376	-1.56931	0.806444	-0.156385	-0.427479	1.83721	3.30235	0.666856
Sobic.003G285500	0.04235	0.06235	0.98465	0.3714	0.2083	0.0459	0.0189	0.5716	1.27985	-1.29546	0.0181165	0.604762	1.02883	1.28381	1.10518	-0.448789
Sobic.003G287000	0.59565	1	0.0337	0.0121	0.00225	0.2375	0.2331	5e-05	0.704586	0.0705894	-6.54629	-9.01853	-8.3995	-1.00417	1.31071	5.15426
Sobic.003G288100	0.0271	0.0224	0.8754	0.3012	0.6658	0.37225	0.14445	0.8707	1.11699	1.34973	0.141751	0.714395	-0.345715	0.642712	0.824958	-0.147603
Sobic.003G289100	1	1	0.0195	0.24315	0.00065	1	1	0.2055	5.34192	-3.31362	-7.0393	-4.87061	-7.92965	-1.00616	-4.08504	4.56755
Sobic.003G293600	0.24075	0.003	0.0031	0.00105	0.0015	0.19465	0.2764	0.0004	-0.833007	-2.237	-3.28037	-2.41101	-3.38593	-0.777674	-0.461732	-2.77719
Sobic.003G293700	0.2654	0.6145	0.68485	0.47595	0.3417	0.02005	0.00225	0.82415	1.00646	-0.453937	0.611472	0.740614	1.47127	2.37381	2.22279	-0.235222
Sobic.003G293800	0.04845	0.8478	0.0102	5e-05	0.00035	0.1202	0.11895	0.00115	1.7719	0.174334	-3.8847	-4.21967	-3.43305	-1.23464	0.904591	2.78819
Sobic.003G296400	0.2561	0.0001	0.0652	0.0451	0.74905	0.00175	0.06095	0.0126	-0.507268	2.46684	-1.03913	0.925537	-0.185154	-1.95548	0.813049	-1.39118
Sobic.003G298700	0.0519	0.3481	0.1197	0.00085	0.00295	0.93935	0.01165	0.001	1.49225	0.866761	-1.3829	-3.60297	-3.06371	-0.0498446	-1.78895	2.34226
Sobic.003G300400	0.0579	0.53655	0.01985	0.0803	0.0305	0.9517	0.2818	0.0315	1.1118	-0.376472	-1.71576	-0.960773	-1.34696	0.0323088	0.454879	1.2788
Sobic.003G300700	0.0242	1	0.05665	0.0222	0.0538	0.6288	0.1578	0.05105	3.4702	-0.75808	-4.74534	-3.55709	-2.57596	-0.61998	0.961478	2.69396
Sobic.003G300800	0.71845	0.00045	0.2847	0.0111	0.88405	0.00115	0.03715	0.73265	0.164363	-2.03036	-0.665187	-1.23885	-0.0813631	2.22279	0.933986	0.192619
Sobic.003G301200	0.04385	0.86685	0.0611	0.0275	0.02665	0.59125	0.06055	0.03385	2.14646	-0.198422	-4.20636	-3.39013	-2.08812	-0.484298	1.17351	2.34612
Sobic.003G306500	0.3606	0.00485	0.0344	0.8141	0.0095	0.05775	0.2715	0.00335	0.393808	-1.57489	1.41559	0.106847	1.6115	1.01146	-0.439203	-2.03905
Sobic.003G306700	0.021	0.9286	0.9274	0.54265	0.5631	0.0334	0.2095	0.75925	-1.31249	-0.0488864	-0.0612375	0.290769	0.359002	-1.17296	-0.512897	-0.166042
Sobic.003G313000	0.00305	0.2348	0.05705	0.7909	0.0256	0.95305	0.0002	0.27575	-2.37878	0.784192	-1.91379	0.195576	-1.40341	-0.0377607	-1.71541	0.710116
Sobic.003G313800	0.39615	0.01855	0.0052	0.36215	0.6953	0.843	0.91935	0.26535	-0.380571	1.31449	-2.31155	-0.569284	0.280954	-0.115955	-0.0500853	0.831042
Sobic.003G319400	0.0491	0.4063	0.79975	0.11135	0.19185	0.0215	0.04945	0.8545	1.73881	0.629219	0.403838	1.77201	1.7621	2.06354	1.4746	-0.209732
Sobic.003G325400	0.3395	1	0.04215	0.0179	0.00675	1	0.9232	0.0351	0.977591	-1.22215	-4.89157	-3.90193	-4.08435	-1.24685	0.0852397	3.19413
Sobic.003G327500	0.00145	0.0009	0.662	0.0001	0.0063	0.3692	0.00285	0.05375	-1.73121	-1.92865	-0.293416	-2.4638	-2.12743	0.512464	1.24595	-1.06076
Sobic.003G327900	0.0694	0.0187	0.6845	0.1103	0.02485	0.6512	0.997	0.7731	0.817307	-1.26383	-0.237839	0.717326	1.33372	0.254705	0.00166894	-0.144193
Sobic.003G328500	0.01445	1	0.0549	0.0348	0.02615	0.4383	0.2665	0.01885	4.47463	-0.561133	-5.13226	-3.09215	-2.31969	-1.17135	0.766265	3.636
Sobic.003G334000	0.20025	0.04685	0.0111	0.68345	0.1923	0.11835	0.2841	0.73915	-0.605862	1.04868	1.85765	-0.179798	0.757224	-0.831145	0.432299	0.168554
Sobic.003G337900	0.3745	0.04085	0.7525	0.01715	0.05465	0.672	0.0178	0.0831	0.383061	-1.08908	0.170736	-1.10147	1.18587	0.231964	-0.962463	-0.985686
Sobic.003G338200	0.16835	1	0.06065	0.18285	0.01945	1	0.10385	0.01615	4.27084	-2.46944	-4.24066	-4.34763	-3.15952	1.80038	1.59772	4.06586
Sobic.003G338800	0.11835	0.23985	0.08345	0.01075	5e-05	0.00805	0.20165	5e-05	5.03592	-3.83563	-8.10428	-6.8286	-6.03442	-3.94477	0.933876	4.55198
Sobic.003G340800	0.39095	0.15025	0.15775	5e-05	0.004	0.40545	0.66725	0.0262	-0.392999	0.745833	0.906431	2.03956	1.72973	-0.474699	0.176715	1.18851
Sobic.003G342800	0.1487	0.06765	0.0483	0.198	0.0549	0.04135	0.8205	0.0652	1.17612	-1.43285	-1.93322	-0.896653	-1.69517	-1.75399	0.126578	1.35346
Sobic.003G345100	0.07275	0.92785	0.05255	0.00335	0.05265	0.19475	0.88015	0.00245	-0.840722	-0.0476561	-1.13741	-1.35963	-1.16425	-0.693308	0.0591635	-2.03869
Sobic.003G349400	0.1684	1	5e-05	0.0032	0.08515	1	0.72245	0.93925	4.45729	-3.94192	-10.5401	-6.97281	-3.8223	-3.33512	-0.439431	-0.0995471
Sobic.003G350100	0.00375	0.7833	0.0035	0.0109	0.00705	0.0864	0.0012	0.00135	3.17932	0.209168	-4.31574	-2.20892	-2.60722	1.457	1.92649	3.13883
Sobic.003G350400	0.1677	0.3223	0.104	0.8455	0.0282	0.0542	0.0026	0.01255	1.10606	-1.14143	-3.06105	-0.18759	-1.7871	1.67222	2.13739	2.76516
Sobic.003G352300	0.07525	0.1324	0.65655	0.0054	0.02195	0.01	0.00015	0.2757	-0.923348	-0.825156	-0.320472	-1.53644	-1.69216	1.56817	1.95334	0.667669
Sobic.003G352700	0.11915	0.00055	0.00655	0.08925	0.9882	0.00035	0.00745	0.00125	0.696176	2.27024	-1.6689	0.83468	0.00855166	-2.25673	1.09616	-2.04499
Sobic.003G352800	0.04165	0.03505	0.01445	0.1112	0.68525	0.1346	0.1985	0.646	1.32618	2.67626	-3.36057	1.64182	-0.313089	-1.28221	0.689338	-0.413
Sobic.003G353200	0.0023	1	0.20175	1	0.0193	0.24935	0.0087	0.0282	3.03771	-0.42577	-8.35295	-0.237447	-3.36435	-5.69665	2.14232	2.4772
Sobic.003G353500	0.0874	0.6635	0.02455	0.00315	0.0306	0.50535	0.55955	0.04435	1.52926	0.316765	-2.8655	-2.6994	-2.04913	-0.496013	0.35501	2.25078
Sobic.003G355800	0.29765	0.0808	0.01925	0.0072	0.0018	0.6119	0.6535	0.0795	-0.619393	0.959739	-2.00776	-1.9195	-2.9839	-0.412901	-0.33025	1.15133
Sobic.003G356000	0.52085	0.00015	0.01395	0.74695	0.0597	0.5309	0.47025	0.01095	-0.509806	-2.52569	-2.03101	-0.200618	-1.17459	-0.450591	-0.399456	1.53478
Sobic.003G357500	0.0098	0.49585	0.04815	0.03825	0.45235	0.7639	0.0865	0.04325	-1.43187	0.343616	1.73758	1.08657	0.551194	0.167791	-0.757121	-1.30489
Sobic.003G357700	0.3198	0.33405	0.0876	0.01885	0.09195	0.008	0.7402	0.9249	0.762574	0.716781	4.21492	3.80943	4.38888	2.9887	-0.262195	0.0986999
Sobic.003G358600	0.0392	0.01185	0.3168	0.37355	0.11945	0.001	0.10705	0.00885	-1.50475	-1.45261	-0.830198	-0.494686	-0.996659	-2.45477	-0.743648	1.51181
Sobic.003G359100	0.00215	0.4193	0.24305	0.03065	0.93915	0.00465	0.12115	0.6169	-2.39161	-0.431212	0.832989	-1.11741	0.045539	-1.69752	-0.66425	0.259686
Sobic.003G359200	0.1681	1	0.2454	5e-05	0.0276	1	0.3416	0.16675	4.4227	-2.05003	-7.2685	-7.60879	-3.12552	0.615477	0.957354	6.25415
Sobic.003G360700	0.82965	0.71335	0.40615	0.0119	0.01875	0.1056	0.36575	0.0432	0.138676	0.234321	-0.706417	-1.62336	-1.84635	-1.15362	0.393008	1.25901
Sobic.003G360800	0.6103	0.352	0.2134	0.5209	0.22175	0.00775	0.9243	0.01045	0.272916	-0.474007	-0.836339	-0.305333	-0.727612	-1.50126	-0.0368178	1.41713
Sobic.003G360900	0.64035	0.14335	0.9444	0.02315	0.0969	0.98395	0.00035	0.0655	0.389779	-1.0518	0.0776448	-2.00058	-1.65457	-0.00765729	2.85052	1.88979
Sobic.003G361100	0.6317	0.00345	0.54455	0.5758	0.0399	0.64285	0.07475	0.1524	0.20624	-1.72132	-0.377075	-0.264718	1.38327	0.238407	-0.714886	-0.820676
Sobic.003G362300	0.7087	0.03385	0.0682	0.4317	0.0262	0.003	0.25855	0.464	-0.242456	1.91865	-1.4629	-0.463163	-1.52216	-2.49766	0.537563	-0.472422
Sobic.003G364600	0.253	0.0197	0.0119	0.9399	0.10255	0.0495	0.1681	0.7339	0.525512	1.23794	-1.63622	-0.0353437	-0.953793	-1.09182	0.564474	0.184394
Sobic.003G367500	0.0143	0.81615	0.425	0.256	0.86885	0.01165	0.3808	0.83715	-2.41069	0.16645	0.788437	-0.791515	-0.113832	-1.78981	-0.451631	-0.136131
Sobic.003G370000	0.0041	0.84515	0.04155	0.03475	0.5336	0.01105	0.7715	0.55085	-2.72368	-0.112072	1.64799	-1.07712	0.377189	-1.47977	-0.123861	-0.341713
Sobic.003G370400	0.8959	5e-05	0.9193	0.65235	0.1924	5e-05	0.0019	0.70125	0.0980226	-2.84968	-0.118181	-0.292281	-0.927296	-3.45805	-1.53868	-0.223653
Sobic.003G371400	0.45485	0.11705	0.5985	0.32035	0.07695	0.001	0.00195	0.02585	-0.391301	0.874047	0.381854	-0.470015	1.32748	-2.42279	1.5286	-1.82262
Sobic.003G373900	0.1885	1	5e-05	0.15265	0.0133	1	0.10225	0.205	2.63322	-4.3405	-9.49485	-3.19141	-3.48992	-1.0096	2.8054	6.08347
Sobic.003G374200	0.00365	0.03995	0.51835	0.39435	0.80805	0.02895	0.587	0.20315	-1.34519	1.09509	0.349979	-0.366943	0.136202	-1.21836	0.212028	-0.660468
Sobic.003G375700	0.4824	1	0.215	0.16695	0.0239	1	0.21575	0.0221	0.93902	-0.410074	-2.33824	-1.78708	-3.09719	0.253982	-1.4461	3.61788
Sobic.003G377100	0.02305	0.268	0.4673	0.05765	0.0227	0.02875	5e-05	0.56545	-1.0346	0.578407	-0.490689	-0.917102	-1.7532	1.23017	2.50289	0.309463
Sobic.003G377700	0.00215	0.00565	0.0693	0.08375	0.9402	0.00615	0.42345	0.1168	-1.52715	2.00307	1.03124	-0.800147	0.0479783	-1.55554	-0.324745	0.913998
Sobic.003G378600	0.01795	0.73945	0.5894	0.30005	0.3791	0.0252	0.1526	0.8198	-2.70189	-0.286239	0.735359	-1.05599	-0.800422	-1.9831	-0.737855	-0.175538
Sobic.003G378800	0.0077	0.44275	0.96215	0.0161	0.5935	0.979	0.6308	0.53655	1.67327	0.411398	0.0289692	-1.13328	-0.326707	-0.0149009	0.198754	-0.362719
Sobic.003G382400	0.089	1	0.11435	0.1012	0.03405	1	0.4494	0.0314	2.26548	-5.46643	-3.37183	-4.11281	-2.79631	1.49484	0.869961	3.11545
Sobic.003G385500	0.00715	0.00265	5e-05	5e-05	5e-05	0.4728	0.82565	0.00025	1.21135	1.68469	-4.03902	-3.868	-4.45034	0.385131	0.0991131	2.49473
Sobic.003G385900	0.02805	0.02425	0.00025	0.0001	5e-05	0.00085	0.1598	0.00895	1.83319	-1.66844	-4.32942	-2.3038	-3.11159	-2.99149	0.66956	1.49701
Sobic.003G387300	0.2722	1	0.0517	0.0531	0.0276	0.90675	0.0431	0.00695	0.99647	-0.135685	-4.32539	-2.00599	-3.22103	-0.126255	1.63302	3.07594
Sobic.003G387500	0.7019	0.01815	0.0303	0.31225	0.9816	0.0111	0.13395	0.0517	0.169972	1.27258	-1.33391	0.46072	-0.0143564	-1.45792	0.608677	-1.06692
Sobic.003G387800	0.03055	0.77025	0.9681	0.3073	0.89105	0.0351	0.62545	0.4283	-1.97747	-0.18864	0.041527	-0.668557	-0.0990942	-1.41195	-0.232226	0.464482
Sobic.003G388400	0.36815	0.00125	0.03385	0.65505	0.2227	0.0118	0.7263	0.48555	0.566992	1.94805	1.99026	-0.220946	0.824293	1.47997	-0.162407	-0.439411
Sobic.003G395400	0.00925	0.0064	0.8259	0.6597	0.3753	0.09535	0.93475	0.32815	1.18631	1.53648	0.128176	-0.190249	0.51417	-0.911902	0.0333576	-0.514022
Sobic.003G397300	0.2195	0.8533	0.0005	0.08705	0.0172	0.001	0.5905	0.00225	0.545086	-0.0914486	-2.13273	-0.770104	-1.4766	-2.26284	-0.226294	-1.69936
Sobic.003G397400	0.0176	0.9329	0.02895	0.9967	0.3344	0.1096	0.5639	0.1607	-1.07366	-0.0474328	1.24679	0.00224438	-0.558701	0.89105	-0.237418	0.736928
Sobic.003G397600	0.3994	0.54255	0.7634	0.042	0.1995	0.0999	0.0158	0.0403	-0.400296	-0.415326	0.177773	-0.999149	-0.806457	-1.30938	-1.25826	-1.17544
Sobic.003G399600	0.1679	0.0252	0.20175	0.3705	0.014	0.26105	0.4768	0.00635	6.44234	-6.71176	-8.2236	-1.18189	-2.7368	3.58363	0.501911	5.26621
Sobic.003G400200	0.00805	0.01795	0.1459	0.7007	0.0095	5e-05	5e-05	0.07215	1.5127	1.66651	1.82888	0.25688	2.84592	3.3216	2.33259	1.43221
Sobic.003G400900	0.2035	0.6086	0.09605	0.002	0.01875	0.00625	5e-05	0.17685	0.657609	-0.31161	1.46971	2.26729	2.59939	1.88047	2.3654	-0.931119
Sobic.003G410800	0.54855	0.1909	0.0154	0.8073	0.40905	0.00045	0.22215	0.102	0.270781	0.665681	-1.44208	-0.10695	-0.476521	-1.93624	0.498335	-0.847181
Sobic.003G410900	0.0056	0.80375	0.2909	0.4892	0.9139	0.03715	0.17295	0.25525	-1.43127	0.126018	0.617398	-0.309464	0.06421	-1.16831	-0.54989	-0.582433
Sobic.003G413700	0.8339	0.0016	0.2201	0.5727	0.04925	0.25795	0.13475	0.5075	-0.171326	-2.24442	1.23271	0.562858	-2.5197	0.954081	-0.886239	-0.548076
Sobic.003G419300	5e-05	1	0.2305	0.2122	0.01735	1	0.0001	0.0207	9.43178	-5.03916	-8.90012	-7.40004	-4.08191	-1.75964	7.55557	3.14519
Sobic.003G421700	0.2129	5e-05	0.74165	0.8589	0.0003	0.64335	0.06225	5e-05	-0.583612	-3.18304	0.193903	0.079128	-4.20166	-0.267894	-0.924173	-3.66952
Sobic.003G422000	0.04025	0.0453	0.0139	5e-05	0.002	0.69485	0.13905	0.1088	1.76673	1.39819	-1.5856	-3.32792	-5.91552	0.373884	0.659939	0.859306
Sobic.003G422200	0.01955	0.0268	0.0097	0.1815	0.0025	0.2083	0.61125	0.27655	-2.76077	-1.65091	-2.41303	-0.717186	-2.85269	-1.10505	-0.329652	-0.780539
Sobic.003G423500	0.14365	0.04925	0.0236	0.30545	0.3242	0.9282	0.13955	0.1269	-0.8788	1.0407	2.45917	-0.520799	0.778349	-0.0632999	-0.877161	1.07233
Sobic.003G425850	5e-05	0.6853	0.33305	5e-05	0.32425	0.0739	0.018	0.0971	-1.76228	-0.204501	0.557925	-1.92633	-0.58585	-0.96904	-0.978595	-0.859468
Sobic.003G426400	0.37865	0.0842	0.01165	0.183	0.0297	0.2528	0.8632	0.66645	-0.409883	-0.906334	-1.53073	-0.61917	-1.28503	-0.608598	0.0700206	-0.233231
Sobic.003G428300	0.68395	0.0111	0.0318	0.6977	0.36915	0.28085	0.20835	0.80025	-0.199826	1.53358	-1.50639	0.201682	-0.574002	0.595933	0.519395	0.137666
Sobic.003G431700	0.00315	0.1083	0.93335	0.16475	0.84695	0.00305	0.3495	0.8894	-1.72617	-0.810818	-0.0451902	-0.613218	0.111373	-1.80096	-0.371214	0.0698395
Sobic.003G432000	0.04975	1	0.0435	0.03325	0.0025	0.90795	0.02195	0.0023	2.84966	-3.10026	-4.78736	-1.98516	-2.67126	-0.105023	1.90757	3.95781
Sobic.003G432700	0.00715	0.0833	0.02355	0.03505	0.0012	0.16315	0.04375	0.17125	-1.42503	1.1277	-2.44414	-1.77036	-3.21653	1.03267	1.18603	1.24193
Sobic.003G435800	0.1512	0.02685	0.8734	0.2944	0.7891	0.01	0.8189	0.5823	-1.90021	-1.63846	0.146632	-0.576427	0.185001	-1.77217	-0.110127	0.345305
Sobic.003G436800	0.8486	0.4543	0.9452	0.0015	0.0129	0.68235	0.45405	0.18315	-0.0838073	-0.451201	-0.0368157	-1.53715	-1.57687	-0.22601	0.318882	0.734596
Sobic.003G437700	0.01475	0.00785	0.11365	0.54195	0.0075	0.84555	0.38955	0.0421	-2.39623	2.22409	1.97945	-0.326487	2.5883	0.111643	-0.359347	-1.26093
Sobic.003G441600	0.00015	1	5e-05	5e-05	0.07945	1	0.2393	0.12605	9.41743	0	-10.8897	-11.4577	-4.88445	5.45227	2.01147	4.47583
Sobic.003G441800	5e-05	1	0.20175	0.09725	0.00955	1	0.0203	0.00695	10.5847	-2.64601	-7.76806	-6.26786	-3.9901	-0.511897	3.29505	4.85255
Sobic.003G442300	0.0365	0.93495	0.0176	0.46795	0.33765	0.1011	0.45905	0.59325	0.967703	-0.0415335	-1.61871	-0.344851	-0.550742	-0.901441	-0.292107	-0.277693
Sobic.003G443200	0.0143	1	5e-05	0.26255	0.2099	1	0.05375	0.00895	4.29951	0	-9.76318	2.98063	-1.55213	-2.51351	4.96878	4.92226
Sobic.003G443700	0.63095	1	0.1567	0.1325	0.1176	0.0024	0.00065	0.43385	0.438186	0.828603	4.20427	4.41969	4.80599	3.67316	2.07839	1.07289
Sobic.003G444200	0.15225	0.3736	0.01825	0.07365	0.0401	0.8859	0.6192	0.209	1.86836	-0.780801	-3.19837	-1.92314	-2.20102	-0.134572	0.360065	1.15539
Sobic.004G000700	0.0063	0.0081	0.0473	0.13555	0.94175	0.28375	0.00745	0.0155	-3.49609	5.36559	5.623	-0.738215	0.0735169	-0.725319	-2.16309	-4.01858
Sobic.004G001200	1	1	0.13625	0.2424	5e-05	1	1	5e-05	4.11094	1.88196	-3.80777	-6.49242	-8.94017	-0.0380255	4.79258	8.90303
Sobic.004G001300	0.0275	0.1633	0.5721	0.1604	0.9665	0.00505	0.37585	0.80175	-1.72428	-0.758271	0.462692	-0.802655	0.0258494	-2.12984	-0.394796	0.135419
Sobic.004G002600	0.93015	0.16395	0.21585	0.00525	0.0231	0.7167	0.0248	0.17785	-0.0481424	0.800463	1.12548	1.929	1.73628	-0.202249	0.924376	-0.779356
Sobic.004G003400	0.10995	1	0.0957	0.044	0.47965	0.3622	0.0155	0.0921	2.1656	0.846041	-3.28853	-2.83027	-0.6828	-1.00166	2.28306	1.70111
Sobic.004G003700	0.21545	1	0.08265	0.02875	0.03145	0.28865	0.2536	0.05915	1.75373	-3.05672	-5.44883	-3.19502	-3.09256	-1.26796	0.905868	2.63475
Sobic.004G004500	0.00245	0.21795	0.03905	0.0936	0.03535	0.59305	0.0001	0.5654	-1.52004	-0.631107	1.45635	-0.862241	-1.48795	0.28066	1.63862	-0.313782
Sobic.004G004800	0.36375	0.09755	0.0001	0.07905	0.9927	5e-05	0.04185	5e-05	0.410392	0.855022	-2.55115	-0.790052	-0.00470746	-4.48985	0.859569	-2.26886
Sobic.004G005400	0.71285	0.73885	0.04245	0.01945	0.16205	0.87815	0.92015	0.99665	-0.213594	-0.17531	1.83438	1.37098	1.08599	0.0882597	0.0443666	0.00202173
Sobic.004G0075001	0.17425	0.24715	0.5499	0.00665	0.04155	0.07385	0.0274	0.5714	-1.37933	-0.862173	-0.54199	-1.6049	-1.44571	-1.20737	-1.40033	0.331062
Sobic.004G0075002	0.20025	0.202	0.63785	0.01395	0.13525	0.27365	0.0299	0.425	-1.63755	-1.01427	-0.500438	-1.65187	-1.1255	-0.733542	-2.88845	0.535931
Sobic.004G007800	0.2825	0.0275	0.0196	0.60345	0.14795	0.0185	0.13615	0.58665	0.594778	1.59855	-1.70456	-0.29832	-0.924939	-1.51319	0.631112	-0.31556
Sobic.004G009500	0.0048	0.00155	0.08045	0.0969	0.04995	0.0039	0.002	0.0029	7.67423	3.29803	-3.51488	6.95752	5.84894	7.59407	4.62976	6.13474
Sobic.004G010000	0.0127	0.24895	0.01075	0.42555	0.113	0.96715	0.0051	0.01485	4.31272	-1.46535	-3.36503	-0.883222	-1.38399	-0.0399693	1.86909	2.39072
Sobic.004G013500	0.1313	0.42715	0.047	0.1252	0.02355	1	0.32635	0.17145	1.92483	1.08832	-5.28157	-1.96808	-2.88512	0.178918	0.720467	1.72342
Sobic.004G019300	0.27345	0.6221	0.63185	0.02655	0.32165	0.6586	0.4162	0.04135	-2.11564	-0.60257	-0.56495	-2.08589	-1.05863	-0.441775	-0.811372	1.83552
Sobic.004G020300	0.0178	0.8465	0.7608	0.38565	0.7992	0.0209	0.29985	0.49475	-2.25673	0.112459	0.226802	-0.452678	-0.1724	-1.49986	-0.504405	0.41618
Sobic.004G020400	0.06115	0.02805	0.6	0.54855	0.30925	0.8569	0.00775	0.78465	-1.71588	2.02777	0.719148	0.560776	-1.0718	0.149823	-2.13443	-0.290683
Sobic.004G024200	0.0041	0.47405	0.10165	0.06605	0.5785	0.94005	0.12405	0.018	-1.35883	-0.360701	1.04695	0.849841	0.327468	-0.0381121	-0.620143	-1.2901
Sobic.004G024300	0.43915	0.01745	0.4825	0.613	0.96545	0.01405	0.2156	0.07565	-0.453781	2.26599	-0.67867	-0.356974	0.0352483	-2.28839	0.596049	-1.45465
Sobic.004G028200	0.0739	0.01355	0.07315	0.0254	0.1053	0.882	0.2085	0.08155	-1.21196	1.3705	2.25497	1.27426	1.07228	-0.0802104	-0.541913	1.25978
Sobic.004G029100	0.2301	1	5e-05	0.1516	0.0194	1	0.078	0.1865	7.13568	-4.40367	-8.68176	-2.20283	-3.11149	-1.74849	1.53448	4.22255
Sobic.004G030200	0.02605	0.00575	0.78605	0.1214	0.3187	0.1514	0.2125	0.46665	-0.99301	-1.58405	0.150302	0.69578	0.580388	-0.849908	-0.539572	-0.406269
Sobic.004G031100	0.86245	0.00195	0.38295	0.4251	0.1863	0.03425	0.05425	0.13965	-0.0756386	-1.73583	-0.488666	-0.34915	-0.725324	-1.25087	-0.788919	-0.77104
Sobic.004G036100	0.58805	0.03865	0.21075	0.0086	0.55145	0.1062	0.17505	0.01125	-0.596029	-3.70008	-1.56561	-1.82785	-0.577009	-1.61678	-0.717113	-1.79377
Sobic.004G036200	0.0002	0.27505	0.0367	0.20475	0.07695	0.04105	0.00045	0.18055	-1.95196	0.557949	1.33396	-0.578062	1.03624	-1.1006	-1.52326	0.700265
Sobic.004G036500	0.90345	0.26645	0.7093	0.2617	0.046	0.57895	0.0206	0.042	-0.0861181	-0.901115	0.43111	0.867295	2.03586	0.369107	-1.4459	-1.62581
Sobic.004G037800	0.28595	0.14475	0.01565	0.0318	0.0071	0.29115	0.26705	0.0034	0.885301	-1.27681	-3.12969	-1.77244	-2.72321	-0.759215	-0.55089	2.02655
Sobic.004G042600	0.1423	0.07185	0.37825	0.04465	0.40535	0.8967	0.1582	0.03485	-0.678378	-0.987041	-0.482457	-0.921812	-0.478441	0.0673802	-0.571193	-1.14584
Sobic.004G044300	1	1	0.24785	0.0132	0.10655	0.80705	1	0.03015	0.730929	-0.400205	-2.10505	-4.50092	-3.37138	0.304353	0.41898	3.12916
Sobic.004G045200	0.4486	0.0426	0.1527	0.3613	0.03765	0.30635	0.1586	0.3076	-1.14797	-2.11039	-2.67378	-1.23426	-2.69559	1.01112	1.23087	1.1264
Sobic.004G046200	0.1426	0.26415	0.0111	0.62175	0.9839	0.00055	0.4068	0.00155	0.639672	0.568785	-1.65631	0.224659	0.0119135	-2.11348	0.326797	-1.7813
Sobic.004G047600	0.25925	0.0177	0.01185	0.76505	0.07005	0.0096	0.00085	0.00495	0.610771	2.23386	-2.1299	0.172464	-1.14157	-1.96618	1.3842	-1.9992
Sobic.004G047900	0.4498	0.04325	0.0778	0.1825	0.0178	0.1862	0.50535	0.29245	0.730203	2.05315	-1.86184	-0.863822	-2.2577	1.26201	0.510426	1.13342
Sobic.004G050200	0.01635	0.15025	0.2728	0.2327	0.045	0.4526	0.873	0.5338	-1.24225	-0.753302	0.689138	-0.556972	-1.29739	0.388642	-0.0625934	0.337505
Sobic.004G056900	0.00175	0.11955	0.71645	0.0127	0.55055	0.00085	0.3979	0.9293	-2.73921	-0.818819	0.213131	-1.16933	-0.342688	-1.95806	-0.339541	-0.0420017
Sobic.004G064500	0.6348	0.18175	5e-05	0.00435	0.538	0.00595	0.0035	0.23725	0.202214	-0.716202	-4.47919	-1.89942	0.558298	-1.88325	-1.59581	-0.975146
Sobic.004G065600	0.7604	0.39385	0.00675	0.6714	0.55795	0.0075	0.73665	0.5286	0.132469	-0.459122	-2.35303	-0.300067	-0.441447	-1.76884	0.158944	-0.480551
Sobic.004G065900	0.98075	0.51815	0.00375	0.01175	0.58175	0.13595	0.0434	0.64185	0.0114782	-0.382301	-1.73809	-1.22646	0.311482	-0.898394	-0.867626	-0.23881
Sobic.004G069800	0.33455	0.8403	0.22575	0.6719	0.2915	0.0016	0.47205	0.0311	0.638985	0.116251	-1.53513	0.303025	0.832164	-2.41502	0.309474	-1.77085
Sobic.004G070500	0.1135	0.04445	0.9208	0.34675	0.9012	0.14555	0.0348	0.73655	-1.41703	-1.37522	-0.101482	-0.622842	0.107117	-1.07833	-1.28554	-0.239533
Sobic.004G070900	0.0794	0.29715	0.0243	0.00705	0.12835	0.04465	0.51575	0.1077	1.21948	0.74261	-2.01068	-1.54656	-1.25901	-1.44596	0.398084	1.31036
Sobic.004G073400	0.43515	0.00325	0.1805	0.2703	0.10735	0.03545	0.18885	0.0353	0.407214	-1.56883	-0.930011	0.50816	0.970385	-1.14661	-0.570139	-1.18459
Sobic.004G075800	0.0002	0.0255	0.6843	5e-05	5e-05	0.0009	5e-05	0.00045	2.28299	1.1924	0.353769	2.77585	3.29126	1.95089	1.6463	1.95946
Sobic.004G075900	0.01385	1	0.05675	0.0002	0.00065	0.7931	0.07845	0.0009	4.11605	-0.336813	-6.46111	-5.25351	-4.43428	0.247615	1.29355	4.81812
Sobic.004G078600	0.0004	0.48075	0.69545	0.00015	0.62045	0.17065	0.8842	0.1145	-1.54393	0.414917	0.227245	-2.32969	-0.388132	-0.959772	0.0567791	1.03906
Sobic.004G083100	0.98145	0.00295	0.92755	0.01975	0.84275	0.1902	0.10965	0.9113	0.0109531	1.73092	0.0730928	-1.31149	0.127186	-0.761117	-0.716274	0.0703391
Sobic.004G088300	0.3163	0.00225	0.70585	0.5142	0.70815	5e-05	0.2523	0.1483	-2.03366	-7.0455	0.784492	-1.20789	-0.854167	10.8381	8.30836	3.73835
Sobic.004G093400	0.12145	1	0.07105	0.09025	0.0417	1	0.188	0.0269	4.13205	0.531456	-4.31657	-2.25276	-2.65326	-0.713957	1.05166	3.20925
Sobic.004G095500	0.64835	0.63715	0.0238	0.0268	0.0209	0.0565	0.8963	0.0599	-0.35942	0.385136	-3.27406	-1.59446	-3.03988	-2.48887	0.0843085	1.41277
Sobic.004G099100	0.20885	0.20125	0.8845	0.3351	0.50235	0.72675	0.0397	0.044	-1.29753	-1.46234	-0.24222	1.06764	0.685962	0.281073	-1.44305	-2.79854
Sobic.004G101400	0.81355	0.40505	0.04075	0.7158	0.0125	0.7595	0.29835	0.05975	-0.105152	0.430295	1.18339	-0.170219	1.53107	-0.179023	0.414888	-1.01732
Sobic.004G105100	0.0173	1	0.1008	0.0103	0.0014	0.7219	0.0204	0.00095	3.6632	-5.41516	-7.57452	-4.52652	-3.91887	-0.414722	1.73728	4.17382
Sobic.004G105700	0.00825	5e-05	0.0051	0.0412	0.1332	0.01785	0.0791	0.95575	-1.20876	2.55962	1.84377	-0.944663	-0.904676	1.34727	-0.825818	-0.0376707
Sobic.004G108200	0.62145	0.0074	0.354	0.48285	0.8608	0.00245	0.8521	0.01475	0.236186	1.49532	-0.673083	0.390661	-0.113726	-1.78126	0.0799505	-1.73736
Sobic.004G108400	0.02575	0.18545	0.0045	0.0097	0.00095	0.12455	0.48405	0.00245	2.49675	-2.06505	-4.23329	-3.31323	-2.99935	1.3206	0.351403	2.82455
Sobic.004G109700	0.1111	0.6022	0.8114	0.36615	0.7403	0.0458	0.01005	0.3874	-2.25338	0.503061	0.526945	-1.16874	-0.783698	3.92761	2.9493	1.13161
Sobic.004G110700	0.0039	0.6438	0.23735	0.5859	0.9809	0.1098	0.0085	0.5452	2.40024	-0.32848	-1.06639	0.383701	0.0155945	1.01525	1.29185	0.486303
Sobic.004G111100	0.8931	0.0997	0.60195	0.83855	0.96775	0.00765	0.26705	0.0358	-0.0593133	0.875951	-0.283682	0.0877706	0.0227549	-1.65266	0.473949	-1.15613
Sobic.004G112300	0.16585	0.00035	0.1415	0.646	0.57405	0.05805	0.03235	0.03875	-0.735945	-2.14495	-1.07951	0.231663	0.470394	-1.34463	-1.27142	-1.65687
Sobic.004G114800	0.0295	0.74025	0.91935	0.62195	0.59065	0.02355	0.22035	0.4004	-2.06279	-0.218689	0.0930061	-0.287215	-0.376537	-1.63709	-0.572708	0.481912
Sobic.004G115600	0.02515	1	0.09365	0.0236	0.05505	1	0.09635	0.03075	3.34081	-0.374981	-5.93875	-3.62949	-2.49211	-0.486995	1.25474	3.05805
Sobic.004G116300	0.3288	0.872	0.06295	0.1999	0.16935	0.02305	0.02925	0.82015	-0.436377	-0.0820717	1.11823	0.571258	0.783216	-1.29427	-0.87688	-0.116746
Sobic.004G121200	0.04585	1	0.2454	0.10175	0.07555	1	0.41	0.01605	2.88586	-1.50932	-9.57587	-4.95514	-5.72183	2.17978	0.871132	3.74845
Sobic.004G121900	0.00605	1	0.20525	0.2638	0.20315	0.0002	0.2383	0.9885	6.3127	0	-4.25506	-3.30787	-6.02692	-7.55562	2.22858	-0.00621152
Sobic.004G125400	0.01015	0.28915	0.64825	0.90735	0.2931	0.01585	0.00675	0.00265	-2.57282	0.652572	-0.447938	0.0692317	-0.921223	-2.26964	-1.8271	-3.09642
Sobic.004G128400	0.6022	0.19535	0.01565	0.00875	0.00665	0.0367	0.05455	0.55595	0.496798	1.00006	-3.11938	-4.85078	-4.26533	-5.84214	-1.94153	-0.459372
Sobic.004G128600	0.2457	1	0.1008	0.0142	0.023	1	0.0592	0.0101	7.89004	-0.406622	-7.12823	-4.25566	-3.28315	-0.395205	1.28744	4.62473
Sobic.004G136600	0.58035	0.01635	0.04345	0.91235	0.5708	0.9576	0.21845	0.44575	-0.239533	-1.29679	-1.26491	0.0480764	0.323447	-0.0294724	0.48706	0.398008
Sobic.004G147400	0.0018	1	5e-05	0.18545	0.11065	1	0.86285	0.0002	7.71119	3.31003	-9.39418	-4.17883	-3.57744	3.08856	-0.195699	8.30151
Sobic.004G151600	0.29575	0.2746	0.2703	0.048	0.16225	0.0075	0.58055	0.92155	-0.491736	0.555427	-0.63886	-0.945583	-0.838741	-1.51165	-0.238745	0.0517945
Sobic.004G153700	0.0003	1	0.0002	1	0.0594	1	0.07305	0.13905	7.61496	0	-8.35225	0.401406	-2.3882	0.275952	2.20472	5.17638
Sobic.004G154000	0.00655	0.00785	0.30715	0.06095	0.08375	0.60615	0.00965	0.3555	1.79147	-2.52769	-1.00433	1.35152	1.28681	0.323919	1.21612	-0.608463
Sobic.004G154400	0.03825	0.8851	0.8239	0.1726	0.45405	0.00815	0.8871	0.63165	-1.20143	0.0772284	-0.172352	-0.724414	-0.479792	-1.7766	-0.0625574	0.267809
Sobic.004G155900	0.386	1	0.12475	0.17975	0.03425	0.3611	0.4124	0.0426	1.78133	-2.72836	-4.5977	-2.5711	-2.80969	1.37851	0.854775	2.96198
Sobic.004G156300	0.00895	0.04485	0.7695	0.00725	0.00265	0.0257	0.13345	0.927	1.35974	-1.09529	-0.292039	1.7194	2.66929	1.2295	0.613559	-0.0521145
Sobic.004G160300	0.22615	0.0091	0.93575	0.11225	0.1159	0.18065	0.0231	0.77145	0.812871	-1.59349	0.0652155	-0.864587	1.61145	-0.850162	-1.13412	-0.213152
Sobic.004G160500	0.24935	1	5e-05	5e-05	0.10945	1	1	0.00805	3.04622	0	-10.0291	-9.06583	-5.24525	-2.2446	1.13109	4.69321
Sobic.004G163300	0.0063	0.0334	0.95895	0.40205	0.63445	0.29615	0.50955	0.0601	1.54011	1.14305	0.0327591	0.416223	-0.2938	0.629419	0.290291	1.08441
Sobic.004G163400	0.0189	0.0187	0.6843	0.5741	0.53385	0.2651	0.6109	0.1659	1.33907	1.31746	0.351231	0.315901	0.428124	0.685433	0.233822	0.963632
Sobic.004G164200	0.87205	0.00995	0.0488	0.3417	0.9274	0.2192	0.749	0.26805	0.0689763	1.46916	1.12946	-0.427638	0.0516995	0.682806	0.130364	0.578048
Sobic.004G165100	0.05075	0.00025	0.14365	0.9131	0.35805	0.00935	0.8659	0.7566	2.03777	-7.50155	-2.83802	-0.152097	1.16608	3.63143	-0.104852	0.44616
Sobic.004G166400	0.30725	0.56885	0.16565	0.6874	0.10685	0.0351	0.00165	0.87275	-0.470574	-0.29021	0.938083	0.198485	-0.9819	1.15842	1.26318	-0.0858156
Sobic.004G166700	0.0243	0.0182	0.8742	0.4925	0.12905	0.09725	0.0868	0.1147	-1.1216	1.52257	0.0888143	-0.315161	-0.972502	-0.901188	-0.685141	0.868317
Sobic.004G168700	0.20665	0.23025	0.0229	0.15285	0.0323	0.0021	0.0918	0.90355	0.604252	0.628994	-1.3451	-0.658461	-1.25875	-1.77837	0.678995	-0.0614657
Sobic.004G169300	0.7426	0.01195	0.0053	0.05535	0.28995	0.0588	0.0027	0.67845	0.141645	-1.78416	-3.51446	-1.40538	-1.11149	-1.47334	-2.27259	-0.417756
Sobic.004G169700	0.88325	0.02935	0.0465	0.8419	0.8101	0.92865	0.9224	0.587	0.0806089	1.21865	1.80651	0.101632	-0.173566	-0.0522253	0.0432338	-0.362322
Sobic.004G169900	0.2071	0.0248	0.16785	0.74345	0.26575	0.91125	0.01445	0.59365	-0.605351	1.32734	-1.11421	-0.205777	-0.852672	0.0634998	-1.23971	-0.423138
Sobic.004G170500	0.00265	0.07855	0.00995	0.00415	0.00515	0.9921	0.0349	0.00265	3.22908	-1.7752	-3.76746	-2.54599	-2.54681	0.00405099	1.04446	2.71056
Sobic.004G170600	1	1	5e-05	0.14405	5e-05	1	1	0.205	-2.308	2.60419	-10.5169	-7.72456	-11.801	-6.15545	0.374682	8.7135
Sobic.004G170900	0.31105	1	0.2047	0.00015	0.0325	1	1	0.17135	1.96894	4.81766	-5.18021	-6.7786	-2.83541	-5.08434	0.787549	3.75118
Sobic.004G177500	0.03755	0.30305	0.64075	0.23075	0.75785	0.0233	0.6722	0.77565	-1.41385	0.56596	0.318208	-0.589799	0.202683	-1.50683	-0.202994	0.1786
Sobic.004G179300	0.1909	0.0347	0.4415	0.71885	0.4412	0.00545	0.75605	0.1181	-0.58169	1.2896	0.417492	-0.165768	0.441893	-1.76042	-0.123881	-0.80581
Sobic.004G181300	0.9168	0.53075	0.01805	0.9663	0.1295	0.0063	0.09845	0.5199	-0.0434443	0.326492	-2.2485	0.0269835	1.34171	-1.88158	0.782572	0.507607
Sobic.004G181800	0.709	0.5827	0.0029	0.65485	0.0491	0.29005	0.1101	0.3424	-0.160702	0.293244	1.74517	0.197129	1.14642	-0.564777	-0.641209	-0.50053
Sobic.004G182300	0.01115	0.0142	0.53645	0.0065	0.58085	0.156	0.00365	0.7128	-1.13024	-1.28453	-0.387964	1.4606	-0.342008	0.76728	1.24934	-0.207007
Sobic.004G187100	0.0611	0.6369	0.20005	0.0029	0.2568	0.0002	0.12465	0.4634	-1.11652	0.243799	-0.858163	-1.37582	-0.656319	-2.19112	-0.629052	0.376717
Sobic.004G189400	0.60785	0.038	0.0148	0.19945	0.31645	0.2031	0.60675	0.84885	0.348821	-2.12232	-3.19673	-1.37677	-1.23279	-1.56989	0.400442	0.297088
Sobic.004G190100	0.01595	0.07835	0.12545	0.76915	0.72185	0.6994	0.00655	0.02965	1.1828	0.929688	-0.920622	-0.135163	-0.209716	0.204568	1.12346	1.20801
Sobic.004G191300	0.0457	0.1036	0.04595	0.47515	0.191	0.24935	0.48075	0.5573	-2.17394	2.84279	-4.71911	-1.30502	-2.788	-6.05286	1.40018	-1.06161
Sobic.004G193500	0.06135	0.7582	0.07315	0.6216	0.024	0.9083	0.0366	0.087	2.01886	0.368821	-3.67137	0.692349	-2.42396	-0.0975443	1.36883	1.57013
Sobic.004G196800	0.9768	0.21135	0.9438	0.22425	0.8024	0.0205	0.025	0.7863	-0.025756	-0.901401	0.0793534	-0.99262	-0.258064	2.08927	1.28136	0.217777
Sobic.004G197600	0.82795	0.9833	0.00475	0.9463	0.02565	0.53425	0.23315	0.00545	-0.09247	0.0109602	-1.73805	0.0302214	-1.32552	0.343058	0.485923	1.5331
Sobic.004G199300	0.02905	0.004	0.0078	0.6581	0.3403	0.9898	0.19245	0.7136	-1.023	1.55785	-1.89031	-0.226848	-0.639521	0.00715164	0.570893	0.217214
Sobic.004G200800	0.5527	0.20725	0.0645	0.9434	0.0171	0.38645	0.5214	0.0204	-0.299664	0.683809	1.6937	-0.0324742	1.69324	-0.456447	-0.261263	-1.44382
Sobic.004G200900	0.24255	0.0313	0.49695	0.3621	0.84445	0.2439	0.0367	0.1793	-0.648861	1.2545	0.567113	-0.479154	0.144995	-0.655491	0.86814	-0.886126
Sobic.004G202400	5e-05	5e-05	0.1807	5e-05	0.0005	5e-05	5e-05	5e-05	5.31947	4.58401	-2.36173	4.48	3.38507	6.05874	3.90489	4.86915
Sobic.004G203700	0.2461	1	0.1547	0.0034	0.0326	1	0.156	0.1564	4.81134	3.35664	-4.82954	-7.01689	-2.85483	1.48862	2.86131	2.88506
Sobic.004G205300	0.03945	0.17075	0.0952	0.0191	0.01345	0.0705	0.0157	0.008	2.21244	-1.57879	-3.32259	-3.75921	-2.76771	2.13541	1.60288	2.8606
Sobic.004G208400	0.0284	0.40175	0.3539	0.0483	0.87575	0.06305	0.71115	0.9604	-1.22377	-0.435025	-0.538453	-0.900259	-0.0920379	-0.990634	0.150605	-0.025687
Sobic.004G209500	0.0054	0.03885	0.09355	0.7723	0.69855	0.34565	0.76065	0.12055	-1.32386	1.10249	1.10951	0.133783	0.234297	-0.50921	-0.12379	-0.917055
Sobic.004G213100	0.0048	0.9095	0.08225	0.0333	0.9925	0.0206	0.34085	0.94235	-1.95027	-0.0631859	1.22029	-1.04096	0.00534255	-1.28095	-0.394991	-0.0374384
Sobic.004G214000	0.7532	0.47295	0.26075	0.90115	0.3786	0.823	0.0392	0.03525	0.474367	-0.883614	-1.84384	0.144642	-1.16042	0.229189	1.42501	1.89562
Sobic.004G214300	0.1215	1	5e-05	0.0137	0.00555	1	0.1925	0.0303	3.72945	-1.78346	-9.76161	-4.37584	-4.24358	1.28629	4.14537	3.31391
Sobic.004G216900	0.36	0.0344	0.013	0.22555	0.2812	0.1419	0.0036	0.11225	0.443641	-1.39356	-2.04348	-0.81824	1.08837	-0.985958	-1.78883	-1.43489
Sobic.004G217800	5e-05	0.0055	0.12395	0.0035	0.0016	0.0053	0.17155	0.33845	2.13499	1.45998	1.02639	1.39473	2.17475	1.59731	0.555161	0.510376
Sobic.004G219800	0.0272	0.0188	0.13155	0.94145	0.0854	0.56455	0.10595	0.89395	1.22975	-1.76137	-1.55938	0.0520756	1.68753	0.379769	-0.848314	0.090838
Sobic.004G221300	0.46035	0.44075	0.01115	0.8927	0.0814	0.09775	0.16275	0.04715	-0.351155	-0.430628	-1.97043	0.074725	-1.13299	-1.01038	0.565393	-1.15155
Sobic.004G222000	0.00295	0.0011	0.25925	0.29475	0.4327	0.0324	0.8746	0.46525	1.52692	-2.25248	-0.792885	0.496434	0.450562	1.17332	0.0632536	0.386713
Sobic.004G222300	1	0.0026	0.00015	0.00255	0.2032	1	1	0.24345	1.84097	-7.05638	-8.4718	-7.45368	-5.41749	-1.93758	-1.7898	7.30868
Sobic.004G222500	0.00235	0.13765	0.0121	0.95105	0.2248	0.6907	0.94825	0.99015	-1.80737	1.44938	-3.33824	0.0611667	-1.50843	0.396072	-0.0429696	-0.00723876
Sobic.004G223500	0.00385	0.9441	0.12575	0.9134	0.31985	0.0158	0.03835	0.06965	-2.64211	-0.0373484	1.24527	0.0563752	0.697853	-1.6591	-1.04738	-1.17653
Sobic.004G228100	0.5197	0.04575	0.5188	0.99415	0.17895	0.0571	0.00305	0.8041	0.299826	1.10722	0.482797	-0.00317247	0.88371	1.10119	1.35423	-0.164327
Sobic.004G228500	0.06935	0.00075	0.0388	0.6074	0.126	0.1504	0.73865	0.0043	-0.962629	2.09361	1.35355	-0.23955	0.933154	-0.769633	0.134896	-1.68066
Sobic.004G229200	0.8837	0.10455	0.0143	0.0291	0.063	0.61555	0.1436	0.0466	0.093267	-1.42427	-3.55664	-2.02329	-1.88388	0.607218	1.30712	2.80008
Sobic.004G229300	0.89635	0.8093	0.00225	0.0001	0.00685	0.63705	0.01775	0.0061	-0.0629407	0.142833	-3.45755	-2.18186	-2.61363	0.391519	2.03477	2.60489
Sobic.004G229800	0.1496	0.01465	0.25995	0.04225	0.01885	0.80665	0.2428	0.57975	0.624815	1.31276	-0.71915	-0.985867	-1.41544	0.134481	-0.503571	0.321448
Sobic.004G232300	0.30015	0.03695	0.0369	0.5003	0.0385	0.19045	0.5036	0.0672	0.571749	-1.21251	-1.61012	-0.360088	-1.2917	0.770641	-0.289557	1.02166
Sobic.004G232400	0.2149	0.2636	0.6993	0.1874	0.03235	0.97195	0.5833	0.04975	0.632705	-0.695228	-0.324028	0.785501	2.06452	0.0194492	-0.233979	-1.46701
Sobic.004G233700	0.0453	0.84845	0.0412	0.00155	0.0081	0.49615	0.0175	0.00655	0.950824	-0.0994571	-1.31827	-1.55458	-1.60675	0.358647	0.96974	1.51169
Sobic.004G234100	0.04065	0.02405	0.2944	0.3968	0.61935	0.6578	0.2186	0.2633	0.962509	1.26525	-0.731461	0.478511	0.353523	0.252845	0.560189	0.696646
Sobic.004G236000	0.66025	0.0005	0.1429	0.0037	0.03515	0.023	0.8167	0.0209	-0.217424	-2.08313	1.09599	-1.88791	-1.95289	1.40401	0.103201	1.71021
Sobic.004G236100	0.13865	0.005	0.16135	0.0768	0.4434	0.1402	0.5617	0.04685	-1.02722	-2.53645	1.39453	2.33371	-1.03174	1.0821	-0.419458	2.10971
Sobic.004G238100	0.0253	0.0006	0.0411	0.00335	0.0546	0.0209	0.2809	0.37855	0.996008	-2.03658	-1.45262	1.62647	1.13417	1.33152	0.428228	-0.474905
Sobic.004G238500	0.03135	0.3335	0.5079	0.0655	0.59775	0.00235	0.84385	0.1241	-2.3204	-0.674255	-0.507891	-0.907336	-0.310205	-1.973	-0.0873684	0.83251
Sobic.004G238800	0.2457	1	0.2454	0.14675	0.0174	1	0.05595	0.01655	6.1133	-5.06164	-7.02923	-3.34682	-3.43512	-0.446531	2.33258	3.69114
Sobic.004G241300	0.0313	1	0.123	0.0412	0.0865	1	0.05055	0.01975	3.11137	-1.03868	-2.84344	-2.76741	-2.1477	0.38649	1.73115	3.50368
Sobic.004G242200	0.0321	0.47045	0.04	0.0103	0.0183	0.92605	0.0228	0.00195	2.44429	0.734535	-5.10908	-2.49203	-3.71535	0.0891718	1.72938	3.09226
Sobic.004G243400	0.0464	0.2695	0.7644	0.6738	0.9942	0.03265	0.95475	0.2943	-0.908985	0.580768	0.162288	-0.18601	0.00478953	-1.25957	0.0220999	0.581248
Sobic.004G243500	0.6738	0.0323	0.175	0.6289	0.4841	0.0664	0.00305	0.3829	0.218546	1.30281	-1.19678	-0.337236	-0.596497	-1.21801	1.75767	0.840986
Sobic.004G243800	0.67995	0.0476	0.01505	0.46805	0.43935	0.09555	0.49055	0.76455	0.208391	1.30909	-1.72233	0.369362	-0.456996	-1.01886	0.281018	-0.156877
Sobic.004G250600	0.11075	0.7412	0.01675	0.5045	0.016	0.5883	0.0819	0.0145	0.971039	-0.203113	-2.20025	-0.390259	-1.8718	0.342485	0.785228	1.70221
Sobic.004G255000	0.20855	0.0356	0.89235	0.56105	0.02925	0.47685	0.01115	0.0378	0.616735	-1.44098	-0.128375	0.351112	2.0569	-0.428581	-1.40706	-1.75232
Sobic.004G256800	0.84005	0.2585	0.5452	0.33365	0.02345	0.55835	0.47335	0.0492	-0.0897746	-0.568863	0.369155	0.445561	1.36688	-0.308738	0.277841	-1.09463
Sobic.004G258300	0.10485	0.21075	0.017	0.0538	0.03455	0.3872	0.4507	0.0004	-0.729982	-0.681529	1.36353	0.895369	-1.23462	0.481131	-0.3008	-2.19951
Sobic.004G259100	0.0425	0.952	0.2265	0.9343	0.32815	0.07755	0.04265	0.15625	1.89999	0.0494462	-1.4959	-0.0735119	-1.04391	1.52044	1.41365	1.26963
Sobic.004G259366	0.01325	0.00115	0.62655	0.24245	0.89895	0.0041	0.0794	0.01265	-1.12604	1.81881	0.275289	0.525776	0.0712131	-1.67177	0.715594	-1.37916
Sobic.004G261200	0.3658	0.03085	0.0294	0.0462	0.2308	0.00145	0.0335	0.25945	0.408075	1.29459	-1.37289	-0.976147	-0.709374	-2.05457	0.890818	-0.617244
Sobic.004G261800	0.01755	0.01945	0.00425	0.01635	0.00305	0.4625	0.07075	0.00835	1.59601	1.85823	-2.87498	-1.50947	-2.31485	-0.630835	0.914152	1.73559
Sobic.004G264500	0.0446	0.0136	0.3671	0.8009	0.64035	0.319	0.539	0.1836	1.19048	-2.10849	-0.68732	-0.13528	0.27688	0.518165	-0.244863	-0.805741
Sobic.004G265000	0.26305	5e-05	0.6577	0.2994	0.53855	0.29535	0.8622	5e-05	0.732296	2.7019	-0.273914	-0.497512	0.396366	0.733556	0.101197	3.61475
Sobic.004G269100	0.3085	1	0.09525	0.03195	0.01205	0.8141	0.75725	0.0113	1.28956	-0.973119	-3.07351	-2.22629	-2.56116	-0.222965	-0.20742	2.34536
Sobic.004G271300	0.002	1	0.0435	0.0176	0.00555	1	0.06205	0.0047	3.83643	-1.72544	-4.77051	-2.82751	-2.7812	-0.188613	1.068	3.51482
Sobic.004G272100	0.0041	0.0552	0.499	0.0604	0.7463	0.00915	0.51315	0.73535	-3.02507	-1.15198	0.539184	-0.999398	-0.192656	-1.49719	-0.274024	0.17444
Sobic.004G272700	0.1006	0.0005	0.48935	0.63275	0.26785	0.0373	0.5181	0.01025	-0.846761	2.13374	0.473058	-0.233537	0.747235	-1.36556	0.280336	-1.77572
Sobic.004G273200	0.14305	0.58455	0.0102	0.03675	0.1532	0.7421	0.87265	0.03135	0.703652	-0.308373	-2.14334	-1.18295	-1.01333	0.194665	-0.0770736	1.45454
Sobic.004G279300	0.86	0.5564	0.3824	0.99365	0.16775	0.0061	0.008	0.8839	0.11138	-0.36433	0.915278	-0.00557497	1.4106	2.02299	1.43759	-0.142143
Sobic.004G279600	0.0142	0.15415	0.0654	0.0409	0.01025	0.9686	0.07355	0.02595	4.08469	-3.08373	-5.50892	-3.07351	-2.33717	0.0427684	1.0471	3.37487
Sobic.004G280200	0.7106	0.89605	0.00025	0.23425	0.02105	0.0002	0.85005	0.6238	0.165239	-0.0669428	-3.67108	-0.82522	-1.89597	-4.71571	0.115345	-0.433658
Sobic.004G280900	0.3638	0.02195	0.00065	0.00565	0.5396	0.8192	0.7838	0.72395	0.392362	-1.28762	-2.60528	-1.58682	0.47168	0.125046	-0.119725	0.259384
Sobic.004G281400	0.0544	0.00565	0.0594	0.0599	0.23755	0.68505	0.01235	0.72435	1.05044	-1.99263	-1.50587	-1.01388	0.98166	-0.231487	-1.09286	0.226179
Sobic.004G283800	0.3212	0.3557	0.0189	5e-05	0.0017	0.05115	0.82855	0.00255	0.892254	0.812922	-3.44324	-2.75624	-3.24841	-1.71111	-0.133138	2.1638
Sobic.004G292900	0.01015	1	0.2454	0.13035	0.4088	0.00425	0.0018	0.1997	6.26617	-6.14854	-8.4743	3.83895	-0.769381	4.69809	1.59088	1.77209
Sobic.004G294300	0.1042	0.0853	0.1245	0.0008	5e-05	0.0133	0.17845	0.00105	2.10737	-3.22971	-7.79773	-4.56895	-4.58197	-3.28755	1.10149	2.05841
Sobic.004G294400	0.24615	0.15515	0.14995	0.0166	0.0033	0.0419	0.11675	0.1137	5.19254	-2.95286	-8.12214	-4.10559	-3.89608	-3.7883	2.70048	0.897026
Sobic.004G295100	5e-05	0.59165	0.00525	0.10145	0.73395	0.517	0.07935	0.739	3.20954	0.277951	-1.70697	-0.746519	-0.197613	-0.347817	0.721078	0.169543
Sobic.004G295500	0.62285	0.4633	0.08995	0.1597	0.03425	0.01535	0.84295	0.5817	0.439925	0.602366	-3.42555	-1.42926	-1.86622	-2.21237	-0.104153	0.465044
Sobic.004G295700	0.0028	0.32305	0.13355	0.53645	0.2075	0.00115	0.37915	0.6498	7.92603	3.01274	-4.14852	-1.10293	-2.52839	-7.87741	1.41752	0.6949
Sobic.004G297900	0.00265	0.05435	0.0454	0.2199	0.36085	0.40525	0.0903	0.2733	2.05252	-1.25103	-2.13269	0.855515	-0.574982	-0.500551	0.737715	-0.770511
Sobic.004G298700	0.2262	0.0026	0.1595	0.16265	0.93495	0.0005	0.57445	0.03805	-1.61332	-3.28607	-1.68366	1.2309	0.0655292	3.25498	-0.259235	1.35684
Sobic.004G299500	0.1663	0.0435	0.9837	0.4775	0.0962	0.0713	0.0176	0.2832	1.26205	1.77787	0.0238592	0.684057	2.08556	1.55023	1.67341	-1.36088
Sobic.004G300600	0.32395	0.0121	0.07105	0.0412	0.79805	0.47165	0.05625	0.5939	0.522926	-1.91927	-1.81739	-1.58075	-0.217585	0.474934	0.930197	0.41725
Sobic.004G304000	0.0005	0.15805	0.651	0.0011	0.2057	0.0002	0.00705	0.0041	-2.55622	-0.738501	0.319936	-2.7844	-1.2626	-3.01831	-1.09481	-2.1564
Sobic.004G304100	0.0125	0.6268	0.1459	0.6235	0.7217	0.6303	0.439	0.0006	-1.2148	-0.244304	0.908007	-0.218488	0.220061	0.250967	-0.309797	-2.21394
Sobic.004G304200	0.0289	0.0064	0.11485	0.6343	0.8903	0.0654	0.2468	0.52205	-1.38285	-1.50676	1.38882	-0.259791	0.10899	1.1272	0.484617	-0.380403
Sobic.004G304300	0.28765	0.25255	0.45835	0.0021	0.61825	0.36565	0.04285	0.8085	-0.643761	-0.629053	0.539539	-2.30886	-0.466	0.532328	-0.833407	0.191188
Sobic.004G304800	0.03035	0.96775	0.40875	0.7231	0.76415	0.0361	0.4216	0.6414	-1.68861	-0.0280254	0.653568	-0.207946	0.225262	-1.62889	-0.436403	-0.32542
Sobic.004G306100	0.16775	0.05905	0.00215	0.06665	0.0067	0.9957	0.95035	0.0161	0.772462	-1.20137	-2.68393	-1.0793	-1.87607	-4.07831e-05	-0.0277763	1.39637
Sobic.004G307800	0.06335	0.0921	0.02815	0.03295	0.09995	0.06245	0.0348	0.14815	2.57007	-2.92923	-2.79851	-2.28931	-1.4703	1.58691	1.37986	1.32354
Sobic.004G309300	5e-05	5e-05	0.7703	5e-05	5e-05	0.00015	5e-05	5e-05	5.0668	4.92122	-0.289381	5.26998	5.3484	7.27104	7.00845	6.17869
Sobic.004G310200	0.0111	0.41025	0.76605	0.90245	0.9706	0.09255	0.0015	0.1286	1.43676	0.500804	0.283049	-0.0832953	-0.027776	1.22365	2.07113	1.19011
Sobic.004G310600	0.2896	0.8684	0.46915	0.03565	0.43655	0.03115	0.69075	0.3327	-0.838132	-0.135543	-0.772772	-1.20365	-0.954321	-1.90193	-0.304207	0.888181
Sobic.004G312500	5e-05	0.0115	0.0222	0.68295	0.01465	0.0233	0.0027	0.02935	2.55845	2.09475	1.35154	0.207416	2.08047	2.39361	1.91365	1.4467
Sobic.004G313200	0.0059	0.68655	0.0011	0.00225	0.0004	0.381	0.1474	0.0005	1.87047	-0.267448	-4.2012	-2.09835	-2.70851	0.640149	0.750627	3.39794
Sobic.004G314400	0.3052	0.0118	0.25385	0.1715	0.5753	0.1357	0.0185	0.14395	-1.04757	-3.89573	1.47886	-1.22812	-0.595077	1.15304	1.20301	1.53373
Sobic.004G315200	0.9905	0.0226	0.0358	0.33565	0.88265	0.1195	0.1859	0.9588	0.00535938	-1.56779	-2.22176	-0.655373	0.146376	-1.18115	0.665764	-0.0474896
Sobic.004G317500	0.05125	0.1804	0.1841	0.97335	0.73555	0.00785	0.03055	0.26245	1.19759	0.824901	-1.29818	0.0246553	0.273523	-1.8645	0.970596	-0.735259
Sobic.004G319700	0.9696	0.02185	0.3313	0.25665	0.92255	0.02985	0.56915	1	-0.0553375	-7.05683	-2.29973	-2.63083	0.122067	-6.53648	-0.96803	0.690907
Sobic.004G319800	0.19575	0.8785	0.01975	0.05105	0.0227	0.6639	0.32235	0.00325	1.35892	-0.141919	-3.00328	-1.78286	-2.0386	0.438545	0.69247	3.35997
Sobic.004G320600	0.37585	0.24625	0.87105	0.71975	0.40905	0.0378	0.13655	0.00945	-0.744945	-0.874927	-0.243079	-0.308123	-1.01259	-2.51107	-0.964869	-2.86392
Sobic.004G326800	0.2108	1	5e-05	0.11595	0.0374	1	0.2394	0.13905	4.04072	-3.42308	-8.57975	-3.57507	-2.73684	2.80916	1.95354	4.9241
Sobic.004G326900	0.0989	0.09735	0.0109	0.00095	0.0382	0.6275	0.5684	0.02815	0.859718	-1.03657	-2.18324	-1.92018	-1.47054	0.283286	0.242639	1.36167
Sobic.004G331300	0.6955	0.01105	0.2211	0.0747	0.0277	0.0977	0.41165	0.33065	0.53006	-3.7401	-2.16828	-2.42955	-2.33708	-1.97156	-0.86272	0.81502
Sobic.004G332500	0.033	0.0381	0.15005	0.42075	0.04645	0.07425	0.15865	0.7654	-1.25564	1.52206	-1.71078	0.85223	-2.1169	1.40471	-0.654093	0.357142
Sobic.004G333300	0.02215	0.2059	0.1877	0.92425	0.86515	0.1824	0.00425	0.42925	-1.06941	0.662113	0.877317	0.0439743	-0.101342	0.709205	1.18728	-0.434544
Sobic.004G333600	0.20575	0.31915	0.05615	0.0124	0.0169	0.2194	0.28315	0.01165	1.61927	-1.04335	-4.4198	-4.24514	-3.68899	-1.47723	0.789934	3.03726
Sobic.004G333900	0.38555	0.04355	0.2312	0.51275	0.4769	5e-05	5e-05	5e-05	0.442335	-1.0694	0.806254	-0.301099	0.439821	6.17188	4.65664	2.93612
Sobic.004G335500	0.52825	1	0.0335	0.0052	0.0006	0.3834	0.86535	5e-05	0.860845	0.679486	-7.01162	-8.34693	-6.66638	0.868322	-0.16139	3.92355
Sobic.004G337700	0.0002	1	0.07175	0.12385	0.00595	1	1	0.01315	6.27472	3.75052	-4.24052	-5.34542	-4.31101	-0.0363118	2.96796	4.11082
Sobic.004G338000	0.4642	0.00175	0.8419	0.65515	0.5225	0.2331	0.041	0.6111	-0.630649	-2.52689	0.229492	0.272275	0.51856	0.726849	0.973441	-0.396537
Sobic.004G339500	0.16805	1	0.07315	0.1565	0.04295	1	0.0983	0.0392	4.80866	-0.815833	-4.21319	-2.81348	-2.63944	-2.21051	1.88737	2.94439
Sobic.004G340200	0.02435	0.08285	0.74295	0.77625	0.05555	0.00085	5e-05	0.4145	-0.999679	-0.905843	-0.230874	0.146958	-1.25815	2.02143	1.98599	0.521509
Sobic.004G341300	0.90465	0.0107	0.8507	0.2031	0.05525	0.0153	0.2372	0.24665	-0.0601622	1.39794	0.118865	-0.604175	1.19379	-1.43079	0.489009	-0.653145
Sobic.004G344400	0.1967	1	0.05985	0.1137	0.0463	1	0.88965	0.04995	1.75744	1.37494	-4.13224	-2.05468	-2.61297	0.838738	0.139247	2.70976
Sobic.004G351200	5e-05	0.0585	0.0016	0.0141	0.4966	0.0023	0.0071	0.02075	2.13822	-1.06968	-2.14396	1.208	0.385145	1.76388	1.11274	1.2842
Sobic.004G353100	0.0263	0.3169	0.67635	0.5053	0.77235	0.03905	0.4039	0.78775	-2.1635	-0.586155	0.348956	-0.387243	-0.194313	-1.64577	-0.406554	0.151203
Sobic.004G357000	0.1753	1	0.20175	0.18795	0.02795	1	0.101	0.0181	3.59122	0.472599	-6.15332	-1.73084	-2.89342	-0.710532	2.64889	4.0621
Sobic.005G000500	0.0364	1	0.20405	0.1482	0.0893	1	0.9406	0.03545	3.07569	-1.87945	-6.05433	-4.25642	-2.13142	1.92131	0.0661931	2.8364
Sobic.005G002800	0.0071	0.0748	0.0389	0.01175	0.0039	0.06885	0.26545	0.0198	2.41941	1.57099	-5.19758	-4.62787	-4.67064	-3.23352	0.886521	3.6199
Sobic.005G0033002	0.86675	0.5044	0.51515	0.217	0.31525	0.00465	0.2175	0.04975	0.0839488	-0.340666	0.397203	0.59171	0.596387	1.80204	0.506619	1.08689
Sobic.005G004000	0.00765	0.68325	0.42405	0.6975	0.90685	0.0446	0.0468	0.0675	-1.78716	-0.225094	0.659567	0.229024	-0.0855555	-1.28928	-1.03071	-1.3666
Sobic.005G004800	0.7215	0.0025	0.5275	0.0247	0.24095	0.0287	0.5542	0.3013	-0.190217	2.19232	-0.405439	-1.18094	-0.765551	-1.57055	0.258534	-0.582515
Sobic.005G004900	0.38815	0.58815	0.04345	0.017	0.04085	0.27735	0.0978	0.44725	0.657336	0.435152	-1.80052	-1.85986	-1.55088	-0.776353	0.797837	0.468954
Sobic.005G005800	0.0704	1	0.06585	0.2692	0.03675	0.3675	0.1998	0.00895	2.39689	-0.432062	-3.87632	-1.5014	-2.69527	-1.21954	-1.02355	-2.98679
Sobic.005G010200	0.15335	0.88085	0.3977	0.03335	0.48715	0.05035	0.0063	0.59535	-0.760086	-0.0980799	0.468111	-1.03734	-0.432331	1.44023	1.56041	-0.300836
Sobic.005G011500	0.45785	0.0091	0.64985	0.00305	0.41755	0.68	0.33455	0.00585	0.318303	-1.42533	-0.312989	-1.49673	-0.483013	-0.231358	-0.388604	-1.53403
Sobic.005G012600	0.5866	0.84245	0.32245	0.5849	0.03395	0.46975	0.02775	0.2609	-1.38257	0.353607	3.6349	1.34828	9.99859	-1.02027	-9.75871	-4.41516
Sobic.005G014000	0.8323	0.07735	0.14675	0.2485	0.1191	0.0054	0.5728	0.03095	-0.0928536	0.924017	0.980829	0.559755	1.09263	2.00609	-0.26681	-1.5085
Sobic.005G016500	0.52905	0.03615	0.9371	0.6183	0.1311	0.0026	0.35475	0.8647	0.502391	-1.54305	-0.0912477	0.330477	1.19313	2.04718	0.402106	-0.110875
Sobic.005G017000	0.02605	0.30185	0.6142	0.91685	0.3026	0.01425	0.6397	0.3299	-1.27105	0.544666	0.330488	-0.0462328	0.60809	-1.41145	-0.185093	-0.516383
Sobic.005G018300	0.449	0.00095	0.00535	0.17985	0.0142	0.3996	0.3746	0.3599	0.352728	1.88681	1.80827	0.604224	1.52521	0.462796	-0.356073	-0.474661
Sobic.005G018500	0.3555	0.1744	0.1948	0.03155	0.00065	0.4333	0.77675	0.0118	0.406348	-0.701809	0.785015	1.03363	2.37781	0.419511	-0.112564	-1.44082
Sobic.005G019800	0.01795	0.0304	0.00805	0.0921	0.36945	0.7543	0.76895	0.2105	-1.09431	1.18392	1.82465	-0.800903	0.559092	0.176225	-0.118384	-0.668957
Sobic.005G020700	0.597	0.0077	0.651	0.0931	0.1447	0.2428	0.48435	0.0174	-0.246749	1.43529	-0.259936	-0.77739	-0.861516	-0.661082	0.319895	1.34787
Sobic.005G022500	0.0012	0.29505	0.2412	0.228	0.44485	0.98635	0.0234	0.38565	1.47031	-0.533215	-0.713969	0.571442	0.451771	-0.00933182	0.917499	-0.444919
Sobic.005G024100	0.78865	0.02595	0.21345	0.5699	0.4081	1	0.54065	0.0212	-0.449916	-5.06507	-3.36538	0.85756	-1.23738	0.793172	-0.649543	-4.22734
Sobic.005G028400	0.4223	0.1108	0.2976	0.15645	0.4898	0.0461	0.0009	0.481	0.374445	-0.828503	0.701689	0.740934	0.46028	1.09312	1.3425	0.39018
Sobic.005G029200	0.2891	0.21085	0.0553	0.007	0.03825	0.01285	0.0003	0.50815	0.533696	0.758027	1.73901	1.58076	1.74359	1.44078	1.60555	-0.410834
Sobic.005G029700	1	0.15855	0.1554	0.005	0.0481	0.0243	0.22935	0.07535	-1.69462	-1.36894	-2.51938	-3.29932	-2.73486	-2.8543	-1.21836	1.6131
Sobic.005G034000	0.1356	0.03315	0.85735	0.4023	0.8072	0.6564	0.04645	0.098	-0.666645	-1.12978	0.0994114	-0.374527	-0.139583	0.261916	0.943195	-0.932099
Sobic.005G034500	0.1304	1	0.20175	0.0742	0.0189	1	0.2324	0.0094	3.30918	-1.31468	-6.3073	-2.4051	-2.53814	0.798907	1.18773	4.24595
Sobic.005G037000	0.0736	0.363	0.0006	0.117	0.31175	0.01305	0.22455	0.6844	-0.794245	0.524668	-3.95541	-1.29329	-1.12109	-1.96377	-0.782999	-0.376546
Sobic.005G037300	0.86375	0.2165	0.9762	0.13635	0.02675	0.87615	0.0398	0.05135	0.0822677	-0.803319	-0.0234672	0.84924	1.69566	-0.0789333	-0.839618	-1.12687
Sobic.005G038200	0.98375	0.6128	0.1048	0.33085	0.0384	0.40655	0.38455	0.03235	0.0103965	0.273817	1.19568	0.458579	1.41577	-0.452161	-0.402668	-1.40662
Sobic.005G038300	0.15685	0.3546	0.60165	0.0874	0.0234	0.265	0.98545	0.04115	0.635159	-0.47409	0.299725	0.77347	1.37949	0.57533	0.00768897	-1.0889
Sobic.005G042000	0.00015	0.01005	0.47705	0.0184	0.262	0.00765	0.84255	0.2911	-2.3649	-1.40091	-0.432774	-1.09764	-0.663589	-1.51349	0.07913	0.565547
Sobic.005G045600	0.029	0.81995	0.0367	0.93355	0.1973	0.0045	0.02425	0.0498	2.2905	-0.221026	-2.75381	0.0809019	-1.14865	-3.18765	-1.13999	-1.35164
Sobic.005G046700	5e-05	0.31065	0.0003	0.39935	0.42375	0.66815	5e-05	0.00425	3.87911	-0.546315	-2.64526	-0.456556	-0.464168	-0.295994	2.38137	1.77884
Sobic.005G049600	0.6585	0.00045	0.2516	0.7367	0.42125	0.00085	0.4294	0.7774	0.254955	-1.88414	-0.7687	-0.144728	0.4596	-2.14543	-0.307785	-0.144272
Sobic.005G050200	0.01685	0.01885	0.6501	0.9107	0.6043	0.04155	0.7804	0.2461	-1.11904	1.35312	-0.259035	-0.0507396	-0.315418	-1.22931	0.12899	-0.676348
Sobic.005G052500	0.0002	1	5e-05	0.1827	0.20315	1	0.22095	0.24345	7.40925	-2.04292	-9.99506	-6.80007	-7.61488	-3.16178	1.4584	7.64552
Sobic.005G055300	0.4521	0.17635	0.2054	0.0003	0.57995	0.86795	0.04055	0.049	0.350894	-0.701031	0.718391	-1.75616	0.326516	0.088658	-0.823345	1.10459
Sobic.005G056400	0.1468	0.0014	0.38305	0.6238	0.9346	5e-05	0.3386	0.30465	-1.06846	-2.01888	-0.608874	-0.232252	-0.0479216	-2.48333	0.384633	0.527136
Sobic.005G060700	0.2948	5e-05	0.0119	0.4492	0.2169	0.0345	0.21595	0.0966	-0.604241	3.42843	1.76244	0.385362	0.783349	1.20029	-0.587701	1.03396
Sobic.005G060900	0.087	0.022	0.36265	0.0482	0.61005	0.18195	0.0479	0.28	-1.37204	-1.3686	0.939723	1.4444	0.499384	-0.952484	-1.28218	-0.81662
Sobic.005G063300	0.00365	0.8791	0.42925	0.1834	0.7093	0.00305	0.24475	0.0063	-1.34274	0.0829601	-0.429624	0.595946	0.217392	-1.90838	-0.493351	-1.53157
Sobic.005G065900	0.2457	1	0.01085	1	0.86625	1	0.2008	0.0067	7.24966	0	-8.28493	-0.401814	-0.23602	-1.95171	3.16983	6.29534
Sobic.005G067300	0.0199	0.06805	0.6313	0.023	0.02	0.0012	0.8435	0.06135	1.27473	-1.2597	-0.605121	3.6433	3.61982	2.24312	-0.0939309	-1.71502
Sobic.005G067500	0.51585	0.36055	0.3144	0.1222	0.13785	0.00255	0.0328	0.2834	0.688838	-1.13269	2.49661	3.7702	4.54288	3.11256	-2.80072	-1.43436
Sobic.005G075600	0.5874	0.98685	0.1749	0.0167	0.0293	0.22285	0.51715	0.64215	0.234791	-0.0087331	0.787849	1.10399	1.25821	0.650467	0.250134	-0.239026
Sobic.005G080600	0.10495	1	0.10125	0.0344	0.0123	1	0.04815	0.0213	4.45299	1.23369	-4.86893	-3.08285	-3.50809	-1.47252	2.54885	3.4502
Sobic.005G082500	0.0061	0.00845	0.3464	0.01835	0.09225	0.01495	0.0068	0.34925	-3.28602	-4.32699	-1.17501	-3.7763	-2.26287	-3.28474	-1.67716	-0.868249
Sobic.005G082700	0.0106	0.0122	0.53925	0.15225	0.69375	0.1543	0.9451	0.07005	-2.06001	1.53322	0.569304	-0.769391	-0.371561	-0.824098	-0.0296035	-1.31306
Sobic.005G084300	0.00045	0.0242	0.3398	0.7508	0.0062	0.02965	0.09995	0.4185	-2.18309	-1.16966	0.586678	-0.143222	-1.76318	-1.27968	-0.721414	0.445278
Sobic.005G086800	0.0468	0.79105	0.8136	0.04275	0.947	0.7702	0.9263	0.9572	7.801	-0.498886	-0.474487	-7.89144	0.105664	0.547552	-0.127917	-0.0244128
Sobic.005G087000	0.0061	0.16585	0.456	0.00115	0.58485	0.0039	0.9649	0.73735	-3.39402	-0.862252	0.481928	-1.52566	-0.315283	-1.69085	0.017222	0.170623
Sobic.005G0910001	0.16745	1	0.07955	0.6846	0.01445	0.59005	0.187	0.01215	1.73739	-0.292022	-3.47599	-0.479705	-2.69446	-0.544966	0.853849	3.01453
Sobic.005G097800	0.4245	0.00155	0.04675	0.33185	0.0645	0.4226	0.36525	0.08825	0.571382	-2.25094	-1.47324	0.539786	-1.23402	-0.523673	0.445194	1.11935
Sobic.005G098700	0.09245	0.069	0.90225	0.9	0.56135	0.0252	0.00075	0.1075	1.69539	-2.20521	0.18127	-0.129617	-0.550214	2.30873	2.15774	2.08318
Sobic.005G099000	0.75125	0.9836	0.32365	0.11125	0.37105	5e-05	5e-05	0.0062	-0.145107	0.0111657	0.540557	-0.71491	-0.510681	4.13854	2.1439	1.61571
Sobic.005G099500	0.0171	0.00165	0.01455	0.0134	0.4009	0.2597	0.76795	0.01235	1.12342	-1.77588	-1.57718	-1.197	0.496205	-0.60823	0.118406	-1.42213
Sobic.005G101500	0.0515	0.0001	0.9114	0.1227	0.0068	0.8279	0.1131	0.4228	-2.05951	-2.98058	-0.157355	-1.24467	-2.83222	-0.230828	-0.932922	0.629617
Sobic.005G101600	0.14725	0.1927	0.6624	0.8709	0.7229	0.02825	0.51045	0.0064	-0.674052	0.66997	0.343974	-0.0731353	0.261984	-1.22561	-0.260309	-1.70019
Sobic.005G101900	0.7072	5e-05	0.0955	0.0598	0.06545	0.02455	0.80065	0.0948	-0.189861	2.22723	1.01845	-0.850626	-1.10765	-1.24707	-0.101071	-0.919648
Sobic.005G103500	0.15225	0.8524	0.32395	0.03485	0.071	0.0251	0.029	0.75455	-0.795791	-0.143967	0.578277	-1.11128	-1.15156	1.8507	1.18832	-0.189635
Sobic.005G105900	0.0681	1	0.11075	0.017	0.0032	1	1	0.31495	6.51887	0	-8.06488	-8.16414	-8.42849	3.14115	0.439131	4.01928
Sobic.005G107900	0.00195	0.1116	0.00165	0.17425	0.21175	0.0006	0.5886	0.01945	1.48337	0.868035	-1.99942	0.607614	-0.727653	-2.52583	-0.249464	-1.35359
Sobic.005G109000	0.57315	0.96405	0.0004	0.6218	0.4936	0.00495	0.98035	0.18385	0.263489	-0.0227373	-2.37698	0.238665	-0.426817	-1.63021	-0.0117715	-0.801632
Sobic.005G110900	0.4776	1	0.1058	0.07675	0.03155	0.3354	0.881	0.0062	-0.922521	-0.172223	-3.08686	-1.86446	-3.02483	-1.05873	0.114583	3.15699
Sobic.005G115600	5e-05	0.0001	0.8408	0.0024	0.013	0.0058	0.00025	0.0003	2.84701	2.65882	0.116547	1.41928	1.51266	1.77683	1.60574	2.07512
Sobic.005G117100	0.9222	0.5623	0.0192	0.00025	0.0025	0.05485	0.39155	0.0046	-0.104215	-0.55656	-3.12357	-4.22679	-3.47956	-3.26903	0.542413	2.59969
Sobic.005G118800	0.00985	0.02555	0.08265	0.40805	0.11335	0.06925	0.175	0.4235	-1.24177	1.16985	1.08622	0.374594	0.997208	-1.06291	-0.563859	-0.42144
Sobic.005G119100	0.0066	0.1538	0.03715	0.27855	0.3201	0.32685	0.04825	0.1239	-1.29997	0.724576	1.3418	0.490847	0.582991	-0.520775	-0.846495	-0.827885
Sobic.005G121800	0.0699	0.02845	0.8334	0.6208	0.03265	0.0539	0.2664	0.529	1.18037	-1.68747	-0.180955	0.335702	1.74014	1.40752	0.631395	-0.426041
Sobic.005G123500	0.34	0.08565	5e-05	0.6958	5e-05	0.00995	0.35075	0.08735	0.491688	-0.950196	-2.58018	0.183956	-2.80802	-1.49985	-0.373767	0.890019
Sobic.005G124500	0.75505	0.23915	0.03515	0.5075	0.3901	0.59235	0.6281	0.04515	0.248216	-0.858411	-2.10635	0.55702	-0.668998	-0.397355	-0.251433	1.34951
Sobic.005G129700	0.2553	1	5e-05	5e-05	0.13205	1	1	0.04405	4.22259	-2.4283	-9.30569	-9.52824	-5.47449	-0.581371	1.23448	2.83516
Sobic.005G131400	0.00085	0.0245	0.33365	0.91765	0.11805	0.0063	5e-05	0.01715	-3.68419	-1.36812	-1.02851	0.0601859	-1.40217	-4.00244	-3.38644	-2.07425
Sobic.005G131600	0.09495	0.10955	0.03995	0.368	0.44065	0.46935	0.0032	0.4755	-0.783504	-0.817315	1.27539	0.416764	0.490361	-0.408044	-1.4029	-0.388317
Sobic.005G131700	0.0015	0.10395	0.92435	0.3843	0.17655	0.28935	0.0066	0.0159	-1.84741	-0.830969	0.0636089	0.401534	-0.967003	-0.629507	-1.20908	-1.40784
Sobic.005G133200	0.2462	0.04555	0.06955	0.01135	0.2066	0.44355	0.21865	0.4937	-0.573958	1.09728	1.25913	1.40002	0.811743	0.447836	-0.582904	-0.39094
Sobic.005G134200	0.0466	1	0.20175	0.03175	0.0301	1	0.0756	0.03295	2.72312	-2.48813	-6.09616	-3.16616	-2.84482	0.051774	2.12483	3.10927
Sobic.005G137000	0.1922	0.93215	0.7869	0.02855	0.2426	0.03725	0.52275	0.2157	-0.585772	-0.0451438	-0.15909	-1.00203	-0.681349	-1.2002	0.255963	-0.642073
Sobic.005G137100	0.00665	0.09325	0.00585	0.0007	0.01535	5e-05	0.2624	0.0796	-1.21997	0.866384	-1.9192	-1.7786	-2.14051	-2.84218	0.449774	-0.991558
Sobic.005G140000	0.1146	1	0.14995	0.1238	0.0015	0.09745	1	0.00085	3.74446	0.226382	-9.64198	-8.77897	-6.89251	-2.5307	-1.26793	5.04713
Sobic.005G149600	0.15255	0.1957	0.174	0.36025	0.80605	0.0038	0.0216	0.01745	0.81974	0.80843	-1.18752	0.5831	-0.158068	-2.2311	0.994515	-1.55084
Sobic.005G152100	0.0074	0.00545	0.25765	0.9199	0.68705	0.02185	0.0068	0.05725	-2.38017	-1.79365	-0.944622	-0.0595578	0.297815	-1.50676	-1.25546	-1.19778
Sobic.005G156500	0.00125	0.26325	0.01175	0.7948	0.8274	0.3392	0.069	0.31015	3.05462	-1.195	-3.31445	-0.219733	0.181547	-0.756887	0.950495	0.906332
Sobic.005G158000	0.4843	0.3538	0.07325	0.00785	0.0196	0.0087	0.0169	0.00505	0.998151	-1.0534	-3.67441	-3.3173	-1.90508	-3.64609	2.02411	2.67925
Sobic.005G161100	0.0154	0.0061	0.35055	0.44935	0.4412	0.0065	0.01795	0.0044	-1.1791	1.67426	-0.557905	-0.351151	-0.446505	-1.62745	1.02124	1.61257
Sobic.005G162000	0.088	0.0003	0.13545	0.65655	0.04385	0.3524	0.10955	0.2899	-1.51473	-2.19565	1.30653	0.194731	1.2706	-0.504044	-0.748207	-0.605684
Sobic.005G166500	0.03865	0.0705	0.4573	0.07545	0.0282	0.1081	0.40385	0.8976	-1.55652	1.02927	-0.573007	-0.996006	-1.50717	-1.10435	-0.403744	0.0792878
Sobic.005G166700	0.3021	0.762	0.4599	0.04535	0.29315	0.0047	0.3512	0.78495	0.905231	-0.296086	-1.01443	2.81716	1.02976	2.41774	0.497028	0.226325
Sobic.005G167200	0.84445	0.03695	0.1096	1	0.1337	0.0059	0.0251	0.02545	-0.338324	-2.52894	-2.60159	0.307048	-2.78945	-3.22776	-2.1628	-2.99232
Sobic.005G168400	0.0353	1	0.048	0.05385	0.0049	1	0.18825	0.0162	3.00972	-1.75755	-4.56762	-2.72123	-4.60093	-1.10153	1.06144	4.14529
Sobic.005G169100	0.4503	0.03975	0.2316	0.78235	0.1512	0.7112	0.1097	0.0078	0.477948	-1.41829	-1.47046	-0.196409	1.28051	0.213641	-0.66609	-1.75775
Sobic.005G169200	0.34255	0.0001	0.8355	0.0315	5e-05	0.12305	0.24215	0.001	-0.457481	-2.25366	-0.154175	-0.991232	-4.07638	-0.884468	-0.513047	-2.3685
Sobic.005G169400	0.38955	5e-05	0.1212	0.0013	5e-05	0.1212	0.0003	0.06225	0.447198	-3.01639	-1.07469	-3.05266	-4.57213	-1.35381	-1.65666	-1.00821
Sobic.005G169700	0.0097	0.0975	0.43375	0.1286	0.69385	0.01085	0.5645	0.0112	-1.54943	1.02117	0.527567	-0.778707	0.273455	-1.86366	0.247907	-1.55822
Sobic.005G171300	0.0104	0.27015	0.0434	0.1676	0.9672	0.40325	0.05805	0.1004	-1.34803	0.556559	1.50827	0.640517	0.0268709	-0.460082	-0.811832	-0.939726
Sobic.005G175500	0.0021	0.28685	0.09415	0.2266	0.3441	0.0489	0.02705	0.38765	-1.44798	0.537341	0.969418	0.550992	0.555965	-1.07683	-0.896205	-0.446682
Sobic.005G175600	0.00675	0.12855	0.2972	0.088	0.575	0.03835	0.1265	0.8451	-1.30584	-0.799844	0.588616	0.773223	0.328699	-1.17646	-0.58906	0.098961
Sobic.005G175900	0.09555	0.5372	0.221	0.0079	0.00715	0.00235	0.1746	0.28675	0.99291	-0.392475	1.0607	1.74273	2.52637	1.86074	0.553237	0.646267
Sobic.005G177500	0.92485	5e-05	0.00485	0.91055	0.7963	0.0003	0.2333	0.021	0.0470017	-2.89346	2.74998	0.0542906	-0.172215	2.37195	0.489469	1.55325
Sobic.005G177600	0.62035	0.00245	0.2788	0.17535	0.03705	0.00105	0.2195	0.6936	0.283869	-1.80594	-0.828909	-0.783311	-1.33481	2.46126	0.569511	-0.230428
Sobic.005G180500	0.49265	0.0054	0.63955	0.03875	0.0073	0.0124	0.052	0.13445	0.335582	-2.18464	0.423044	1.16183	2.67975	1.40509	-0.801987	-0.831756
Sobic.005G182900	0.11345	0.68655	0.2687	0.0746	0.04835	0.0059	0.1319	0.75125	1.16588	-0.368557	1.09045	1.47445	2.12005	2.11035	0.672152	0.230159
Sobic.005G183100	0.03225	0.38885	0.0432	0.57905	0.12315	0.00225	0.04335	0.05785	1.41502	-0.641849	-4.68161	-0.637153	-1.3912	-2.9666	0.933196	-1.53608
Sobic.005G186100	0.492	0.02425	5e-05	5e-05	5e-05	5e-05	0.4128	0.84845	0.347381	1.50585	-3.43994	-2.48036	-3.4775	-6.3022	-0.476529	0.102022
Sobic.005G186200	0.89535	0.30065	0.01075	0.91405	0.0257	0.0001	0.3305	0.31215	0.0695844	0.724151	-1.58171	-0.0503582	-1.43892	-3.82482	0.382223	-0.528515
Sobic.005G186400	0.40295	0.4945	0.03895	0.0054	0.05485	0.0021	0.1971	0.1163	0.698277	0.409101	-1.67047	-1.7762	-1.27118	-2.4172	0.590495	-0.974505
Sobic.005G186500	0.4579	0.0141	0.35	0.0123	0.02755	0.20015	1	0.31405	0.727656	2.03102	-0.85578	-2.15465	-3.31762	-1.41814	-1.2092	1.2775
Sobic.005G186800	0.01005	0.5955	0.5068	0.00085	0.33215	0.3395	0.5664	0.0078	-1.25482	-0.275768	-0.438544	-1.87563	-0.66994	-0.540063	-0.245651	-2.29955
Sobic.005G190800	0.07995	0.03705	0.5847	0.10485	0.88965	0.0263	0.50545	0.2718	-2.29248	1.53289	0.744575	-1.1308	0.135881	-2.26315	0.567077	-1.19478
Sobic.005G202300	0.0074	0.93425	0.57725	0.1224	0.08425	0.0101	0.00145	0.58575	3.06477	-0.0753239	-0.961912	4.80049	3.76688	2.08624	1.99543	0.584747
Sobic.005G202700	0.6105	0.5195	0.2808	0.77145	0.89215	0.0296	0.4536	0.02145	0.393622	0.451337	-1.30621	-0.241896	0.134194	-1.85799	0.388183	-2.49198
Sobic.005G206000	5e-05	1	5e-05	5e-05	0.13205	1	0.0627	0.01915	10.9679	0	-13.0355	-11.2956	-6.28602	3.85178	-2.27568	4.03754
Sobic.005G206500	0.51855	0.00395	0.4004	0.4201	0.19915	0.00085	0.2443	0.27545	0.290208	1.56486	0.50764	-0.367397	0.825947	-2.10268	-0.490886	-0.641843
Sobic.005G206600	0.2051	0.1974	0.00045	0.3184	0.7457	5e-05	0.2562	0.03875	0.559325	-0.671861	-2.73804	-0.459776	0.185239	-3.32343	-0.457004	-1.10998
Sobic.005G212700	0.06605	0.01745	0.19695	0.00015	0.10925	0.02975	0.00985	0.74205	-1.70156	-1.47246	-1.31143	-4.25213	-1.67182	-1.57933	-1.23691	-0.277258
Sobic.005G215300	0.04875	0.3423	0.004	0.00145	0.79395	0.0156	0.03725	0.25525	-0.988237	-0.477377	2.26432	1.92898	0.188089	1.4138	-0.874726	-0.62851
Sobic.005G215400	0.0006	0.0071	0.0294	0.00875	0.004	0.01695	0.40825	0.00445	2.00568	-2.0949	-6.06143	-5.32472	-3.78464	-3.22129	-0.495609	3.58147
Sobic.005G215500	0.8325	0.0259	0.18115	0.00885	0.046	0.0769	0.6351	0.21735	-0.144241	1.6706	-1.64025	-3.18679	-2.52356	-1.68761	0.436954	-1.55896
Sobic.005G215700	0.62765	0.5094	0.0804	0.00125	0.0264	0.01365	0.38475	0.06375	-0.277202	0.399082	-1.7444	-3.47828	-3.08367	-2.57435	0.599594	-2.56726
Sobic.005G215900	0.3779	0.1746	0.01245	5e-05	0.0015	0.10565	0.05575	0.469	0.451499	-0.750589	-2.11196	-2.29181	-3.07286	-1.15653	-1.10106	-0.421725
Sobic.005G218200	0.07565	0.39045	0.16655	0.123	0.021	0.89375	0.77505	0.00445	2.41586	-0.563313	-1.24801	-0.879069	-1.72731	-0.112995	-0.218078	2.94894
Sobic.005G218600	0.04635	0.82785	0.5481	0.3736	0.09715	0.53405	0.16005	0.0095	1.61712	-0.126904	-0.480205	-0.471562	-1.1026	0.442137	0.905982	1.9695
Sobic.005G219000	0.15605	0.2151	0.08865	0.4394	0.12265	0.00215	0.0471	0.01565	1.43692	1.96149	3.46563	0.971915	2.08829	3.65985	1.60353	3.92578
Sobic.005G220300	5e-05	1	5e-05	1	0.9279	5e-05	0.10095	0.7438	10.2703	-5.5195	-9.03397	0.150394	-0.122082	6.64225	6.18228	0.41146
Sobic.005G223700	0.03625	0.6727	0.35075	0.11445	0.22155	0.01185	0.5031	0.6466	1.5438	0.344709	1.00726	1.26356	1.57621	2.00324	0.347528	0.408097
Sobic.005G224300	0.08675	0.6103	0.1046	0.65985	0.88565	0.00235	0.0198	0.00455	1.25027	0.291694	-1.92368	0.304715	0.145842	-2.13541	-1.08562	-1.76316
Sobic.005G224500	0.8956	0.00015	0.23835	0.00065	0.0013	0.13095	0.8028	0.33165	-0.0573725	-2.66708	-0.656421	-1.5759	-2.15892	0.880033	-0.111058	0.51897
Sobic.005G226100	0.58185	0.1431	0.6441	0.00665	0.12355	0.00435	0.5986	0.32115	0.284363	1.01603	0.449837	2.45539	1.37777	2.11299	-0.305264	-1.0062
Sobic.005G228900	0.1931	0.8496	0.00895	0.18015	0.0332	0.12575	0.01335	0.3695	0.566604	0.0988239	-1.70894	-0.665581	-1.31047	0.857345	1.05348	0.504937
Sobic.005G231500	0.00215	0.38	0.6652	0.0241	0.6256	0.0033	0.17135	0.72125	-1.99494	-0.442996	0.264599	-1.04962	0.278282	-1.69725	-0.548968	-0.187238
Sobic.006G001000	0.01415	5e-05	0.5387	0.6655	0.98325	0.0015	0.0001	0.0003	-1.27983	3.67573	-0.379731	0.212877	-0.013012	-2.24258	1.61744	-2.16264
Sobic.006G003000	0.2614	0.04965	0.0378	0.61895	0.1175	0.00465	0.1916	0.28835	-0.687073	-1.56386	-2.25335	-0.358648	-1.27733	2.1077	-0.616416	0.747285
Sobic.006G005400	0.0175	0.0477	0.0027	0.19495	0.0053	0.21825	0.6397	0.0792	1.23915	1.23956	-2.06574	-0.827453	-1.97043	0.738824	0.282804	1.04605
Sobic.006G005500	0.02535	0.0698	0.88205	0.09205	0.20245	0.00495	0.02275	0.1904	1.87826	1.83548	0.15272	1.74755	1.28567	2.72609	1.89716	0.919354
Sobic.006G005600	0.1346	0.0229	0.83075	0.3997	0.26955	0.00075	0.1617	0.5035	-1.52911	1.41283	0.185762	-0.53333	-0.990735	-2.5038	-0.752472	-0.549733
Sobic.006G007100	0.00315	0.06515	0.54145	0.47005	0.97885	0.00015	0.10335	0.00565	1.91546	-1.05521	0.413526	0.377446	-0.0173106	2.45944	0.739697	1.83074
Sobic.006G008700	0.09235	0.03975	0.3147	0.0926	0.04205	0.01095	0.1123	0.38485	-0.873087	1.10056	-0.724746	-0.954192	-1.81961	-2.1173	-0.910677	0.603634
Sobic.006G009700	0.2142	1	0.0002	0.1631	0.04805	0.26605	0.0729	0.3635	3.18165	-2.18858	-8.91616	-2.97443	-2.5851	-1.76146	2.22894	-0.957784
Sobic.006G010100	0.68955	0.00485	0.1339	5e-05	0.7421	0.2246	1	1	-0.266547	-3.52433	-3.87385	-7.48501	0.543131	-4.38514	3.53284	-2.11437
Sobic.006G011100	0.0499	1	0.41665	0.3587	0.9453	0.32375	0.00245	0.8843	-6.70715	5.82963	2.04294	-1.79325	0.125013	-2.76887	-7.52231	-0.218559
Sobic.006G011400	5e-05	0.0049	0.0548	0.00895	0.70225	0.20515	0.3235	0.57165	-2.622	-1.67696	1.41228	1.47993	-0.279155	0.671706	0.392491	-0.317359
Sobic.006G013300	0.014	0.1831	0.0129	0.0665	0.0062	0.91025	0.47	0.03445	1.94013	-1.15369	-2.61422	-1.37779	-1.99333	-0.0818391	0.327668	1.44013
Sobic.006G014400	0.24615	1	5e-05	0.10135	0.0036	1	1	0.00575	5.00017	0	-9.87086	-5.4844	-4.95544	-0.338936	1.4607	5.88362
Sobic.006G014500	1	1	0.08065	0.3083	0.0059	0.19245	0.49235	0.0298	2.18096	-1.00141	-3.53716	-2.03273	-4.18318	-1.96359	-0.848191	3.30169
Sobic.006G014900	0.02225	0.4175	0.10185	0.0585	0.5268	0.03485	0.01185	0.3412	-2.12547	-0.460107	1.67801	-0.983642	0.486563	-1.42023	-1.52319	0.640284
Sobic.006G018100	5e-05	0.00185	0.08625	0.0166	0.0998	0.1949	0.00025	0.2341	-4.16869	-2.77093	1.00411	1.16958	-1.0066	-0.781596	-1.95386	-0.747913
Sobic.006G025900	5e-05	0.04515	0.00015	0.0001	5e-05	0.41245	0.03175	0.05745	-2.12188	1.02042	-2.23493	-1.96263	-2.62879	-0.428726	-0.848075	1.00913
Sobic.006G026000	0.91405	0.01905	0.5384	0.02	0.42655	0.7009	0.72845	0.86965	0.0470459	1.27693	-0.336155	-1.05563	-0.453337	0.209145	0.148262	-0.0828131
Sobic.006G026400	0.22925	0.284	0.04645	0.12975	0.6446	0.4694	0.45695	0.0087	-0.686576	-0.552827	1.49097	-0.688571	0.278109	-0.377588	-0.290464	-1.46642
Sobic.006G030800	5e-05	5e-05	0.47725	0.0006	0.00245	5e-05	0.00015	0.0006	3.50163	3.23321	0.470323	1.72758	1.89218	2.38514	1.61671	1.98615
Sobic.006G031900	1	1	5e-05	0.2424	5e-05	1	1	0.205	2.93167	0	-8.28831	-6.56133	-9.22535	0	0.405713	6.34801
Sobic.006G032700	0.0258	0.6075	0.9575	0.0072	0.0154	0.01205	0.0001	0.82685	-1.11468	0.299032	-0.0405183	-1.74194	-1.9403	1.87441	1.76601	-0.142505
Sobic.006G034200	1	1	0.14935	0.02395	0.01775	0.4886	1	0.02875	0.921598	-0.342301	-2.4588	-3.46991	-3.23445	-0.807975	0.226546	3.14604
Sobic.006G037300	0.286	0.0303	0.03245	0.00035	0.0019	0.95815	0.4344	0.0034	-0.730441	1.76039	-2.35397	-2.76448	-2.84847	0.0402545	-0.503476	2.55593
Sobic.006G043800	0.1533	0.0009	0.04325	0.33035	0.1143	0.89805	0.40185	0.01835	-0.678927	1.88353	1.53034	0.428628	1.06429	-0.0671833	-0.334621	-1.34652
Sobic.006G046100	0.10355	0.02735	0.9816	0.9089	0.41	0.08755	0.6206	0.0301	1.05915	1.42171	0.0168494	-0.0694536	-0.638489	1.23713	0.241666	1.55016
Sobic.006G051100	0.2075	0.09725	0.47575	0.24675	0.0403	0.54405	0.73555	0.01705	1.27979	-3.75873	-1.34998	1.50067	2.72879	0.422173	-0.163078	-3.63441
Sobic.006G053000	0.39755	0.48785	0.01135	0.0497	0.02155	0.68855	0.01145	0.9824	0.595973	-0.476667	-2.08711	-1.15693	-1.6282	0.249135	1.1399	0.0118732
Sobic.006G054200	0.12885	0.4659	0.1493	0.01605	0.005	0.14045	0.4187	0.3834	0.659316	-0.35779	0.843042	1.16838	1.8508	0.804416	-0.31664	-0.447912
Sobic.006G054700	0.96315	0.04555	0.6396	0.90715	0.60125	0.03115	0.40885	0.456	-0.0213894	1.1271	-0.343599	0.0620641	-0.337982	-1.40226	0.358872	-0.428477
Sobic.006G055000	0.03975	0.029	0.3806	0.23585	0.55745	0.29085	0.06405	0.478	-1.84966	1.5683	0.805807	0.776925	0.5072	-0.722299	-1.19646	-0.463345
Sobic.006G057300	0.06605	0.35805	0.03115	0.10855	0.5717	0.00635	0.25315	0.42535	0.873395	0.483426	-1.4322	-0.77868	0.324677	-1.58487	0.486983	-0.482209
Sobic.006G058000	0.27845	1	0.06885	0.0923	0.0037	0.12365	0.91515	0.00595	2.27707	-2.93185	-4.60763	-4.55576	-4.80888	-1.75887	0.120747	5.37702
Sobic.006G060500	0.0445	0.13375	0.044	0.00035	0.00135	0.0769	0.03415	0.0721	-2.12559	-1.10835	-2.1588	-3.24902	-4.02335	-2.08737	-1.58473	1.10632
Sobic.006G060700	0.0061	0.1116	0.2205	0.0185	0.3165	0.0021	0.31325	0.36575	-2.09912	0.882824	0.909134	-1.18898	-0.624242	-2.17124	-0.470497	-0.49152
Sobic.006G060800	0.00225	0.72635	0.1387	0.2604	0.96255	0.008	0.0007	0.7176	-1.68288	-0.175774	0.900381	-0.504377	0.0301043	-1.55634	-1.87016	-0.202174
Sobic.006G060900	0.0413	0.2302	0.0387	0.09525	0.0009	0.08905	0.5356	0.00205	1.91548	-1.39798	-5.66077	-2.18826	-3.98762	-1.63323	0.377691	2.88146
Sobic.006G062900	0.6209	0.65735	0.2349	0.01085	0.3291	0.70005	0.00735	0.67135	0.220109	-0.225265	-0.727725	-1.25338	-0.611311	-0.209161	-1.20356	-0.251444
Sobic.006G064100	0.65725	0.03855	0.5667	0.17955	0.1037	0.18115	0.313	0.01925	0.19173	1.21493	0.312351	0.618261	0.978692	0.748104	0.414153	1.31575
Sobic.006G064400	0.73475	0.02975	0.8827	0.19465	0.01515	0.03715	0.14675	0.32435	-0.164209	-1.44454	-0.161998	0.82049	2.58644	1.13352	-0.665345	-0.707558
Sobic.006G0654001	0.0861	1	0.0192	0.3977	0.2516	0.39575	0.04975	0.41185	7.06942	-5.35644	-8.89147	-2.85867	-4.39143	-2.00911	7.16889	2.72715
Sobic.006G066500	0.7266	0.0055	0.217	0.39655	0.78965	0.0334	0.01345	0.03465	0.179038	1.85191	-0.816872	0.492951	0.164888	-1.36255	1.03911	-1.3465
Sobic.006G066800	0.4438	0.00155	0.113	0.3002	0.11745	5e-05	0.9802	0.01565	-0.452165	-1.93519	-1.05612	-0.48765	-0.908885	-2.95985	0.00988206	1.30316
Sobic.006G068800	0.85895	0.2847	0.65835	0.2234	0.0058	0.4274	0.80905	0.02715	-0.0803656	0.535766	0.306007	0.576764	1.81959	-0.424461	-0.0953832	-1.21909
Sobic.006G070600	0.0059	0.10795	0.1804	0.22495	0.8424	0.51135	0.6975	5e-05	-1.2816	0.844477	0.744142	-0.537831	0.116482	-0.351432	0.150668	-2.30066
Sobic.006G071400	0.25705	0.0467	0.0068	0.07065	0.1808	0.74045	0.5935	0.3018	0.564892	-1.35464	-2.70399	-0.952544	-0.845579	0.191737	-0.220507	0.610869
Sobic.006G071700	0.00905	0.907	0.0117	0.0168	0.01535	0.85265	0.6668	0.1677	-1.24594	0.0643103	1.64835	1.15397	1.46647	-0.104646	-0.184017	-0.773396
Sobic.006G073400	0.43315	0.24465	0.5562	0.0084	0.03305	0.22085	0.7487	0.0956	-0.863629	-0.772029	-0.613252	-2.69967	-2.28473	-1.03729	0.197625	1.21787
Sobic.006G073500	0.04505	0.8609	0.80305	0.01325	0.0908	0.0102	0.74915	0.3662	-2.87368	-0.124346	-0.208996	-1.47552	-1.01676	-1.89589	0.147724	0.511309
Sobic.006G074200	0.0078	0.0605	0.0239	0.42565	0.0251	0.02	0.20175	0.26295	1.85459	1.66009	-3.18976	-0.621868	-1.42991	1.68944	0.561751	0.747296
Sobic.006G075000	0.00605	0.00075	0.00785	0.0267	0.02275	0.00385	0.01295	0.8131	1.46456	1.9986	-1.56375	-1.00713	-1.38554	-1.68537	1.02869	-0.119165
Sobic.006G076000	5e-05	0.04345	5e-05	5e-05	5e-05	0.13455	0.0111	5e-05	3.58784	-1.50338	-5.15708	-3.53597	-4.35274	0.95024	1.20249	3.26043
Sobic.006G076400	0.0561	0.2774	0.06805	0.031	0.05535	0.79015	0.0498	0.01605	2.74128	-2.68262	-5.06794	-3.19073	-2.57196	0.439579	1.57776	3.74255
Sobic.006G078400	0.0001	0.1921	0.43985	0.27975	0.06165	0.0292	0.006	0.00105	-1.92964	-0.695928	0.451732	0.483021	-1.0978	-1.21097	-1.14845	-1.81058
Sobic.006G078500	0.01205	0.07735	0.3797	0.01095	0.56965	0.0167	0.8385	0.56195	-1.20827	-0.912664	0.49176	-1.18554	-0.326388	-1.40735	0.0796569	0.29785
Sobic.006G079300	0.0088	1	0.0802	0.13355	0.1363	0.5059	0.017	0.5034	6.03716	-1.19799	-3.50961	4.12115	1.54605	0.590573	1.12531	-0.909362
Sobic.006G080800	0.0404	0.41165	0.324	0.05325	0.2331	0.1412	0.54365	0.04355	-1.12478	-0.431125	0.764942	-1.02301	0.95165	-0.80484	-0.248898	-1.55428
Sobic.006G081800	0.1635	0.00395	0.24635	0.2804	0.1297	0.0232	0.3586	0.0944	2.83002	-9.43775	-5.90459	-1.947	-3.03173	8.78162	1.07405	2.20813
Sobic.006G085300	0.04725	0.6748	0.95125	0.5854	0.42285	0.03185	0.7283	0.35265	-0.954283	0.210726	0.0332245	-0.233296	-0.464137	-1.18119	-0.13859	0.478671
Sobic.006G089300	0.60425	0.00355	0.0087	0.76685	0.1506	0.6334	0.01475	0.06115	-0.225795	1.80048	-2.09637	-0.167404	-0.952951	-0.295078	1.34413	1.41098
Sobic.006G097900	5e-05	1	0.14995	0.09845	0.0777	1	0.09365	5e-05	7.49322	3.39946	-4.81083	-4.21458	-4.16794	0	2.92814	8.58102
Sobic.006G101100	0.25605	0.0106	0.00375	0.0374	0.3478	0.07135	0.0219	0.28125	0.609244	-2.83579	-4.15604	-2.22416	1.16538	-1.76163	-3.26308	-1.13029
Sobic.006G101200	0.78995	0.03375	0.02155	0.83185	0.1488	0.0075	0.6368	0.0006	-0.114033	-1.12838	-1.639	0.101018	0.860837	-1.5342	-0.182943	-1.94609
Sobic.006G102800	0.25005	0.00595	0.3635	0.4919	0.9805	0.0221	5e-05	0.0038	0.667877	3.26556	-0.807914	0.439369	0.0147966	-1.55727	2.343	-2.87875
Sobic.006G102900	0.04345	0.77445	0.0107	0.01805	0.0177	0.2846	0.0416	0.04005	1.33405	-0.187529	-2.4233	-1.49461	-1.89201	0.702464	0.990426	1.351
Sobic.006G103000	0.00205	0.8806	0.218	0.21985	0.0246	0.00785	0.04815	0.0471	2.14867	0.109908	-1.54551	1.1503	2.99501	1.97447	1.1652	2.16313
Sobic.006G105600	0.01155	1	0.08345	0.0105	0.00025	1	0.0372	0.001	4.91284	-2.93242	-6.94262	-4.60454	-4.15149	0.229711	1.41062	3.28115
Sobic.006G105900	0.00025	0.56895	0.4795	0.0175	0.43245	0.00045	0.33575	0.8845	-2.21878	-0.307505	0.440257	-1.13228	-0.461388	-2.1455	-0.405338	0.0840316
Sobic.006G106700	0.25905	0.04225	0.20965	0.1551	0.19545	0.79255	0.83175	0.0352	1.00404	-2.06869	-2.22279	-1.78533	-1.37514	-0.27286	-0.170123	2.21537
Sobic.006G106800	5e-05	0.00105	0.481	0.04325	0.01985	0.0057	0.0177	0.24425	2.47145	1.893	0.59655	1.0658	1.82242	1.62843	1.02157	0.689619
Sobic.006G106900	0.01565	1	0.4075	0.1501	0.142	0.31325	0.02325	0.2335	3.95447	-0.998637	-1.84306	3.29797	1.93426	1.17514	2.15796	-2.76718
Sobic.006G108300	0.0185	0.01645	0.08125	0.0344	0.45805	0.6862	0.0358	0.5995	1.79943	-2.51401	-2.03216	2.32786	0.457026	0.240362	-0.855793	-0.374055
Sobic.006G109100	0.04615	0.96775	0.0634	0.23735	0.1516	0.00315	0.23325	0.18145	-1.48397	-0.0218708	-1.89891	-0.965377	-1.4024	-2.85292	-0.77586	1.09069
Sobic.006G113000	0.83055	0.63135	0.09685	0.0037	0.06	0.0013	0.6357	0.06505	0.122629	0.278946	1.47268	1.64233	1.70452	2.17902	-0.239304	-1.49954
Sobic.006G113900	0.00025	0.93505	0.39625	0.70915	0.51125	0.0008	0.06215	0.06075	-1.77108	0.0449525	0.483248	-0.169249	-0.382947	-2.05148	-0.874678	-1.04327
Sobic.006G114200	0.14365	0.0028	0.6979	0.2878	0.70915	0.20085	0.04675	0.028	-0.900203	-1.80113	-0.303976	-0.551313	-0.354871	-0.938536	-1.08952	-1.98933
Sobic.006G117500	0.0036	1	0.00025	5e-05	0.0589	1	0.15665	0.03125	7.10385	-2.57088	-8.40592	-9.3601	-4.82802	-5.01699	2.4512	3.10655
Sobic.006G120900	0.0114	0.03365	0.5203	0.307	0.96755	0.10755	0.78005	0.3411	1.31978	1.20796	-0.511054	0.530861	0.028909	0.980079	-0.130465	0.607093
Sobic.006G121200	0.5314	5e-05	0.96295	0.1232	0.0256	0.4279	0.0014	0.1247	0.467126	3.38084	-0.0579143	1.0634	1.80852	0.541052	2.11539	1.23637
Sobic.006G121600	0.0016	0.03655	0.93135	0.0739	0.08225	0.00375	5e-05	0.46525	-1.88548	-1.12228	0.0519138	-0.83867	-1.39052	-1.98545	-2.42922	0.400598
Sobic.006G122800	0.0091	0.7221	0.83715	0.1102	0.2792	0.0352	0.294	0.70055	2.53734	-0.401276	-0.272968	2.09871	1.32387	2.57485	1.01221	-0.577866
Sobic.006G125800	0.00635	0.00035	0.01055	0.04665	0.79765	0.0001	0.7373	0.1754	-1.35508	-2.13685	2.48544	-1.00478	0.16454	2.37105	0.134995	-0.813783
Sobic.006G127100	0.1044	0.0049	0.4423	0.01155	0.00705	0.3864	0.4952	0.2079	0.798079	-2.02259	-0.556163	1.59644	2.09774	0.468427	0.270378	-0.708633
Sobic.006G127900	0.36415	0.3768	0.76445	0.3752	0.91535	0.00265	0.0004	0.07215	0.891533	0.832144	0.40148	0.847068	0.137442	3.53891	4.48991	1.63957
Sobic.006G131900	0.57925	0.6823	0.03675	0.122	0.02285	0.8187	0.28915	0.052	0.264901	-0.23757	-1.87301	-0.861469	-1.98138	0.146939	0.553554	1.27161
Sobic.006G132200	0.2286	1	0.14995	0.2424	0.0019	0.844	1	0.012	3.6038	1.24107	-8.55644	-11.1467	-7.31696	0.182239	0.417663	7.56605
Sobic.006G132400	0.72145	5e-05	0.00085	5e-05	5e-05	0.72475	0.0472	0.0053	-0.159073	-3.42185	-3.04428	-2.83563	-3.46499	-0.192911	-0.804213	-1.57393
Sobic.006G132500	0.0038	5e-05	0.52055	0.056	0.0011	0.7586	0.18155	0.0089	1.9097	-2.89517	-0.658265	-1.0891	-3.72524	0.225474	-0.868114	-1.92195
Sobic.006G132700	0.7721	0.00975	0.2748	0.5814	0.0358	0.225	0.1628	0.18985	-0.421308	-4.22466	-1.88051	-0.838573	-2.76536	-3.95356	-1.36008	-1.37633
Sobic.006G133600	0.20455	0.24275	0.0297	0.0706	0.0363	0.4677	0.7526	0.65295	0.789326	-0.80484	-1.96457	-1.0935	-1.43784	0.449174	0.146585	0.286448
Sobic.006G134000	0.0042	1	0.01085	0.04695	0.11315	1	0.61245	0.25765	7.31975	-3.49215	-8.35909	-5.97306	-4.36382	3.76266	0.692112	4.03479
Sobic.006G134200	0.039	1	0.07415	0.0223	0.01665	0.29425	0.0986	0.0265	3.05158	-0.653389	-3.64684	-3.53782	-2.45796	-1.25473	1.06473	3.22832
Sobic.006G134900	0.0231	0.17685	0.09825	0.035	0.0366	0.9365	0.0725	0.03175	2.05211	-1.31781	-2.09683	-2.4549	-1.87425	-0.0752239	1.04547	2.00422
Sobic.006G138200	0.0395	0.0189	0.7183	0.1501	0.3758	0.7753	0.10085	0.7226	0.939668	1.22169	-0.239002	0.705962	0.533777	-0.154648	-0.653777	0.19137
Sobic.006G139300	0.01235	0.0081	0.3449	0.42535	0.90445	0.0387	0.5047	0.1959	-2.99514	2.90727	1.01065	0.602699	-0.121361	-2.49698	0.396698	-0.953847
Sobic.006G139500	0.0597	0.0094	0.3848	0.89465	0.225	0.0293	0.0712	0.0376	1.40778	2.18286	-0.740449	0.0896115	-0.818699	-1.74086	0.846845	1.35497
Sobic.006G141400	0.4456	0.92875	0.96915	0.1476	0.2409	0.0486	0.10805	0.04955	-0.396794	0.048209	-0.0254086	0.712877	0.761562	1.1063	-0.65174	-1.06392
Sobic.006G146000	0.00475	0.4216	0.36695	0.6451	0.07295	0.02965	0.1728	0.142	-1.92754	0.44402	0.611593	-0.208659	1.07436	-1.22621	-0.552222	-0.779741
Sobic.006G146100	0.9623	0.7435	0.58945	0.1266	0.3623	0.7378	0.03745	0.00555	0.0198336	-0.16805	-0.30893	-0.694773	0.529185	-0.179299	-0.847535	-1.59302
Sobic.006G146200	0.59885	0.2391	0.11215	0.0151	0.0462	0.139	0.3659	0.59965	-0.67466	-4.13795	-3.19194	-4.21467	-2.59802	-2.15624	-0.91879	0.505596
Sobic.006G147500	0.9111	1	0.0917	0.0461	0.0117	0.0543	0.46	0.014	0.157908	0.288929	-3.41898	-2.80377	-3.79391	-3.32476	0.699397	2.93293
Sobic.006G147700	0.1159	0.04765	0.05605	0.5779	0.4465	0.3518	0.00015	0.7574	0.69253	1.01857	1.21744	-0.276638	0.550551	0.517922	1.79108	-0.192317
Sobic.006G147900	0.002	1	0.0002	0.1523	0.0922	1	0.78145	0.13975	7.94744	3.65507	-9.39816	-3.13687	-4.07316	-0.0382357	-0.370787	4.62988
Sobic.006G148400	0.1972	0.02875	0.22205	0.02645	0.24195	0.82545	0.0964	0.43675	-0.678358	-1.18954	0.863886	1.13355	0.782916	-0.122191	-0.759901	-0.439702
Sobic.006G149400	0.97885	0.0274	0.06675	0.6283	0.1617	0.00985	0.1096	0.04345	0.0134942	1.5332	-1.36373	0.311935	-0.992662	-2.06261	0.706949	-1.25253
Sobic.006G150100	0.0032	0.16315	0.20075	0.2121	0.03385	0.0415	0.01625	0.8441	1.39769	-0.70109	-0.723039	0.559942	1.2627	1.1741	1.01519	-0.0971296
Sobic.006G153100	0.081	0.7896	0.3766	0.7766	0.13655	0.02525	0.024	0.1753	0.931627	-0.170494	-0.94963	-0.180602	1.09973	1.45427	1.04549	-0.952776
Sobic.006G157900	0.10645	0.8055	0.10105	0.01635	0.01845	0.6428	0.4316	0.12135	2.11833	0.271679	-3.14787	-2.6997	-3.30857	-0.496646	0.727296	1.39499
Sobic.006G158700	0.0093	0.3044	0.07205	0.5182	0.082	0.0226	0.2154	0.02275	-1.56457	0.534106	1.38339	-0.292872	1.11758	-1.29467	-0.509867	-1.33029
Sobic.006G159100	0.318	0.9616	0.0102	0.81155	0.9388	0.0389	0.75815	0.20485	-0.448714	0.0256503	-2.2846	-0.142025	0.0556462	-1.19765	0.141984	-0.957547
Sobic.006G160700	0.26775	0.00965	0.8863	0.0532	0.86655	0.04655	0.1202	0.74655	-0.477912	1.41724	0.0817873	-0.899951	-0.0972311	-1.09286	-0.630315	-0.177016
Sobic.006G161800	0.97425	0.00585	0.07785	0.0141	0.1561	0.3459	0.23385	0.66545	0.0234623	-1.70121	-1.55898	-1.33244	-1.08219	0.600993	0.538067	0.290117
Sobic.006G167400	0.91595	0.04215	0.9378	0.3085	0.5393	0.02865	0.03465	0.0186	-0.121147	1.51407	-0.107578	0.840944	0.515507	2.2564	1.56841	1.91742
Sobic.006G170600	5e-05	0.33425	0.00025	0.16035	0.0619	0.0067	0.0051	0.37905	3.35942	-0.965154	-4.47537	0.907339	-1.09021	1.75165	1.19727	0.556619
Sobic.006G172600	0.2457	1	5e-05	1	0.2079	1	0.0143	1	7.40193	0	-10.5029	-1.35119	-2.59684	-5.45375	2.08742	0.674914
Sobic.006G175500	0.11965	0.01205	0.02275	0.0956	0.01385	5e-05	0.27945	0.001	-0.695292	1.30882	1.51435	-0.750127	1.52051	-2.99843	-0.418713	-1.87255
Sobic.006G177800	0.33105	0.035	0.8325	0.04385	0.9242	0.284	0.1084	0.00995	0.753866	1.70213	-0.176221	-2.29437	0.0827442	-0.961991	0.832931	2.49568
Sobic.006G182000	0.07835	0.548	0.0031	0.6296	0.0296	0.0367	0.0024	0.03915	1.20111	-0.393094	-2.76407	-0.316207	-1.50423	1.44949	1.3386	1.31903
Sobic.006G185300	0.0269	0.2432	0.8399	0.8937	0.5282	0.11995	0.024	0.57515	-2.37043	0.881646	0.305917	0.133922	-0.863773	-1.56545	-2.40965	-0.754944
Sobic.006G187000	0.01655	1	0.09425	0.07515	0.00725	1	0.27885	0.01265	3.96513	-0.963456	-3.31139	-2.46863	-3.07931	0.256134	0.687736	4.03096
Sobic.006G187900	0.9386	0.04605	0.0048	0.01435	0.4886	0.15155	0.45105	0.132	0.0385756	-1.0528	-2.16027	-1.32101	0.532097	-0.821756	0.337712	0.939366
Sobic.006G188100	0.02	0.03995	0.9369	0.7656	0.626	0.0024	0.08105	0.0297	-1.97264	1.50012	0.0704493	0.176604	0.363463	-2.49443	0.770257	-1.53995
Sobic.006G188700	0.32755	0.92735	0.1968	0.02075	0.7532	0.0753	0.0098	0.72445	0.436146	-0.0446698	-0.753568	-1.06357	0.177538	-0.990281	-1.08937	-0.190147
Sobic.006G189700	0.99665	0.0174	0.49775	0.8558	0.2499	0.0021	0.2531	0.02295	0.00262283	1.58528	0.558592	0.105581	0.877458	-2.41681	0.557064	-1.86117
Sobic.006G190100	0.804	0.27195	0.61805	0.4579	0.35795	0.00395	0.53265	0.0096	0.146533	0.684426	0.270442	-0.335432	0.540351	1.80521	0.255122	-1.47017
Sobic.006G190500	0.08565	0.59505	0.59215	0.30295	0.6245	0.00035	5e-05	0.0672	-0.969082	-0.292356	-0.525605	-0.672593	-0.449256	2.70607	3.41419	1.39473
Sobic.006G191700	0.13945	0.89155	0.04045	0.27535	0.0382	0.527	0.72155	0.1025	1.93041	-0.14315	-2.66801	-0.828951	-1.93728	-0.481724	0.220288	1.31382
Sobic.006G191800	0.01745	0.1517	0.0463	0.00665	0.0037	0.73275	0.0464	0.0098	3.90267	-1.44534	-4.65267	-3.14069	-3.24887	-0.372008	1.39874	2.83852
Sobic.006G191900	0.07235	1	0.10365	0.1079	0.043	0.17505	0.03995	0.07315	2.35873	0.28305	-3.07218	-2.0861	-2.76081	1.54624	1.85672	2.07442
Sobic.006G193100	0.1624	1	0.0632	0.1077	0.01035	1	0.3695	0.01845	2.82776	-0.690812	-4.0082	-2.10741	-3.60838	0.925256	1.02152	3.57472
Sobic.006G193600	0.3892	0.1333	0.89845	0.415	0.6547	0.0445	0.41275	0.0054	-0.407774	0.82471	0.0894011	-0.382916	0.27553	-1.1011	-0.332414	-1.8124
Sobic.006G195800	0.6033	0.07195	0.25745	0.0114	0.0364	0.60145	0.8557	0.58615	0.253316	-1.10214	0.634416	1.25447	1.35148	0.349936	-0.0837483	-0.325294
Sobic.006G198800	0.041	0.68535	0.26365	0.50355	0.5252	0.0076	0.0824	0.0305	1.80098	0.33524	-1.39035	-0.640928	0.836115	-2.96793	0.773671	-2.30879
Sobic.006G205600	0.0196	0.7408	0.05425	0.0477	0.08685	1	1	0.07495	-2.57613	0.422742	-5.71419	-2.76458	-3.98362	-5.22594	0.411891	2.62993
Sobic.006G206700	0.03115	0.0901	0.0029	0.28375	0.01045	0.8614	0.46645	0.7555	-1.09351	0.954558	2.09882	0.513305	1.67403	-0.102663	-0.315224	-0.178645
Sobic.006G209000	0.0304	0.21095	0.06555	0.283	0.1143	0.0314	0.00045	0.44575	1.34184	-0.829551	-1.91736	0.662391	-0.952811	-1.36263	1.47644	0.415573
Sobic.006G210300	0.00775	0.00125	0.04265	0.01195	0.0781	0.2523	0.051	0.71065	1.25923	-1.85128	-1.13267	-1.23403	1.01735	-0.694632	-0.838093	-0.188011
Sobic.006G211000	0.7471	0.3565	0.2398	0.00135	0.0669	0.64435	0.19135	0.04125	-0.213005	-0.54013	-1.05724	-1.85657	-1.21041	-0.267902	0.579289	1.35564
Sobic.006G211700	0.84745	0.7383	0.1372	0.8507	0.21475	0.0058	0.85325	0.01845	0.108092	0.168406	-0.900797	-0.0879586	-0.719404	-1.65372	0.0751181	1.28639
Sobic.006G212200	0.6847	0.5927	0.33765	0.15255	0.1272	0.78745	0.0012	0.0021	0.174439	0.270839	0.536851	-0.643926	0.905418	-0.141425	-1.34802	-2.17986
Sobic.006G213100	0.34105	0.5515	0.30065	0.4093	0.4241	0.0288	0.5008	0.04665	-0.507876	0.330894	-0.700356	0.421843	-0.493461	-1.35438	0.272533	-1.08743
Sobic.006G214000	0.038	1	0.0827	0.1122	0.0141	1	0.1145	0.01775	3.05217	-2.87489	-5.18208	-3.79633	-3.44221	-1.23473	1.2499	3.57068
Sobic.006G216400	0.677	0.00905	0.5802	0.2698	0.83005	0.04345	0.6747	0.20675	-0.279611	2.57647	-0.633637	-0.933418	-0.168358	-1.69164	-0.228517	1.32291
Sobic.006G217100	0.7006	5e-05	0.0258	0.88925	0.29395	0.03615	0.34565	0.14005	0.169814	-2.80454	-1.44443	-0.0654654	0.620629	1.15303	-0.390203	-0.785658
Sobic.006G217900	0.78255	0.0007	0.96775	0.65845	0.0404	0.794	0.1255	0.06675	-0.121356	1.82342	-0.028245	0.213866	-1.23016	0.162463	0.858093	1.48808
Sobic.006G218600	0.42565	0.5095	0.0455	0.08865	0.03495	0.97115	0.9571	0.04775	0.565427	0.471778	-1.7687	-1.24416	-2.32584	0.0280065	0.031068	1.60378
Sobic.006G219100	0.03165	1	0.14995	0.017	0.0036	1	0.5831	0.00865	3.09218	-1.08913	-7.416	-3.99424	-5.24176	-0.732037	0.418424	4.23814
Sobic.006G220200	0.47815	0.39815	0.00845	0.81205	0.70755	0.00735	0.61105	0.75925	-0.419759	0.50916	-1.63044	-0.106487	-0.224868	-1.97853	-0.205928	-0.161134
Sobic.006G221300	0.03645	0.7875	0.02975	0.0109	0.00445	0.97155	0.0878	0.01765	2.38377	-0.217954	-3.21838	-2.2334	-2.84734	0.0298379	1.00316	2.06725
Sobic.006G224000	0.86495	0.3511	0.27695	0.386	0.60385	0.0336	0.02915	0.0987	0.147974	0.972859	-1.37306	0.926989	0.564373	-2.6031	1.28207	-1.65934
Sobic.006G225500	5e-05	1	0.00035	0.8899	0.92285	1	0.11775	0.80565	9.90225	0	-8.91832	-0.222203	-0.131226	-0.757738	1.52721	0.424131
Sobic.006G226200	0.3887	0.03855	0.09015	0.2505	0.37255	0.0495	0.27475	0.21805	-0.423251	1.23807	-1.1365	0.604603	-0.521056	-1.20021	0.443025	-0.663207
Sobic.006G227300	0.0476	0.3781	0.3687	0.5228	0.94485	0.02425	0.4966	0.6382	-1.84125	0.513145	0.680769	-0.30486	0.0421603	-1.52857	-0.320709	0.282463
Sobic.006G228200	0.54875	0.1674	0.0494	0.012	0.13775	0.19755	0.44325	0.1897	-0.287463	0.702369	1.35464	1.23	0.90705	-0.694662	-0.324399	-0.757661
Sobic.006G230300	0.96015	0.2587	0.00405	5e-05	0.00355	0.03655	0.32085	0.5351	0.0226719	0.581739	1.98535	2.13155	1.98655	1.16119	-0.398206	-0.325804
Sobic.006G230700	0.02795	0.67115	0.4124	0.0038	0.97455	0.09435	5e-05	0.71665	-0.984358	0.218762	0.507605	-1.36974	-0.0174742	0.904509	2.24231	-0.193124
Sobic.006G230800	0.03425	0.69225	0.74855	0.02555	0.19605	0.4757	0.02785	0.12005	-0.976077	0.211535	0.173256	-1.01726	-0.75997	0.405544	0.92674	-0.812726
Sobic.006G233500	0.0725	0.0266	0.72385	0.33365	0.0325	0.4784	0.9739	0.2784	0.881215	-1.17685	0.195142	0.441076	1.38267	0.505231	-0.0159289	-0.607303
Sobic.006G235600	0.01275	0.77155	0.0011	0.0291	0.00435	0.31475	0.3044	0.0014	2.3687	0.294234	-5.00614	-1.98159	-3.69029	-1.0312	0.570527	2.37299
Sobic.006G235800	0.0254	0.09275	0.9134	0.0091	0.0347	0.1464	0.0337	5e-05	1.13338	0.876767	0.0671105	1.24308	1.22615	0.758226	0.842124	2.47369
Sobic.006G236700	0.01105	0.76395	0.00405	0.15075	0.02285	0.6477	0.06225	0.02595	1.23618	-0.161108	-1.97926	-0.699822	-1.40447	0.259296	0.769144	1.27415
Sobic.006G239900	0.655	0.0168	0.9181	0.63645	0.44715	0.7448	0.04215	0.15675	0.269121	-1.7899	-0.121598	0.346809	0.722909	-0.213412	-1.01019	-1.17327
Sobic.006G241800	0.14895	1	0.05335	0.1024	0.0138	1	1	0.01565	1.97801	1.02964	-4.26646	-4.73648	-3.67681	1.64054	1.38208	3.75318
Sobic.006G242100	0.4797	0.696	0.00325	0.2052	0.01635	0.32575	0.6882	0.25135	0.313009	-0.196591	-1.8505	-0.586956	-1.43531	-0.526922	-0.161666	0.61912
Sobic.006G244400	0.01545	0.03965	0.5841	0.6768	0.20815	0.70885	0.5883	0.24845	1.63519	-1.59065	-0.746638	0.318128	0.991099	-0.230475	-0.267867	-0.936426
Sobic.006G245500	0.01915	1	0.08345	0.0278	0.0136	0.12105	0.0033	0.04945	3.89427	-2.84187	-6.61485	-3.30819	-3.74828	2.30307	3.82534	2.1353
Sobic.006G247800	0.1679	1	0.1245	0.02015	0.0117	0.7601	0.10195	0.0096	5.04531	-2.70665	-6.76447	-3.67297	-3.79305	-0.397517	1.62807	4.31755
Sobic.006G248300	0.0624	0.0014	0.25	0.0008	0.03385	0.1984	0.05045	0.6353	1.31445	3.8191	-0.935263	-2.63002	-1.496	-0.822957	1.09771	0.292003
Sobic.006G249400	0.0008	0.0003	0.05855	0.00285	0.0604	0.0008	0.0032	0.00015	3.94475	3.17769	-2.40819	2.76027	1.57075	3.2034	2.13295	4.11982
Sobic.006G254000	0.0035	0.0485	0.24475	0.34165	0.84265	0.55115	0.20605	0.1773	-3.33734	5.01841	8.28676	-0.524379	0.288261	-0.518478	-1.46257	-5.03404
Sobic.006G255100	0.01915	0.17255	0.32475	0.61755	0.0526	0.35605	0.02915	0.9286	-1.1852	0.763711	-0.740533	-0.278305	-1.20489	0.522121	-0.905485	-0.0556336
Sobic.006G255500	0.22335	0.2239	0.04015	0.03275	5e-05	0.02195	0.82405	0.78105	0.580823	-0.619836	1.14924	0.951788	2.80055	1.61133	-0.0896239	0.143114
Sobic.006G257100	0.30095	0.0122	0.112	0.8761	0.62525	0.4896	0.34135	0.04005	-0.640662	1.51448	1.26394	0.0831598	0.339345	-0.412685	0.436814	-1.35145
Sobic.006G259000	0.00535	0.0852	0.01795	0.2347	0.0978	0.69615	0.00405	0.96555	1.36772	-0.96982	-2.00413	-0.590759	1.08643	-0.213785	-1.22316	-0.0280094
Sobic.006G260200	0.0103	0.5271	0.03175	0.7284	0.00635	0.8951	0.02615	0.0009	2.14517	-0.667016	-5.52228	-0.33478	-2.22451	0.0970163	1.02127	2.52587
Sobic.006G260300	0.00035	0.39925	0.0007	0.09785	0.003	0.197	0.12675	0.0098	2.02478	-0.487277	-2.46722	-0.814272	-1.93089	0.760972	0.659636	1.5341
Sobic.006G261600	0.0133	0.0101	0.177	0.76395	0.48045	0.5563	0.14135	0.01	1.12283	1.44265	-0.768379	0.130588	-0.409542	0.312733	0.577409	1.41613
Sobic.006G262600	5e-05	1	0.1206	0.93115	0.20655	1	1	0.0214	9.52464	-5.9192	-6.73132	0.235204	-3.31621	-4.29935	-0.254472	4.53861
Sobic.006G264200	0.05605	0.2511	0.9735	0.0216	0.6205	0.0108	0.1701	0.14415	-2.64989	-0.887809	0.0271213	-1.65852	-0.313633	-1.89841	0.649427	0.840455
Sobic.006G264900	0.09965	0.025	0.68685	0.00515	0.76205	0.00275	0.7261	0.111	-2.14954	-1.79505	0.307315	-1.61881	-0.17559	-2.03283	-0.150358	0.869329
Sobic.006G266800	0.04705	0.15665	0.1083	0.3476	0.67995	0.4382	0.0408	0.52705	2.76613	-2.12365	-3.51943	1.90815	-0.381389	0.780032	1.42614	0.939534
Sobic.006G268200	0.8927	0.2296	0.0164	0.00185	0.16185	0.0289	0.4619	0.0102	-0.201484	-1.29887	-3.31518	-2.28788	-0.973157	-1.9011	0.426897	1.6955
Sobic.006G270100	0.0811	0.04705	0.92415	0.09805	0.0454	0.0295	0.0183	0.0658	0.757311	1.10118	-0.0513768	0.73781	1.20157	1.25504	0.989322	1.00762
Sobic.006G270400	0.38755	0.345	0.0216	0.09775	0.03855	0.99465	0.89315	0.0648	0.554588	-0.632868	-2.04276	-1.08868	-1.45268	-0.00398299	0.0609089	1.15551
Sobic.006G272500	0.0085	0.0564	0.01495	0.9011	0.0995	0.80625	0.9879	0.0371	1.65585	-1.68102	-3.76531	0.0843602	-1.04921	-0.157592	-0.00587835	1.27807
Sobic.006G272600	0.9766	0.00145	0.0051	0.58035	0.0461	0.2472	0.347	0.0027	-0.0119906	2.64279	-1.66372	0.242555	1.21543	-0.645695	0.377265	1.63492
Sobic.006G272800	0.09665	0.553	0.00725	0.0318	0.01185	0.102	0.67505	0.0118	1.30522	-0.461205	-2.87703	-1.59889	-2.43375	-1.59249	0.273118	1.9167
Sobic.006G273800	0.07925	0.09675	0.0431	0.0103	0.1115	0.0166	0.0001	0.55675	0.796013	-0.868236	-1.18138	-1.1872	0.949223	-1.36339	-1.61169	-0.30671
Sobic.006G274200	0.91675	0.70785	0.1108	0.01	0.0273	0.28555	0.90935	0.00775	-0.112303	0.294342	-2.04578	-2.287	-2.10976	-0.914646	-0.0748678	2.37361
Sobic.006G277100	0.2291	0.82435	0.4869	0.0057	0.1576	0.0026	0.0381	0.11675	-0.608115	-0.11108	0.455403	-1.33413	-0.913683	-1.88734	-0.848223	-0.906052
Sobic.006G277500	0.0883	0.69835	0.1677	0.02275	0.01585	5e-05	0.758	0.5203	0.927649	0.284646	1.69012	3.65583	3.59085	3.16758	-0.184588	0.612219
Sobic.006G277600	0.007	0.21785	0.0005	5e-05	5e-05	0.99235	0.3464	0.0054	1.55876	0.785483	-3.47294	-3.38577	-3.96204	-0.0035101	0.587119	1.9991
Sobic.006G277700	5e-05	1	5e-05	0.1827	0.01265	1	0.8007	0.19515	10.4278	-2.57088	-10.6575	-6.10181	-3.48098	3.7236	-0.284435	1.42338
Sobic.006G277800	0.00115	0.09485	0.1419	0.02945	0.4653	0.22315	0.08705	0.48175	2.2916	-1.4672	-1.4748	2.01554	0.488129	0.731434	0.770976	-0.543689
Sobic.006G278100	0.4595	0.0017	0.002	0.01995	0.002	0.00015	0.1292	0.4883	-0.331546	1.88497	-2.23714	-1.21589	-2.05429	-2.61565	0.66004	0.371844
Sobic.006G278800	0.32745	0.07045	0.2833	0.0146	0.0321	0.0357	0.1591	0.2949	-0.747871	1.60852	-0.954066	-2.37454	-2.42053	-4.20335	-1.02405	0.836927
Sobic.006G279400	0.2826	0.01675	0.012	0.7528	0.0479	0.4016	0.9147	0.7514	-0.563042	1.30413	2.04293	0.142896	1.21569	0.463702	0.0467174	-0.180521
Sobic.007G000500	0.1166	1	0.1008	0.1443	0.01615	0.6539	0.06685	0.0107	3.8568	-5.11575	-5.10091	-4.56702	-3.36081	-0.669582	1.46048	4.50964
Sobic.007G001000	0.1772	0.33265	0.15335	0.56805	0.0272	0.0396	0.70075	0.5275	-0.948901	0.606387	1.39229	0.289611	1.8506	-1.31175	0.183321	-0.419109
Sobic.007G002700	0.1963	0.0155	0.0398	0.66255	0.5503	0.3033	0.8332	0.6301	0.639234	-1.95063	-2.12345	-0.315141	0.569501	0.797359	0.117545	0.475238
Sobic.007G003200	0.0414	0.49255	0.9116	0.00245	0.0197	0.0073	0.6939	0.0537	1.68724	-0.433979	0.101837	-2.91374	-2.5187	2.5222	0.175835	2.09868
Sobic.007G003500	0.8151	5e-05	0.2169	0.0455	0.1431	0.4351	0.0057	0.02985	0.257637	-3.80663	-1.27121	-1.43413	-1.28903	-0.623574	-1.86168	1.95612
Sobic.007G003700	0.0911	0.11165	0.01835	0.8798	0.03325	0.0011	0.04885	0.06535	-2.25039	1.41406	-3.50534	0.112087	-1.72642	-2.89126	1.14526	1.08482
Sobic.007G003900	0.05635	0.00495	0.42505	0.981	0.8257	0.0568	0.00785	0.03645	-1.57022	2.06972	0.647463	0.0148122	0.161037	-1.35092	1.54035	-1.32593
Sobic.007G004600	0.0188	0.94555	0.52475	0.04625	0.3594	0.00385	0.2156	0.4703	-2.7412	0.0472476	0.632265	-1.17128	-0.618259	-2.0714	-0.548035	-0.416311
Sobic.007G004800	0.0202	0.95245	0.28885	0.0161	0.5658	0.1234	0.57	0.87925	-2.17524	-0.039665	0.950888	-1.51513	0.356024	-0.867407	-0.250871	-0.08242
Sobic.007G006300	0.12205	0.59775	0.2677	0.6942	0.00275	0.0232	0.49515	0.64905	0.709977	-0.274735	0.651948	0.178735	2.64413	1.29272	-0.290819	-0.293393
Sobic.007G008600	0.3556	0.2726	0.99415	0.0841	0.16535	0.01395	0.01005	0.18045	0.874402	-1.45732	0.00033963	2.41674	1.82176	1.9234	1.47379	-1.5473
Sobic.007G012800	0.3116	0.00205	0.006	0.02685	0.01765	0.00415	0.48415	0.6144	0.510069	1.76372	2.37484	1.19128	1.96935	1.75635	-0.302623	0.29058
Sobic.007G014200	0.83605	0.0639	0.3157	0.3955	0.035	0.0192	0.4692	0.6169	0.0913313	-0.970345	0.649235	0.394607	1.29554	1.41852	0.290841	-0.256476
Sobic.007G015200	0.1446	0.22985	0.02315	0.8917	0.32095	0.008	0.4824	0.02015	0.741111	-0.622147	-1.89435	0.0704318	0.574452	-1.59935	-0.278894	-1.32252
Sobic.007G017700	0.0203	0.18185	0.05175	0.0274	0.0081	0.64625	0.09035	0.05485	1.55137	-1.34201	-4.44792	-2.36196	-2.81613	0.538307	1.34841	2.63486
Sobic.007G020700	0.00715	0.00825	0.10225	0.00325	0.00535	0.11015	0.0013	0.00335	6.42006	4.94656	-4.38937	3.06599	2.84522	7.98498	4.79794	5.32881
Sobic.007G023300	0.0033	0.2317	0.20775	0.84445	0.10505	0.0331	0.00415	0.7299	-1.94723	0.685091	-1.02817	-0.105246	-0.977846	-1.26915	-1.25762	0.192733
Sobic.007G025500	0.60625	0.24055	0.0383	0.03485	0.33145	0.40685	0.1236	0.1783	0.251459	0.772758	1.23884	1.00458	0.596501	0.509261	-0.652773	-0.723541
Sobic.007G025900	0.002	0.0738	0.0006	0.8208	0.05815	0.18485	0.05915	0.37715	-1.41459	0.929242	2.1111	0.105547	1.11343	-0.711495	-0.768032	-0.473616
Sobic.007G027200	0.00295	0.00115	0.9916	0.43505	0.359	0.0004	0.00645	0.00795	-2.04993	2.57222	0.00639826	0.388102	-0.535226	-2.73101	1.14548	-1.49933
Sobic.007G030900	0.09325	0.81775	0.9226	0.39205	0.5758	0.0088	0.03165	0.3225	1.10063	0.15092	-0.0847177	0.598523	0.421857	1.87068	0.954446	0.65735
Sobic.007G033400	0.2307	0.00785	0.101	0.70065	0.16065	0.10195	0.81515	0.03445	-0.915934	1.75726	1.47849	0.219411	1.06682	-0.976962	0.106965	-1.40667
Sobic.007G035300	0.17125	5e-05	0.65445	1	0.0003	1	0.04975	0.03635	-5.20229	-10.7875	-0.585346	2.53357	-7.5411	1.65519	-5.09623	1.88106
Sobic.007G035500	0.2487	0.07045	0.0959	1	0.0014	1	5e-05	0.1404	-1.44916	-4.26684	-3.29356	0	-6.62172	1.4023	-8.01432	1.87778
Sobic.007G038000	0.035	0.0669	0.05205	0.91985	0.0171	0.4309	0.00295	0.01465	3.19286	-2.1682	-4.36388	0.115411	-2.32983	-0.745009	2.09091	2.71517
Sobic.007G038500	0.1686	5e-05	1	0.2446	0.24855	0.2475	5e-05	0.21075	4.29793	8.76871	1.56524	4.13549	5.48135	2.99786	8.40104	2.86911
Sobic.007G038600	0.0001	5e-05	0.84215	5e-05	0.00375	0.0001	5e-05	5e-05	2.36247	2.3942	0.130936	2.06683	1.82151	2.45603	1.93862	2.71618
Sobic.007G039100	0.3938	0.01635	0.3671	0.9822	0.74645	0.0311	0.13155	0.05975	-0.723657	3.40402	-0.801597	-0.0170533	-0.272474	-2.69957	0.78017	-1.56419
Sobic.007G043000	0.21945	0.0835	0.06245	0.015	0.024	0.0911	0.29345	0.76555	0.648696	1.03024	1.94959	1.74784	2.46481	1.02364	0.510641	0.220989
Sobic.007G045300	0.00335	0.02765	0.1601	0.9246	0.5383	0.6102	0.1314	0.2727	-8.55071	6.953	-3.61695	0.139192	-1.4521	0.956691	-2.6527	-1.4987
Sobic.007G050100	0.02245	0.60485	0.366	0.0338	0.5873	0.04975	0.81	0.8794	-2.75805	0.344423	0.852054	-1.06164	0.369217	-1.32034	-0.11744	-0.0902364
Sobic.007G051800	0.99665	0.36455	5e-05	0.02995	0.08915	5e-05	0.03815	0.72315	-0.00194922	-0.470075	-6.91606	-2.05779	-1.53607	-5.14718	-1.43348	-0.360654
Sobic.007G052700	0.3806	0.8965	0.0486	0.1854	0.0157	0.13215	0.7845	0.2358	0.45171	0.0689122	-1.30699	-0.66079	-1.47958	-0.843003	0.108431	0.633192
Sobic.007G054500	0.0013	0.0083	0.0082	0.36855	0.35035	0.0264	0.0237	0.8933	1.64336	-1.65713	-2.21758	0.445023	0.534802	1.18714	0.959622	0.0683615
Sobic.007G055500	0.65025	0.0002	0.6492	0.19095	0.1885	0.399	0.00015	0.071	0.193589	-1.99949	0.27647	0.652883	0.915061	0.439672	-1.56863	-0.983527
Sobic.007G057000	0.38485	0.00395	0.09	0.0365	0.90205	0.7422	0.99165	0.0239	-0.420284	-1.85399	-1.49881	-1.23066	-0.0997135	0.184423	-0.00485527	-1.74083
Sobic.007G058800	0.1906	0.01955	0.00585	0.0249	0.11565	0.8072	0.5117	0.00165	-0.609365	1.55998	1.69073	1.10113	0.909242	-0.160599	-0.276378	-1.84084
Sobic.007G058900	0.092	0.0267	0.50765	0.74505	0.77005	0.02435	0.05695	0.15725	-2.23863	-1.65334	1.40684	-0.20171	-0.42273	-2.85743	-1.49711	-1.4423
Sobic.007G064900	0.64495	0.02205	0.36985	0.37345	0.43415	0.09895	0.02545	0.90355	0.696972	3.25141	1.51734	-1.12093	1.40068	2.49259	2.36471	0.176385
Sobic.007G066500	5e-05	0.35205	0.0439	0.39915	0.86195	0.0113	0.00715	0.02015	-2.71381	-0.4808	1.51857	0.414652	-0.134905	-1.4999	-1.21228	-1.39089
Sobic.007G066800	0.0009	0.49315	0.105	0.4616	0.77345	0.00335	0.016	0.0667	-2.24689	-0.378982	2.09798	0.394445	-0.267791	-2.11036	-1.21711	-1.13111
Sobic.007G066900	5e-05	0.5214	0.01875	0.4439	0.6643	0.0202	0.005	0.03355	-2.85294	-0.332163	1.9871	0.361957	-0.320012	-1.29644	-1.22064	-1.18494
Sobic.007G067100	0.003	0.3132	0.08325	0.3569	0.7872	0.0019	0.08535	0.10735	-2.08571	-0.564426	1.72933	0.564053	0.272591	-2.40116	-0.910108	-1.11427
Sobic.007G0672001	0.03025	0.42135	0.35285	0.91005	0.8318	0.0111	0.14365	0.10855	-3.40697	0.661474	1.71981	0.101885	-0.319211	-2.64862	-1.01085	-1.39998
Sobic.007G067600	0.00095	0.2372	0.04255	0.6968	0.7811	0.0027	0.00215	0.045	-1.76773	-0.612793	1.82805	0.192193	0.225711	-1.89594	-1.47767	-1.1962
Sobic.007G068300	0.6918	0.84895	0.0381	0.0858	0.0489	0.1818	1	0.0059	-0.252593	-0.16094	-6.68069	-7.12455	-6.32443	-1.52847	-0.681034	5.09757
Sobic.007G068500	0.13605	0.01775	0.016	0.00345	0.002	0.82965	0.74955	0.0032	-1.5648	2.58379	-2.51271	-2.51665	-5.38265	-0.201251	-0.275457	3.86785
Sobic.007G070400	0.0178	0.28065	0.70015	0.0481	0.522	0.0137	0.05805	0.8468	-1.57617	-0.582715	0.33875	1.00945	-0.459502	-1.71204	-1.0167	-0.12678
Sobic.007G071500	5e-05	0.03205	0.3277	0.28	0.69465	0.00045	0.22965	0.90945	-2.44868	-1.11523	0.584045	-0.465378	-0.221355	-2.29358	-0.480962	-0.0598724
Sobic.007G074400	0.22855	0.03005	0.681	0.2868	0.611	0.5604	0.56495	0.02295	0.533681	-1.22387	-0.235263	0.464081	-0.298763	0.310016	-0.226773	-1.21301
Sobic.007G076000	0.6832	5e-05	0.89905	5e-05	0.0026	0.4718	0.1975	0.297	-0.230222	3.53134	0.0680136	-3.08103	-1.80092	0.395316	0.582492	-0.563064
Sobic.007G077000	0.46085	0.3387	0.03715	0.01295	0.9784	0.7757	0.4625	0.55445	-0.358829	-0.550724	-1.82728	-1.58578	-0.024601	-0.173675	-0.330123	0.488467
Sobic.007G077100	0.0018	0.00095	0.04275	0.00395	0.05695	0.10075	0.1441	0.78035	1.48935	-1.94082	-1.16416	-1.33012	1.14483	-0.869388	-0.590323	0.14213
Sobic.007G077200	0.0113	0.01335	0.0083	0.0062	0.1716	0.13145	0.0178	0.2345	1.17118	-1.32169	-1.71709	-1.28499	0.811715	-0.816237	-0.958365	0.649167
Sobic.007G077300	0.0004	5e-05	0.00335	0.016	0.06995	0.1053	0.005	0.65645	1.66536	-2.30185	-2.22893	-1.11888	1.12394	-0.883527	-1.14191	0.247114
Sobic.007G085800	0.4024	0.00235	0.03955	0.6925	0.9524	0.6879	0.80605	0.6605	-0.534738	1.89851	1.62265	0.201189	0.0474089	-0.259212	0.119683	0.274707
Sobic.007G086300	5e-05	1	0.00035	0.2891	0.073	1	0.88955	0.2844	9.12015	0	-8.60635	-2.12706	-2.44908	0	0.185577	2.24757
Sobic.007G087400	0.1529	0.9412	0.3184	0.89685	0.0436	0.02995	0.69725	0.2904	1.13196	-0.0600851	-0.895115	-0.0847312	-1.52157	-1.33336	0.167036	0.657711
Sobic.007G088300	0.44285	0.27565	0.0008	0.0011	0.1104	0.8947	0.60395	0.10895	3.81933	4.77034	-9.37339	-7.63082	-4.65829	-0.0319401	-1.10157	1.68288
Sobic.007G090600	0.1411	1	0.2454	0.01465	0.00105	1	0.00545	0.01655	7.02185	-2.74263	-8.90585	-4.29807	-3.90391	0.0511914	2.12799	3.68396
Sobic.007G092900	0.0103	0.0008	0.72475	0.33175	0.22575	0.0473	0.1071	0.57995	-1.60058	-2.36396	0.259612	0.499898	1.0797	-1.21545	-0.73968	-0.324957
Sobic.007G093000	0.00425	5e-05	0.58475	0.15555	0.11055	0.117	5e-05	0.01655	-2.12462	-2.40053	0.426726	0.757713	1.3016	-0.927427	-1.84995	-1.37881
Sobic.007G094900	0.9056	0.38225	0.0095	0.0052	0.0159	0.1469	0.5519	0.0768	-0.114311	0.795955	-3.66205	-2.96113	-3.88361	-1.39053	-0.418632	1.23677
Sobic.007G101500	0.0971	0.45325	0.45745	0.29725	0.12495	0.0124	0.8218	0.02975	-1.14347	-0.439817	-0.572603	-0.561074	-0.925918	-1.76431	0.108325	1.23702
Sobic.007G107000	0.7985	0.6777	0.9332	0.651	0.5279	0.8578	0.0169	0.0086	0.115409	-0.207932	0.0551606	-0.199369	0.361174	-0.0933337	-1.02327	-1.59003
Sobic.007G107600	0.8669	0.81545	0.0645	0.0153	0.0932	0.00715	0.2259	0.3274	0.0865542	0.145563	1.85879	1.81772	1.724	1.89027	-0.536611	-0.650716
Sobic.007G110400	0.70125	0.3419	0.0135	0.2306	0.0545	0.00165	1	1	0.676168	2.76959	8.47478	4.9783	6.01554	8.06674	0	-0.816301
Sobic.007G116800	0.0647	0.9773	0.0487	0.1596	0.00795	0.8318	0.601	0.00375	2.53519	-0.0236676	-4.56187	-1.13465	-2.57357	-0.183766	0.308904	2.5668
Sobic.007G118300	0.26145	0.0034	0.0723	0.00405	0.6827	0.10535	0.18025	0.3876	0.595665	-1.71312	-1.44453	-1.64347	-0.277209	-0.996972	-0.600143	-0.598294
Sobic.007G119800	0.26255	0.66025	0.3197	0.0011	0.5753	0.0209	0.27825	0.7187	0.483412	0.228366	0.559256	1.55433	0.324553	1.24995	0.427703	0.185251
Sobic.007G120000	0.15725	0.7868	0.8195	0.0087	0.36695	0.0058	0.00045	0.88375	0.840165	0.173028	0.232484	2.68596	0.718578	2.40427	2.16514	-0.11962
Sobic.007G122500	0.219	0.0175	0.0208	0.0072	0.93035	0.2943	0.13645	0.57845	0.924531	-2.56146	-2.42733	-2.08235	-0.0960241	-1.08705	-1.07056	0.530954
Sobic.007G123200	1	0.00395	5e-05	0.04195	0.1321	1	1	0.0383	-1.00421	-6.21072	-9.82981	-5.93344	-5.2077	-4.71363	0.401581	2.96859
Sobic.007G123400	0.10775	1	0.20175	1	0.04525	0.116	0.0385	0.0527	4.15683	0.13378	-7.2772	-0.967799	-2.86179	-2.67574	1.4344	2.65877
Sobic.007G123500	0.0247	0.033	0.1266	0.1201	0.42785	0.8788	0.5387	0.6955	-1.16118	1.09234	0.984266	0.743967	0.474335	-0.0836428	-0.255939	-0.219963
Sobic.007G124100	0.0238	0.14635	0.8896	0.74565	0.0303	0.7021	0.1913	0.56925	1.06027	-0.785656	0.0765974	-0.147536	1.31187	0.232423	-0.559344	-0.302013
Sobic.007G126100	0.97795	0.06025	0.32255	0.1225	0.2895	0.0066	0.00045	0.01215	0.0123605	0.998333	0.670425	0.789494	-0.624565	1.688	1.70993	1.52844
Sobic.007G129000	0.01885	1	0.1008	0.80565	0.0539	0.14075	0.4872	0.02665	3.75837	-1.86716	-6.15306	-0.286993	-2.68127	2.22155	0.486	3.34824
Sobic.007G136900	0.00345	0.0167	0.84285	0.0048	0.92775	0.0005	0.75575	0.9625	-2.57395	-1.25903	-0.118971	-1.31511	-0.052359	-1.97067	-0.121595	-0.0234127
Sobic.007G137600	0.00135	0.00625	0.83115	0.327	0.2612	0.0238	0.001	0.06705	1.50077	1.57139	-0.132792	0.448393	0.673882	1.2839	1.38478	0.985089
Sobic.007G141200	0.10335	0.0113	0.7696	0.86635	0.29735	0.12765	0.7936	0.00945	-0.765102	1.52163	0.157019	0.0785045	0.635012	-1.02913	0.131215	-1.6525
Sobic.007G142100	0.9752	0.78145	0.58705	0.163	0.4066	0.03315	5e-05	0.51305	0.019253	0.157836	0.456272	-0.823762	-0.698526	1.26534	2.20662	0.440074
Sobic.007G142200	0.08665	0.3112	0.01495	0.0005	0.00325	0.00475	0.50295	0.0073	-1.02551	0.520935	-1.63389	-2.088	-2.19161	-2.13915	-0.379452	1.93612
Sobic.007G143400	0.8227	0.0202	0.17285	0.0348	0.82525	0.9892	0.59405	0.8452	0.168835	-1.93764	-1.33156	-1.61653	0.247104	0.0013266	-0.336669	0.220292
Sobic.007G144900	0.049	0.4228	0.21505	0.29245	0.0198	0.0359	0.36915	0.1859	1.02758	-0.426848	0.854926	0.510062	1.44982	1.14785	0.356145	0.700033
Sobic.007G145600	0.2157	0.0257	0.74975	0.2233	0.53725	0.2273	0.01025	0.4394	-0.523824	1.17578	-0.180972	-0.566316	-0.365378	-0.664365	-1.13555	-0.434205
Sobic.007G147200	0.386	1	0.07895	0.02695	0.0179	1	1	0.01185	1.75457	-0.778182	-3.8645	-3.31563	-3.25378	1.37943	0.673939	4.07709
Sobic.007G148000	0.1596	5e-05	0.9505	0.9913	0.93295	1	1	0.02795	-1.15865	4.08916	0.0764086	-0.000777967	0.0738104	1.12023	-0.552587	4.9275
Sobic.007G149600	0.00495	0.1737	0.0596	0.01495	0.00905	0.9411	0.0229	0.0143	2.87192	-1.65765	-4.21829	-2.33051	-2.54049	-0.0610145	1.24127	2.43238
Sobic.007G153900	0.1174	0.0022	0.0517	0.002	0.0058	0.0025	5e-05	5e-05	0.75159	2.35567	-1.10597	1.47398	1.85266	2.19072	2.75757	2.92036
Sobic.007G154800	0.0022	0.0066	0.7853	0.00445	0.0056	0.2116	5e-05	0.068	-4.28968	-5.4938	0.19832	-1.99075	-4.64437	-0.924913	-3.06816	1.20254
Sobic.007G157500	0.37405	0.9227	0.00955	0.5616	0.04595	0.1187	0.6492	0.4718	0.385589	-0.0488222	1.54862	-0.262566	1.20484	1.00842	0.207222	-0.385136
Sobic.007G162000	5e-05	1	0.2454	0.1067	0.0076	1	0.1614	0.0217	7.97014	-3.77592	-6.75427	-4.10026	-3.98038	-0.587515	1.58865	3.46024
Sobic.007G162400	0.2457	1	5e-05	0.1443	0.0638	1	0.12245	0.01205	5.7925	-1.7678	-9.67691	-4.40613	-4.99863	-0.848194	1.80342	4.92955
Sobic.007G164500	0.10625	0.05055	0.07795	0.1187	0.2072	0.0422	0.001	0.13675	1.31854	2.5655	-2.12487	1.61417	-1.27592	4.35266	5.25559	1.03125
Sobic.007G164800	0.1602	0.0087	0.1805	0.2137	0.40505	0.22335	0.01985	0.0011	1.96777	3.03913	-1.19861	1.31667	0.797901	1.39047	1.7642	3.23264
Sobic.007G165400	0.1206	0.8093	0.9705	0.48505	0.0082	0.0349	0.7591	0.1895	0.718318	0.132696	-0.0284904	0.372752	2.11247	1.17832	0.122709	-0.847929
Sobic.007G165500	0.874	0.07595	0.04895	0.00995	0.13295	0.0445	0.06835	0.0874	-0.113694	1.40799	-1.8083	-1.50655	-0.973397	-1.46048	0.9975	1.12107
Sobic.007G166300	0.0178	0.9549	0.94165	0.18135	0.8741	0.0292	0.29315	0.426	-1.83065	-0.0318221	0.0497153	-0.738594	-0.100454	-1.49273	-0.469271	0.44112
Sobic.007G166900	0.02285	0.0003	0.00075	0.6924	0.0541	0.32225	0.5291	0.9192	1.08697	-2.55811	-3.27026	-0.187966	-1.12701	-0.551102	-0.245664	-0.0507738
Sobic.007G167400	0.7637	0.0632	0.0297	0.63605	0.1298	0.02115	0.88155	0.0042	0.167956	-1.00046	-2.00512	-0.242874	-0.923052	1.31653	0.0663343	1.744
Sobic.007G168900	0.1679	1	0.0474	0.0836	0.0177	1	0.4986	0.0247	5.95877	-0.227035	-4.58009	-2.34348	-3.26419	0.0933117	0.46525	3.26269
Sobic.007G170300	0.2575	0.81535	0.02435	0.069	0.02965	0.0015	0.00035	0.021	1.45491	-0.15281	-1.63278	-1.03526	-1.40633	-3.40014	2.68102	2.00304
Sobic.007G172100	0.04605	0.66535	0.0187	0.73755	0.81065	0.69505	0.98445	0.09285	1.85623	0.441145	-3.14738	-0.291827	0.151129	0.281667	-0.0132836	1.14243
Sobic.007G176000	0.52585	0.6324	0.84035	0.85855	0.1323	0.00165	0.3953	0.0224	-0.278455	0.243265	-0.123663	0.0808276	0.892763	-1.86494	-0.334897	-1.22726
Sobic.007G176100	0.63265	0.585	0.0399	0.9366	0.7091	0.0016	0.87235	0.04145	0.260339	-0.316859	-2.02631	-0.0573234	-0.328673	-2.29992	-0.0644936	-1.28355
Sobic.007G178000	0.93055	0.00635	0.36295	0.8752	0.76905	0.01915	0.0574	0.31155	0.0408872	2.11731	-0.954705	-0.129948	-0.282124	1.91815	0.972955	1.02097
Sobic.007G178500	0.7716	0.03065	0.99425	0.04775	0.73285	0.0139	0.3458	0.86115	0.188024	1.52472	-0.0065546	-1.11075	0.216813	-1.55196	0.410536	0.102498
Sobic.007G180200	0.18435	1	0.06685	0.11585	0.08105	0.1883	0.0409	0.0286	2.74566	-2.57453	-4.82551	-3.58998	-4.07474	-2.2317	2.59609	3.26957
Sobic.007G180900	0.34435	0.04075	0.7164	0.85455	0.7125	0.0298	0.23815	0.03665	-0.466374	1.27132	0.210442	0.0851265	0.243454	-1.61537	0.59049	-1.25161
Sobic.007G183200	0.1827	0.0491	0.01775	0.1499	0.29315	0.0431	0.73045	0.26525	-0.679124	1.12329	-3.25565	-1.29644	-1.38032	-1.47374	0.344158	1.45447
Sobic.007G186200	0.02585	0.1899	0.64315	0.26215	0.9796	0.127	0.2563	0.04985	1.34471	0.689713	-0.343106	0.569023	0.0161142	0.860887	0.486806	1.1332
Sobic.007G191500	0.058	0.2381	1	1	0.03035	1	0.1669	0.0022	-6.06025	-6.93334	-1.82247	-1.35172	-7.20319	-5.46462	-2.91113	-7.65935
Sobic.007G191900	0.12775	0.77425	0.01735	0.10865	0.2922	0.54455	0.237	0.024	0.664744	0.143455	1.46517	-0.72381	0.608399	0.330983	-0.46556	-1.26798
Sobic.007G192000	0.02955	0.18135	0.06265	0.1919	0.0477	0.03385	0.2627	0.102	2.35179	-2.1113	-4.03229	-1.68848	-2.05018	2.62486	0.921361	2.11762
Sobic.007G192300	0.70295	0.295	0.0144	0.41245	0.03815	0.39565	0.3298	0.075	0.216473	0.759027	-2.52808	-0.489878	-1.69933	0.619022	0.500425	1.30821
Sobic.007G194100	0.3915	0.0098	0.01025	0.10225	0.1371	0.0304	0.05205	0.12325	0.472342	-2.21262	-3.55047	-1.7068	-1.34325	-1.91868	0.894018	-1.27407
Sobic.007G198300	0.04725	0.0318	0.8874	0.1588	0.05	0.0448	0.61815	0.62155	0.923721	1.1536	0.0879284	0.685348	1.19157	1.08231	0.195165	0.255129
Sobic.007G204100	0.0535	0.3242	0.99285	0.0297	0.45725	0.00845	0.17795	0.15565	-2.06969	0.558554	-0.00316993	-1.98826	-0.988647	-2.77664	-0.86538	-1.47002
Sobic.007G204600	0.2921	0.00105	0.4918	0.647	0.1094	0.0182	0.7362	0.2095	-0.946327	-2.33121	-0.738646	-0.311583	-1.27357	-1.66008	-0.168916	0.785526
Sobic.007G204700	0.16985	0.333	0.4863	0.3087	0.0073	0.00835	0.04445	0.11195	0.628569	0.496182	0.58028	0.531226	2.28854	1.55226	0.845714	1.06696
Sobic.007G211200	0.0801	1	0.10485	0.0858	0.0279	0.88425	0.78635	0.0106	1.84666	0.409361	-3.13819	-1.79485	-2.37031	0.128838	0.180287	2.81602
Sobic.007G211500	0.2099	0.0263	0.1001	0.80145	0.07795	0.59115	0.02495	0.97255	-0.621204	1.21437	-1.34054	-0.138793	-1.08076	0.304559	-0.951742	0.020184
Sobic.007G212700	0.7502	0.8288	0.3592	0.73565	0.5773	0.03945	0.03815	0.43975	0.621188	0.342493	2.9905	-0.458246	1.34243	9.57917	-9.42959	-2.48876
Sobic.007G213400	0.01015	0.30685	0.24785	0.178	0.00175	0.1243	0.00485	0.0028	4.19749	-1.48767	-8.98478	-1.60304	-3.64472	1.58546	2.18987	3.83352
Sobic.007G213700	0.1383	0.0373	0.8563	0.7732	0.0389	0.0712	0.01985	0.0235	-0.829631	-1.35365	0.161002	0.158685	1.30046	-1.00943	-0.965055	-1.29859
Sobic.007G213800	0.0006	0.76145	0.02075	0.0205	0.00665	0.1502	5e-05	0.47485	-1.65256	-0.168554	-1.92248	-1.83427	-2.75004	0.963023	2.25758	0.540065
Sobic.007G214400	0.00045	0.004	0.2954	0.38045	0.03415	0.09615	0.12695	0.9626	-2.888	-1.94794	-1.10439	-0.782436	-2.22321	1.43688	0.780767	0.0357158
Sobic.007G214600	0.0001	0.02895	0.1342	0.03885	0.03315	0.03595	0.0014	0.99795	-1.66091	-1.10602	-0.942331	-1.04105	-1.35761	1.15479	1.2919	-0.00105123
Sobic.007G214700	0.1519	0.30435	0.0051	0.0872	0.00645	0.10745	0.6014	0.11715	1.05869	0.990973	-3.21325	-1.26838	-2.4614	-1.57765	0.310314	1.16149
Sobic.007G215900	0.5613	0.0265	0.2367	0.16905	0.0002	0.02895	0.1726	0.66275	0.253674	-1.1966	0.664692	0.618638	2.38913	1.25743	-0.561917	-0.224039
Sobic.007G219000	0.4675	0.96745	0.2653	0.697	0.67175	0.00405	5e-05	0.98035	-0.337661	-0.0194703	0.730334	-0.179889	-0.257302	1.69567	1.8598	-0.0134347
Sobic.007G220400	0.003	1	0.0062	0.05645	0.1601	0.24675	0.17085	0.90395	2.76179	-2.23752	-4.05734	-1.72799	-0.982324	0.995488	0.629819	-0.101093
Sobic.007G221800	0.02175	0.4482	0.0097	0.0171	0.0126	0.7355	0.07435	0.01085	2.6951	-0.744839	-3.55589	-2.76197	-2.375	0.270819	0.998826	2.48083
Sobic.007G223600	0.46245	0.0009	0.045	0.23785	0.74115	0.00055	0.13315	0.01905	-0.327609	2.00101	-1.2388	0.565008	-0.186834	-2.15184	0.588722	-1.28197
Sobic.007G225400	0.002	1	5e-05	0.00025	0.092	0.1284	1	0.1406	6.83585	-2.22013	-8.57616	-7.09073	-3.69878	2.87338	0.764179	4.3123
Sobic.007G226000	0.64625	0.3603	0.43935	0.1071	0.96115	0.0012	0.00115	0.71495	-0.233847	-0.496659	0.604332	-0.923121	-0.0349077	2.2353	1.64456	0.270187
Sobic.007G227200	0.0065	0.0083	0.8753	0.35505	0.8986	0.16365	0.25205	0.42345	-1.50957	1.88189	0.157689	0.582821	0.0947062	-0.915858	-0.540741	-0.610859
Sobic.008G003200	0.37925	0.24825	0.0892	0.0015	0.01265	0.1041	0.5559	0.08395	0.826579	0.902154	-1.72264	-3.09712	-2.29828	-1.37515	0.381499	1.59083
Sobic.008G005900	0.82995	1	1	1	0.5584	0.0407	0.0011	0.25285	0.322379	0.0193876	0.0123645	0.840809	-0.993576	5.66099	4.03204	-1.55504
Sobic.008G009400	0.04145	0.04025	0.72985	0.531	0.71025	0.48045	0.71885	0.2959	1.56751	-2.13069	-0.48079	0.673921	0.479501	0.72457	0.2166	-1.59963
Sobic.008G010400	0.0222	0.00625	0.0335	0.29165	0.3899	0.01045	0.30715	0.00155	-1.13631	1.53357	1.40246	0.503567	0.555884	-1.60517	0.403976	-1.98392
Sobic.008G010500	0.13475	0.1587	0.01055	0.00485	0.1575	0.16555	0.0219	0.0169	-0.659886	0.745709	1.53975	1.31711	0.83342	-0.761708	-0.939321	-1.31476
Sobic.008G011700	0.3891	0.74315	0.11065	0.1443	0.01125	0.0334	0.1517	0.2842	0.416033	0.177612	1.18416	0.74491	1.9101	1.1829	0.592098	-0.645591
Sobic.008G012300	0.3784	0.08015	0.0593	0.4902	0.82355	0.01185	0.0174	0.3657	0.794421	-2.25427	-2.32609	0.860711	0.218082	2.30576	1.31348	0.653513
Sobic.008G016800	0.5836	0.6139	0.05835	0.02805	0.3731	0.18515	0.04595	0.28985	0.321401	0.27682	1.73117	1.19882	0.721943	0.851396	-1.10714	-0.869242
Sobic.008G020100	0.74445	0.3017	0.0469	0.0459	0.0529	0.44475	0.31875	0.25995	0.18262	0.64986	-1.38778	-1.03437	-1.22562	-0.481955	0.486158	0.662453
Sobic.008G021900	0.42205	0.2808	0.01795	0.0649	0.0052	0.5881	0.00585	0.00345	0.550814	0.667163	-2.03735	-1.02678	-2.09642	-0.406148	1.53428	1.83725
Sobic.008G022100	0.0388	0.00735	0.7172	0.517	0.84525	0.1315	0.0888	0.08335	2.2244	3.0473	0.420246	-0.56746	0.281856	-2.50049	1.49041	-2.41749
Sobic.008G022500	0.0411	0.1132	0.1058	0.1337	0.0382	0.42175	0.78715	0.12245	2.89182	-2.56581	-3.0889	-1.88765	-2.87102	0.791521	-0.192388	1.38627
Sobic.008G028600	0.9339	0.0825	0.2367	0.10985	0.0321	0.03135	0.12915	0.0071	-0.0367045	0.881308	0.672836	-0.714542	1.36822	1.23351	-0.692599	-1.73434
Sobic.008G030600	0.20255	0.7938	0.0294	0.00345	5e-05	0.35605	0.02765	5e-05	1.29266	0.271838	-7.21529	-7.02614	-6.65818	-0.723547	1.6974	5.73011
Sobic.008G030700	0.7794	0.38095	0.0305	0.009	0.0014	0.67305	0.7739	0.00045	0.313591	1.42334	-6.199	-8.56628	-8.1114	-0.386277	0.305358	5.46815
Sobic.008G030900	0.33925	0.97565	0.00155	0.0068	5e-05	0.687	0.95915	5e-05	0.959668	0.0280231	-6.1716	-9.0209	-6.22232	-0.278587	0.0302452	5.48735
Sobic.008G031000	0.03895	0.00065	0.00225	5e-05	5e-05	0.002	0.1569	5e-05	2.2217	-2.95758	-5.10493	-2.97266	-4.00086	-2.51704	0.558833	2.82855
Sobic.008G032800	0.00765	0.0715	0.0072	0.57955	0.2024	0.31565	0.631	0.25835	2.29814	-1.41053	-2.89644	-0.309168	-0.74898	0.568452	0.191451	0.652315
Sobic.008G033700	0.18515	0.3207	0.3286	0.0234	0.04645	0.6724	0.63505	0.3661	0.704429	0.547405	0.904177	1.34593	1.76474	-0.282736	-0.225718	-0.694103
Sobic.008G034000	0.96005	0.3798	0.767	0.2355	0.6473	0.02185	0.0048	0.49105	0.0480579	0.713645	0.486567	-1.46362	0.789545	2.89049	2.42208	1.04097
Sobic.008G035800	5e-05	1	5e-05	0.14205	0.0904	1	0.1633	0.04885	7.76591	-2.23235	-8.701	-3.10496	-4.41331	0	2.09668	3.03116
Sobic.008G036000	0.06545	0.87315	0.0002	0.00315	0.03065	0.0029	0.73345	0.7447	-0.862524	0.0861812	-5.8154	-2.70279	-2.35897	-2.92943	-0.282164	-0.391287
Sobic.008G038300	0.58435	0.0275	0.98975	0.48675	0.3837	0.01885	0.75005	0.87695	-0.82212	-2.8548	-0.0156888	-0.639945	-0.76664	-2.4424	-0.189263	0.115924
Sobic.008G039800	0.17575	0.4954	0.03885	0.8859	0.22155	0.03475	0.1657	0.75075	0.8335	-0.454076	-1.92287	-0.0853188	-0.799632	-1.42029	0.621135	0.19033
Sobic.008G044600	0.5823	0.0338	0.04805	0.0452	0.0074	1	0.43215	0.25265	0.498335	-2.61625	-2.51999	-2.22248	-2.854	-0.375665	-0.457794	0.866507
Sobic.008G046400	0.1368	0.03485	0.0003	0.01025	0.00155	0.00825	0.83455	0.0002	0.888056	-1.22499	-3.60563	-1.69668	-2.99357	-2.14051	0.0928508	2.06481
Sobic.008G048500	0.2467	0.041	0.3708	0.30455	0.85565	0.13005	0.02885	0.12355	-5.61019	2.64111	1.60789	-0.783743	0.255966	-1.31088	-2.89773	-1.53403
Sobic.008G053200	5e-05	0.00545	0.80015	0.0109	0.9713	0.0061	0.48045	0.7681	-3.09509	-1.52269	0.138531	-1.28314	0.022571	-1.92903	-0.300869	0.175094
Sobic.008G054100	0.45945	0.5523	0.1399	0.03805	0.10445	0.02355	0.0004	0.5553	-0.505184	0.353603	1.82272	1.43371	1.67971	1.4695	1.92529	-0.455316
Sobic.008G055100	0.49505	0.0102	0.98045	0.8291	0.09855	0.8771	0.31145	0.022	-0.319807	-1.52423	-0.0186458	-0.103613	1.10319	-0.0860163	-0.405131	-1.48403
Sobic.008G058400	0.0265	0.701	0.26145	0.3924	0.18735	0.03285	0.03415	0.97915	1.7065	-0.318988	-1.34955	0.7849	1.21191	1.70619	1.01701	-0.0215034
Sobic.008G058900	0.17785	0.62105	0.00215	0.15605	0.0784	0.01025	0.60285	0.8808	0.645763	0.312845	-3.17275	-1.25459	-2.25459	-3.60172	-0.439785	-0.185188
Sobic.008G059000	0.3029	0.6804	5e-05	0.05465	0.01375	0.00135	0.0023	0.62335	0.460593	-0.203558	-2.60743	-0.925856	-1.6174	-1.8691	-1.41145	0.267862
Sobic.008G059100	0.49755	0.56955	0.0807	0.3412	0.00975	0.0057	0.6568	0.07605	0.300561	0.311897	-0.974313	-0.415384	-1.64877	-1.64243	0.179523	0.925943
Sobic.008G059200	0.17995	0.63675	0.0002	0.85485	0.00515	0.0008	0.4891	0.8513	0.603013	0.244292	-2.26454	-0.0892793	-1.69844	-2.04346	-0.283212	0.100254
Sobic.008G061400	5e-05	0.8974	0.0746	0.09485	0.78055	0.00595	0.32055	0.03455	-8.56962	-0.110206	4.21864	-1.08349	-0.318759	-3.12351	-0.623761	-1.75524
Sobic.008G063100	0.0075	0.15645	0.77675	0.5698	0.75405	0.0134	0.11515	0.5246	-2.3952	-0.86808	-0.273775	-0.348204	-0.195644	-1.47875	-0.677119	0.341474
Sobic.008G063500	0.00555	0.6521	0.30765	0.2966	0.0158	0.0491	0.0011	0.7002	-2.81072	0.309338	-1.03761	-0.728185	-1.61035	-1.43942	-1.56826	-0.239064
Sobic.008G066100	0.0467	0.31665	0.99265	0.3552	0.6379	0.0082	0.78605	0.64645	-2.81506	-0.737636	-0.00115264	-0.828735	-0.406369	-2.38392	-0.157283	0.305688
Sobic.008G066400	0.14465	0.0072	0.9034	0.4251	0.2962	1	0.49145	0.049	-1.93779	-4.31892	-0.157682	1.09631	-1.30819	0.528257	-0.8491	-1.99383
Sobic.008G067500	0.01125	0.62435	0.1099	0.70965	0.3605	0.00645	0.1931	0.70355	-1.35454	0.253543	1.08656	0.158276	0.541701	-1.56137	-0.52556	-0.205049
Sobic.008G068200	0.165	0.01075	0.68675	0.00815	0.19645	0.6199	0.3844	0.516	0.652115	-1.50779	-0.248053	1.35116	0.753417	0.277509	0.363281	-0.332914
Sobic.008G070300	0.0082	0.01275	0.55085	0.1502	0.09295	0.0974	0.00015	0.24555	-1.21423	1.35025	0.396721	-0.70646	-1.20113	0.905631	1.56132	-0.657987
Sobic.008G070400	0.09045	0.00475	0.54805	0.28645	0.5615	0.0364	0.0009	0.63405	-1.00042	1.74314	0.578437	-0.71467	-0.622513	1.48493	1.99321	-0.36216
Sobic.008G075600	0.72315	0.0133	0.76545	0.2345	0.49755	0.03015	0.117	0.0707	0.159966	-1.3114	-0.188983	0.566034	-0.396398	1.217	0.619178	0.979254
Sobic.008G077800	0.02035	0.9695	0.0082	5e-05	5e-05	0.7895	0.43985	5e-05	3.58413	-0.0369031	-3.9831	-4.64238	-3.24059	0.218979	0.720247	5.83834
Sobic.008G079800	0.0949	1	0.2454	0.00665	5e-05	1	0.25855	0.0043	6.38927	1.03412	-11.5542	-6.32621	-5.52472	0.331181	0.739533	7.0536
Sobic.008G082400	0.02255	0.3512	0.4913	0.57465	0.54175	0.58615	0.03835	0.3502	-1.22031	0.511904	0.388731	0.258692	0.373565	-0.35346	-0.940211	-0.592866
Sobic.008G083300	0.01455	0.4881	0.007	0.1529	0.0095	0.4129	0.2418	0.01595	2.30978	-0.717274	-3.80408	-1.29482	-2.17079	0.610883	0.562111	2.02636
Sobic.008G087500	0.0246	0.9464	0.2632	0.44075	0.3061	0.3171	0.0053	0.8015	1.17526	0.0339361	0.706789	-0.35529	0.591549	0.537784	-1.25729	0.142417
Sobic.008G090800	0.54605	0.116	0.65975	0.00215	0.19835	0.0085	0.0077	0.0184	0.28596	-0.849658	-0.260962	-1.51097	-0.763123	1.59427	-1.12023	1.38572
Sobic.008G097700	0.3288	1	0.14145	0.04305	0.04745	0.1375	0.6094	0.00655	1.55082	1.1705	-2.62252	-3.00925	-2.62897	-1.45173	-0.475771	3.0773
Sobic.008G109600	0.178	0.0453	0.92005	0.023	0.5744	0.73085	0.50805	0.34015	-1.90397	-1.61343	-0.132649	2.45403	0.523447	0.28616	0.511139	0.718546
Sobic.008G110200	0.8262	0.1145	0.00945	0.6799	0.00915	0.021	0.008	0.47525	0.1541	1.57448	-3.88456	-0.328057	-2.18658	-2.37448	1.30516	-0.439784
Sobic.008G114500	0.0018	0.1033	0.04535	0.00395	0.00535	0.41405	0.0303	0.01095	3.89408	-1.99839	-4.73235	-3.43872	-2.75704	0.818769	1.20623	3.10903
Sobic.008G114700	0.09165	1	0.0536	0.01635	0.00615	0.35165	0.2646	0.0096	2.2133	-1.63201	-4.89899	-4.06278	-4.18767	1.02133	0.899259	4.30646
Sobic.008G118700	0.07745	0.00735	0.35305	0.53555	0.0267	0.00255	5e-05	0.0455	-1.14366	-1.79174	-0.854735	0.476503	-2.39991	3.05607	3.85084	1.50071
Sobic.008G119400	0.2035	0.86295	0.0064	0.01495	0.00235	0.6736	0.82285	0.00555	0.591254	0.091859	-1.8333	-1.2082	-1.95842	-0.241716	-0.100777	1.76185
Sobic.008G123100	0.0339	0.01745	0.85465	0.1486	0.4525	0.2662	0.5099	0.8459	-0.947442	-1.26288	0.109192	0.666562	0.455727	0.611257	-0.263929	-0.101093
Sobic.008G124000	0.1543	0.0105	0.01135	0.0032	0.13645	5e-05	0.1325	0.00335	-0.652745	1.42566	-1.66819	-1.46573	-0.959923	-3.95277	0.642698	-2.06441
Sobic.008G125700	0.01955	1	0.0952	0.0405	0.0258	1	0.80645	0.13865	2.49184	-3.44846	-3.31795	-2.94563	-2.26555	-1.40116	0.172094	1.93689
Sobic.008G129200	0.13565	1	0.07795	0.04085	0.0905	1	0.4128	0.0097	1.96661	-1.9158	-2.13627	-2.92272	-2.23816	-0.103007	0.647154	2.84937
Sobic.008G130100	0.0267	0.0155	0.74145	0.266	0.2072	0.4015	0.32345	0.4944	1.03839	1.30514	0.204927	0.512365	0.751993	0.441146	0.40029	0.357425
Sobic.008G131200	0.2313	1	0.03625	0.0011	0.00265	0.13	1	0.0002	-1.5311	0.175416	-5.20644	-5.12701	-5.33888	-1.73343	-1.38198	3.66845
Sobic.008G132300	0.0856	0.0131	0.01265	0.0669	0.01425	0.72055	0.1561	0.0001	1.06704	-1.74873	-2.98197	-1.08734	-1.62302	0.204122	0.570237	2.41276
Sobic.008G133200	0.35385	0.0212	0.6598	0.42395	0.64205	0.0406	0.9457	0.6137	-0.549116	1.40644	0.340194	-0.423095	-0.304856	-1.39151	-0.0320894	0.314611
Sobic.008G133900	0.92335	0.5002	0.8301	0.8595	0.507	0.04995	0.0176	0.6036	-0.0564337	-0.395786	-0.190126	-0.11842	0.632651	1.24247	1.10671	-0.394339
Sobic.008G135500	0.0149	1	0.20175	0.00205	0.00165	0.71315	0.68745	0.0082	4.01101	-1.19976	-9.01973	-4.29701	-4.3379	0.430987	-0.34327	6.72838
Sobic.008G135600	0.5693	0.0001	0.7121	0.13885	0.1179	5e-05	5e-05	0.1186	0.297671	-3.08361	0.249346	-0.863177	-0.936104	3.57466	2.13334	1.00377
Sobic.008G137300	0.0143	0.30635	0.046	0.97725	0.11155	0.1814	5e-05	0.01485	4.51159	-1.65394	-4.7013	0.0240991	-1.27346	-1.5376	2.88836	2.8196
Sobic.008G141200	0.78985	0.17135	0.06115	0.30525	0.04645	0.00855	0.5349	0.7186	-0.152112	0.935746	-1.7003	-0.726872	-1.86792	-2.17008	0.338457	-0.237253
Sobic.008G142400	1	1	0.0604	0.0106	0.00355	1	1	0.00745	-0.861499	0.798491	-3.46775	-3.97575	-4.56769	0.117878	-0.354906	4.85222
Sobic.008G146700	0.01785	0.69215	0.01845	0.004	0.0139	0.5236	0.05355	0.0388	-1.07205	-0.217172	1.37387	1.34929	-1.45737	0.336661	-0.773341	-1.11228
Sobic.008G149900	0.26255	0.07875	0.93465	0.0059	0.2238	0.231	0.003	0.35665	-0.486037	-0.915963	0.046687	-1.28936	-0.732213	0.637374	1.242	-0.494256
Sobic.008G156900	0.0495	0.0022	0.0661	0.01255	0.0031	0.76065	0.5003	0.0234	0.985342	1.7336	-1.06949	-1.15717	-1.83093	-0.166291	0.267691	1.24309
Sobic.008G157000	0.0035	0.68595	0.0132	0.02355	0.01295	0.2805	0.1315	0.57205	2.1978	-0.370029	-3.69846	-1.57332	-1.78477	0.689263	0.645279	0.34566
Sobic.008G157600	1	0.49355	0.8249	0.23265	0.9848	0.02885	0.01805	0.7872	-1.02219	-0.715497	0.383151	-1.4763	-0.0245933	-2.62614	-3.20039	0.24796
Sobic.008G157800	0.0132	0.1457	0.5473	0.122	0.0039	0.0033	0.8517	0.5941	2.49922	-3.49188	1.02183	5.88195	5.06208	3.01151	-0.104101	0.52305
Sobic.008G158200	0.00365	1	5e-05	5e-05	0.0684	1	1	0.19585	7.89693	0.519766	-13.0341	-11.5018	-6.46674	4.52189	3.55887	1.36828
Sobic.008G163200	0.1224	0.0029	0.1151	0.84175	0.06885	0.0088	0.6382	0.11675	-1.24166	2.93924	1.70352	0.128155	2.00963	-2.72777	-0.256796	-1.22609
Sobic.008G163700	0.5543	0.0124	0.47825	0.00155	0.84415	0.7904	0.33655	0.9511	-0.475104	1.77467	0.781581	-2.08512	-0.180966	-0.209167	-0.528146	0.0450827
Sobic.008G165600	0.31505	0.46445	1	0.89575	0.56815	0.01575	0.03815	0.79965	-2.04328	1.48688	0.103843	-0.228465	1.40911	-8.09017	-6.92593	-0.371891
Sobic.008G167400	0.0352	0.31285	0.5636	0.37365	0.35415	0.01625	0.28655	0.66345	1.09488	-0.678358	0.416258	0.541803	0.67925	1.63872	0.462119	-0.26847
Sobic.008G168800	0.8655	0.0416	0.93345	0.0337	0.0953	0.0396	0.44185	0.61265	0.109872	1.51535	0.0808748	1.75112	2.08783	4.10239	-0.777088	-0.540988
Sobic.008G171600	0.0416	0.24905	0.0975	0.4442	0.54765	0.0875	0.03935	0.0539	-2.92632	5.29055	3.14444	0.74871	0.834279	-2.64936	1.69849	-2.69613
Sobic.008G174800	0.78305	0.0013	0.5321	0.3856	0.7425	0.1923	0.3395	0.03145	-0.134871	1.88745	0.418494	0.433977	0.200197	-0.69096	0.406866	-1.25088
Sobic.008G182300	0.60495	0.02115	0.9585	0.1908	0.1142	0.32675	0.0477	0.33255	0.800733	-3.31895	-0.108578	-1.82335	-3.66302	1.38576	-2.01253	-1.36033
Sobic.008G182500	1	1	5e-05	0.1827	0.1549	0.2792	1	0.00695	4.18517	-4.04899	-11.4761	-9.04926	-8.82731	-1.67709	4.70344	5.15944
Sobic.008G182600	0.26355	0.08175	0.0162	0.15805	0.0001	0.74125	0.0041	0.00105	-0.507647	-1.02952	1.34987	0.670391	-2.49033	-0.183747	-1.1491	-1.90837
Sobic.008G182700	0.2008	0.0004	0.0772	0.5031	0.0014	0.0377	0.00015	5e-05	-1.18076	-5.9974	-2.15673	-0.368381	-6.03927	-2.54997	-3.5857	-4.40252
Sobic.008G182800	0.2934	0.01215	0.8834	0.36985	0.0864	0.0934	0.1414	0.0006	2.17223	-3.84436	-0.242567	-1.18546	-6.39519	-3.18518	-1.30462	-4.28175
Sobic.008G183400	0.0027	0.00075	0.03725	0.2425	0.4903	0.00265	0.0006	0.8556	-3.18989	-2.3942	1.8376	0.742067	0.556908	2.08301	1.62991	0.116734
Sobic.008G183900	0.10805	0.70555	0.263	0.02145	0.5835	0.31665	0.07505	0.049	-2.10148	0.242986	1.95214	1.62011	0.60848	-0.696114	-1.06014	-1.59178
Sobic.008G187000	0.0243	0.0161	0.8661	0.11225	0.1722	0.1044	0.23785	0.1293	-2.08753	-1.82287	0.185412	-1.64566	-1.72869	-1.42404	-0.708393	-1.53558
Sobic.008G187800	0.00435	0.4532	0.3695	0.63575	0.3001	0.2008	0.01025	0.08775	-1.59745	0.374015	0.608355	-0.220466	-0.609488	-0.680541	-1.14273	-0.959225
Sobic.008G188000	0.8004	0.53655	0.00255	0.933	0.82035	0.51775	0.0216	0.30915	-0.110423	0.333524	-2.31927	-0.0512872	-0.168629	0.403748	-1.22752	-0.929605
Sobic.008G191300	0.6041	0.84625	0.04985	0.0431	0.26465	0.1147	0.5463	0.1844	0.263384	0.135822	1.1363	0.979392	0.684848	1.04448	0.269225	-0.709275
Sobic.009G000700	0.19465	1	0.05365	1	0.0067	0.03835	0.20695	0.0212	1.34303	-1.27933	-4.36939	0.0966186	-2.92124	-2.50263	1.10541	3.51931
Sobic.009G002200	0.0302	1	0.0654	0.03225	0.00485	0.4186	0.26665	0.0086	3.12794	-2.07896	-5.80769	-2.28521	-3.41046	-0.981488	0.814066	4.51792
Sobic.009G003600	0.9768	0.0512	0.08935	0.03875	0.24625	0.00105	0.0416	0.6288	0.0214461	-1.576	-2.16627	-1.4811	-0.960603	-2.89375	-0.924902	0.326432
Sobic.009G008800	0.00045	0.07035	0.03385	0.86955	0.0052	0.96165	0.00015	0.0008	5.05791	-1.8608	-5.67111	0.182443	-2.51296	-0.0397798	2.60242	3.67145
Sobic.009G009200	0.4973	0.01485	0.10825	0.1166	0.65745	0.00595	0.00815	0.0291	0.355626	1.43652	-1.14545	-0.790676	-0.274549	-2.51586	1.19045	-1.51715
Sobic.009G009500	0.1137	0.549	0.09835	0.09475	0.61265	0.0272	0.05335	0.0138	0.818866	0.302532	-1.34038	-0.907527	-0.347377	-1.24258	-0.836247	-1.40932
Sobic.009G009700	0.74785	0.91355	0.33945	0.04695	0.6175	0.12505	0.04975	0.8931	0.714904	0.0419813	3.38297	-14.1655	-1.00182	11.6412	13.2629	-0.136565
Sobic.009G010400	0.02455	0.01505	0.08215	0.05175	0.32295	0.12535	0.0698	0.9132	1.01595	-1.3003	-0.995894	-0.885942	0.566324	-0.859803	-0.745062	0.056626
Sobic.009G013500	0.23985	0.25945	0.0045	0.5454	0.0239	0.1381	0.99575	0.65385	0.66205	-0.793216	-2.06959	-0.292173	-1.94526	-1.44452	0.00316145	0.320845
Sobic.009G014600	0.79835	5e-05	0.00075	5e-05	0.0012	0.64675	0.90965	0.22575	-0.126505	3.67552	-3.24318	-2.7584	-2.42947	0.260602	-0.0659194	0.888671
Sobic.009G015900	0.01265	0.1358	0.01135	0.03425	0.0311	0.4745	0.0128	0.0213	2.79104	-1.7199	-3.33692	-2.40469	-2.41435	-0.622662	1.78392	2.54947
Sobic.009G016000	0.03785	0.62625	0.795	0.6744	0.35355	0.0481	0.21485	0.06965	-0.931064	0.247254	-0.150544	-0.186993	-0.526493	-1.0952	-0.509804	-0.972392
Sobic.009G016300	0.08735	0.02915	0.62455	0.02715	0.08365	0.06025	0.01715	0.0675	5.88328	2.88962	1.03792	3.33583	4.00359	5.89769	2.66666	2.49326
Sobic.009G023300	0.30695	0.0003	0.1125	0.02115	0.03665	0.1538	0.8696	0.51305	0.497251	-2.62901	-1.40462	2.21481	1.75722	0.781938	-0.0656078	-0.392229
Sobic.009G023500	0.13905	0.0064	0.02365	0.6845	0.51875	0.38105	0.7707	0.0178	0.701537	-1.58083	-2.06664	0.299161	0.454439	-0.492828	-0.110988	-1.47565
Sobic.009G026100	0.90275	0.012	0.3198	0.4561	0.60405	0.00125	0.9839	0.05115	-0.0503936	1.40074	-0.570655	0.332654	-0.29917	-1.93971	-0.00841824	-1.0211
Sobic.009G031400	0.01855	0.5031	0.4928	0.4226	0.63155	0.03345	0.0003	0.80495	-1.5151	-0.389323	0.545825	0.493434	0.397294	1.40109	1.8065	0.162853
Sobic.009G031600	0.8417	0.0132	0.88905	0.994	0.34245	0.0022	0.03025	0.38565	0.172933	-1.64819	0.127633	-0.00451347	-0.880525	-3.13643	-1.62687	0.799759
Sobic.009G032600	0.7051	0.0183	0.22715	0.07785	0.17965	0.0013	0.1942	0.9476	-0.176623	1.50043	-0.675175	-0.807261	-0.798679	-2.82101	0.544696	0.0352982
Sobic.009G033300	0.08135	0.5773	0.00985	0.74435	0.49835	0.7127	0.00705	0.20275	-0.790002	-0.289487	1.56499	0.142215	0.390722	-0.192407	-1.1171	-0.659493
Sobic.009G033400	0.16215	0.47925	0.011	0.0084	0.00595	0.08505	0.13	0.04705	1.04111	-0.495322	-2.46166	-1.95334	-2.32821	-1.45437	0.948231	1.62143
Sobic.009G033500	0.03925	0.6377	0.9482	0.6644	0.4989	0.03315	0.8653	0.14025	-2.95036	-0.420261	-0.130193	-0.564263	-1.17218	-2.64905	0.165131	-1.87489
Sobic.009G034300	0.0334	0.08295	0.16785	0.4412	0.34555	0.3185	0.40345	0.0215	-1.06051	1.08794	0.778894	-0.371522	0.593114	-0.70212	0.415516	-1.53744
Sobic.009G035200	0.74275	0.0389	0.56075	0.03025	0.04645	0.568	0.7437	0.40685	-0.16641	1.23511	-0.498685	-1.64359	-1.79796	-0.387517	0.182813	-0.679936
Sobic.009G036500	0.02795	1	0.0476	0.0881	0.0055	1	0.1032	0.01115	3.01551	-2.45915	-6.38629	-2.16824	-3.32452	0.0499837	1.08006	2.91733
Sobic.009G038300	0.71065	0.49055	0.08685	0.5443	0.31635	0.97875	0.0171	0.0062	0.159428	0.358057	0.978406	-0.265531	0.58018	0.0139313	-0.987428	-1.54657
Sobic.009G038400	0.37495	0.72615	0.0118	0.7291	0.132	0.0182	0.19835	0.02695	0.408373	0.18016	1.48593	0.150997	0.912319	1.39617	-0.513913	-1.21025
Sobic.009G040300	0.0114	0.72405	0.1082	0.1474	0.01085	0.3162	0.31735	0.2432	1.45875	-0.238708	1.27916	0.913866	2.49543	0.721401	-0.529456	-0.824894
Sobic.009G044400	0.00015	0.2147	0.00245	0.9661	0.4954	0.00125	0.34745	0.28	-2.03685	0.682411	-3.66556	0.0380843	-0.860242	-4.07802	0.697898	1.1316
Sobic.009G044600	5e-05	0.4438	0.00295	0.44025	0.718	0.001	0.2813	0.15995	-1.93428	-0.392334	-1.84862	0.359036	-0.252186	-2.04043	0.45272	0.794193
Sobic.009G048100	0.0533	0.0254	0.0005	5e-05	0.0059	0.00015	0.359	0.00145	0.860948	-1.19967	-2.22957	-2.53557	-1.72394	-2.57571	-0.365984	-1.93194
Sobic.009G055100	0.66805	0.0081	0.83825	0.0087	0.0152	0.3512	0.54735	0.01735	0.190483	1.65318	0.111076	-1.18569	-1.5373	-0.49769	-0.23622	1.3369
Sobic.009G055300	0.00045	0.00515	0.1003	0.1268	0.05675	0.0077	0.114	0.0005	-1.98618	1.92139	1.66576	0.805339	1.40375	-1.603	-0.716879	-3.04927
Sobic.009G058800	0.07715	0.4537	0.55865	0.1561	0.21025	0.00465	0.0033	0.48145	1.55365	-0.662956	0.724232	1.29832	1.23641	2.20379	1.68461	0.558331
Sobic.009G060300	0.02555	0.81645	0.83915	0.2648	0.89425	0.0077	0.9575	0.28435	-2.07275	-0.142943	-0.189482	-0.696057	-0.0915133	-2.02072	-0.025694	0.672499
Sobic.009G060700	0.00235	0.1239	0.0436	0.12315	0.01395	0.1546	0.3641	0.0661	3.68448	-2.381	-4.76592	-1.3572	-1.87031	1.21203	0.457213	1.66943
Sobic.009G061200	0.5109	0.90685	0.35675	0.00215	0.11105	0.9773	0.11145	0.02735	-0.332251	0.0669212	0.75734	-2.21429	-1.45318	0.0157181	0.633418	-1.28614
Sobic.009G064800	0.04715	0.6636	0.95025	0.93845	0.79115	0.03175	0.30105	0.0375	-1.18882	0.235721	-0.0449578	-0.0362385	-0.168456	-1.26972	-0.424372	-1.17978
Sobic.009G066200	0.8394	0.7115	0.0148	0.02045	0.00185	0.7735	0.59285	0.00905	-0.138308	0.241813	-2.5557	-1.81179	-3.15923	0.241568	0.34433	2.64918
Sobic.009G068900	0.29905	0.0354	0.0749	0.1618	0.35505	0.00745	0.016	0.66325	-0.485586	-1.1385	-1.19815	-0.691657	-0.6636	-1.60511	-1.10821	-0.254342
Sobic.009G069600	0.02765	0.00865	0.30125	0.0396	0.0006	0.15555	0.01335	0.8759	-1.07277	-1.42897	-0.72813	-1.07662	-2.6978	0.819619	1.03614	-0.0872192
Sobic.009G069700	0.341	0.01265	0.22295	0.9215	0.63525	0.0077	0.04035	0.02785	0.408393	-1.30547	-0.763372	0.054579	-0.328738	-1.53595	-0.888955	-1.50859
Sobic.009G069800	0.0466	0.9483	0.216	0.0902	0.0078	0.05395	5e-05	0.23695	-0.86631	-0.0328547	-0.77975	-0.920735	-1.9481	1.07415	1.88099	0.7571
Sobic.009G070700	0.00395	0.64265	0.68545	0.0001	0.50825	0.23605	0.46185	0.10605	-1.34774	0.239154	0.285028	-2.03243	0.476262	-0.717886	-0.369739	-1.30962
Sobic.009G070800	5e-05	0.2012	0.0034	0.35175	0.65285	0.85725	0.124	0.957	1.89323	0.662022	-1.84543	0.420535	0.242563	0.0993994	0.632842	0.0266274
Sobic.009G071300	0.0113	0.08635	0.02775	0.02285	0.3197	0.24395	0.01275	0.3154	1.26916	-1.00093	-1.82134	-1.74027	-0.723573	-0.752432	1.29724	0.810181
Sobic.009G071800	0.0266	0.17055	0.0172	0.99145	0.34835	0.0089	5e-05	0.34995	-1.0864	-0.745825	-1.39988	-0.00416519	-0.560792	1.61715	2.22112	0.479129
Sobic.009G072200	0.69975	0.45225	0.0282	0.49335	0.0034	0.2532	0.4918	0.25815	-0.177501	0.383477	1.32321	0.298913	1.78351	0.616914	-0.279806	-0.581473
Sobic.009G076600	1	0.01775	0.17625	1	0.20315	0.0018	1	0.2961	-0.519803	-3.23429	-2.37323	0.164874	-5.81237	-6.2315	0.0788562	2.09786
Sobic.009G076700	0.23615	0.00145	0.30825	0.12025	0.0801	0.0076	0.38645	0.3753	-2.21086	-2.59796	-1.21557	1.63732	-2.22147	-2.50295	-0.88382	1.36831
Sobic.009G078900	0.03245	0.5183	0.00405	0.09545	0.01195	0.70295	0.17465	0.0861	1.18162	-0.420079	-2.77274	-0.937005	-1.56507	-0.211767	0.554234	0.971939
Sobic.009G087000	0.04785	0.12925	0.14055	0.18925	0.0646	1	0.63725	0.03655	2.69568	-2.47682	-2.67671	-1.67561	-2.39919	-0.039347	0.313871	3.00682
Sobic.009G088700	0.1284	1	0.08345	0.01245	0.0045	0.4097	0.0387	0.00655	1.96748	-1.77898	-6.79392	-4.75566	-4.61574	-0.963776	2.15912	4.68379
Sobic.009G101100	0.0175	0.3963	0.0762	0.38065	0.016	0.14085	0.01255	0.01625	2.59381	-1.01242	-3.74334	-0.961228	-1.9913	1.47014	1.92364	3.8105
Sobic.009G107700	0.0266	0.0191	0.2183	0.0661	0.981	0.16765	0.466	0.8019	-3.1871	1.92625	1.45785	1.96048	0.0251733	1.56613	0.543073	-0.294045
Sobic.009G110200	0.11815	0.16275	1	0.49395	0.12165	0.22185	0.00175	0.00915	3.91211	1.39277	1.43512	0.970422	3.1937	6.12733	4.30946	4.41792
Sobic.009G111200	0.0047	0.0815	0.7874	0.00845	0.0268	0.3244	0.13255	0.76245	-1.31858	0.906808	0.162458	-1.26875	-1.39211	0.521301	0.611344	-0.157193
Sobic.009G112800	0.5957	0.87095	0.08465	0.1818	0.011	0.95305	0.81865	0.0056	0.456766	0.145835	-2.2451	-1.21588	-3.38045	-0.0579369	0.179307	3.35482
Sobic.009G115300	0.80835	0.8391	0.13505	0.39975	0.0097	0.005	0.45755	0.00495	0.101328	0.102691	0.834748	-0.382726	1.56415	1.68822	-0.295768	-1.61084
Sobic.009G115400	0.3434	0.46835	0.1031	0.1949	0.18905	0.03705	0.76735	0.00225	-0.438978	0.361677	1.03127	-0.5825	0.778245	1.15452	0.122111	-2.1346
Sobic.009G115500	0.64525	0.4919	0.1567	0.10205	0.08685	0.00195	0.37445	0.001	-0.198224	-0.346148	0.808086	-0.746862	1.00346	1.90607	0.353377	-1.97873
Sobic.009G116700	0.06115	0.43385	0.03455	0.362	0.0012	0.0887	0.40355	0.03775	2.01118	0.985995	-6.54346	-0.999217	-5.59244	2.65976	0.719437	1.2268
Sobic.009G119200	0.0002	0.2919	0.15305	0.20685	0.03445	0.083	0.02145	0.6217	1.98485	0.616428	0.944759	-0.630071	1.39714	1.13818	1.03566	-0.282431
Sobic.009G120000	0.0026	0.00225	0.02975	0.498	0.0303	0.7837	0.79775	0.39435	-9.51407	-8.89551	-7.91739	-1.72746	-8.2201	0.543361	0.450631	-1.60415
Sobic.009G120800	0.0801	0.00075	0.1192	0.00025	0.1024	0.29785	0.00055	0.3429	0.846361	-2.62886	-1.08966	-1.97836	1.49171	-0.644554	-1.64033	-0.622354
Sobic.009G121300	0.15715	0.21515	0.75695	0.99265	0.17625	0.28805	0.00235	0.02275	-0.921475	-1.11964	0.311564	-0.0047283	1.0657	0.577408	-1.33206	-1.92577
Sobic.009G121900	0.76155	0.0479	0.80275	0.0869	0.2721	0.0067	0.3581	0.0029	0.151103	1.29298	-0.143426	-0.824483	0.629072	-1.81977	-0.390139	-1.60891
Sobic.009G124800	0.12	1	0.06775	0.1022	0.0459	1	0.2989	0.0182	3.83121	-0.0238251	-5.19417	-4.28032	-2.70723	-2.27774	0.930276	3.73246
Sobic.009G125800	0.0132	1	0.04105	0.02085	0.00845	0.3252	0.07265	0.0226	4.32871	0.109612	-5.48449	-3.82848	-4.16041	-1.17126	1.82481	3.57629
Sobic.009G127800	0.17015	0.4709	0.09005	0.20515	0.0457	0.60085	0.42495	0.01235	0.988716	-0.529385	-1.73878	-0.847804	-1.80511	0.391248	0.424283	1.84988
Sobic.009G130100	0.2094	0.0104	0.2257	0.10195	0.02305	0.00295	0.11135	0.48785	-0.561417	1.39274	-0.682058	-0.740716	-1.3826	-1.76612	-0.660483	0.369247
Sobic.009G130900	0.0346	0.00405	0.74285	0.9799	0.97225	0.73425	0.58325	0.53895	0.959568	1.64577	-0.191836	0.010203	-0.0211329	0.179447	0.220429	0.314601
Sobic.009G132900	5e-05	0.01295	0.74605	0.4983	0.59905	5e-05	0.04745	0.465	-3.15743	-1.52352	-0.179243	-0.298002	-0.29835	-3.03447	-0.838819	-0.398475
Sobic.009G136100	0.59585	0.00045	0.456	0.04385	0.2529	0.9176	0.0751	0.0456	0.251384	-2.32443	-0.463897	1.01834	0.68812	-0.0554468	-0.709557	-1.22431
Sobic.009G136300	0.8844	0.86965	0.05655	0.0147	0.02785	0.0207	0.1141	0.03615	0.0637159	0.0833103	1.17288	-1.14644	1.45531	1.27982	-0.653961	-1.40549
Sobic.009G136700	0.7908	0.12345	0.0875	0.57215	0.04585	0.8213	0.1262	0.0364	0.231102	-1.12952	-1.72437	-0.429559	-1.84823	-0.1522	-0.815201	1.63213
Sobic.009G136900	0.34025	0.33285	0.55325	0.39025	0.21365	0.0059	0.12115	0.00645	-0.555666	0.52178	-0.365175	0.387589	-0.719347	-1.61855	0.62732	1.59309
Sobic.009G137500	0.0431	1	0.20175	0.0435	0.00735	0.28845	0.0658	0.05075	2.83145	-1.33671	-6.47819	-2.85261	-4.19139	1.60933	3.44014	2.76083
Sobic.009G138300	0.1681	1	0.1008	0.17115	0.02065	1	0.11845	0.0143	4.74159	1.41514	-5.35747	-2.84992	-3.16831	1.46591	1.55452	3.83329
Sobic.009G141300	1	1	1	0.2425	5e-05	1	1	5e-05	-1.53723	-2.36565	-5.7566	-5.55254	-8.43213	-0.0335247	0.408788	7.9083
Sobic.009G142800	0.4823	0.01245	0.0006	0.5154	0.43895	0.62315	0.91505	0.17455	0.31294	-1.27932	-2.18084	-0.307506	-0.448354	0.257114	-0.0416979	-0.742607
Sobic.009G143100	0.0018	0.51835	0.823	0.0859	0.7085	0.01515	0.38075	0.7025	-1.90203	-0.346825	0.146272	-0.835996	-0.214541	-1.40762	-0.3576	0.19265
Sobic.009G146800	0.0938	0.0094	0.17295	0.40105	0.416	0.0113	0.8622	0.1343	-0.747113	1.4393	0.774239	-0.370155	0.475939	-1.41965	-0.0703153	-0.77469
Sobic.009G152600	0.88305	0.22285	0.0017	0.20145	0.00025	0.03625	0.66695	0.50555	0.0611215	0.630811	-2.2778	-0.644149	-2.23599	-1.41612	-0.212248	0.405612
Sobic.009G152900	0.00295	0.0363	0.0044	0.00415	0.00315	0.39515	0.05575	0.0017	2.81905	-2.66513	-4.28243	-2.60396	-2.60139	0.736054	0.954995	2.83692
Sobic.009G153500	0.03325	0.57645	0.1557	0.15305	0.74925	0.02635	0.8202	0.2819	1.11129	-0.315625	-1.16775	0.814609	0.223398	1.46262	0.108298	0.815667
Sobic.009G153800	0.65075	0.011	0.1502	0.4444	0.9699	0.08545	0.02985	0.31455	0.302068	2.96838	-1.13572	-0.461993	-0.0275073	-1.31197	0.990841	-0.626988
Sobic.009G154700	5e-05	5e-05	0.85165	5e-05	5e-05	0.0024	0.0007	0.00125	4.5687	6.05404	-0.212454	5.08852	5.24309	7.58703	6.55093	6.26748
Sobic.009G157100	0.7286	0.0173	0.00305	0.01805	0.9901	0.00115	0.7908	0.0303	0.150888	1.26615	-2.41807	-1.48225	0.00860492	-2.92106	-0.140495	1.76905
Sobic.009G159700	0.5426	0.10185	0.49935	0.11685	0.10885	0.0025	0.00115	0.0279	0.440647	1.04765	0.631277	1.02496	1.21386	2.09112	1.65712	1.26804
Sobic.009G161000	0.58625	0.16985	0.87435	0.7591	0.47555	0.59105	0.01495	0.0344	-0.335189	-0.848991	0.153836	-0.20484	0.650277	-0.354983	-1.38204	-1.73802
Sobic.009G161500	0.0033	0.0013	0.3135	0.03265	0.58565	0.0001	0.01455	0.2966	-1.3755	1.7686	-0.547329	-0.990637	-0.300832	-2.22035	0.999589	0.541444
Sobic.009G162300	0.69335	0.01145	0.0025	0.91255	0.0064	0.0468	5e-05	0.15135	-0.222016	4.51242	-2.04858	-0.0702974	-1.98127	-1.72256	2.37193	-0.830208
Sobic.009G162500	0.14525	0.4168	0.5961	0.28425	0.5133	0.04405	0.35055	0.02025	-0.635783	0.413789	0.310349	0.479183	0.381343	-1.10274	0.371604	-1.28347
Sobic.009G163700	0.3937	0.5991	0.02275	0.03375	0.03965	0.13035	0.62915	0.02305	0.872758	-0.537924	-3.01663	-1.62127	-2.28665	-1.0747	0.290866	2.14142
Sobic.009G165100	0.1183	1	0.14995	0.10395	0.0155	0.3537	0.02985	0.0332	5.48804	-5.8929	-6.08785	-2.15847	-3.47912	-2.31306	2.91281	3.28444
Sobic.009G167500	0.00515	0.09735	0.045	0.0077	0.00425	0.5892	0.0919	0.00425	3.33538	-3.6825	-4.76728	-3.12673	-3.39142	-0.581071	1.00254	3.36763
Sobic.009G168700	0.6048	0.05735	0.5304	0.4836	0.36745	0.044	0.005	0.095	0.226004	0.97808	0.408402	0.344372	0.528769	1.12115	1.24074	0.975132
Sobic.009G169000	0.0008	0.80705	0.41665	5e-05	0.00025	5e-05	5e-05	0.03025	-1.76022	-0.138627	-0.454129	-2.14676	-2.43256	2.90497	3.30395	1.16576
Sobic.009G172500	0.45585	0.16405	0.02345	0.1061	0.0052	0.18005	0.6172	0.26225	0.326011	-0.708467	-1.3495	-0.749265	-1.76718	-0.711258	-0.198457	-0.590483
Sobic.009G172600	0.71825	0.01955	0.1147	0.40075	0.8987	0.0465	0.0673	0.2352	0.298184	-3.38991	-2.91169	-1.08487	0.129198	-2.02094	-1.07776	-1.24088
Sobic.009G172700	0.14075	1	0.07545	0.0497	0.0406	0.16945	0.08905	0.02585	2.08263	0.107143	-3.53569	-2.72661	-2.63718	-2.00523	3.16798	3.30781
Sobic.009G172900	0.2457	1	5e-05	0.11205	0.06895	1	0.08955	0.0125	6.24275	2.17187	-9.40426	-3.723	-4.63227	-0.186831	2.80009	4.22586
Sobic.009G172950	0.03665	0.1007	0.0188	0.07905	0.03235	1	0.3401	0.0097	2.158	-3.37027	-3.09453	-1.7866	-2.2685	0.325451	0.628552	2.87969
Sobic.009G173300	0.00425	0.0042	0.0041	0.0008	0.64055	0.4626	0.00095	0.4891	1.35981	-1.68644	-2.20613	-1.62714	0.305367	-0.410073	-1.41027	0.41105
Sobic.009G174100	0.4428	1	0.16905	0.06255	0.0362	1	0.07795	0.0342	1.0023	-0.738388	-2.50107	-2.50425	-2.79787	-0.145126	2.06257	3.10449
Sobic.009G176300	0.04645	0.0071	0.6552	0.28765	0.27805	0.0883	0.72075	0.26315	2.19056	2.24239	0.599176	0.968095	1.40709	1.67322	0.225352	1.19788
Sobic.009G176400	0.7547	0.68115	0.336	0.16785	0.0084	0.341	0.2242	0.01845	0.15227	-0.224374	0.737908	0.720199	2.33997	0.514418	0.501383	-1.62413
Sobic.009G183700	0.02355	0.74345	0.963	0.3896	0.46655	0.021	0.40555	0.2375	-1.32742	-0.17289	0.0289115	-0.415618	-0.432507	-1.2855	-0.349442	0.612262
Sobic.009G184200	0.02065	1	0.0582	0.0677	0.0293	1	0.2778	0.0146	3.76609	-3.31225	-4.18315	-2.38784	-2.86147	0.505446	0.948539	4.33603
Sobic.009G184400	0.05795	0.01815	0.4459	0.00725	0.3664	0.54985	0.384	0.5896	0.848746	-1.26097	-0.444121	-1.24916	0.527248	-0.327072	-0.347372	0.278901
Sobic.009G187200	0.71125	0.27045	0.7478	0.16305	0.107	0.0086	0.6084	0.0143	0.16829	0.554203	0.212453	0.668677	1.02775	-1.50135	0.203184	-1.37568
Sobic.009G188000	0.3028	0.7699	0.03725	0.7241	0.5968	0.48985	0.3182	0.0044	0.442023	0.14735	-1.33506	0.15987	0.307639	-0.364904	0.398328	-1.56134
Sobic.009G189400	0.92605	0.0146	0.8446	0.7474	0.212	0.18245	0.3729	0.0069	-0.0390546	1.54552	0.105974	0.146493	0.738998	0.778091	0.363668	1.58377
Sobic.009G190000	0.46595	0.16075	0.18535	0.00765	0.0163	0.668	0.58325	0.7398	-0.44026	0.779737	1.38043	1.55697	1.83474	-0.223383	0.22479	0.191912
Sobic.009G190400	0.12805	0.0038	0.12495	0.0569	0.03355	0.25805	0.6716	0.14125	3.56213	-6.92587	-5.16705	-2.64906	-2.83003	-3.61133	0.360976	1.89903
Sobic.009G190700	0.04125	0.16335	0.09495	0.10035	0.0192	0.79965	0.06875	0.2693	-0.895187	0.729504	-0.970469	-0.724236	-1.38923	0.132009	0.711768	0.586259
Sobic.009G194900	0.0183	0.4642	0.0111	0.0041	0.00525	0.71035	0.11265	0.00735	1.34527	-0.420407	-2.23226	-1.70814	-1.84347	0.226301	0.702076	1.75591
Sobic.009G196800	0.0001	0.71035	0.6076	0.20125	0.8687	0.00015	0.19835	0.16865	-2.4754	0.182069	-0.319267	-0.590805	0.0928455	-2.38483	-0.598738	-0.799597
Sobic.009G197300	0.9908	5e-05	0.09945	0.3019	0.65455	0.0786	5e-05	0.0057	-0.0103545	-4.86866	-2.08631	0.94904	-0.450079	-6.10008	-2.57965	-1.57793
Sobic.009G197400	0.2274	1	0.0874	5e-05	5e-05	0.0001	1	0.1677	-1.65706	0.395106	-4.32274	-9.20245	-9.36424	-7.86045	4.27424	4.6312
Sobic.009G197600	0.4482	0.1269	0.0427	0.0891	0.1701	5e-05	0.5798	0.85075	-0.35562	0.844919	-1.16891	-0.84473	-0.962786	-4.90646	0.278391	-0.133096
Sobic.009G198000	0.09755	0.02275	0.1551	5e-05	0.00655	0.00015	0.03785	0.0084	-0.756143	1.22903	-0.858919	-2.67765	-2.56361	-4.37845	-1.10792	-2.21644
Sobic.009G199601	0.0107	0.34115	0.7894	0.03265	0.06075	0.0019	0.0001	0.00075	2.42743	0.961258	0.448319	1.87501	2.53721	5.3612	4.66052	3.87038
Sobic.009G204100	0.4498	0.00405	0.002	0.0006	0.9912	0.6015	0.00135	0.69275	0.336208	-1.83263	-2.44141	-2.04595	0.00890272	-0.354891	-1.80966	-0.282458
Sobic.009G204600	0.15215	0.68455	0.66355	0.4075	0.1032	0.0089	5e-05	0.6023	-0.734137	0.250722	0.247344	-0.371696	-0.959194	1.8116	1.97028	0.27637
Sobic.009G205100	0.11855	0.0955	0.59275	0.23615	0.9359	0.0018	5e-05	0.6454	-0.863136	-0.875165	0.402912	-0.626977	0.0593224	1.91803	1.98918	0.288251
Sobic.009G206000	0.0388	0.02725	0.7498	0.11035	0.63985	0.03055	0.6249	0.5344	-3.09808	3.05173	0.359341	-1.66952	-0.668178	-2.64386	0.469485	-0.916761
Sobic.009G207600	0.69005	0.81105	0.23945	0.83835	0.0242	0.61105	0.0172	0.0094	0.175526	-0.129441	0.743173	0.088756	1.55219	0.267433	-1.00265	-1.53951
Sobic.009G208700	5e-05	1	5e-05	0.09895	0.0059	1	0.10685	0.1239	9.06569	-4.94336	-9.83105	-4.78778	-4.19262	4.83221	3.24204	5.08149
Sobic.009G210300	0.20055	0.00465	0.1866	0.84355	0.4981	0.3551	0.0079	0.15115	-0.608024	1.59042	0.975158	0.104771	0.492221	-0.556236	-1.29767	-0.897344
Sobic.009G212800	0.3367	0.37565	0.1652	0.13075	0.19205	0.0031	0.0373	0.82475	-0.417367	-0.455876	-0.838704	-0.699124	0.796054	-1.7638	-0.864672	-0.12124
Sobic.009G215000	0.12175	0.6374	0.04245	0.98455	0.4352	0.6536	0.03	0.9264	0.917521	0.307531	-1.85398	-0.0117943	-0.538776	-0.278471	0.946018	-0.0611624
Sobic.009G215600	1	0.03435	0.14205	0.0021	0.11235	0.00105	0.3304	0.0196	-1.58126	6.39452	-3.06131	-8.39659	-3.30473	-8.1757	1.63706	3.66567
Sobic.009G215700	0.23435	1	0.1679	0.0725	0.04095	1	1	0.0244	5.8146	1.42174	-8.77806	-2.39026	-7.21575	-0.0290883	3.20366	1.48126
Sobic.009G216900	0.00315	0.00075	0.08235	0.18585	0.02025	0.06355	0.1291	0.01065	-1.40023	1.91395	0.998149	-0.592457	1.41192	-1.01384	0.621615	-1.41449
Sobic.009G217500	0.30905	0.0067	0.0014	0.0071	0.72275	0.05665	0.0016	0.43115	0.446693	-1.80957	-2.35148	-1.49985	0.298447	-1.47128	-1.97431	-0.726335
Sobic.009G217600	0.1318	0.01165	0.02445	0.0103	0.416	0.39495	0.0079	0.63625	0.725353	-1.78726	-1.65974	-1.38178	0.681607	-0.559153	-1.42187	-0.396934
Sobic.009G217700	0.0761	0.0742	0.74775	0.1262	0.0323	0.025	0.6147	0.5764	1.59303	-2.15736	-0.702752	2.22478	2.81631	1.99663	0.386684	-0.653646
Sobic.009G218900	0.0157	0.2093	0.03685	0.01385	0.0044	0.5676	0.00055	5e-05	2.67236	1.25306	-5.46967	-1.50115	-2.13847	-0.363532	3.29211	4.55481
Sobic.009G222100	0.28495	0.21225	0.155	0.84485	0.04705	0.17235	0.01885	0.9095	0.49593	0.660028	1.12687	0.10209	1.5918	0.777701	1.05858	0.069911
Sobic.009G224200	0.0152	0.0066	0.03395	0.10805	0.2074	0.95285	0.0165	0.8307	1.42109	-2.25939	-2.35079	-0.963737	1.14148	-0.0393587	-1.15166	0.181198
Sobic.009G224800	0.63115	0.096	0.0741	0.52055	0.8487	0.04435	5e-05	0.1161	0.61725	-6.07912	3.67962	0.669454	-0.272285	6.67511	3.93393	1.59004
Sobic.009G225500	0.0874	1	0.0554	0.05075	0.0134	0.44865	0.262	0.01405	2.28044	0.853125	-4.3044	-2.04885	-2.65588	-0.895725	0.81177	2.68609
Sobic.009G226900	0.846	0.01675	0.05605	0.56235	0.5388	0.0123	0.02775	0.0186	0.0877819	1.32787	-1.15657	0.265476	-0.355816	-1.45184	0.914701	-1.3053
Sobic.009G227600	0.99555	0.50785	0.04795	0.2572	0.034	0.87035	0.0756	0.0592	-0.00372508	0.466375	-2.5659	-0.92097	-3.13165	0.151903	1.29408	1.94002
Sobic.009G229700	0.00285	0.8891	0.51635	0.01375	0.3395	0.0049	0.5607	0.95335	-2.70678	-0.080845	0.466534	-1.24261	-0.545911	-1.6373	-0.228823	0.0306616
Sobic.009G230400	0.04785	1	0.0521	0.0455	0.02645	0.10945	0.12885	0.17535	2.72211	-0.419197	-4.30942	-2.7973	-3.00852	2.81011	1.74707	1.84393
Sobic.009G230900	0.21375	0.00455	0.4304	0.14605	0.05415	0.12595	0.03215	0.29625	-4.73392	-3.4323	-1.11071	-3.9376	-2.45097	-2.28728	-2.28812	-0.765301
Sobic.009G231000	1	0.06975	0.37985	0.00395	0.2515	0.32375	0.00245	0.6818	-6.01666	-3.5584	-2.09727	-7.20482	-4.56592	-2.74193	-7.05741	-0.536137
Sobic.009G232100	0.13925	0.0054	0.01695	0.3456	0.00985	0.03305	0.13705	0.5931	0.822231	2.21738	-1.97677	-0.564978	-1.83309	-1.55037	0.668904	0.324523
Sobic.009G232200	0.53795	0.00065	0.5609	0.7609	0.67015	0.01485	0.125	0.0815	-0.286878	2.16625	-0.335908	0.137992	-0.261183	-1.57446	0.702549	-1.00806
Sobic.009G232300	0.2147	0.2159	0.50725	0.01655	0.1236	0.0341	0.4348	0.01835	-0.5488	0.62101	0.382707	-1.09078	0.926687	1.18847	0.319012	-1.42583
Sobic.009G234600	0.00105	0.0231	0.32785	5e-05	0.06245	0.0007	0.3158	0.9681	-2.61939	-1.35207	-0.548875	-2.59845	-1.24863	-2.50721	-0.442208	0.0212287
Sobic.009G238600	0.7347	0.2383	0.5514	0.03035	0.0289	0.26095	0.0687	0.33115	-0.504812	-4.77043	-1.02411	-3.2248	-2.95244	1.31455	2.20769	1.00851
Sobic.009G239500	0.3895	0.17775	0.78035	0.61395	0.88305	0.0299	0.0059	0.0339	0.386028	0.696261	0.165404	-0.240086	0.0891879	1.22663	1.14589	1.18884
Sobic.009G239800	0.3151	0.0155	0.1222	0.12085	0.8466	0.6608	0.451	0.03585	-2.02424	-2.25913	3.69384	2.10325	0.273981	-0.764096	0.622706	3.00379
Sobic.009G241500	0.04165	0.00955	0.90645	0.71645	0.8773	0.85355	0.0623	0.7394	-1.12991	1.7283	0.131536	0.294852	0.145108	-0.127292	-0.934143	-0.367171
Sobic.009G242200	0.1686	0.2087	0.08645	0.42165	0.2709	1	0.0234	0.0294	4.19685	1.47673	-4.45933	-0.990232	-1.33399	1.7177	3.0511	3.13924
Sobic.009G242700	0.0278	0.0157	0.1141	0.00355	0.91985	0.46375	0.52565	0.1294	1.71722	-2.75086	-1.61689	-2.23234	0.10448	0.597871	-0.340913	1.35806
Sobic.009G242800	0.24115	0.0443	0.74755	0.9176	0.41915	0.04155	0.01325	0.2421	-0.73074	-1.16536	0.23446	-0.0552787	-0.541664	1.19813	1.07427	0.665389
Sobic.009G245000	0.6006	0.80125	0.0309	0.05365	0.0004	0.0037	0.58975	0.00385	0.62423	-0.170514	-2.04545	-1.09795	-2.86617	-2.56211	0.292214	2.39931
Sobic.009G248900	0.13205	0.261	0.01755	0.05	0.04755	0.2382	0.4195	0.11915	1.20571	-0.901888	-3.23218	-2.15831	-1.82061	-0.868698	-0.439719	1.0909
Sobic.009G249100	0.0039	0.00425	0.49245	0.76075	0.57355	0.03155	0.00095	0.00415	1.35206	1.68495	-0.387943	0.136135	-0.324649	1.21411	1.34511	1.59917
Sobic.009G250100	0.28625	0.25355	0.00745	0.46825	0.06795	0.0736	0.3244	0.0274	0.527306	0.702814	-2.5293	-0.427402	-1.49503	-1.37876	0.650746	1.81465
Sobic.009G250400	0.03715	0.83225	0.576	0.323	0.76875	0.0215	0.77935	0.68035	-2.21118	-0.117868	0.426114	-0.514439	0.21914	-1.68828	-0.154337	-0.29591
Sobic.009G251100	0.121	0.12955	0.0273	0.25225	0.0513	0.4328	0.3308	0.01065	0.9062	1.03092	-2.02841	-0.659877	-1.43668	0.618934	0.5824	2.1324
Sobic.009G259800	0.1458	0.2742	0.84185	0.1298	0.0368	0.00745	0.66315	0.951	1.0121	0.763753	0.281637	1.37699	2.87339	2.01759	0.214967	0.0474483
Sobic.010G000500	0.0074	0.15115	0.55635	0.0152	0.155	0.00255	0.26185	0.36945	-1.85759	-0.824359	0.397922	-1.24293	-0.8259	-1.98299	-0.459408	0.469153
Sobic.010G003100	0.03325	0.77895	0.06585	0.06205	0.01935	0.5609	0.01695	0.0058	1.92934	0.236938	-2.5083	-1.68922	-2.75854	0.585916	1.83016	2.88137
Sobic.010G004200	0.1723	0.0094	0.18715	0.95955	0.1179	0.54695	5e-05	0.04265	0.624794	1.43754	0.989755	0.0235512	1.02728	0.319626	1.57546	-1.1723
Sobic.010G006700	0.2718	0.06685	0.88245	0.16785	0.04845	0.008	0.2857	0.025	-1.16828	-1.26632	-0.132339	-0.873856	-1.98184	-3.6879	-0.559119	1.5039
Sobic.010G007700	0.0367	0.23785	0.13915	0.0207	0.1947	0.42625	0.90285	0.3547	-1.03297	0.616027	0.931814	-1.05796	0.754091	-0.418756	-0.047868	-0.477782
Sobic.010G011900	0.2658	0.9506	0.53375	0.01885	0.04915	0.1397	0.22595	0.74575	-1.1443	0.0507553	-0.639732	-1.97709	-1.98261	-1.16207	-0.792471	0.260505
Sobic.010G013100	0.02615	0.15665	0.0689	0.0636	0.0444	0.9616	0.96225	0.06655	2.36317	-2.13015	-2.26894	-2.55796	-2.79101	-0.0390551	0.0310899	1.98584
Sobic.010G015300	0.97595	0.24965	0.17065	0.2897	0.0898	5e-05	5e-05	0.72185	-0.0174287	-0.750123	1.71739	-0.658779	1.77182	2.5816	2.73691	-0.244623
Sobic.010G016300	0.21485	0.0364	0.54685	0.8892	0.9074	0.0127	0.0709	0.04775	0.54157	1.06451	-0.334777	-0.065179	-0.0682727	-1.42065	0.731958	-1.05987
Sobic.010G018100	0.5887	0.87665	0.4712	0.8366	0.00865	0.8388	0.53105	0.005	0.243709	-0.0837634	0.395653	0.0945155	1.68244	0.143843	-0.292184	-1.57336
Sobic.010G020200	0.12105	0.0247	0.38405	0.0001	0.00205	0.44245	0.4339	0.0199	1.00457	-1.47116	-0.634711	-2.76176	-3.84516	0.610267	-0.315092	-1.27912
Sobic.010G021300	0.0159	0.03495	0.11365	0.3663	0.43645	0.1426	0.02605	0.0284	-1.18522	-1.08937	-0.957313	-0.387313	-0.448077	-0.901134	-1.06579	-1.22411
Sobic.010G022400	0.1896	0.0021	0.1649	0.54535	0.0092	0.49825	0.18505	0.3038	-0.589545	1.79597	0.816197	-0.299825	1.68593	-0.358943	0.542815	-0.571018
Sobic.010G023200	0.0016	5e-05	0.26725	0.06995	0.00895	0.4719	0.02325	0.30415	1.46468	-2.45835	-0.622873	-0.816012	1.68651	-0.390414	-0.96055	-0.527996
Sobic.010G023300	0.43365	0.04035	0.08545	0.0173	0.425	0.32255	0.06655	0.4558	0.387275	-1.09864	-1.18349	-1.23233	0.599637	-0.583351	-0.827703	-0.502592
Sobic.010G023400	0.2397	1	0.0835	0.01525	0.0127	0.76145	0.9802	0.007	2.2044	-1.82284	-5.32442	-4.07271	-3.78122	-0.308237	0.0114743	4.65379
Sobic.010G023500	0.51545	0.2167	0.6285	0.0064	0.00545	0.0426	0.95135	0.00465	0.767775	1.2232	-0.484118	-2.09373	-4.22042	2.21403	0.0600223	4.42025
Sobic.010G023600	0.09275	0.84995	0.04975	0.80515	0.26485	0.00065	0.0003	0.4153	0.858562	0.094082	1.26708	-0.107541	-0.644936	2.06636	1.53657	-0.421946
Sobic.010G023700	0.00565	0.0373	0.8855	0.40945	0.50625	0.2447	0.26825	0.21845	1.46354	1.37191	0.0805845	0.384245	0.402046	0.691777	0.467813	0.690618
Sobic.010G028100	0.2089	1	0.2454	0.0886	0.0052	1	0.07275	0.0079	6.49323	0	-8.64935	-5.04896	-4.3829	-1.21563	3.2848	4.3954
Sobic.010G028600	0.00545	0.22325	0.01635	0.23865	0.04615	0.28085	0.04135	0.12795	-1.35045	0.619823	1.59161	0.518644	1.16605	-0.574295	-0.815835	-0.813672
Sobic.010G029700	1	1	0.0001	1	0.00055	0.0535	0.03815	0.00925	-0.30709	1.86207	-7.77644	3.10797	-6.30123	-3.37508	-2.72355	-4.7469
Sobic.010G031100	0.00815	0.87885	0.08295	0.0005	0.4633	0.072	0.0342	0.54145	-1.3191	-0.0880183	0.976888	-1.7351	-0.426655	1.11911	0.993671	-0.32307
Sobic.010G031200	0.06525	0.9316	0.07435	0.00785	0.3982	0.0661	0.00515	0.0957	-0.805139	0.0467095	1.03367	-1.24983	-0.488583	1.0472	1.20833	-0.860153
Sobic.010G031300	0.0081	0.5221	0.35065	0.92905	0.4107	0.0345	0.961	0.4044	-1.62977	0.33573	0.625912	0.0429116	0.490704	-1.23605	0.0195199	-0.440228
Sobic.010G031400	0.08345	0.00975	0.2126	0.02335	0.5409	0.10945	0.05405	0.4101	-1.39581	-4.19633	2.15193	-2.48446	0.568819	1.36045	-1.19338	-0.777044
Sobic.010G031700	0.0449	1	0.15365	1	0.16475	0.28845	0.0402	0.8342	2.82186	0.132411	-4.65581	2.60821	-1.76503	1.60946	1.85365	0.305505
Sobic.010G031900	0.00875	0.00035	0.92045	0.0009	0.053	0.0789	0.91115	0.504	-1.2635	-2.1651	0.0563108	-1.87148	-1.15317	0.964009	-0.0452303	0.369804
Sobic.010G032000	0.0001	0.00395	0.52475	0.0014	0.00405	0.4977	0.23585	0.49455	-1.93707	-1.59886	0.393779	-1.81598	-1.79374	0.367785	-0.47838	0.368145
Sobic.010G036100	0.26795	0.35795	0.3478	0.40765	0.71735	0.00695	0.0045	0.75725	-1.0204	-0.695433	1.22705	-0.741858	-0.401789	2.58569	1.99308	0.306825
Sobic.010G044000	0.2089	1	1	0.23085	5e-05	5e-05	0.05025	0.16675	5.66439	0	-5.11715	4.79398	10.439	11.7398	4.49872	6.26675
Sobic.010G044500	5e-05	0.75015	0.0014	0.00025	0.00035	0.2206	0.0019	0.0008	2.6096	-0.242732	-4.02134	-2.79	-2.96746	-0.855876	1.46214	2.36505
Sobic.010G047100	0.0083	0.6942	0.02765	0.0123	0.00625	0.6045	0.0477	0.00505	2.32742	-0.29528	-2.94951	-2.46094	-2.37654	-0.453355	1.05722	2.4574
Sobic.010G047200	0.03005	0.2361	0.20175	0.1544	0.0471	0.31545	0.5902	0.0201	3.3901	-2.20232	-5.89104	-2.89031	-2.56718	2.99123	0.673355	3.65408
Sobic.010G047700	0.46295	0.59655	0.0961	0.0799	0.02045	0.02495	0.28225	0.1438	-0.654837	-0.355872	-1.43886	-1.13356	-2.19218	-2.02566	-0.756747	1.11757
Sobic.010G051100	0.07095	0.54925	0.01405	0.00925	0.0203	0.25145	0.36605	0.0067	1.6419	-0.467583	-2.60805	-1.82263	-2.22266	-0.880092	0.531446	2.10923
Sobic.010G066000	0.03985	0.30435	0.4372	0.68155	0.60985	0.0001	0.8647	0.0111	-0.91892	0.512808	-0.51497	-0.198292	-0.303775	-2.43007	0.0671466	-1.47058
Sobic.010G066800	0.57505	0.31265	0.01125	0.20065	0.00965	0.0234	0.86455	0.0673	-0.255397	0.580729	1.49135	0.599686	1.61947	1.67322	-0.0757304	-0.994082
Sobic.010G067300	0.23495	0.02925	0.9937	0.12675	0.00325	0.5474	0.464	0.1024	0.52368	-1.19563	0.00432134	0.757223	2.51127	0.319859	0.288426	-0.884311
Sobic.010G070000	0.1649	0.82775	0.6081	0.98235	0.01715	0.6331	0.88225	0.04995	0.60703	-0.10942	-0.299114	0.00941413	1.41131	-0.283093	-0.0595741	-1.05289
Sobic.010G071000	0.00645	0.00135	0.0375	0.01345	0.16375	0.07805	0.0555	0.94485	1.24129	-1.77885	-1.21919	-1.15269	0.826195	-0.966546	-0.753805	-0.0374421
Sobic.010G076700	0.11575	0.39655	0.00145	0.4222	0.1246	0.02145	0.27605	0.337	-0.686437	-0.472074	-3.02996	-0.514739	-1.2629	-1.55298	-0.579134	0.683889
Sobic.010G080100	0.54985	0.51565	0.0034	0.91225	0.01	0.0047	0.3163	0.0556	0.438808	-0.395879	-3.12341	0.0817137	-2.23715	-2.14122	-0.578286	1.24243
Sobic.010G082000	5e-05	1	5e-05	0.2424	0.08295	1	0.15585	0.16685	7.9808	-2.85564	-8.00653	-6.36359	-4.0356	-3.1611	2.27317	4.95218
Sobic.010G082600	0.30725	0.63085	0.0151	0.14705	0.18485	0.00895	0.9032	0.72225	0.474655	-0.274817	-3.51205	-1.29837	-1.38041	-2.92637	0.0763563	0.422588
Sobic.010G082800	0.2242	0.0276	0.7351	0.32645	0.7102	0.03795	0.34905	0.73665	-1.52476	-1.74141	0.377948	-0.640195	-0.277676	-1.51465	-0.516683	0.219294
Sobic.010G083600	0.0295	0.0294	0.0113	0.03395	0.396	0.30235	0.4626	0.71055	0.978463	-1.18565	-1.8877	-1.03489	0.556388	-0.565417	0.311206	-0.219296
Sobic.010G084100	0.9939	0.00285	0.7654	0.0067	0.2694	0.0933	5e-05	0.0244	0.00133036	-1.89602	-0.287189	-6.24536	-1.42883	-1.13033	-2.29734	3.29036
Sobic.010G084300	0.01965	0.3315	0.0904	0.0001	0.0062	0.00255	0.09765	0.72285	-1.08165	0.501641	-1.01324	-2.0084	-1.86473	-1.7825	-0.673206	0.185865
Sobic.010G084600	0.3674	0.1728	0.66735	5e-05	0.28335	0.01125	0.04305	0.68615	-0.655915	0.753582	-0.472564	-4.59734	-0.955075	-1.84139	-0.857124	-0.40232
Sobic.010G084700	0.6912	0.17045	0.6343	5e-05	0.3592	0.03575	0.06375	0.07205	-0.18556	0.69198	-0.329246	-3.04572	-0.587663	-1.17199	-0.729913	-1.32783
Sobic.010G086800	0.79685	0.0297	0.0216	0.29385	0.0604	0.34025	0.2749	0.08775	0.164832	2.80461	-2.48483	0.877803	-1.54994	-0.766076	0.51328	-1.27737
Sobic.010G087900	0.0637	0.59375	0.892	0.01945	0.0108	0.0179	0.04155	0.38955	1.53635	-0.549256	0.193851	3.87026	3.66241	1.659	1.00647	-0.778739
Sobic.010G088700	0.47775	0.59225	0.972	0.00195	0.0395	0.093	0.2293	0.01815	0.314515	0.270519	-0.0193612	-1.49772	-1.21003	0.945055	0.496795	1.31047
Sobic.010G090400	0.7727	0.3029	0.87345	0.99	0.9366	0.01025	0.6231	0.04035	-0.125052	0.525183	-0.0907274	0.00542218	-0.0459703	-1.49229	-0.194343	-1.11306
Sobic.010G095100	0.00665	0.02375	0.0035	0.01155	0.0671	0.9222	0.9826	0.9801	1.48791	-1.4807	-2.90487	-1.26526	-1.06303	-0.0503734	0.0080155	0.0132911
Sobic.010G095800	0.9411	0.5067	0.03735	0.12625	0.04165	0.0565	0.25905	0.1069	-0.0667335	0.454965	-2.54013	-1.37089	-2.03636	-1.87027	-0.973193	1.6458
Sobic.010G102800	0.7866	0.01695	0.4877	0.9478	0.7312	0.03055	0.3285	0.79925	0.122087	-1.37584	-0.436668	0.0316107	0.205743	1.21513	0.384068	0.130059
Sobic.010G104400	0.17955	0.95875	0.0505	0.0499	0.01325	0.77165	0.38715	0.0102	1.37035	-0.0605624	-4.45043	-2.09329	-2.83044	-0.271422	0.573522	2.40569
Sobic.010G105300	0.0853	0.00065	0.07175	0.0077	0.0603	0.59135	0.05535	0.42755	0.788914	-1.85891	-1.03035	-1.25407	1.09813	-0.281994	-0.798519	-0.410473
Sobic.010G107200	0.8781	0.03015	0.13675	0.01895	0.12785	0.85105	0.4235	0.0957	0.155605	-2.24307	-1.8864	-1.75002	-1.54437	0.167936	-0.531459	1.49291
Sobic.010G109500	0.01205	0.8783	0.34515	0.0216	0.574	0.0156	0.88015	0.4707	-2.45766	-0.0998679	0.755052	-1.39863	-0.347862	-1.61816	-0.0645292	0.38528
Sobic.010G110800	0.00175	0.46865	0.05735	0.06065	0.0204	0.65505	0.01385	0.8447	2.94016	-0.756962	-4.14662	-2.68509	-1.91355	-0.416514	1.61724	0.172569
Sobic.010G111200	0.1411	1	0.2454	0.14405	0.0024	1	0.9865	0.01265	5.11912	-1.35736	-9.18818	-6.1763	-4.94005	-0.395657	-0.00572665	4.17688
Sobic.010G113100	0.2018	0.6757	0.0111	0.781	0.88495	0.0025	0.16925	0.0161	0.570632	0.215386	-1.58646	-0.119729	0.0825085	-2.04186	0.593765	-1.32671
Sobic.010G115000	0.6619	0.2257	0.10625	0.02695	0.0873	0.00255	0.13425	0.63095	0.39155	0.974975	2.00699	2.66255	1.76985	2.59346	0.883869	0.487375
Sobic.010G116400	0.80895	0.76625	0.0076	0.40915	0.78865	0.0045	0.94865	0.60995	-0.111589	-0.154579	-1.60086	0.398808	-0.164452	-1.59443	0.0267842	-0.273966
Sobic.010G120000	0.0403	0.2176	0.48205	0.63545	0.9809	0.01545	0.16865	0.29985	-1.17148	0.641094	0.459601	0.211869	-0.0136092	-1.35981	-0.587691	-0.57021
Sobic.010G120600	0.1484	0.12085	0.42475	0.4843	0.911	0.04165	0.04555	0.6899	1.28638	1.78266	-0.945678	-0.66784	-0.112916	-1.99704	1.18366	-0.440983
Sobic.010G1261005	0.59025	0.04295	0.09935	0.87405	0.4477	0.02985	0.6472	0.4175	1.14582	-16.7918	15.5599	-0.234695	1.92088	-16.6871	-0.930075	-2.6975
Sobic.010G126800	0.13925	0.09555	0.0117	0.00445	0.2063	0.3517	0.0254	0.10435	-1.1025	0.983298	3.28861	1.98985	1.31324	-0.59278	-1.33197	-1.23277
Sobic.010G126900	0.0876	0.15535	0.0129	0.01225	0.07675	0.38295	0.1207	0.22445	-0.886405	-0.71964	2.18461	1.16825	1.1798	-0.464386	-0.649859	-0.641141
Sobic.010G128000	0.00135	0.9573	0.0242	0.0713	0.08925	0.99595	0.2406	0.00545	-1.52455	-0.0270645	1.31962	0.80753	-0.995681	0.0024144	-0.47211	-1.52692
Sobic.010G129700	0.2178	0.86735	0.0365	0.38165	0.0489	0.58865	0.53905	0.03125	0.741925	-0.0964651	-1.75495	-0.447738	-1.24398	-0.332282	0.27679	1.24544
Sobic.010G132000	0.0077	0.162	0.01365	0.73405	0.34035	0.97325	0.42115	0.3632	1.52487	-1.18345	-3.25908	-0.382232	-0.85353	-0.0384345	0.418184	0.940721
Sobic.010G132400	0.04025	0.7499	0.8078	0.09215	0.0172	0.00015	0.0374	0.67655	-1.6333	-0.217528	-0.262121	-1.15638	-2.01879	-3.14605	-0.84943	-0.233935
Sobic.010G135100	0.02175	0.02035	0.02155	0.31165	0.04685	0.18345	0.0267	0.10245	1.20401	-1.74704	-2.20037	-0.586448	1.74281	-0.795796	-0.951677	-1.0594
Sobic.010G136000	0.02365	0.06935	0.42515	0.0841	0.00575	0.09245	0.5421	0.6919	1.00799	0.931463	0.491393	0.796741	1.79117	0.906341	-0.245303	-0.217179
Sobic.010G143500	0.56635	0.0071	0.0313	0.68925	0.2321	0.00245	0.43255	0.0233	-0.284255	-1.50547	-1.35467	0.186045	-0.698407	-1.81799	-0.312248	1.23737
Sobic.010G146700	0.59175	0.1124	0.82095	0.0054	0.0372	0.78615	0.55025	0.00155	-0.693618	-1.02736	0.327108	3.38988	1.92555	-0.179801	-0.300398	3.01563
Sobic.010G156100	0.0222	1	0.03995	0.0002	0.0004	0.13315	0.1753	0.0007	3.54536	-0.0275979	-5.13047	-3.42127	-3.77299	-1.29861	0.892555	3.53835
Sobic.010G159500	0.05235	0.0021	0.30255	0.31145	0.0891	0.0079	0.0053	0.09685	2.72081	3.47466	0.849133	1.05436	5.61003	4.0609	1.83345	4.84895
Sobic.010G159700	0.0286	0.166	0.0308	0.8307	0.3856	0.63875	0.56035	0.94855	0.993657	0.730452	-1.40948	0.109302	-0.536857	-0.265475	0.237774	-0.0340639
Sobic.010G160700	0.00145	0.09555	0.0282	0.3375	0.2267	0.02185	0.29485	0.81695	-3.28684	1.19921	2.43742	-0.492761	0.855591	-1.83415	-0.547237	0.129656
Sobic.010G161600	0.6836	0.13585	0.0803	0.0009	0.0006	0.9237	0.44035	0.3912	-0.282015	-0.826124	-1.44171	-2.01399	-3.65866	-0.0952373	0.449263	0.483441
Sobic.010G162000	0.01555	1	0.08345	0.742	0.02055	0.97225	0.02515	0.3726	4.13393	0.946999	-5.93516	0.490162	-3.38631	-0.0393572	2.44934	1.16282
Sobic.010G163000	0.02125	0.0069	0.88225	0.22335	0.0018	0.32495	0.0188	0.76325	-1.02263	-1.4374	-0.0932743	-0.571037	-2.30344	-0.551702	-0.969644	-0.159978
Sobic.010G168400	0.68005	0.27415	0.03615	0.4424	0.04735	0.01305	0.00035	0.9338	0.196837	0.566297	1.46757	0.368911	1.26637	1.40489	1.52596	0.0478094
Sobic.010G170600	0.2238	0.48215	0.1358	0.0977	0.01565	0.0249	0.195	0.061	-1.65313	0.682475	-2.68095	-2.17932	-3.37266	-2.82816	-1.03868	1.97437
Sobic.010G171300	0.59715	0.23315	0.464	0.12005	0.69475	0.2172	0.0097	0.0498	-0.450073	0.825305	-0.726555	-1.43291	-0.425089	1.06504	1.76964	1.99049
Sobic.010G171400	0.4371	0.0537	0.76345	0.61985	0.99755	0.00655	0.31225	0.004	0.399163	1.02586	0.196485	0.218435	-0.00143055	1.54967	0.474362	-1.71377
Sobic.010G171900	0.36335	0.2568	0.02995	0.2645	0.0088	0.0094	0.67815	0.59465	0.680625	0.765073	1.89134	-0.535199	1.96447	1.75336	0.182629	0.416672
Sobic.010G173800	0.00095	0.0088	0.0128	0.27905	0.0273	0.64495	0.38425	0.00465	2.03622	-1.76265	-2.17985	-0.579611	-1.39515	-0.290614	0.406704	1.68957
Sobic.010G175200	0.9568	0.37705	0.27105	0.02085	0.73445	0.0066	0.08045	0.5793	0.0348233	0.6912	0.999247	1.6682	0.321437	2.5959	1.2099	0.60446
Sobic.010G175800	5e-05	1	5e-05	0.24295	0.08105	1	0.56175	0.56235	8.52048	-4.55217	-10.7884	-4.99302	-4.28145	-1.01357	0.924839	0.856793
Sobic.010G177300	0.2089	1	0.14995	0.0931	0.02565	1	0.0451	0.01205	6.35214	-4.96945	-6.48086	-4.48606	-3.48269	0.653975	2.01836	4.85719
Sobic.010G179400	0.2953	0.83125	0.6264	0.00695	0.6527	0.0065	0.43695	0.47225	0.510247	0.109325	-0.330439	-1.40592	0.281822	-1.63752	-0.337305	0.387816
Sobic.010G179800	0.92175	0.07475	0.37885	0.0725	0.731	0.013	0.0007	0.14965	-0.0952249	-1.39355	-1.14567	-1.30997	-0.341902	1.99469	1.9026	1.18294
Sobic.010G181500	0.0612	0.6715	0.0304	0.06885	0.04585	0.91615	0.7165	0.01935	1.3732	0.33216	-2.34059	-1.1677	-1.86995	-0.0729393	-0.200644	1.95867
Sobic.010G185800	0.21785	0.2593	0.8158	0.0173	0.00045	0.42265	0.95755	0.0182	0.553553	-0.57419	0.134533	1.10052	2.23256	0.484698	-0.0202024	-1.27059
Sobic.010G186200	0.3357	0.0384	0.0093	0.15735	0.15705	0.6661	0.6939	0.8452	-0.458463	1.44251	1.51902	-0.648299	0.847173	-0.249125	-0.162537	0.100384
Sobic.010G189300	0.01765	0.1099	0.14445	0.0004	0.339	0.00045	0.3635	0.75135	-2.29707	-0.989743	-1.08818	-1.98425	-0.538164	-2.21159	-0.356667	0.161411
Sobic.010G190700	0.094	1	0.1245	0.0298	0.0247	1	0.2508	0.01795	2.17921	-0.666746	-5.81725	-3.21506	-3.16335	-0.429294	1.1671	3.64669
Sobic.010G192500	0.0235	1	0.04345	0.01685	0.0124	1	0.19725	0.0018	3.45656	-2.49323	-5.12247	-2.62762	-2.90559	0.298	0.798097	3.71791
Sobic.010G199700	0.71025	0.0032	0.9897	0.7234	0.8838	0.01535	0.0601	0.40195	0.260298	3.63096	-0.0102385	-0.177897	-0.0920298	-1.51847	0.806502	-0.463063
Sobic.010G202100	0.01235	1	0.0084	0.056	0.01025	0.3252	0.0348	0.03585	2.1786	0.0403739	-3.55901	-2.09387	-2.48826	0.790116	1.31335	1.94721
Sobic.010G204700	0.1183	0.13575	0.20175	0.0081	0.00015	0.392	0.01595	0.0026	6.23463	-2.59484	-10.0397	-5.17889	-4.94522	-1.03134	1.83634	7.69842
Sobic.010G205700	0.30685	0.0204	0.1593	0.03705	0.26995	0.5087	0.95795	0.2819	-0.454718	1.18659	0.93584	1.13494	0.684627	0.415055	-0.0225444	0.61448
Sobic.010G209100	0.321	0.14025	5e-05	0.04165	0.6234	0.0053	0.0715	0.17315	-0.428047	-0.780935	-3.71968	-1.14824	-0.427458	-1.86071	-0.822555	-0.905903
Sobic.010G209200	0.7259	0.24795	0.01375	0.32365	0.47035	0.02	0.2624	0.8279	-0.177175	-0.785912	-3.54154	-1.0807	-1.04781	-2.9991	0.759708	-0.252018
Sobic.010G211400	0.89865	0.02965	0.3929	0.0042	0.2507	0.36865	0.89715	0.18465	0.185297	-6.40781	-2.18654	7.67064	4.79627	-1.23399	0.147056	-3.43505
Sobic.010G211800	0.0594	0.6315	0.0104	0.0722	0.0279	0.13615	0.3431	0.0235	1.40467	-0.434966	-2.68938	-1.32291	-2.03375	1.2957	0.594306	2.15813
Sobic.010G212700	0.0667	1	0.0684	0.03225	0.0479	0.70165	0.40155	0.0802	2.45524	-1.0048	-4.1733	-3.16831	-2.52393	-0.420662	0.737831	2.29768
Sobic.010G213700	0.23125	0.45225	0.25745	0.6126	0.04155	0.2337	0.6591	0.02535	0.574921	-0.42212	0.850477	0.243668	1.36078	0.651333	0.181135	-1.40249
Sobic.010G214600	5e-05	0.43635	0.07065	0.0326	0.2347	0.033	0.20225	0.00755	4.44632	0.53385	-2.2391	3.20385	0.892951	1.68318	0.665657	2.31928
Sobic.010G214800	0.5827	0.4739	0.05425	0.0409	0.0082	0.0671	0.80805	0.0389	0.834243	-0.724605	-5.61179	-2.19391	-4.00418	-2.15284	-0.238318	3.06343
Sobic.010G215100	0.1803	1	5e-05	0.21625	0.0413	1	0.11415	0.0876	4.44821	-4.2015	-8.86961	-5.97683	-4.39445	2.05373	2.37475	2.31228
Sobic.010G215300	0.0234	1	0.05895	0.02685	0.18655	1	0.4296	0.07595	3.53271	-2.17371	-4.45227	-3.36925	-1.67349	-1.15038	0.643164	2.31706
Sobic.010G221300	0.22775	0.26425	0.0006	0.0029	0.20315	1	0.81915	0.3357	2.66366	3.36912	-8.74129	-7.36343	-5.54629	-5.14369	-0.276786	1.89113
Sobic.010G221800	0.2878	0.86635	0.0277	0.38915	0.59325	0.0005	0.00155	0.49925	-0.461988	-0.0879776	1.24449	-0.375349	-0.299405	1.97556	1.3321	0.344426
Sobic.010G224800	0.0336	1	0.14995	0.1445	0.0637	1	0.0926	0.03715	3.14017	-2.95842	-5.38005	-4.37442	-2.43729	-0.225696	1.33642	2.97528
Sobic.010G228100	0.1679	1	0.1245	0.0914	0.0022	1	0.09035	0.0135	5.24761	-2.02594	-6.60767	-4.71247	-3.407	2.40253	1.34851	4.11891
Sobic.010G230000	0.2128	1	0.05075	0.14405	0.0029	1	0.36895	0.0102	1.28419	-1.68916	-5.52527	-6.22825	-4.83183	-0.502911	1.02693	4.31951
Sobic.010G232500	0.01205	0.12975	0.00125	0.1905	0.3139	0.21425	0.078	0.51235	1.27113	1.09844	-2.96348	-0.69725	-0.588498	0.742069	0.793013	0.380371
Sobic.010G234000	0.00235	0.0125	0.01605	0.00065	0.0601	0.0041	0.00455	0.9932	1.38047	-1.36128	-1.43133	-1.64067	1.14229	-1.66247	-1.20908	0.00438347
Sobic.010G234600	0.1824	0.28365	0.6944	0.0135	0.5578	0.19995	0.0077	0.9755	-0.59226	0.568602	-0.234249	-1.16321	-0.343216	0.676575	1.10512	0.0160491
Sobic.010G234700	0.04845	0.968	0.39325	0.01005	0.7066	0.04925	0.00075	0.69685	-1.06143	0.0226484	-0.777567	-1.70559	-0.415471	1.2261	2.08869	0.304677
Sobic.010G238100	0.52415	0.0138	0.18805	0.66385	0.084	0.0176	0.23135	0.53935	-0.313396	1.55993	-0.961394	-0.226619	-1.19425	-1.54607	0.542664	-0.391123
Sobic.010G238600	0.0489	0.06475	0.929	0.6739	0.83	0.01755	0.90575	0.0297	-0.874672	0.974648	-0.0500561	-0.180953	0.128589	-1.31982	0.0444652	-1.20366
Sobic.010G238900	0.1002	5e-05	0.014	0.01635	0.1415	0.0153	0.0015	0.0505	-1.13113	-3.29667	3.28144	1.67731	-1.30268	2.217	1.92924	1.36376
Sobic.010G239300	0.007	5e-05	0.0037	5e-05	0.9871	5e-05	5e-05	0.0216	-1.57519	-2.41515	2.75062	-2.22507	0.00978683	4.69208	2.1078	1.45639
Sobic.010G239400	0.00115	0.0031	0.00055	0.8134	0.69555	5e-05	0.0011	0.03435	-1.46071	-1.79113	2.4113	-0.104813	0.225458	4.44977	2.95571	1.1478
Sobic.010G240400	0.0036	0.00945	0.44015	0.1627	0.0128	0.0658	0.0588	0.0027	-1.44661	-1.40287	-0.508132	0.616795	-1.67178	-1.06118	-0.822418	-1.75397
Sobic.010G241000	0.00015	0.5877	0.6275	0.00455	0.4724	0.005	0.3276	0.55135	-2.00813	-0.274913	0.284825	-1.28588	-0.433404	-1.71473	-0.401149	0.321308
Sobic.010G241100	0.1679	1	0.08345	0.10165	0.00735	0.6248	0.8049	0.0096	5.86433	3.49208	-6.78945	-5.15384	-4.35974	0.61347	-0.212159	4.34303
Sobic.010G241200	0.1166	0.5179	0.0025	0.9764	0.59495	0.0235	0.2521	0.97095	0.702067	-0.336095	-2.62193	0.0196384	-0.419969	-1.33977	0.518104	0.0258041
Sobic.010G241300	0.79555	0.4223	0.0306	0.6546	0.03535	0.1987	0.6418	0.26585	0.257189	0.531359	-2.18017	-0.532448	-1.94527	-0.829573	-0.231776	0.784359
Sobic.010G245800	0.18875	0.6593	0.03745	0.8567	0.89725	0.28315	0.0189	0.48595	0.572187	-0.226495	-1.35445	-0.079132	-0.0782989	0.575941	0.943884	0.370478
Sobic.010G246400	0.2213	0.00205	0.00075	0.00065	0.00645	0.0788	0.00425	0.00245	-0.568865	-2.30111	-4.33179	-2.18076	-2.70381	1.26682	1.4678	2.68044
Sobic.010G246700	0.50475	1	0.05425	0.01145	0.00635	0.93905	0.8951	0.00455	0.87136	-0.0280143	-5.60474	-6.3818	-4.70702	0.0797097	0.145489	5.96256
Sobic.010G250400	0.46765	0.42265	0.03555	0.25705	0.0295	0.54895	0.4798	0.0415	0.611617	-0.59289	-2.22767	-0.675529	-1.61769	-0.446288	0.377677	1.55149
Sobic.010G255000	0.2457	1	0.2454	0.11185	0.00805	1	0.07345	0.0123	6.44994	-4.00919	-7.54179	-3.69177	-3.94861	-2.50718	3.11551	4.74586
Sobic.010G256500	0.0887	0.0327	0.58075	0.8273	0.16995	0.0035	0.002	0.83605	-1.51657	-1.4739	0.572414	0.197391	-1.39517	2.84473	1.93857	0.194367
Sobic.010G265600	0.1528	0.04665	0.1594	0.024	0.4604	0.0709	0.11565	0.81115	-0.636862	-1.11164	0.791501	-1.04744	-0.429838	0.995922	0.660215	-0.120093
Sobic.010G267000	0.3293	0.01355	0.2387	0.4855	0.59855	0.7167	0.003	0.2242	-0.451781	1.525	-1.03142	0.440632	-0.349027	0.249543	-1.8596	-1.10375
Sobic.010G267100	0.0615	0.47835	0.05335	0.0007	0.0054	0.0121	0.9373	0.4935	0.841952	0.360561	1.23835	1.70974	1.96596	1.47005	0.0317015	-0.376351
Sobic.010G267200	0.0252	0.49885	0.0182	0.0009	0.0063	0.0027	0.8952	0.7157	1.00207	0.35695	1.84284	1.75991	1.92397	1.8049	0.0570467	-0.218386
Sobic.010G270300	0.11365	0.0522	0.8539	0.25685	0.56105	0.02735	0.04405	0.83575	-1.45922	-1.2101	-0.189125	-0.795581	-0.38091	-1.41653	-0.955863	0.110972
Sobic.010G273600	0.3166	0.0887	0.03505	0.0028	0.00015	0.7137	0.8584	0.1851	1.28704	-1.72058	-6.37477	-3.5833	-4.51496	0.39979	-0.153494	0.761237
Sobic.010G273800	0.3107	0.00185	0.0462	0.07995	0.10305	0.02	0.68025	0.1008	-0.63876	-2.04106	-1.60352	-1.03186	-1.04539	-1.51154	-0.180771	0.936393
Sobic.010G275100	0.13245	0.10965	0.4902	0.0338	0.07255	0.00025	5e-05	0.0075	-1.11392	-0.946449	0.675272	1.52051	-1.86325	4.5714	4.69564	2.30245
Sobic.010G275800	0.0077	0.07105	0.0003	0.00495	0.0005	0.01315	0.3273	5e-05	2.00369	-1.23611	-3.71104	-2.17901	-2.86787	-1.95643	0.430794	2.84058
Sobic.010G276600	0.65755	0.2402	0.03815	0.0866	0.06405	0.20005	0.5676	0.01925	-0.313905	-0.809063	-2.1754	-1.12768	-1.28876	-0.806317	-0.269563	1.42218

## Sheet: annotation
Gene ID	Best-hit-arabi-me	arabi-symbol	arabi-define	Best-hit-rice-me	rice-define
EBG00005242161
Sobic.001G002400	AT2G04160.1	AIR3	Subtilisin-like serine endopeptidase family protein	LOC_Os08g23740.1	OsSub55 - Putative Subtilisin homologue, expressed
Sobic.001G004800	AT3G53010.1		Domain of unknown function (DUF303)	LOC_Os03g64050.1	receptor protein kinase, putative, expressed
Sobic.001G005200	AT4G22890.4	PGR5-LIKE A	PGR5-LIKE A	LOC_Os03g64020.2	expressed protein
Sobic.001G009700	AT5G02560.1	HTA12	histone H2A 12	LOC_Os05g02300.1	Core histone H2A/H2B/H3/H4 domain containing protein, putative, expressed
Sobic.001G010100	AT4G35450.3	AFT,AKR2,AKR2A	ankyrin repeat-containing protein 2	LOC_Os03g63480.1	ankyrin repeat domain containing protein, expressed
Sobic.001G011700	AT5G13280.1	AK,AK-LYS1,AK1	aspartate kinase 1	LOC_Os03g63330.1	aspartokinase, chloroplast precursor, putative, expressed
Sobic.001G012000	AT3G26300.1	CYP71B34	cytochrome P450, family 71, subfamily B, polypeptide 34	LOC_Os03g63310.1	cytochrome P450 71E1, putative, expressed
Sobic.001G012200	AT1G13110.1	CYP71B7	cytochrome P450, family 71 subfamily B, polypeptide 7	LOC_Os12g32850.1	cytochrome P450, putative, expressed
Sobic.001G012300	AT4G39950.1	CYP79B2	cytochrome P450, family 79, subfamily B, polypeptide 2	LOC_Os03g37290.1	cytochrome P450, putative, expressed
Sobic.001G012400	AT1G22380.1	AtUGT85A3,UGT85A3	UDP-glucosyl transferase 85A3	LOC_Os02g51910.1	cytokinin-O-glucosyltransferase 2, putative, expressed
Sobic.001G012600	AT3G21690.1		MATE efflux family protein	LOC_Os03g37490.1	MATE efflux family protein, putative, expressed
Sobic.001G018400	AT3G13950.1			LOC_Os01g15060.1	expressed protein
Sobic.001G020200	AT1G34370.1	STOP1	C2H2 and C2HC zinc fingers superfamily protein	LOC_Os03g62230.1	ZOS3-24 - C2H2 zinc finger protein, expressed
Sobic.001G020400
Sobic.001G026700	AT1G09460.1		Carbohydrate-binding X8 domain superfamily protein	LOC_Os03g61780.1	glucan endo-1,3-beta-glucosidase-related, putative, expressed
Sobic.001G027900	AT3G17630.1	ATCHX19,CHX19	cation/H+ exchanger 19	LOC_Os03g61290.1	ATCHX, putative, expressed
Sobic.001G028100	AT5G26742.2	emb1138	DEAD box RNA helicase (RH3)	LOC_Os03g61220.1	DEAD-box ATP-dependent RNA helicase 3, putative, expressed
Sobic.001G028800	AT1G19530.1			LOC_Os03g61150.2	expressed protein
Sobic.001G030400	AT5G59010.1		Protein kinase protein with tetratricopeptide repeat domain	LOC_Os03g61010.1	protein kinase family protein, putative, expressed
Sobic.001G031700	AT5G62890.2		Xanthine/uracil permease family protein	LOC_Os03g60880.1	nucleobase-ascorbate transporter, putative, expressed
Sobic.001G032000	AT2G37900.1		Major facilitator superfamily protein	LOC_Os03g60850.1	peptide transporter PTR2, putative, expressed
Sobic.001G033300	AT2G39700.1	ATEXP4,ATEXPA4,ATHEXP ALPHA 1.6,EXPA4	expansin A4	LOC_Os03g60720.1	expansin precursor, putative, expressed
Sobic.001G035000	AT5G59820.1	RHL41,ZAT12	C2H2-type zinc finger family protein	LOC_Os03g60570.1	ZOS3-22 - C2H2 zinc finger protein, expressed
Sobic.001G035600	AT3G55120.1	A11,CFI,TT5	Chalcone-flavanone isomerase family protein	LOC_Os03g60509.2	expressed protein
Sobic.001G037400	AT1G67510.1		Leucine-rich repeat protein kinase family protein	LOC_Os12g13300.1	expressed protein
Sobic.001G037800	AT5G58490.1		NAD(P)-binding Rossmann-fold superfamily protein	LOC_Os03g60380.1	cinnamoyl CoA reductase, putative, expressed
Sobic.001G037900	AT5G58490.1		NAD(P)-binding Rossmann-fold superfamily protein	LOC_Os03g60380.1	cinnamoyl CoA reductase, putative, expressed
Sobic.001G038300	AT2G40320.1	TBL33	TRICHOME BIREFRINGENCE-LIKE 33	LOC_Os03g60340.1	leaf senescence related protein, putative, expressed
Sobic.001G040200	AT5G08790.1	anac081,ATAF2	NAC (No Apical Meristem) domain transcriptional regulator superfamily protein	LOC_Os03g60080.1	NAC domain-containing protein 67, putative, expressed
Sobic.001G042500	AT1G64980.1		Nucleotide-diphospho-sugar transferases superfamily protein	LOC_Os10g37230.1	expressed protein
Sobic.001G044800	AT3G57520.1	AtSIP2,SIP2	seed imbibition 2	LOC_Os07g10840.1	uncharacterized glycosyltransferase, putative, expressed
Sobic.001G046400	AT3G08030.1		Protein of unknown function, DUF642	LOC_Os03g59300.1	expressed protein
Sobic.001G046800	AT5G26330.1		Cupredoxin superfamily protein	LOC_Os03g59280.1	plastocyanin-like domain containing protein, putative, expressed
Sobic.001G046900	AT1G03130.1	PSAD-2	photosystem I subunit D-2	LOC_Os08g44680.1	photosystem I reaction center subunit II, chloroplast precursor, putative, expressed
Sobic.001G047200	AT1G55360.1		Protein of Unknown Function (DUF239)	LOC_Os03g59240.1	carboxyl-terminal peptidase, putative, expressed
Sobic.001G050100	AT1G18970.1	GLP4	germin-like protein 4	LOC_Os03g58980.1	Cupin domain containing protein, expressed
Sobic.001G050300	AT2G44290.1		Bifunctional inhibitor/lipid-transfer protein/seed storage 2S albumin superfamily protein	LOC_Os03g58940.1	LTPL83 - Protease inhibitor/seed storage/LTP family protein precursor, putative, expressed
Sobic.001G059400	AT2G32030.1		Acyl-CoA N-acyltransferases (NAT) superfamily protein	LOC_Os03g58020.1	acetyltransferase, GNAT family, putative, expressed
Sobic.001G062600	AT3G43600.1	AAO2,AO3,AOgamma,atAO-2,AtAO3	aldehyde oxidase 2	LOC_Os03g57690.1	aldehyde oxidase, putative, expressed
Sobic.001G063500	AT5G06390.1	FLA17	FASCICLIN-like arabinogalactan protein 17 precursor	LOC_Os03g57460.1	fasciclin domain containing protein, expressed
Sobic.001G065900	AT1G17180.1	ATGSTU25,GSTU25	glutathione S-transferase TAU 25	LOC_Os07g28480.1	glutathione S-transferase, putative, expressed
Sobic.001G067100	AT1G30510.2	ATRFNR2,RFNR2	root FNR 2	LOC_Os03g57120.1	ferredoxin--NADP reductase, chloroplast precursor, putative, expressed
Sobic.001G070300	AT3G12870.1			LOC_Os03g56700.1	expressed protein
Sobic.001G070500	AT1G31330.1	PSAF	photosystem I subunit F	LOC_Os03g56670.1	photosystem I reaction center subunit III, chloroplast precursor, putative, expressed
Sobic.001G073500	AT1G75210.1		HAD-superfamily hydrolase, subfamily IG, 5\'-nucleotidase	LOC_Os03g56310.1	5-nucleotidase domain-containing protein, putative, expressed
Sobic.001G074000	AT5G65700.1	BAM1	Leucine-rich receptor-like protein kinase family protein	LOC_Os03g56270.2	receptor protein kinase CLAVATA1 precursor, putative, expressed
Sobic.001G074100	AT3G49650.1		P-loop containing nucleoside triphosphate hydrolases superfamily protein	LOC_Os03g56260.1	kinesin motor domain containing protein, putative, expressed
Sobic.001G074400	AT1G10020.1		Protein of unknown function (DUF1005)	LOC_Os03g56220.1	stress-induced protein, putative, expressed
Sobic.001G076800	AT1G76600.1			LOC_Os03g55880.1	expressed protein
Sobic.001G077200	AT5G66560.1		Phototropic-responsive NPH3 family protein	LOC_Os03g55830.1	BTBN10 - Bric-a-Brac, Tramtrack, Broad Complex BTB domain with non-phototropic hypocotyl 3 NPH3 and coiled-coil domains, expressed
Sobic.001G077400	AT5G42650.1	AOS,CYP74A,DDE2	allene oxide synthase	LOC_Os03g55800.1	cytochrome P450, putative, expressed
Sobic.001G077700				LOC_Os03g55770.1	expressed protein
Sobic.001G078200	AT2G15890.1	MEE14	maternal effect embryo arrest 14	LOC_Os03g55670.1	expressed protein
Sobic.001G078900	AT1G13300.1	HRS1	myb-like transcription factor family protein	LOC_Os03g55590.1	MYB family transcription factor, putative, expressed
Sobic.001G080200	AT3G49960.1		Peroxidase superfamily protein	LOC_Os03g55420.1	peroxidase precursor, putative, expressed
Sobic.001G081100	AT5G67360.1	ARA12	Subtilase family protein	LOC_Os03g55350.1	OsSub31 - Putative Subtilisin homologue, expressed
Sobic.001G081800	AT2G39540.1		Gibberellin-regulated family protein	LOC_Os03g55290.1	GASR3 - Gibberellin-regulated GASA/GAST/Snakin family protein precursor, expressed
Sobic.001G081900	AT1G14810.1		semialdehyde dehydrogenase family protein	LOC_Os03g55280.1	semialdehyde dehydrogenase, NAD binding domain containing protein, putative, expressed
Sobic.001G082200	AT4G37320.1	CYP81D5	cytochrome P450, family 81, subfamily D, polypeptide 5	LOC_Os03g55240.1	cytochrome P450, putative, expressed
Sobic.001G082400	AT4G37320.1	CYP81D5	cytochrome P450, family 81, subfamily D, polypeptide 5	LOC_Os03g55240.1	cytochrome P450, putative, expressed
Sobic.001G083500	AT2G27035.1	AtENODL20,ENODL20	early nodulin-like protein 20	LOC_Os03g55120.1	plastocyanin-like domain containing protein, putative, expressed
Sobic.001G083900	AT3G29320.1		Glycosyl transferase, family 35	LOC_Os03g55090.1	alpha-glucan phosphorylast isozyme, putative, expressed
Sobic.001G086800	AT5G45890.1	SAG12	senescence-associated gene 12	LOC_Os03g54130.1	cysteine protease 1 precursor, putative, expressed
Sobic.001G089100	AT5G20950.1		Glycosyl hydrolase family protein	LOC_Os03g53800.2	periplasmic beta-glucosidase precursor, putative, expressed
Sobic.001G094300	AT4G14680.1	APS3	Pseudouridine synthase/archaeosine transglycosylase-like family protein	LOC_Os03g53230.1	bifunctional 3-phosphoadenosine 5-phosphosulfate synthetase, putative, expressed
Sobic.001G094800	AT3G04730.1	IAA16	indoleacetic acid-induced protein 16	LOC_Os03g53150.1	OsIAA13 - Auxin-responsive Aux/IAA gene family member, expressed
Sobic.001G095700	AT5G43650.1	BHLH92	basic helix-loop-helix (bHLH) DNA-binding superfamily protein	LOC_Os03g53020.1	helix-loop-helix DNA-binding domain containing protein, expressed
Sobic.001G097600	AT1G77120.1	ADH,ADH1,ATADH,ATADH1	alcohol dehydrogenase 1	LOC_Os11g10480.1	dehydrogenase, putative, expressed
Sobic.001G097700
Sobic.001G099400	AT1G69870.1	NRT1.7	nitrate transporter 1.7	LOC_Os04g56560.1	proton-dependent oligopeptide transport, putative, expressed
Sobic.001G100500
Sobic.001G100600	AT3G57450.1			LOC_Os03g52410.1	expressed protein
Sobic.001G101400	AT1G72060.1		serine-type endopeptidase inhibitors	LOC_Os03g52370.2	PIII4 - Proteinase inhibitor II family protein precursor, expressed
Sobic.001G104500	AT2G22840.1	AtGRF1,GRF1	growth-regulating factor 1	LOC_Os03g51970.1	growth-regulating factor, putative, expressed
Sobic.001G105000	AT1G68920.3		basic helix-loop-helix (bHLH) DNA-binding superfamily protein	LOC_Os03g51910.1	basic helix-loop-helix protein, putative, expressed
Sobic.001G106200	AT4G08150.1	BP,BP1,KNAT1	KNOTTED-like from Arabidopsis thaliana	LOC_Os03g51690.2	Homeobox domain containing protein, expressed
Sobic.001G106600	AT2G36630.1		Sulfite exporter TauE/SafE family protein	LOC_Os03g51650.1	membrane protein, putative, expressed
Sobic.001G107600	AT4G31770.1	ATDBR1,DBR1	debranching enzyme 1
Sobic.001G107800				LOC_Os03g51530.1	expressed protein
Sobic.001G109700	AT5G66750.1	ATDDM1,CHA1,CHR01,CHR1,DDM1,SOM1,SOM4	chromatin remodeling 1	LOC_Os09g27060.1	SNF2 family N-terminal domain containing protein, expressed
Sobic.001G112100	AT2G01910.1	ATMAP65-6,MAP65-6	Microtubule associated protein (MAP65/ASE1) family protein	LOC_Os03g50970.1	retrotransposon protein, putative, Ty1-copia subclass, expressed
Sobic.001G112600	AT3G12110.1	ACT11	actin-11	LOC_Os03g50885.1	actin, putative, expressed
Sobic.001G113800	AT1G66150.1	TMK1	transmembrane kinase 1	LOC_Os03g50810.1	receptor protein kinase TMK1 precursor, putative, expressed
Sobic.001G114300
Sobic.001G116400	AT1G66200.1	ATGSR2,GSR2	glutamine synthase clone F11	LOC_Os03g50490.1	glutamine synthetase, catalytic domain containing protein, expressed
Sobic.001G120400	AT2G06925.1	ATSPLA2-ALPHA,PLA2-ALPHA	Phospholipase A2 family protein	LOC_Os03g50030.1	phospholipase A2, putative, expressed
Sobic.001G121100				LOC_Os03g49940.1	integral membrane protein, putative, expressed
Sobic.001G121700	AT5G22090.2		Protein of unknown function (DUF3049)	LOC_Os03g49830.1	expressed protein
Sobic.001G123300	AT3G18080.1	BGLU44	B-S glucosidase 44	LOC_Os03g49600.1	Os3bglu7 - beta-glucosidase, exo-beta-glucanse, expressed
Sobic.001G125700	AT1G55020.1	ATLOX1,LOX1	lipoxygenase 1	LOC_Os03g49380.1	lipoxygenase, putative, expressed
Sobic.001G128200	AT3G26420.1	ATRZ-1A	RNA-binding (RRM/RBD/RNP motifs) family protein with retrovirus zinc finger-like domain	LOC_Os05g13650.1	RNA recognition motif containing protein, putative, expressed
Sobic.001G129700	AT1G18970.1	GLP4	germin-like protein 4	LOC_Os03g48770.1	Cupin domain containing protein, expressed
Sobic.001G131700	AT1G27150.1		Tetratricopeptide repeat (TPR)-like superfamily protein	LOC_Os03g48380.1	expressed protein
Sobic.001G131900	AT3G61130.1	GAUT1,LGT1	galacturonosyltransferase 1	LOC_Os06g49810.1	glycosyl transferase family 8, putative, expressed
Sobic.001G132600	AT5G15070.1		Phosphoglycerate mutase-like family protein	LOC_Os03g48300.1	histidine acid phosphatase, putative, expressed
Sobic.001G134800	AT5G62720.1		Integral membrane HPP family protein	LOC_Os03g48030.1	integral membrane HPP family protein, putative, expressed
Sobic.001G136300	AT2G39210.1		Major facilitator superfamily protein	LOC_Os03g47810.1	nodulin family protein, putative, expressed
Sobic.001G138000	AT2G29630.3	PY,THIC	thiaminC	LOC_Os03g47610.8	thiamine biosynthesis protein thiC, putative, expressed
Sobic.001G138200	AT3G50760.1	GATL2	galacturonosyltransferase-like 2	LOC_Os03g47530.1	glycosyl transferase 8 domain containing protein, putative, expressed
Sobic.001G138600	AT2G22880.1		VQ motif-containing protein	LOC_Os03g47280.1	VQ domain containing protein, putative, expressed
Sobic.001G138800	AT4G21620.2		glycine-rich protein	LOC_Os03g47270.1	GCRP4 - Glycine and cysteine rich family protein precursor, expressed
Sobic.001G140600	AT1G16630.1			LOC_Os03g46920.1	expressed protein
Sobic.001G145700	AT4G11650.1	ATOSM34,OSM34	osmotin 34	LOC_Os03g45960.1	thaumatin, putative, expressed
Sobic.001G147900	AT1G12740.1	CYP87A2	cytochrome P450, family 87, subfamily A, polypeptide 2	LOC_Os03g45619.1	cytochrome P450, putative, expressed
Sobic.001G148600	AT2G27140.1		HSP20-like chaperones superfamily protein	LOC_Os03g45340.1	hsp20/alpha crystallin family protein, putative, expressed
Sobic.001G149800	AT5G15120.1		Protein of unknown function (DUF1637)	LOC_Os03g45250.1	2-aminoethanethiol dioxygenase, putative, expressed
Sobic.001G151400	AT1G56430.1	ATNAS4,NAS4	nicotianamine synthase 4	LOC_Os07g48980.1	nicotianamine synthase, putative, expressed
Sobic.001G156600	AT5G10530.1		Concanavalin A-like lectin protein kinase family protein	LOC_Os12g41530.1	cysteine-rich receptor-like protein kinase 8 precursor, putative, expressed
Sobic.001G157100	AT1G30440.1		Phototropic-responsive NPH3 family protein	LOC_Os03g43990.1	BTBN8 - Bric-a-Brac, Tramtrack, Broad Complex BTB domain with non-phototropic hypocotyl 3 NPH3 and coiled-coil domains, expressed
Sobic.001G159300	AT3G48880.2		RNI-like superfamily protein	LOC_Os03g43770.1	OsFBX97 - F-box domain containing protein, expressed
Sobic.001G159900	AT4G13340.1		Leucine-rich repeat (LRR) family protein	LOC_Os03g43650.1	uncharacterized protein At4g06744 precursor, putative, expressed
Sobic.001G160200	AT3G22810.1		Plant protein of unknown function (DUF828) with plant pleckstrin homology-like region	LOC_Os03g43510.1	expressed protein
Sobic.001G160800	AT5G64700.1		nodulin MtN21 /EamA-like transporter family protein	LOC_Os12g33300.1	integral membrane protein DUF6 containing protein, expressed
Sobic.001G161500	AT1G04240.1	IAA3,SHY2	AUX/IAA transcriptional regulator family protein	LOC_Os03g43410.1	OsIAA12 - Auxin-responsive Aux/IAA gene family member, expressed
Sobic.001G161600
Sobic.001G162200	AT2G30630.1		P-loop containing nucleoside triphosphate hydrolases superfamily protein	LOC_Os03g43010.1	expressed protein
Sobic.001G162700	AT1G47510.1	5PTASE11,AT5PTASE11	inositol polyphosphate 5-phosphatase 11	LOC_Os03g42810.1	endonuclease/exonuclease/phosphatase family domain containing protein, expressed
Sobic.001G166300	AT3G19010.1		2-oxoglutarate (2OG) and Fe(II)-dependent oxygenase superfamily protein	LOC_Os03g42130.1	gibberellin 20 oxidase 2, putative, expressed
Sobic.001G166400
Sobic.001G169200	AT5G67420.1	ASL39,LBD37	LOB domain-containing protein 37	LOC_Os03g41330.1	DUF260 domain containing protein, putative, expressed
Sobic.001G175000	AT1G62310.1		transcription factor jumonji (jmjC) domain-containing protein	LOC_Os03g31594.1	jmjC domain containing protein, expressed
Sobic.001G177000	AT3G27690.1	LHCB2,LHCB2.3,LHCB2.4	photosystem II light harvesting complex gene 2.3	LOC_Os03g39610.1	chlorophyll A-B binding protein, putative, expressed
Sobic.001G179100	AT3G15840.1	PIFI	post-illumination chlorophyll fluorescence increase	LOC_Os03g38950.1	chloroplast post-illumination chlorophyll fluorescence increase protein, putative, expressed
Sobic.001G182600	AT5G55050.1		GDSL-like Lipase/Acylhydrolase superfamily protein	LOC_Os03g38470.1	GDSL-like lipase/acylhydrolase, putative, expressed
Sobic.001G183700	AT4G13420.1	ATHAK5,HAK5	high affinity K+ transporter 5	LOC_Os03g37930.1	potassium transporter, putative, expressed
Sobic.001G189000	AT5G15180.1		Peroxidase superfamily protein	LOC_Os03g36560.1	peroxidase precursor, putative, expressed
Sobic.001G192100	AT2G45560.1	CYP76C1	cytochrome P450, family 76, subfamily C, polypeptide 1	LOC_Os10g08319.1	cytochrome P450, putative, expressed
Sobic.001G193600	AT1G64660.1	ATMGL,MGL	methionine gamma-lyase	LOC_Os10g37340.1	cystathionine gamma-synthase, putative, expressed
Sobic.001G194000				LOC_Os10g37290.1	DEFL6 - Defensin and Defensin-like DEFL family, expressed
Sobic.001G195100	AT1G64940.1	CYP89A6	cytochrome P450, family 87, subfamily A, polypeptide 6	LOC_Os10g37110.1	transposon protein, putative, unclassified, expressed
Sobic.001G195800	AT4G10380.1	NIP5;1,NLM6,NLM8	NOD26-like intrinsic protein 5;1	LOC_Os10g36924.1	aquaporin protein, putative, expressed
Sobic.001G198000	AT5G24655.1	LSU4	response to low sulfur 4	LOC_Os10g36610.1	UP-9A, putative, expressed
Sobic.001G199400	AT4G12420.1	SKU5	Cupredoxin superfamily protein	LOC_Os10g36390.1	monocopper oxidase, putative, expressed
Sobic.001G200700	AT5G52300.1	LTI65,RD29B	CAP160 protein	LOC_Os10g36180.1	expressed protein
Sobic.001G201200
Sobic.001G203200	AT2G23790.1		Protein of unknown function (DUF607)	LOC_Os10g35770.1	E2F-related protein, putative, expressed
Sobic.001G206200	AT5G54190.1	PORA	protochlorophyllide oxidoreductase A	LOC_Os10g35370.1	oxidoreductase, short chain dehydrogenase/reductase family domain containing family, expressed
Sobic.001G209800	AT1G65690.1		Late embryogenesis abundant (LEA) hydroxyproline-rich glycoprotein family	LOC_Os02g30450.1	harpin-induced protein 1 domain containing protein, expressed
Sobic.001G212000	AT5G23370.1		GRAM domain-containing protein / ABA-responsive protein-related	LOC_Os10g34730.1	GEM, putative, expressed
Sobic.001G212400
Sobic.001G216800	AT2G28410.1			LOC_Os10g34010.1	expressed protein
Sobic.001G218400	AT3G17380.1		TRAF-like family protein	LOC_Os10g33830.1	MATH domain containing protein, expressed
Sobic.001G218500	AT3G17380.1		TRAF-like family protein	LOC_Os10g33830.1	MATH domain containing protein, expressed
Sobic.001G221200	AT3G23410.1	ATFAO3,FAO3	fatty alcohol oxidase 3	LOC_Os10g33460.1	alcohol oxidase, putative, expressed
Sobic.001G223100	AT5G46050.1	ATPTR3,PTR3	peptide transporter 3	LOC_Os10g33210.1	peptide transporter PTR3-A, putative, expressed
Sobic.001G224300	AT5G44030.1	CESA4,IRX5,NWS2	cellulose synthase A4	LOC_Os10g32980.1	CESA7 - cellulose synthase, expressed
Sobic.001G233200
Sobic.001G235500	AT3G26330.1	CYP71B37	cytochrome P450, family 71, subfamily B, polypeptide 37	LOC_Os07g11739.1	cytochrome P450, putative, expressed
Sobic.001G242000	AT3G03050.1	ATCSLD3,CSLD3,KJK	cellulose synthase-like D3	LOC_Os10g20260.1	CSLF7 - cellulose synthase-like family F; beta1,3;1,4 glucan synthase, expressed
Sobic.001G242100	AT5G15900.1	TBL19	TRICHOME BIREFRINGENCE-LIKE 19	LOC_Os06g16160.1	expressed protein
Sobic.001G244200	AT3G26770.1		NAD(P)-binding Rossmann-fold superfamily protein	LOC_Os07g46830.1	sex determination protein tasselseed-2, putative, expressed
Sobic.001G247700	AT2G26640.1	KCS11	3-ketoacyl-CoA synthase 11	LOC_Os10g28060.1	3-ketoacyl-CoA synthase, putative, expressed
Sobic.001G247900				LOC_Os10g28050.1	chitinase 2, putative, expressed
Sobic.001G249600	AT1G10370.1	ATGSTU17,ERD9,GST30,GST30B	Glutathione S-transferase family protein	LOC_Os10g25590.1	glutathione S-transferase, putative, expressed
Sobic.001G250100	AT5G40020.1		Pathogenesis-related thaumatin superfamily protein	LOC_Os10g27280.1	thaumatin, putative, expressed
Sobic.001G251300	AT5G42830.1		HXXXD-type acyl-transferase family protein	LOC_Os07g04970.1	transferase family protein, putative, expressed
Sobic.001G258300	AT1G28590.1		GDSL-like Lipase/Acylhydrolase superfamily protein	LOC_Os10g25400.1	GDSL-like lipase/acylhydrolase, putative, expressed
Sobic.001G259600	AT3G43440.1	JAZ11,TIFY3A	jasmonate-zim-domain protein 11	LOC_Os03g08330.1	ZIM domain containing protein, putative, expressed
Sobic.001G261600				LOC_Os10g22520.1	cellulase, putative, expressed
Sobic.001G264300				LOC_Os10g07210.1	hsp20/alpha crystallin family protein, putative, expressed
Sobic.001G267100	AT2G21050.1	LAX2	like AUXIN RESISTANT 2	LOC_Os10g05690.1	transmembrane amino acid transporter protein, putative, expressed
Sobic.001G267600	AT4G36010.1		Pathogenesis-related thaumatin superfamily protein	LOC_Os10g05660.1	thaumatin, putative, expressed
Sobic.001G267800	AT4G38660.1		Pathogenesis-related thaumatin superfamily protein	LOC_Os10g05600.1	thaumatin-like protein 1 precursor, putative, expressed
Sobic.001G273500	AT1G35710.1		Protein kinase family protein with leucine-rich repeat domain	LOC_Os10g33040.1	receptor-like protein kinase precursor, putative, expressed
Sobic.001G274400	AT2G01950.1	BRL2,VH1	BRI1-like 2	LOC_Os10g02500.1	serine/threonine-protein kinase BRI1-like 2 precursor, putative, expressed
Sobic.001G276100	AT2G02040.1	ATPTR2,ATPTR2-B,NTR1,PTR2,PTR2-B	peptide transporter 2	LOC_Os10g22560.3	peptide transporter PTR2, putative, expressed
Sobic.001G276300	AT1G62200.1		Major facilitator superfamily protein	LOC_Os10g22560.2	peptide transporter PTR2, putative, expressed
Sobic.001G277500	AT4G23310.1	CRK23	cysteine-rich RLK (RECEPTOR-like protein kinase) 23	LOC_Os10g04730.1	TKL_IRAK_DUF26-la.6 - DUF26 kinases have homology to DUF26 containing loci, expressed
Sobic.001G280200	AT1G73280.1	scpl3	serine carboxypeptidase-like 3	LOC_Os10g01110.1	OsSCP44 - Putative Serine Carboxypeptidase homologue, expressed
Sobic.001G280700	AT3G02610.1		Plant stearoyl-acyl-carrier-protein desaturase family protein	LOC_Os04g31070.1	acyl-desaturase, chloroplast precursor, putative, expressed
Sobic.001G286000	AT4G17940.1		Tetratricopeptide repeat (TPR)-like superfamily protein	LOC_Os10g42610.1	expressed protein
Sobic.001G288900	AT5G46800.1	BOU	Mitochondrial substrate carrier family protein	LOC_Os10g42299.3	mitochondrial carrier protein, putative, expressed
Sobic.001G291300				LOC_Os10g42030.1	expressed protein
Sobic.001G291500
Sobic.001G291600
Sobic.001G295700	AT4G16820.1	PLA-I{beta]2	alpha/beta-Hydrolases superfamily protein	LOC_Os10g41270.1	triacylglycerol lipase like protein, putative, expressed
Sobic.001G296100	AT1G02110.1		Protein of unknown function (DUF630 and DUF632)	LOC_Os10g41310.1	DUF630/DUF632 domains containing protein, putative, expressed
Sobic.001G296300	AT5G47230.1	ATERF-5,ATERF5,ERF5	ethylene responsive element binding factor 5	LOC_Os10g41330.1	AP2 domain containing protein, expressed
Sobic.001G300400	AT1G65680.1	ATEXPB2,ATHEXP BETA 1.4,EXPB2	expansin B2	LOC_Os10g40730.1	expansin precursor, putative, expressed
Sobic.001G300500	AT1G65680.1	ATEXPB2,ATHEXP BETA 1.4,EXPB2	expansin B2	LOC_Os10g40720.1	expansin precursor, putative, expressed
Sobic.001G300700	AT1G65680.1	ATEXPB2,ATHEXP BETA 1.4,EXPB2	expansin B2	LOC_Os10g40720.1	expansin precursor, putative, expressed
Sobic.001G300800	AT1G65680.1	ATEXPB2,ATHEXP BETA 1.4,EXPB2	expansin B2	LOC_Os10g40720.1	expansin precursor, putative, expressed
Sobic.001G301000	AT1G65680.1	ATEXPB2,ATHEXP BETA 1.4,EXPB2	expansin B2	LOC_Os10g40700.1	expansin precursor, putative, expressed
Sobic.001G301300	AT1G65680.1	ATEXPB2,ATHEXP BETA 1.4,EXPB2	expansin B2	LOC_Os10g40700.1	expansin precursor, putative, expressed
Sobic.001G301500	AT1G65680.1	ATEXPB2,ATHEXP BETA 1.4,EXPB2	expansin B2	LOC_Os10g40720.1	expansin precursor, putative, expressed
Sobic.001G301600	AT1G65680.1	ATEXPB2,ATHEXP BETA 1.4,EXPB2	expansin B2	LOC_Os10g40720.1	expansin precursor, putative, expressed
Sobic.001G302600	AT4G12520.1		Bifunctional inhibitor/lipid-transfer protein/seed storage 2S albumin superfamily protein	LOC_Os10g40614.1	LTPL147 - Protease inhibitor/seed storage/LTP family protein precursor, expressed
Sobic.001G302800	AT1G12110.1	ATNRT1,B-1,CHL1,CHL1-1,NRT1,NRT1.1	nitrate transporter 1.1	LOC_Os10g40600.1	peptide transporter PTR2, putative, expressed
Sobic.001G304100	AT2G45180.1		Bifunctional inhibitor/lipid-transfer protein/seed storage 2S albumin superfamily protein	LOC_Os10g40520.1	LTPL145 - Protease inhibitor/seed storage/LTP family protein precursor, expressed
Sobic.001G304200
Sobic.001G305800	AT2G45910.1		U-box domain-containing protein kinase family protein	LOC_Os10g40490.1	U-box domain containing protein, expressed
Sobic.001G307700	AT1G02260.1		Divalent ion symporter	LOC_Os10g39980.1	expressed protein
Sobic.001G309000	AT3G44990.1	ATXTR8,XTH31,XTR8	xyloglucan endo-transglycosylase-related 8	LOC_Os10g39840.1	glycosyl hydrolases family 16, putative, expressed
Sobic.001G309600	AT2G17730.1	NIP2	NEP-interacting protein 2	LOC_Os10g39770.1	zinc finger, C3HC4 type, domain containing protein, expressed
Sobic.001G310300	AT3G03190.1	ATGSTF11,ATGSTF6,GSTF11	glutathione S-transferase F11	LOC_Os10g39740.1	glutathione S-transferase, putative, expressed
Sobic.001G310800	AT3G53810.1		Concanavalin A-like lectin protein kinase family protein	LOC_Os10g38960.1	lectin-like receptor kinase, putative, expressed
Sobic.001G311000	AT3G45970.1	ATEXLA1,ATEXPL1,ATHEXP BETA 2.1,EXLA1,EXPL1	expansin-like A1	LOC_Os10g39640.1	expansin precursor, putative, expressed
Sobic.001G313000	AT1G42550.1	PMI1	plastid movement impaired1	LOC_Os10g39430.1	expressed protein
Sobic.001G314000	AT1G05260.1	RCI3,RCI3A	Peroxidase superfamily protein	LOC_Os10g39170.1	peroxidase precursor, putative, expressed
Sobic.001G317200	AT1G10360.1	ATGSTU18,GST29,GSTU18	glutathione S-transferase TAU 18	LOC_Os10g38730.1	glutathione S-transferase, putative, expressed
Sobic.001G317400	AT1G59670.1	ATGSTU15,GSTU15	glutathione S-transferase TAU 15	LOC_Os10g38700.1	glutathione S-transferase, putative, expressed
Sobic.001G317700	AT1G10370.1	ATGSTU17,ERD9,GST30,GST30B	Glutathione S-transferase family protein	LOC_Os10g38660.1	glutathione S-transferase, putative, expressed
Sobic.001G318200	AT1G10360.1	ATGSTU18,GST29,GSTU18	glutathione S-transferase TAU 18	LOC_Os10g38590.1	glutathione S-transferase, N-terminal domain containing protein, expressed
Sobic.001G319500	AT1G10370.1	ATGSTU17,ERD9,GST30,GST30B	Glutathione S-transferase family protein	LOC_Os10g38140.1	glutathione S-transferase, putative, expressed
Sobic.001G319700	AT1G10360.1	ATGSTU18,GST29,GSTU18	glutathione S-transferase TAU 18	LOC_Os10g38140.1	glutathione S-transferase, putative, expressed
Sobic.001G320000	AT1G04110.1	SDD1	Subtilase family protein	LOC_Os10g38080.1	OsSub61 - Putative Subtilisin homologue, expressed
Sobic.001G323600	AT3G18830.1	ATPLT5,ATPMT5,PMT5	polyol/monosaccharide transporter 5	LOC_Os07g39350.1	transporter family protein, putative, expressed
Sobic.001G324700	AT5G47550.1		Cystatin/monellin superfamily protein	LOC_Os03g31510.1	cysteine proteinase inhibitor 8 precursor, putative, expressed
Sobic.001G324800	AT5G47550.1		Cystatin/monellin superfamily protein	LOC_Os03g31510.1	cysteine proteinase inhibitor 8 precursor, putative, expressed
Sobic.001G325400	AT1G05680.1	UGT74E2	Uridine diphosphate glycosyltransferase 74E2	LOC_Os04g12960.1	UDP-glucoronosyl/UDP-glucosyl transferase, putative, expressed
Sobic.001G328500	AT5G67420.1	ASL39,LBD37	LOB domain-containing protein 37	LOC_Os03g33090.1	DUF260 domain containing protein, putative, expressed
Sobic.001G330100	AT1G27730.1	STZ,ZAT10	salt tolerance zinc finger	LOC_Os03g32230.1	ZOS3-12 - C2H2 zinc finger protein, expressed
Sobic.001G330300	AT3G19430.1		late embryogenesis abundant protein-related / LEA protein-related	LOC_Os01g73720.1	RCLEA4 - Root cap and Late embryogenesis related family protein precursor, expressed
Sobic.001G331300
Sobic.001G333400	AT4G33720.1		CAP (Cysteine-rich secretory proteins, Antigen 5, and Pathogenesis-related 1 protein) superfamily protein	LOC_Os10g11500.1	SCP-like extracellular protein, expressed
Sobic.001G336700	AT5G15630.1	COBL4,IRX6	COBRA-like extracellular glycosyl-phosphatidyl inositol-anchored protein family	LOC_Os03g30250.1	COBRA-like protein precursor, putative, expressed
Sobic.001G336800
Sobic.001G338600	AT3G02550.1	LBD41	LOB domain-containing protein 41	LOC_Os01g32770.1	DUF260 domain containing protein, putative, expressed
Sobic.001G339800
Sobic.001G343800
Sobic.001G344600	AT4G02380.1	AtLEA5,SAG21	senescence-associated gene 21	LOC_Os03g28260.1	retrotransposon protein, putative, unclassified, expressed
Sobic.001G344700	AT1G73040.1		Mannose-binding lectin superfamily protein	LOC_Os04g30040.2	jacalin-like lectin domain containing protein, expressed
Sobic.001G344800	AT1G73040.1		Mannose-binding lectin superfamily protein	LOC_Os04g30040.2	jacalin-like lectin domain containing protein, expressed
Sobic.001G346000	AT5G10190.1		Major facilitator superfamily protein	LOC_Os08g31700.1	UNE2, putative, expressed
Sobic.001G346100	AT3G14350.1	SRF7	STRUBBELIG-receptor family 7	LOC_Os07g42626.1	STRUBBELIG-RECEPTOR FAMILY 6 precursor, putative, expressed
Sobic.001G348800	AT2G27920.1	SCPL51	serine carboxypeptidase-like 51	LOC_Os03g27590.1	OsSCP18 - Putative Serine Carboxypeptidase homologue, expressed
Sobic.001G349800	AT3G15730.1	PLD,PLDALPHA1	phospholipase D alpha 1	LOC_Os03g27370.1	phospholipase D, putative, expressed
Sobic.001G351400	AT1G02170.1	AMC1,ATMC1,ATMCPB1,LOL3,MCP1B	metacaspase 1	LOC_Os03g27120.1	ICE-like protease p20 domain containing protein, putative, expressed
Sobic.001G351500	AT1G02170.1	AMC1,ATMC1,ATMCPB1,LOL3,MCP1B	metacaspase 1	LOC_Os03g27120.1	ICE-like protease p20 domain containing protein, putative, expressed
Sobic.001G353900	AT3G51550.1	FER	Malectin/receptor-like protein kinase family protein	LOC_Os10g05250.1	protein kinase domain containing protein, expressed
Sobic.001G354200	AT4G35160.1		O-methyltransferase family protein	LOC_Os05g43940.1	O-methyltransferase, putative, expressed
Sobic.001G354400	AT4G35160.1		O-methyltransferase family protein	LOC_Os05g43940.1	O-methyltransferase, putative, expressed
Sobic.001G357500	AT3G13620.1		Amino acid permease family protein	LOC_Os03g25920.1	amino acid permease family protein, putative, expressed
Sobic.001G359200	AT2G46950.1	CYP709B2	cytochrome P450, family 709, subfamily B, polypeptide 2	LOC_Os07g44110.1	cytochrome P450 72A1, putative, expressed
Sobic.001G360400	AT5G58400.1		Peroxidase superfamily protein	LOC_Os03g25360.1	peroxidase precursor, putative, expressed
Sobic.001G360500	AT4G11290.1		Peroxidase superfamily protein	LOC_Os03g25330.1	peroxidase precursor, putative, expressed
Sobic.001G360700	AT5G07990.1	CYP75B1,D501,TT7	Cytochrome P450 superfamily protein	LOC_Os03g25150.1	transposon protein, putative, unclassified, expressed
Sobic.001G360800	AT5G07990.1	CYP75B1,D501,TT7	Cytochrome P450 superfamily protein	LOC_Os03g25150.1	transposon protein, putative, unclassified, expressed
Sobic.001G363100	AT3G62550.1		Adenine nucleotide alpha hydrolases-like superfamily protein	LOC_Os05g28740.1	universal stress protein domain containing protein, putative, expressed
Sobic.001G363400	AT5G23960.2	ATTPS21,TPS21	terpene synthase 21	LOC_Os03g24640.1	terpene synthase, putative, expressed
Sobic.001G363700	AT5G07990.1	CYP75B1,D501,TT7	Cytochrome P450 superfamily protein	LOC_Os09g26960.1	cytochrome P450, putative, expressed
Sobic.001G364200	AT5G07990.1	CYP75B1,D501,TT7	Cytochrome P450 superfamily protein	LOC_Os09g26960.1	cytochrome P450, putative, expressed
Sobic.001G364400	AT5G07990.1	CYP75B1,D501,TT7	Cytochrome P450 superfamily protein	LOC_Os09g26960.1	cytochrome P450, putative, expressed
Sobic.001G365700	AT3G07950.1		rhomboid protein-related	LOC_Os03g24390.1	OsRhmbd8 - Putative Rhomboid homologue, expressed
Sobic.001G368900	AT5G13460.1	IQD11	IQ-domain 11	LOC_Os03g23960.1	IQ calmodulin-binding motif family protein, putative, expressed
Sobic.001G373500	AT1G03010.1		Phototropic-responsive NPH3 family protein	LOC_Os03g22600.1	BTBN6 - Bric-a-Brac, Tramtrack, Broad Complex BTB domain with non-phototropic hypocotyl 3 NPH3 and coiled-coil domains, expressed
Sobic.001G375200	AT3G14260.1		Protein of unknown function (DUF567)	LOC_Os03g22410.1	DUF567 domain containing protein, putative, expressed
Sobic.001G377300	AT3G16660.1		Pollen Ole e 1 allergen and extensin family protein	LOC_Os07g47750.1	POEI49 - Pollen Ole e I allergen and extensin family protein precursor, expressed
Sobic.001G379000	AT3G08860.1	PYD4	PYRIMIDINE 4	LOC_Os03g21960.1	aminotransferase, putative, expressed
Sobic.001G379100	AT2G40435.1			LOC_Os03g21970.1	basic helix-loop-helix domain containing protein, expressed
Sobic.001G379600	AT5G58380.1	CIPK10,PKS2,SIP1,SNRK3.8	SOS3-interacting protein 1	LOC_Os03g22050.3	CAMK_KIN1/SNF1/Nim1_like.16 - CAMK includes calcium/calmodulin depedent protein kinases, expressed
Sobic.001G379900	AT2G40540.2	ATKT2,ATKUP2,KT2,KUP2,SHY3,TRK2	potassium transporter 2	LOC_Os03g21890.1	potassium transporter, putative, expressed
Sobic.001G380200	AT3G51620.2		PAP/OAS1 substrate-binding domain superfamily	LOC_Os03g21850.1	nucleotidyltransferase, putative, expressed
Sobic.001G380700	AT2G40620.1		Basic-leucine zipper (bZIP) transcription factor family protein	LOC_Os03g21800.2	bZIP transcription factor family protein, putative, expressed
Sobic.001G381100	AT3G56370.1		Leucine-rich repeat protein kinase family protein	LOC_Os03g21730.1	receptor-like protein kinase precursor, putative, expressed
Sobic.001G381300	AT3G56400.1	ATWRKY70,WRKY70	WRKY DNA-binding protein 70	LOC_Os03g21710.1	WRKY79, expressed
Sobic.001G382100	AT1G03600.1	PSB27	photosystem II family protein	LOC_Os03g21560.1	photosystem II 11 kD protein, putative, expressed
Sobic.001G383400	AT5G24910.1	CYP714A1	cytochrome P450, family 714, subfamily A, polypeptide 1	LOC_Os03g21400.1	cytochrome P450, putative, expressed
Sobic.001G384700	AT3G51950.2		Zinc finger (CCCH-type) family protein / RNA recognition motif (RRM)-containing protein	LOC_Os03g21140.1	RNA-binding zinc finger protein, putative, expressed
Sobic.001G385800	AT3G04070.2	anac047,NAC047	NAC domain containing protein 47	LOC_Os03g21060.1	No apical meristem protein, putative, expressed
Sobic.001G389300	AT5G46170.1		F-box family protein	LOC_Os03g20500.1	OsFBX82 - F-box domain containing protein, expressed
Sobic.001G389600	AT5G10020.1		Leucine-rich receptor-like protein kinase family protein	LOC_Os03g20450.1	expressed protein
Sobic.001G390200	AT2G26980.4	CIPK3,SnRK3.17	CBL-interacting protein kinase 3	LOC_Os03g20380.1	CAMK_KIN1/SNF1/Nim1_like.2 - CAMK includes calcium/calmodulin depedent protein kinases, expressed
Sobic.001G391300	AT2G47180.1	AtGolS1,GolS1	galactinol synthase 1	LOC_Os03g20120.1	glycosyl transferase 8 domain containing protein, putative, expressed
Sobic.001G391700
Sobic.001G393200	AT3G17100.1		sequence-specific DNA binding transcription factors	LOC_Os03g19780.1	expressed protein
Sobic.001G393600	AT3G50170.1		Plant protein of unknown function (DUF247)	LOC_Os03g19700.1	plant protein of unknown function domain containing protein, expressed
Sobic.001G395900	AT1G56430.1	ATNAS4,NAS4	nicotianamine synthase 4	LOC_Os03g19420.2	nicotianamine synthase, putative, expressed
Sobic.001G396300	AT2G47400.1	CP12,CP12-1	CP12 domain-containing protein 1	LOC_Os03g19380.1	calvin cycle protein CP12, putative, expressed
Sobic.001G396400	AT3G62420.1	ATBZIP53,BZIP53	basic region/leucine zipper motif 53	LOC_Os03g19375.1	expressed protein
Sobic.001G397200	AT3G62550.1		Adenine nucleotide alpha hydrolases-like superfamily protein	LOC_Os03g19270.3	universal stress protein domain containing protein, putative, expressed
Sobic.001G397700	AT4G02100.1		Heat shock protein DnaJ with tetratricopeptide repeat	LOC_Os07g49000.1	DNAJ heat shock N-terminal domain-containing protein, putative, expressed
Sobic.001G399300	AT1G09160.2		Protein phosphatase 2C family protein	LOC_Os03g18970.1	protein phosphotase protein, putative, expressed
Sobic.001G400700	AT2G40330.1	PYL6,RCAR9	PYR1-like 6	LOC_Os03g18850.1	pathogenesis-related Bet v I family protein, putative, expressed
Sobic.001G400900	AT2G40330.1	PYL6,RCAR9	PYR1-like 6	LOC_Os03g18850.1	pathogenesis-related Bet v I family protein, putative, expressed
Sobic.001G401100	AT2G40330.1	PYL6,RCAR9	PYR1-like 6	LOC_Os03g18850.1	pathogenesis-related Bet v I family protein, putative, expressed
Sobic.001G401200	AT2G40330.1	PYL6,RCAR9	PYR1-like 6	LOC_Os03g18850.1	pathogenesis-related Bet v I family protein, putative, expressed
Sobic.001G401600	AT3G62720.2	ATXT1,XT1,XXT1	xylosyltransferase 1	LOC_Os03g18820.1	glycosyltransferase, putative, expressed
Sobic.001G401900	AT5G01740.1		Nuclear transport factor 2 (NTF2) family protein	LOC_Os03g18770.1	wound-induced protein WI12, putative, expressed
Sobic.001G403100	AT2G40370.1	LAC5	laccase 5	LOC_Os01g61160.1	laccase precursor protein, putative, expressed
Sobic.001G405400	AT1G07120.1			LOC_Os03g18300.1	chloroplast unusual positioning protein, putative, expressed
Sobic.001G405500	AT5G54960.1	PDC2	pyruvate decarboxylase-2	LOC_Os03g18220.1	pyruvate decarboxylase isozyme 2, putative, expressed
Sobic.001G406300	AT2G30020.1		Protein phosphatase 2C family protein	LOC_Os03g18150.1	protein phosphatase 2C, putative, expressed
Sobic.001G406700	AT3G55990.1	ESK1,TBL29	Plant protein of unknown function (DUF828)	LOC_Os03g18140.1	expressed protein
Sobic.001G406800	AT3G47340.1	ASN1,AT-ASN1,DIN6	glutamine-dependent asparagine synthase 1	LOC_Os03g18130.1	asparagine synthetase, putative, expressed
Sobic.001G407600	AT5G05580.1	FAD8	fatty acid desaturase 8	LOC_Os03g18070.1	omega-3 fatty acid desaturase, chloroplast precursor, putative, expressed
Sobic.001G407800	AT3G11180.1		2-oxoglutarate (2OG) and Fe(II)-dependent oxygenase superfamily protein	LOC_Os03g18030.1	leucoanthocyanidin dioxygenase, putative, expressed
Sobic.001G409100	AT2G37090.1	IRX9	Nucleotide-diphospho-sugar transferases superfamily protein	LOC_Os03g17850.1	glycosyltransferase family 43 protein, putative, expressed
Sobic.001G412700	AT3G55040.1	GSTL2	glutathione transferase lambda 2	LOC_Os03g17480.1	IN2-1 protein, putative, expressed
Sobic.001G414200				LOC_Os03g17260.1	expressed protein
Sobic.001G414800	AT3G55230.1		Disease resistance-responsive (dirigent-like protein) family protein	LOC_Os03g17220.1	dirigent, putative, expressed
Sobic.001G416800	AT5G02560.1	HTA12	histone H2A 12	LOC_Os05g02300.1	Core histone H2A/H2B/H3/H4 domain containing protein, putative, expressed
Sobic.001G416900	AT5G02560.1	HTA12	histone H2A 12	LOC_Os05g02300.1	Core histone H2A/H2B/H3/H4 domain containing protein, putative, expressed
Sobic.001G418200	AT5G48540.1		receptor-like protein kinase-related family protein	LOC_Os03g16950.1	cysteine-rich repeat secretory protein 55 precursor, putative, expressed
Sobic.001G420900	AT2G28840.1	XBAT31	XB3 ortholog 1 in Arabidopsis thaliana	LOC_Os03g16780.1	ankyrin repeat family protein, putative, expressed
Sobic.001G422100	AT5G02230.2		Haloacid dehalogenase-like hydrolase (HAD) superfamily protein	LOC_Os03g16670.1	haloacid dehalogenase-like hydrolase family protein, putative, expressed
Sobic.001G422300	AT5G60020.1	ATLAC17,LAC17	laccase 17	LOC_Os03g16610.1	laccase precursor protein, putative, expressed
Sobic.001G424200	AT1G70460.1	RHS10	root hair specific 10	LOC_Os03g16260.1	protein kinase, putative, expressed
Sobic.001G424300	AT5G06060.1		NAD(P)-binding Rossmann-fold superfamily protein	LOC_Os03g16220.1	oxidoreductase, short chain dehydrogenase/reductase family domain containing protein, expressed
Sobic.001G424400	AT1G07430.1	HAI2	highly ABA-induced PP2C gene 2	LOC_Os03g16170.1	protein phosphatase 2C, putative, expressed
Sobic.001G425400	AT3G54050.2	HCEF1	high cyclic electron flow 1	LOC_Os03g16050.1	fructose-1,6-bisphosphatase, putative, expressed
Sobic.001G425500	AT1G53540.1		HSP20-like chaperones superfamily protein	LOC_Os03g16030.1	hsp20/alpha crystallin family protein, putative, expressed
Sobic.001G425600	AT1G53540.1		HSP20-like chaperones superfamily protein	LOC_Os03g16040.1	hsp20/alpha crystallin family protein, putative, expressed
Sobic.001G429900	AT2G06925.1	ATSPLA2-ALPHA,PLA2-ALPHA	Phospholipase A2 family protein	LOC_Os03g50030.1	phospholipase A2, putative, expressed
Sobic.001G431100	AT2G02850.1	ARPN	plantacyanin	LOC_Os03g15340.1	plastocyanin-like domain containing protein, putative, expressed
Sobic.001G432800	AT4G37870.1	PCK1,PEPCK	phosphoenolpyruvate carboxykinase 1	LOC_Os03g15050.2	phosphoenolpyruvate carboxykinase, putative, expressed
Sobic.001G433200	AT2G28470.1	BGAL8	beta-galactosidase 8	LOC_Os03g15020.1	beta-galactosidase precursor, putative, expressed
Sobic.001G434100	AT4G26090.1	RPS2	NB-ARC domain-containing disease resistance protein	LOC_Os03g14900.1	NB-ARC/LRR disease resistance protein, putative, expressed
Sobic.001G437800
Sobic.001G439100	AT4G38670.1		Pathogenesis-related thaumatin superfamily protein	LOC_Os03g14050.1	thaumatin-like protein 1 precursor, putative, expressed
Sobic.001G439400	AT4G38650.1		Glycosyl hydrolase family 10 protein	LOC_Os03g14010.2	glycosyl hydrolase family 10 protein, putative, expressed
Sobic.001G439800	AT4G34980.1	SLP2	subtilisin-like serine protease 2	LOC_Os03g13930.1	OsSub28 - Putative Subtilisin homologue, expressed
Sobic.001G442500	AT2G01900.1		DNAse I-like superfamily protein	LOC_Os03g13520.1	endonuclease/exonuclease/phosphatase family domain containing protein, expressed
Sobic.001G442800	AT1G14690.2	MAP65-7	microtubule-associated protein 65-7	LOC_Os03g13460.1	microtubule associated protein, putative, expressed
Sobic.001G443800	AT5G17330.1	GAD,GAD1	glutamate decarboxylase	LOC_Os03g13300.1	glutamate decarboxylase, putative, expressed
Sobic.001G444000	AT2G02040.1	ATPTR2,ATPTR2-B,NTR1,PTR2,PTR2-B	peptide transporter 2	LOC_Os03g13240.1	peptide transporter, putative, expressed
Sobic.001G444400	AT5G19890.1		Peroxidase superfamily protein	LOC_Os03g13210.1	peroxidase precursor, putative, expressed
Sobic.001G444700	AT5G06730.1		Peroxidase superfamily protein	LOC_Os03g13180.1	peroxidase precursor, putative, expressed
Sobic.001G446400	AT3G49670.1	BAM2	Leucine-rich receptor-like protein kinase family protein	LOC_Os03g12730.1	receptor protein kinase CLAVATA1 precursor, putative, expressed
Sobic.001G449100	AT2G23790.1		Protein of unknown function (DUF607)	LOC_Os03g13050.1	E2F-related protein, putative, expressed
Sobic.001G449600	AT2G16060.1	AHB1,ARATH GLB1,ATGLB1,GLB1,HB1,NSHB1	hemoglobin 1	LOC_Os03g12510.1	non-symbiotic hemoglobin 2, putative, expressed
Sobic.001G449700	AT5G42650.1	AOS,CYP74A,DDE2	allene oxide synthase	LOC_Os03g12500.1	cytochrome P450, putative, expressed
Sobic.001G450900	AT5G10190.1		Major facilitator superfamily protein	LOC_Os08g31700.1	UNE2, putative, expressed
Sobic.001G451500	AT5G37600.1	ATGLN1;1,ATGSR1,GLN1;1,GSR 1	glutamine synthase clone R1	LOC_Os03g12290.1	glutamine synthetase, catalytic domain containing protein, expressed
Sobic.001G451800	AT1G48480.1	RKL1	receptor-like kinase 1	LOC_Os03g12250.1	atypical receptor-like kinase MARK, putative, expressed
Sobic.001G452900	AT2G01630.1		O-Glycosyl hydrolases family 17 protein	LOC_Os03g12140.1	glucan endo-1,3-beta-glucosidase precursor, putative, expressed
Sobic.001G453900	AT3G22410.1		Sec14p-like phosphatidylinositol transfer family protein	LOC_Os03g11950.1	SEC14 cytosolic factor family protein, putative, expressed
Sobic.001G455700	AT1G24764.1	ATMAP70-2,MAP70-2	microtubule-associated proteins 70-2	LOC_Os03g11650.1	ATMAP70 protein, putative, expressed
Sobic.001G456500	AT5G08020.1	ATRPA70B,RPA70B	RPA70-kDa subunit B	LOC_Os03g11540.1	RPA1B - Putative single-stranded DNA binding complex subunit 1, expressed
Sobic.001G461800	AT1G69420.1		DHHC-type zinc finger family protein	LOC_Os03g11110.1	zinc finger family protein, putative, expressed
Sobic.001G462100	AT1G47200.1	WPP2	WPP domain protein 2	LOC_Os03g11060.1	MFP1 attachment factor 1, putative, expressed
Sobic.001G464000	AT2G14820.1	NPY2	Phototropic-responsive NPH3 family protein	LOC_Os03g10800.2	BTBN4 - Bric-a-Brac, Tramtrack, Broad Complex BTB domain with non-phototropic hypocotyl 3 NPH3 domain, expressed
Sobic.001G466000	AT4G33840.1		Glycosyl hydrolase family 10 protein	LOC_Os03g10478.1	glycosyl hydrolase family 10 protein, putative, expressed
Sobic.001G468400	AT2G18550.1	ATHB21,HB-2,HB21	homeobox protein 21	LOC_Os03g10210.1	homeobox domain containing protein, expressed
Sobic.001G470000	AT3G13110.1	ATSERAT2;2,SAT-1,SAT-A,SAT-M,SAT3,SERAT2;2	serine acetyltransferase 2;2	LOC_Os03g10050.1	serine acetyltransferase protein, putative, expressed
Sobic.001G470600	AT1G22150.1	SULTR1;3	sulfate transporter 1;3	LOC_Os03g09970.1	sulfate transporter, putative, expressed
Sobic.001G470800	AT5G10180.1	AST68,SULTR2;1	slufate transporter 2;1	LOC_Os03g09940.1	sulfate transporter, putative, expressed
Sobic.001G471100	AT2G13810.1	ALD1	AGD2-like defense response protein 1	LOC_Os03g09910.1	aminotransferase, classes I and II, domain containing protein, expressed
Sobic.001G471800	AT2G04850.1		Auxin-responsive family protein	LOC_Os03g09850.1	auxin-responsive protein-related, putative, expressed
Sobic.001G472000	AT5G13700.1	APAO,ATPAO1,PAO1	polyamine oxidase 1	LOC_Os09g20284.1	amine oxidase, flavin-containing, domain containing protein, expressed
Sobic.001G474300	AT4G08910.1			LOC_Os03g09120.1	expressed protein
Sobic.001G475400	AT1G78230.1		Outer arm dynein light chain 1 protein	LOC_Os03g09070.1	leucine rich repeat domain containing protein, putative, expressed
Sobic.001G475800	AT5G42250.1		Zinc-binding alcohol dehydrogenase family protein	LOC_Os03g09020.1	dehydrogenase, putative, expressed
Sobic.001G475900	AT5G42250.1		Zinc-binding alcohol dehydrogenase family protein	LOC_Os07g42924.1	dehydrogenase, putative, expressed
Sobic.001G476400
Sobic.001G476500	AT1G72210.1		basic helix-loop-helix (bHLH) DNA-binding superfamily protein	LOC_Os03g08930.1	helix-loop-helix DNA-binding protein, putative, expressed
Sobic.001G477600	AT3G60520.1			LOC_Os03g08840.1	zinc finger protein, putative, expressed
Sobic.001G478100	AT1G09750.1		Eukaryotic aspartyl protease family protein	LOC_Os03g08790.1	aspartic proteinase nepenthesin precursor, putative, expressed
Sobic.001G479800	AT4G33330.2	GUX2,PGSIP3	plant glycogenin-like starch initiation protein 3	LOC_Os03g08600.1	glycosyl transferase, putative, expressed
Sobic.001G481100	AT5G20700.1		Protein of unknown function (DUF581)	LOC_Os03g08520.1	DUF581 domain containing protein, expressed
Sobic.001G481300	AT1G72360.2	HRE1	Integrase-type DNA-binding superfamily protein	LOC_Os03g08500.1	AP2 domain containing protein, expressed
Sobic.001G481400	AT1G72360.2	HRE1	Integrase-type DNA-binding superfamily protein	LOC_Os03g08470.3	AP2 domain containing protein, expressed
Sobic.001G481600	AT1G72360.2	HRE1	Integrase-type DNA-binding superfamily protein	LOC_Os03g08470.2	AP2 domain containing protein, expressed
Sobic.001G482300	AT2G26250.1	FDH,KCS10	3-ketoacyl-CoA synthase 10	LOC_Os03g08360.1	3-ketoacyl-CoA synthase 10, putative, expressed
Sobic.001G482600	AT1G19180.1	JAZ1,TIFY10A	jasmonate-zim-domain protein 1	LOC_Os03g08330.1	ZIM domain containing protein, putative, expressed
Sobic.001G482700	AT1G19180.1	JAZ1,TIFY10A	jasmonate-zim-domain protein 1	LOC_Os03g08320.1	ZIM domain containing protein, putative, expressed
Sobic.001G482800	AT5G20900.1	JAZ12,TIFY3B	jasmonate-zim-domain protein 12	LOC_Os03g08310.1	ZIM domain containing protein, putative, expressed
Sobic.001G493100	AT2G44300.1		Bifunctional inhibitor/lipid-transfer protein/seed storage 2S albumin superfamily protein	LOC_Os03g07100.1	LTPL82 - Protease inhibitor/seed storage/LTP family protein precursor, expressed
Sobic.001G493500	AT5G48850.1	ATSDI1	Tetratricopeptide repeat (TPR)-like superfamily protein	LOC_Os03g06970.1	tetratricopeptide repeat domain containing protein, expressed
Sobic.001G496400	AT4G14723.1			LOC_Os03g06610.1	expressed protein
Sobic.001G496700	AT4G14750.1	IQD19	IQ-domain 19	LOC_Os03g06570.1	IQ calmodulin-binding motif family protein, putative, expressed
Sobic.001G497500	AT3G22530.1			LOC_Os03g06390.1	expressed protein
Sobic.001G500000	AT4G38540.1		FAD/NAD(P)-binding oxidoreductase family protein	LOC_Os03g05920.1	expressed protein
Sobic.001G503000	AT2G42440.1		Lateral organ boundaries (LOB) domain family protein	LOC_Os03g05510.1	DUF260 domain containing protein, putative, expressed
Sobic.001G507100	AT4G13580.1		Disease resistance-responsive (dirigent-like protein) family protein	LOC_Os03g05030.1	dirigent, putative, expressed
Sobic.001G507300	AT4G28760.2		Protein of unknown function (DUF3741)	LOC_Os03g04990.1	expressed protein
Sobic.001G509300	AT5G20190.1		Tetratricopeptide repeat (TPR)-like superfamily protein	LOC_Os03g04710.1	expressed protein
Sobic.001G510300	AT4G39490.1	CYP96A10	cytochrome P450, family 96, subfamily A, polypeptide 10	LOC_Os03g04650.1	cytochrome P450 protein, putative, expressed
Sobic.001G510400	AT4G39490.1	CYP96A10	cytochrome P450, family 96, subfamily A, polypeptide 10	LOC_Os03g04660.1	cytochrome P450 86A1, putative, expressed
Sobic.001G514200	AT2G47730.1	ATGSTF5,ATGSTF8,GST6,GSTF8	glutathione S-transferase phi 8	LOC_Os03g04250.1	glutathione S-transferase, putative, expressed
Sobic.001G514300	AT2G47730.1	ATGSTF5,ATGSTF8,GST6,GSTF8	glutathione S-transferase phi 8	LOC_Os03g04240.1	glutathione S-transferase, putative, expressed
Sobic.001G514400	AT3G03190.1	ATGSTF11,ATGSTF6,GSTF11	glutathione S-transferase F11	LOC_Os03g04220.1	glutathione S-transferase, putative, expressed
Sobic.001G514700	AT2G46660.1	CYP78A6	cytochrome P450, family 78, subfamily A, polypeptide 6	LOC_Os03g04190.1	cytochrome P450, putative, expressed
Sobic.001G516000	AT3G12500.1	ATHCHIB,B-CHI,CHI-B,HCHIB,PR-3,PR3	basic chitinase	LOC_Os03g04060.1	CHIT16 - Chitinase family protein precursor, expressed
Sobic.001G517700	AT4G35090.1	CAT2	catalase 2	LOC_Os03g03910.1	catalase domain containing protein, expressed
Sobic.001G518700	AT2G02100.1	LCR69,PDF2.2	low-molecular-weight cysteine-rich 69	LOC_Os02g41904.1	DEF7 - Defensin and Defensin-like DEFL family, expressed
Sobic.001G518800	AT1G65880.1	BZO1	benzoyloxyglucosinolate 1	LOC_Os03g03790.1	AMP-binding domain containing protein, expressed
Sobic.001G519700	AT1G14590.1		Nucleotide-diphospho-sugar transferase family protein	LOC_Os03g03730.1	regulatory protein, putative, expressed
Sobic.001G519800	AT1G42970.1	GAPB	glyceraldehyde-3-phosphate dehydrogenase B subunit	LOC_Os03g03720.1	glyceraldehyde-3-phosphate dehydrogenase, putative, expressed
Sobic.001G520400	AT1G76410.1	ATL8	RING/U-box superfamily protein	LOC_Os02g58540.1	RING-H2 finger protein, putative, expressed
Sobic.001G523300	AT5G52760.1		Copper transport protein family	LOC_Os10g38870.1	heavy metal-associated domain containing protein, expressed
Sobic.001G526200	AT1G62990.1	IXR11,KNAT7	KNOTTED-like homeobox of Arabidopsis thaliana 7	LOC_Os03g03164.1	homeobox protein knotted-1, putative, expressed
Sobic.001G528100	AT1G05260.1	RCI3,RCI3A	Peroxidase superfamily protein	LOC_Os03g02920.1	peroxidase precursor, putative, expressed
Sobic.001G529700	AT1G04110.1	SDD1	Subtilase family protein	LOC_Os03g02750.1	OsSub25 - Putative Subtilisin homologue, expressed
Sobic.001G534300	AT1G76890.2	AT-GT2,GT2	Duplicated homeodomain-like superfamily protein	LOC_Os03g02240.1	AT-GTL1, putative, expressed
Sobic.001G534500
Sobic.001G535600	AT1G66850.1		Bifunctional inhibitor/lipid-transfer protein/seed storage 2S albumin superfamily protein	LOC_Os03g02050.1	LTPL151 - Protease inhibitor/seed storage/LTP family protein precursor, expressed
Sobic.001G539200	AT1G02260.1		Divalent ion symporter	LOC_Os03g01700.1	expressed protein
Sobic.001G540900	AT5G23860.2	TUB8	tubulin beta 8	LOC_Os03g01530.1	tubulin/FtsZ domain containing protein, putative, expressed
Sobic.001G541400	AT4G12500.1		Bifunctional inhibitor/lipid-transfer protein/seed storage 2S albumin superfamily protein	LOC_Os03g01320.1	LTPL116 - Protease inhibitor/seed storage/LTP family protein precursor, expressed
Sobic.001G542100	AT1G65680.1	ATEXPB2,ATHEXP BETA 1.4,EXPB2	expansin B2	LOC_Os03g01270.1	expansin precursor, putative, expressed
Sobic.001G542200	AT1G65680.1	ATEXPB2,ATHEXP BETA 1.4,EXPB2	expansin B2	LOC_Os10g40730.1	expansin precursor, putative, expressed
Sobic.002G003200	AT3G01190.1		Peroxidase superfamily protein	LOC_Os07g01370.1	peroxidase precursor, putative, expressed
Sobic.002G003400	AT3G01190.1		Peroxidase superfamily protein	LOC_Os07g01400.1	peroxidase precursor, putative, expressed
Sobic.002G003800	AT2G32300.1	UCC1	uclacyanin 1	LOC_Os07g01440.1	plastocyanin-like domain containing protein, putative, expressed
Sobic.002G005400	AT5G42510.1		Disease resistance-responsive (dirigent-like protein) family protein	LOC_Os07g01660.1	dirigent, putative, expressed
Sobic.002G012800	AT1G60680.1		NAD(P)-linked oxidoreductase superfamily protein	LOC_Os04g27060.1	oxidoreductase, aldo/keto reductase family protein, putative, expressed
Sobic.002G014500				LOC_Os07g23640.1	retrotransposon protein, putative, Ty3-gypsy subclass, expressed
Sobic.002G016300	AT2G03500.1		Homeodomain-like superfamily protein	LOC_Os07g02800.2	MYB family transcription factor, putative, expressed
Sobic.002G018400	AT3G50140.1		Plant protein of unknown function (DUF247)	LOC_Os08g30520.1	plant protein of unknown function domain containing protein, expressed
Sobic.002G018500
Sobic.002G020900	AT1G61255.1			LOC_Os07g03180.1	GCRP3 - Glycine and cysteine rich family protein precursor, expressed
Sobic.002G021100
Sobic.002G021200	AT5G66750.1	ATDDM1,CHA1,CHR01,CHR1,DDM1,SOM1,SOM4	chromatin remodeling 1	LOC_Os09g27060.1	SNF2 family N-terminal domain containing protein, expressed
Sobic.002G023000	AT1G21270.1	WAK2	wall-associated kinase 2	LOC_Os09g29560.1	OsWAK83 - OsWAK pseudogene, expressed
Sobic.002G023300	AT2G14610.1	ATPR1,PR 1,PR1	pathogenesis-related gene 1	LOC_Os07g03710.1	SCP-like extracellular protein, expressed
Sobic.002G023900	AT4G08150.1	BP,BP1,KNAT1	KNOTTED-like from Arabidopsis thaliana	LOC_Os07g03770.1	Homeobox domain containing protein, expressed
Sobic.002G024400	AT3G07990.1	SCPL27	serine carboxypeptidase-like 27	LOC_Os05g18604.1	OsSCP28 - Putative Serine Carboxypeptidase homologue, expressed
Sobic.002G027500	AT5G49630.1	AAP6	amino acid permease 6	LOC_Os07g04180.1	amino acid transporter, putative, expressed
Sobic.002G027600	AT5G65700.1	BAM1	Leucine-rich receptor-like protein kinase family protein	LOC_Os07g04190.1	receptor protein kinase CLAVATA1 precursor, putative, expressed
Sobic.002G029500	AT4G36220.1	CYP84A1,FAH1	ferulic acid 5-hydroxylase 1	LOC_Os06g24180.1	cytochrome P450 84A1, putative, expressed
Sobic.002G030200	AT1G06680.1	OE23,OEE2,PSBP-1,PSII-P	photosystem II subunit P-1	LOC_Os07g04840.1	PsbP, putative, expressed
Sobic.002G032500	AT4G20940.1		Leucine-rich receptor-like protein kinase family protein	LOC_Os07g05190.1	leucine-rich repeat family protein, putative, expressed
Sobic.002G033900	AT1G30380.1	PSAK	photosystem I subunit K	LOC_Os07g05480.1	photosystem I reaction center subunit, chloroplast precursor, putative, expressed
Sobic.002G035700	AT1G78380.1	ATGSTU19,GST8,GSTU19	glutathione S-transferase TAU 19	LOC_Os07g05800.1	glutathione S-transferase, N-terminal domain containing protein, expressed
Sobic.002G036000	AT3G14420.1		Aldolase-type TIM barrel family protein	LOC_Os07g05820.2	hydroxyacid oxidase 1, putative, expressed
Sobic.002G037400	AT1G78390.1	ATNCED9,NCED9	nine-cis-epoxycarotenoid dioxygenase 9	LOC_Os07g05940.1	9-cis-epoxycarotenoid dioxygenase 1, chloroplast precursor, putative, expressed
Sobic.002G039400	AT1G08465.1	YAB2	Plant-specific transcription factor YABBY family protein	LOC_Os07g06620.1	YABBY domain containing protein, putative, expressed
Sobic.002G042000	AT5G06570.1		alpha/beta-Hydrolases superfamily protein	LOC_Os07g06860.1	gibberellin receptor GID1L2, putative, expressed
Sobic.002G042200	AT5G06570.2		alpha/beta-Hydrolases superfamily protein	LOC_Os07g06860.1	gibberellin receptor GID1L2, putative, expressed
Sobic.002G052000	AT3G22840.1	ELIP,ELIP1	Chlorophyll A-B binding family protein	LOC_Os07g08160.1	early light-induced protein, chloroplast precursor, putative, expressed
Sobic.002G055600	AT5G24090.1	ATCHIA,CHIA	chitinase A	LOC_Os06g25010.1	glycosyl hydrolase, putative, expressed
Sobic.002G055700	AT5G24090.1	ATCHIA,CHIA	chitinase A	LOC_Os11g47580.1	glycosyl hydrolase, putative, expressed
Sobic.002G055900	AT1G04240.1	IAA3,SHY2	AUX/IAA transcriptional regulator family protein	LOC_Os07g08460.1	OsIAA24 - Auxin-responsive Aux/IAA gene family member, expressed
Sobic.002G057600	AT3G57450.1			LOC_Os03g52410.1	expressed protein
Sobic.002G059200	AT5G02560.1	HTA12	histone H2A 12	LOC_Os05g02300.1	Core histone H2A/H2B/H3/H4 domain containing protein, putative, expressed
Sobic.002G064500	AT4G15560.1	CLA,CLA1,DEF,DXPS2,DXS	Deoxyxylulose-5-phosphate synthase	LOC_Os07g09190.1	transketolase, putative, expressed
Sobic.002G064700	AT4G15560.1	CLA,CLA1,DEF,DXPS2,DXS	Deoxyxylulose-5-phosphate synthase	LOC_Os07g09190.1	transketolase, putative, expressed
Sobic.002G067300	AT3G28510.1		P-loop containing nucleoside triphosphate hydrolases superfamily protein	LOC_Os01g19260.1	ATPase, putative, expressed
Sobic.002G068000	AT1G74790.1		catalytics	LOC_Os07g09520.1	expressed protein
Sobic.002G068600	AT3G28480.1		Oxoglutarate/iron-dependent oxygenase	LOC_Os07g09630.1	oxidoreductase, putative, expressed
Sobic.002G072200	AT5G43150.1			LOC_Os03g59210.1	expressed protein
Sobic.002G072700	AT1G55360.1		Protein of Unknown Function (DUF239)	LOC_Os07g10530.1	carboxyl-terminal peptidase, putative, expressed
Sobic.002G074400	AT5G54500.1	FQR1	flavodoxin-like quinone reductase 1	LOC_Os05g42190.1	NADPH-dependent FMN reductase domain containing protein, expressed
Sobic.002G083200	AT3G12750.1	ZIP1	zinc transporter 1 precursor	LOC_Os07g12890.2	metal cation transporter, putative, expressed
Sobic.002G085700	AT3G55700.1		UDP-Glycosyltransferase superfamily protein	LOC_Os07g13770.1	UDP-glucoronosyl and UDP-glucosyl transferase domain containing protein, expressed
Sobic.002G085900				LOC_Os10g08780.1	expressed protein
Sobic.002G090600				LOC_Os02g15160.1	OsFBX40 - F-box domain containing protein, expressed
Sobic.002G091000
Sobic.002G094600	AT5G64740.1	CESA6,E112,IXR2,PRC1	cellulose synthase 6	LOC_Os07g14850.1	CESA6 - cellulose synthase, expressed
Sobic.002G107000	AT3G43600.1	AAO2,AO3,AOgamma,atAO-2,AtAO3	aldehyde oxidase 2	LOC_Os07g18120.1	aldehyde oxidase, putative, expressed
Sobic.002G108400	AT2G45550.1	CYP76C4	cytochrome P450, family 76, subfamily C, polypeptide 4	LOC_Os12g09500.1	cytochrome P450, putative, expressed
Sobic.002G109100	AT5G48485.1	DIR1	Bifunctional inhibitor/lipid-transfer protein/seed storage 2S albumin superfamily protein	LOC_Os07g18750.1	LTPL42 - Protease inhibitor/seed storage/LTP family protein precursor, expressed
Sobic.002G109500	AT5G48485.1	DIR1	Bifunctional inhibitor/lipid-transfer protein/seed storage 2S albumin superfamily protein	LOC_Os07g18990.1	LTPL40 - Protease inhibitor/seed storage/LTP family protein precursor, expressed
Sobic.002G110100	AT3G26300.1	CYP71B34	cytochrome P450, family 71, subfamily B, polypeptide 34	LOC_Os03g63310.1	cytochrome P450 71E1, putative, expressed
Sobic.002G110200	AT3G26300.1	CYP71B34	cytochrome P450, family 71, subfamily B, polypeptide 34	LOC_Os07g19210.1	cytochrome P450, putative, expressed
Sobic.002G112300	AT1G20160.1	ATSBT5.2	Subtilisin-like serine endopeptidase family protein	LOC_Os09g30458.1	subtilisin-like protease, putative, expressed
Sobic.002G113100	AT4G15610.1		Uncharacterised protein family (UPF0497)	LOC_Os07g26110.1	membrane associated DUF588 domain containing protein, putative, expressed
Sobic.002G113500	AT1G02900.1	ATRALF1,RALF1,RALFL1	rapid alkalinization factor 1	LOC_Os12g35670.1	RALFL4 - Rapid ALkalinization Factor RALF family protein precursor, expressed
Sobic.002G116000	AT1G32900.1		UDP-Glycosyltransferase superfamily protein	LOC_Os07g22930.2	starch synthase, putative, expressed
Sobic.002G119500	AT2G20260.1	PSAE-2	photosystem I subunit E-2	LOC_Os07g25430.1	photosystem I reaction center subunit IV A, chloroplast precursor, putative, expressed
Sobic.002G123100	AT5G08380.1	AGAL1,AtAGAL1	alpha-galactosidase 1	LOC_Os10g35110.1	alpha-galactosidase precursor, putative, expressed
Sobic.002G124400	AT2G45110.1	ATEXPB4,ATHEXP BETA 1.1,EXPB4	expansin B4	LOC_Os02g44108.1	expansin precursor, putative, expressed
Sobic.002G124500	AT2G45110.1	ATEXPB4,ATHEXP BETA 1.1,EXPB4	expansin B4	LOC_Os02g44108.1	expansin precursor, putative, expressed
Sobic.002G125000	AT2G37170.1	PIP2;2,PIP2B	plasma membrane intrinsic protein 2	LOC_Os07g26630.1	aquaporin protein, putative, expressed
Sobic.002G125700	AT2G37170.1	PIP2;2,PIP2B	plasma membrane intrinsic protein 2	LOC_Os07g26630.1	aquaporin protein, putative, expressed
Sobic.002G128000	AT4G34215.1		Domain of unknown function (DUF303)	LOC_Os03g64050.1	receptor protein kinase, putative, expressed
Sobic.002G137000	AT2G45910.1		U-box domain-containing protein kinase family protein	LOC_Os09g39640.1	protein kinase, putative, expressed
Sobic.002G137100	AT2G45910.1		U-box domain-containing protein kinase family protein	LOC_Os09g39650.1	protein kinase family protein, putative, expressed
Sobic.002G142500	AT1G74160.1			LOC_Os07g01860.1	expressed protein
Sobic.002G154600	AT4G12730.1	FLA2	FASCICLIN-like arabinogalactan 2	LOC_Os09g07350.1	fasciclin-like arabinogalactan protein 8 precursor, putative, expressed
Sobic.002G164600	AT5G37478.1		TPX2 (targeting protein for Xklp2) protein family	LOC_Os09g13650.1	microtubule-associated protein, putative, expressed
Sobic.002G167600	AT3G58670.1		Protein of unknown function (DUF1637)	LOC_Os09g14700.1	2-aminoethanethiol dioxygenase, putative, expressed
Sobic.002G174000	AT1G15520.1	ABCG40,ATABCG40,ATPDR12,PDR12	pleiotropic drug resistance 12	LOC_Os09g16330.2	pleiotropic drug resistance protein, putative, expressed
Sobic.002G175400	AT2G46210.1		Fatty acid/sphingolipid desaturase	LOC_Os09g16920.1	desaturase/cytochrome b5 protein, putative, expressed
Sobic.002G175600	AT5G48930.1	HCT	hydroxycinnamoyl-CoA shikimate/quinate hydroxycinnamoyl transferase	LOC_Os08g43040.2	transferase family protein, putative, expressed
Sobic.002G179700	AT4G34510.1	KCS17	3-ketoacyl-CoA synthase 17	LOC_Os09g19650.1	3-ketoacyl-CoA synthase precursor, putative, expressed
Sobic.002G180400	AT1G18870.1	ATICS2,ICS2	isochorismate synthase 2	LOC_Os09g19734.1	isochorismate synthase 1, chloroplast precursor, putative, expressed
Sobic.002G194600	AT2G01770.1	ATVIT1,VIT1	vacuolar iron transporter 1	LOC_Os09g23300.1	integral membrane protein, putative, expressed
Sobic.002G194700	AT1G68020.2	ATTPS6,TPS6	UDP-Glycosyltransferase / trehalose-phosphatase family protein	LOC_Os09g23350.1	trehalose synthase, putative, expressed
Sobic.002G195400	AT4G37980.1	ATCAD7,CAD7,ELI3,ELI3-1	elicitor-activated gene 3-1	LOC_Os09g23560.1	dehydrogenase, putative, expressed
Sobic.002G195700	AT4G39330.1	ATCAD9,CAD9	cinnamyl alcohol dehydrogenase 9	LOC_Os09g23540.1	dehydrogenase, putative, expressed
Sobic.002G197000	AT5G38450.1	CYP735A1	cytochrome P450, family 735, subfamily A, polypeptide 1	LOC_Os09g23820.1	cytochrome P450 72A1, putative, expressed
Sobic.002G199500	AT3G29000.1		Calcium-binding EF-hand family protein	LOC_Os09g24580.1	EF hand family protein, putative, expressed
Sobic.002G201500	AT1G74670.1		Gibberellin-regulated family protein	LOC_Os09g24840.1	GASR10 - Gibberellin-regulated GASA/GAST/Snakin family protein precursor, expressed
Sobic.002G202500	AT4G31890.1		ARM repeat superfamily protein	LOC_Os09g25000.1	spotted leaf 11, putative, expressed
Sobic.002G202700	AT1G80840.1	ATWRKY40,WRKY40	WRKY DNA-binding protein 40	LOC_Os09g25060.1	WRKY76, expressed
Sobic.002G202800	AT1G80840.1	ATWRKY40,WRKY40	WRKY DNA-binding protein 40	LOC_Os09g25070.1	WRKY62, expressed
Sobic.002G203700				LOC_Os09g25270.1	hypothetical protein
Sobic.002G204500	AT1G52570.1	PLDALPHA2	phospholipase D alpha 2	LOC_Os09g25390.1	phospholipase D, putative, expressed
Sobic.002G205500	AT5G17420.1	ATCESA7,CESA7,IRX3,MUR10	Cellulose synthase family protein	LOC_Os09g25490.1	CESA9 - cellulose synthase, expressed
Sobic.002G207400	AT4G30420.1		nodulin MtN21 /EamA-like transporter family protein	LOC_Os09g25770.1	auxin-induced protein 5NG4, putative, expressed
Sobic.002G207700	AT4G30420.1		nodulin MtN21 /EamA-like transporter family protein	LOC_Os09g25810.2	nodulin, putative, expressed
Sobic.002G207900	AT5G57800.1	CER3,FLP1,WAX2,YRE	Fatty acid hydroxylase superfamily	LOC_Os09g25850.1	WAX2, putative, expressed
Sobic.002G210100	AT5G57480.1		P-loop containing nucleoside triphosphate hydrolases superfamily protein	LOC_Os09g26260.1	AAA-type ATPase family protein, putative, expressed
Sobic.002G210800				LOC_Os09g23420.1	expressed protein
Sobic.002G213800	AT1G56220.4		Dormancy/auxin associated family protein	LOC_Os09g26620.5	auxin-repressed protein, putative, expressed
Sobic.002G214800	AT1G19180.1	JAZ1,TIFY10A	jasmonate-zim-domain protein 1	LOC_Os09g26780.1	zinc-finger protein, putative, expressed
Sobic.002G216100	AT5G07990.1	CYP75B1,D501,TT7	Cytochrome P450 superfamily protein	LOC_Os09g26960.1	cytochrome P450, putative, expressed
Sobic.002G219200	AT1G55230.1		Family of unknown function (DUF716)	LOC_Os09g27260.1	plant viral response family protein, putative, expressed
Sobic.002G224400	AT5G35370.1		S-locus lectin protein kinase family protein	LOC_Os09g28180.1	D-mannose binding lectin family protein, expressed
Sobic.002G225700	AT4G34410.1	RRTF1	redox responsive transcription factor 1	LOC_Os09g28440.1	AP2 domain containing protein, expressed
Sobic.002G226500	AT4G34419.1			LOC_Os09g28520.1	expressed protein
Sobic.002G227900	AT1G47480.1		alpha/beta-Hydrolases superfamily protein	LOC_Os09g28690.1	gibberellin receptor GID1L2, putative, expressed
Sobic.002G229700	AT4G37080.3		Protein of unknown function, DUF547	LOC_Os09g28850.1	expressed protein
Sobic.002G230600	AT4G24620.1	PGI,PGI1	phosphoglucose isomerase 1	LOC_Os09g29070.1	glucose-6-phosphate isomerase, putative, expressed
Sobic.002G231200	AT5G21222.1		protein kinase family protein	LOC_Os01g12810.2	retrotransposon protein, putative, unclassified, expressed
Sobic.002G233500	AT2G32300.1	UCC1	uclacyanin 1	LOC_Os09g29390.1	plastocyanin-like domain containing protein, putative, expressed
Sobic.002G234200	AT2G22420.1		Peroxidase superfamily protein	LOC_Os09g29490.1	peroxidase precursor, putative, expressed
Sobic.002G234400	AT1G17840.1	ABCG11,ATWBC11,COF1,DSO,WBC11	white-brown complex homolog protein 11	LOC_Os09g29660.1	white-brown complex homolog protein 11, putative, expressed
Sobic.002G237000	AT5G55730.2	FLA1	FASCICLIN-like arabinogalactan 1	LOC_Os08g38270.1	fasciclin domain containing protein, expressed
Sobic.002G237900	AT1G55850.1	ATCSLE1,CSLE1	cellulose synthase like E1	LOC_Os09g30130.1	CSLE6 - cellulose synthase-like family E, expressed
Sobic.002G239700	AT5G56040.2		Leucine-rich receptor-like protein kinase family protein	LOC_Os09g30190.1	receptor-like protein kinase 2 precursor, putative, expressed
Sobic.002G241200
Sobic.002G241700	AT4G39170.1		Sec14p-like phosphatidylinositol transfer family protein	LOC_Os08g38850.2	phosphatidylinositol transfer, putative, expressed
Sobic.002G242900	AT5G10770.1		Eukaryotic aspartyl protease family protein	LOC_Os09g30414.1	aspartic proteinase nepenthesin-2 precursor, putative, expressed
Sobic.002G243000	AT5G10770.1		Eukaryotic aspartyl protease family protein	LOC_Os09g30414.1	aspartic proteinase nepenthesin-2 precursor, putative, expressed
Sobic.002G244300	AT2G04780.1	FLA7	FASCICLIN-like arabinoogalactan 7	LOC_Os09g30486.1	fasciclin domain containing protein, expressed
Sobic.002G245400	AT5G47560.1	ATSDAT,ATTDT,TDT	tonoplast dicarboxylate transporter	LOC_Os09g31130.1	citrate transporter, putative, expressed
Sobic.002G246000	AT2G42320.1		nucleolar protein gar2-related	LOC_Os09g31230.2	expressed protein
Sobic.002G246600	AT2G42280.1		basic helix-loop-helix (bHLH) DNA-binding superfamily protein	LOC_Os09g31300.1	helix-loop-helix DNA-binding domain containing protein, expressed
Sobic.002G249500	AT5G42820.1	ATU2AF35B,U2AF35B	Zinc finger C-x8-C-x5-C-x3-H type family protein	LOC_Os09g31482.3	splicing factor U2AF, putative, expressed
Sobic.002G250400	AT1G76490.1	HMG1,HMGR1	hydroxy methylglutaryl CoA reductase 1	LOC_Os09g31970.1	3-hydroxy-3-methylglutaryl-coenzyme A reductase, putative, expressed
Sobic.002G252300	AT4G31330.1		Protein of unknown function, DUF599	LOC_Os09g32100.1	expressed protein
Sobic.002G253000	AT2G24430.1	ANAC038,ANAC039,NAC038	NAC domain containing protein 38	LOC_Os09g32260.1	no apical meristem protein, putative, expressed
Sobic.002G253900	AT3G21190.1		O-fucosyltransferase family protein	LOC_Os09g32320.1	growth regulator related protein, putative, expressed
Sobic.002G255000	AT3G07390.1	AIR12	auxin-responsive family protein	LOC_Os08g41290.1	AIR12, putative, expressed
Sobic.002G258300	AT5G14130.1		Peroxidase superfamily protein	LOC_Os09g32964.1	peroxidase precursor, putative, expressed
Sobic.002G261100	AT5G47920.1			LOC_Os09g33650.1	expressed protein
Sobic.002G261200	AT5G47920.1			LOC_Os09g33650.1	expressed protein
Sobic.002G261500	AT5G47530.1		Auxin-responsive family protein	LOC_Os08g24790.1	AIR12, putative, expressed
Sobic.002G262300	AT3G03310.1	ATLCAT3,LCAT3	lecithin:cholesterol acyltransferase 3	LOC_Os09g33820.2	lecithine cholesterol acyltransferase, putative, expressed
Sobic.002G263400				LOC_Os09g34020.1	expressed protein
Sobic.002G265800	AT2G43820.1	ATSAGT1,GT,SAGT1,SGT1,UGT74F2	UDP-glucosyltransferase 74F2	LOC_Os09g34250.1	UDP-glucoronosyl and UDP-glucosyl transferase domain containing protein, expressed
Sobic.002G269400	AT4G25470.1	ATCBF2,CBF2,DREB1C,FTQ4	C-repeat/DRE binding factor 2	LOC_Os09g35030.1	dehydration-responsive element-binding protein, putative, expressed
Sobic.002G272700	AT3G61880.2	CYP78A9	cytochrome p450 78a9	LOC_Os09g35940.1	cytochrome P450, putative, expressed
Sobic.002G276000	AT5G02560.1	HTA12	histone H2A 12	LOC_Os05g02300.1	Core histone H2A/H2B/H3/H4 domain containing protein, putative, expressed
Sobic.002G277700				LOC_Os09g36490.1	expressed protein
Sobic.002G278500	AT4G34950.1		Major facilitator superfamily protein	LOC_Os09g36600.1	nodulin, putative, expressed
Sobic.002G281000	AT4G35100.1	PIP2;7,PIP3,PIP3A,SIMIP	plasma membrane intrinsic protein 3	LOC_Os09g36930.1	aquaporin protein, putative, expressed
Sobic.002G282300	AT1G76070.1			LOC_Os09g37080.1	expressed protein
Sobic.002G286400	AT2G37210.1		lysine decarboxylase family protein	LOC_Os09g37540.1	uncharacterized protein PA4923, putative, expressed
Sobic.002G288300	AT2G34420.1	LHB1B2,LHCB1.5	photosystem II light harvesting complex gene B1B2	LOC_Os01g41710.1	chlorophyll A-B binding protein, putative, expressed
Sobic.002G292100	AT5G65980.1		Auxin efflux carrier family protein	LOC_Os09g38130.1	auxin efflux carrier component, putative, expressed
Sobic.002G300000	AT3G45970.1	ATEXLA1,ATEXPL1,ATHEXP BETA 2.1,EXLA1,EXPL1	expansin-like A1	LOC_Os07g29290.1	expansin precursor, putative, expressed
Sobic.002G300600	AT1G76080.1	ATCDSP32,CDSP32	chloroplastic drought-induced stress protein of 32 kD	LOC_Os07g29410.1	thioredoxin, putative, expressed
Sobic.002G302000	AT2G36870.1	XTH32	xyloglucan endotransglucosylase/hydrolase 32	LOC_Os07g29750.1	glycosyl hydrolases family 16, putative, expressed
Sobic.002G305600	AT1G22360.1	AtUGT85A2,UGT85A2	UDP-glucosyl transferase 85A2	LOC_Os07g30369.1	indole-3-acetate beta-glucosyltransferase, putative, expressed
Sobic.002G307600	AT1G48590.2		Calcium-dependent lipid-binding (CaLB domain) family protein	LOC_Os07g31720.1	GTPase activating protein, putative, expressed
Sobic.002G313000	AT1G03780.3	TPX2	targeting protein for XKLP2	LOC_Os07g32390.1	targeting protein-related, putative, expressed
Sobic.002G314300	AT4G21990.1	APR3,ATAPR3,PRH-26,PRH26	APS reductase 3	LOC_Os07g32570.1	OsAPRL1 adenosine 5\'-phosphosulfate reductase-like OsAPRL1, expressed
Sobic.002G322000	AT1G61800.1	ATGPT2,GPT2	glucose-6-phosphate/phosphate translocator 2	LOC_Os07g34006.1	transporter family protein, putative, expressed
Sobic.002G322800	AT5G64700.1		nodulin MtN21 /EamA-like transporter family protein	LOC_Os07g34070.1	auxin-induced protein 5NG4, putative, expressed
Sobic.002G322900	AT5G64700.1		nodulin MtN21 /EamA-like transporter family protein	LOC_Os07g34110.1	integral membrane protein DUF6 containing protein, expressed
Sobic.002G323900	AT3G21570.1			LOC_Os01g28790.1	PRAS-rich protein, putative, expressed
Sobic.002G324100	AT1G11545.1	XTH8	xyloglucan endotransglucosylase/hydrolase 8	LOC_Os07g34580.1	glycosyl hydrolases family 16, putative, expressed
Sobic.002G324400	AT4G21210.1	ATRP1,RP1	PPDK regulatory protein	LOC_Os07g34640.2	pyruvate Pi dikinase regulatory protein, putative, expressed
Sobic.002G327700	AT4G23310.1	CRK23	cysteine-rich RLK (RECEPTOR-like protein kinase) 23	LOC_Os07g35370.1	TKL_IRAK_DUF26-lc.15 - DUF26 kinases have homology to DUF26 containing loci, expressed
Sobic.002G328600	AT4G26830.1		O-Glycosyl hydrolases family 17 protein	LOC_Os07g35350.1	glucan endo-1,3-beta-glucosidase precursor, putative, expressed
Sobic.002G329000	AT4G23180.1	CRK10,RLK4	cysteine-rich RLK (RECEPTOR-like protein kinase) 10	LOC_Os07g35790.1	TKL_IRAK_DUF26-ld.5 - DUF26 kinases have homology to DUF26 containing loci, expressed
Sobic.002G333300	AT4G21380.1	ARK3,RK3	receptor kinase 3	LOC_Os07g36544.2	serine/threonine-protein kinase receptor precursor, putative, expressed
Sobic.002G333700	AT2G14095.1			LOC_Os04g37760.1	expressed protein
Sobic.002G333900	AT3G03050.1	ATCSLD3,CSLD3,KJK	cellulose synthase-like D3	LOC_Os07g36690.1	CSLF2 - cellulose synthase-like family F; beta1,3;1,4 glucan synthase, expressed
Sobic.002G334500	AT5G16910.1	ATCSLD2,CSLD2	cellulose-synthase like D2	LOC_Os07g36750.1	CSLF3 - cellulose synthase-like family F; beta1,3;1,4 glucan synthase, expressed
Sobic.002G335100				LOC_Os07g36810.1	expressed protein
Sobic.002G335200	AT5G23160.1			LOC_Os07g36810.1	expressed protein
Sobic.002G337600	AT4G28100.1			LOC_Os07g37156.1	expressed protein
Sobic.002G338000	AT3G08940.2	LHCB4.2	light harvesting complex photosystem II	LOC_Os07g37240.1	chlorophyll A-B binding protein, putative, expressed
Sobic.002G338500	AT1G11260.1	ATSTP1,STP1	sugar transporter 1	LOC_Os07g37320.1	transporter family protein, putative, expressed
Sobic.002G339200	AT5G54270.1	LHCB3,LHCB3*1	light-harvesting chlorophyll B-binding protein 3	LOC_Os07g37550.1	chlorophyll A-B binding protein, putative, expressed
Sobic.002G343100	AT1G51860.1		Leucine-rich repeat protein kinase family protein	LOC_Os07g38070.1	protein kinase, putative, expressed
Sobic.002G343600	AT3G12145.1	FLOR1,FLR1	Leucine-rich repeat (LRR) family protein	LOC_Os07g38130.1	polygalacturonase inhibitor 1 precursor, putative, expressed
Sobic.002G348700	AT3G13510.1		Protein of Unknown Function (DUF239)	LOC_Os07g38590.1	carboxyl-terminal peptidase, putative, expressed
Sobic.002G351400	AT4G11650.1	ATOSM34,OSM34	osmotin 34	LOC_Os03g45960.1	thaumatin, putative, expressed
Sobic.002G352100	AT3G61470.1	LHCA2	photosystem I light harvesting complex gene 2	LOC_Os07g38960.1	chlorophyll A-B binding protein, putative, expressed
Sobic.002G354200	AT3G18830.1	ATPLT5,ATPMT5,PMT5	polyol/monosaccharide transporter 5	LOC_Os07g39350.1	transporter family protein, putative, expressed
Sobic.002G360300
Sobic.002G360500	AT3G19540.1		Protein of unknown function (DUF620)	LOC_Os07g40150.1	expressed protein
Sobic.002G361100	AT1G17180.1	ATGSTU25,GSTU25	glutathione S-transferase TAU 25	LOC_Os07g28480.1	glutathione S-transferase, putative, expressed
Sobic.002G361500	AT4G37390.1	AUR3,BRU6,GH3-2,GH3.2,YDK1	Auxin-responsive GH3 family protein	LOC_Os07g40290.1	OsGH3.8 - Probable indole-3-acetic acid-amido synthetase, expressed
Sobic.002G365700
Sobic.002G366600				LOC_Os02g46830.1	expressed protein
Sobic.002G367600	AT1G74110.1	CYP78A10	cytochrome P450, family 78, subfamily A, polypeptide 10	LOC_Os07g41240.1	cytochrome P450, putative, expressed
Sobic.002G368100	AT3G02210.1	COBL1	COBRA-like protein 1 precursor	LOC_Os07g41310.1	COBRA, putative, expressed
Sobic.002G368300	AT5G15630.1	COBL4,IRX6	COBRA-like extracellular glycosyl-phosphatidyl inositol-anchored protein family	LOC_Os07g41320.1	COBRA-like protein precursor, putative, expressed
Sobic.002G368500	AT3G29970.1		B12D protein	LOC_Os07g41340.1	B12D protein, putative, expressed
Sobic.002G373000
Sobic.002G373100	AT3G51420.1	ATSSL4,SSL4	strictosidine synthase-like 4	LOC_Os07g42250.1	strictosidine synthase, putative, expressed
Sobic.002G375500	AT2G35050.1		Protein kinase superfamily protein with octicosapeptide/Phox/Bem1p domain	LOC_Os03g28300.1	protein kinase domain containing protein, expressed
Sobic.002G376800	AT3G59440.1		Calcium-binding EF-hand family protein	LOC_Os03g27790.1	EF hand family protein, putative
Sobic.002G376900	AT3G59440.1		Calcium-binding EF-hand family protein	LOC_Os03g27790.1	EF hand family protein, putative
Sobic.002G384400	AT5G54770.1	THI1,THI4,TZ	thiazole biosynthetic enzyme, chloroplast (ARA6) (THI1) (THI4)	LOC_Os07g34570.1	FAD dependent oxidoreductase domain containing protein, expressed
Sobic.002G385500	AT1G26820.1	RNS3	ribonuclease 3	LOC_Os07g43670.1	ribonuclease T2 family domain containing protein, expressed
Sobic.002G386200	AT5G39670.1		Calcium-binding EF-hand family protein	LOC_Os07g43800.1	EF hand family protein, putative, expressed
Sobic.002G386400	AT3G53460.1	CP29	chloroplast RNA-binding protein 29	LOC_Os07g43810.1	RNA recognition motif containing protein, putative, expressed
Sobic.002G388800	AT2G46950.1	CYP709B2	cytochrome P450, family 709, subfamily B, polypeptide 2	LOC_Os07g23570.1	cytochrome P450 72A1, putative, expressed
Sobic.002G388900	AT2G46950.1	CYP709B2	cytochrome P450, family 709, subfamily B, polypeptide 2	LOC_Os07g23570.1	cytochrome P450 72A1, putative, expressed
Sobic.002G389100	AT2G46950.1	CYP709B2	cytochrome P450, family 709, subfamily B, polypeptide 2	LOC_Os07g44140.1	cytochrome P450 72A1, putative, expressed
Sobic.002G390500	AT3G06483.1	ATPDHK,PDK	pyruvate dehydrogenase kinase	LOC_Os07g44330.2	kinase, putative, expressed
Sobic.002G391300	AT4G11290.1		Peroxidase superfamily protein	LOC_Os07g44480.1	peroxidase, putative, expressed
Sobic.002G393600	AT1G28600.1		GDSL-like Lipase/Acylhydrolase superfamily protein	LOC_Os07g44780.1	GDSL-like lipase/acylhydrolase, putative, expressed
Sobic.002G394500	AT2G26770.2		plectin-related	LOC_Os07g44830.1	proline-rich family protein, putative, expressed
Sobic.002G396400	AT3G06035.1		Glycoprotein membrane precursor GPI-anchored	LOC_Os07g45060.1	uncharacterized GPI-anchored protein At5g19240 precursor, putative, expressed
Sobic.002G403600	AT2G41250.1		Haloacid dehalogenase-like hydrolase (HAD) superfamily protein	LOC_Os07g46520.1	rhythmically expressed gene 2 protein, putative, expressed
Sobic.002G407000	AT2G40840.1	DPE2	disproportionating enzyme 2	LOC_Os07g46790.1	4-alpha-glucanotransferase, putative, expressed
Sobic.002G407200	AT3G26770.1		NAD(P)-binding Rossmann-fold superfamily protein	LOC_Os07g46830.1	sex determination protein tasselseed-2, putative, expressed
Sobic.002G407700	AT4G03140.1		NAD(P)-binding Rossmann-fold superfamily protein	LOC_Os07g46830.1	sex determination protein tasselseed-2, putative, expressed
Sobic.002G413100	AT3G14260.1		Protein of unknown function (DUF567)	LOC_Os07g47540.1	DUF567 domain containing protein, putative, expressed
Sobic.002G414400	AT2G06520.1	PSBX	photosystem II subunit X	LOC_Os07g47640.1	ultraviolet-B-repressible protein, putative, expressed
Sobic.002G415000	AT3G16660.1		Pollen Ole e 1 allergen and extensin family protein	LOC_Os07g47750.1	POEI49 - Pollen Ole e I allergen and extensin family protein precursor, expressed
Sobic.002G415600	AT3G16770.1	ATEBP,EBP,ERF72,RAP2.3	ethylene-responsive element binding protein	LOC_Os07g47790.2	AP2 domain containing protein, expressed
Sobic.002G416700	AT5G05340.1		Peroxidase superfamily protein	LOC_Os07g48050.1	peroxidase precursor, putative, expressed
Sobic.002G418500	AT2G46400.1	ATWRKY46,WRKY46	WRKY DNA-binding protein 46	LOC_Os07g48260.1	WRKY47, expressed
Sobic.002G418900	AT2G46380.1		Protein of unknown function (DUF3133)	LOC_Os07g48280.1	expressed protein
Sobic.002G419700	AT4G20780.1	CML42	calmodulin like 42	LOC_Os08g04890.1	OsCML32 - Calmodulin-related calcium sensor protein, expressed
Sobic.002G421600	AT1G08570.1	ACHT4	atypical CYS HIS rich thioredoxin 4	LOC_Os07g48510.1	thioredoxin, putative, expressed
Sobic.002G422300	AT2G27050.1	AtEIL1,EIL1	ETHYLENE-INSENSITIVE3-like 1	LOC_Os07g48630.2	ethylene-insensitive 3, putative, expressed
Sobic.002G423300	AT5G49620.1	AtMYB78,MYB78	myb domain protein 78	LOC_Os07g48870.1	MYB family transcription factor, putative, expressed
Sobic.002G423600	AT1G56600.1	AtGolS2,GolS2	galactinol synthase 2	LOC_Os07g48830.1	glycosyl transferase 8 domain containing protein, putative, expressed
Sobic.002G424600	AT3G10740.1	ARAF,ARAF1,ASD1,ATASD1	alpha-L-arabinofuranosidase 1	LOC_Os03g20420.1	alpha-N-arabinofuranosidase A, putative, expressed
Sobic.002G426200
Sobic.002G430700	AT2G37090.1	IRX9	Nucleotide-diphospho-sugar transferases superfamily protein	LOC_Os07g49370.1	glycosyltransferase family 43 protein, putative, expressed
Sobic.003G002300	AT5G46110.4	APE2,TPT	Glucose-6-phosphate/phosphate translocator-related	LOC_Os01g13770.1	DUF250 domain containing protein, putative, expressed
Sobic.003G002600	AT2G20570.1	ATGLK1,GLK1,GPRI1	GBF\'s pro-rich region-interacting factor 1	LOC_Os01g13740.1	myb-like DNA-binding domain containing protein, expressed
Sobic.003G003800	AT2G46530.3	ARF11	auxin response factor 11	LOC_Os01g13520.1	auxin response factor 1, putative, expressed
Sobic.003G007200	AT2G25810.1	TIP4;1	tonoplast intrinsic protein 4;1	LOC_Os01g13120.1	aquaporin protein, putative, expressed
Sobic.003G007600	AT2G20080.1			LOC_Os01g13040.1	expressed protein
Sobic.003G009900	AT3G48280.1	CYP71A25	cytochrome P450, family 71, subfamily A, polypeptide 25	LOC_Os01g12740.1	cytochrome P450, putative, expressed
Sobic.003G011000	AT1G64110.3		P-loop containing nucleoside triphosphate hydrolases superfamily protein	LOC_Os01g12660.1	AAA-type ATPase family protein, putative, expressed
Sobic.003G011600	AT2G46110.1	KPHMT1,PANB1	ketopantoate hydroxymethyltransferase 1	LOC_Os01g12560.1	3-methyl-2-oxobutanoate hydroxymethyltransferase, putative, expressed
Sobic.003G015200	AT5G53190.1		Nodulin MtN3 family protein	LOC_Os01g12130.1	nodulin MtN3 family protein, putative, expressed
Sobic.003G015700	AT4G11050.1	AtGH9C3,GH9C3	glycosyl hydrolase 9C3	LOC_Os01g12070.1	endoglucanase precursor, putative, expressed
Sobic.003G016100				LOC_Os01g12000.1	expressed protein
Sobic.003G017600
Sobic.003G018100
Sobic.003G019900	AT5G45910.1		GDSL-like Lipase/Acylhydrolase superfamily protein	LOC_Os01g11710.1	GDSL-like lipase/acylhydrolase, putative, expressed
Sobic.003G021500	AT1G53210.1		sodium/calcium exchanger family protein / calcium-binding EF hand family protein	LOC_Os01g11414.1	sodium/calcium exchanger protein, putative, expressed
Sobic.003G022200	AT1G09310.1		Protein of unknown function, DUF538	LOC_Os01g11240.1	DUF538 domain containing protein, putative, expressed
Sobic.003G022300	AT1G17100.1		SOUL heme-binding family protein	LOC_Os01g11230.1	SOUL heme-binding protein, putative, expressed
Sobic.003G022700	AT1G78440.1	ATGA2OX1,GA2OX1	Arabidopsis thaliana gibberellin 2-oxidase 1	LOC_Os01g11150.1	gibberellin 2-beta-dioxygenase, putative, expressed
Sobic.003G023800	AT3G14920.1		Peptide-N4-(N-acetyl-beta-glucosaminyl)asparagine amidase A protein	LOC_Os01g10950.1	peptide-N4-asparagine amidase A, putative, expressed
Sobic.003G028300	AT1G52150.1	ATHB-15,ATHB15,CNA,ICU4	Homeobox-leucine zipper family protein / lipid-binding START domain-containing protein	LOC_Os03g43930.2	START domain containing protein, expressed
Sobic.003G031400	AT5G11890.1			LOC_Os01g09880.1	harpin-induced protein 1 domain containing protein, expressed
Sobic.003G031700	AT5G56890.1		Protein kinase superfamily protein	LOC_Os01g09860.1	retrotransposon protein, putative, unclassified, expressed
Sobic.003G033900	AT4G26200.1	ACS7,ATACS7	1-amino-cyclopropane-1-carboxylate synthase 7	LOC_Os01g09700.1	aminotransferase, classes I and II, domain containing protein, expressed
Sobic.003G035900	AT3G21360.1		2-oxoglutarate (2OG) and Fe(II)-dependent oxygenase superfamily protein	LOC_Os01g09430.1	expressed protein
Sobic.003G036200	AT1G79750.1	ATNADP-ME4,NADP-ME4	NADP-malic enzyme 4	LOC_Os01g09320.1	NADP-dependent malic enzyme, chloroplast precursor, putative, expressed
Sobic.003G036700	AT4G29740.2	ATCKX4,CKX4	cytokinin oxidase 4	LOC_Os01g09260.1	cytokinin dehydrogenase precursor, putative, expressed
Sobic.003G037400	AT5G64810.1	ATWRKY51,WRKY51	WRKY DNA-binding protein 51	LOC_Os01g09100.1	WRKY10, expressed
Sobic.003G040300	AT4G39490.1	CYP96A10	cytochrome P450, family 96, subfamily A, polypeptide 10	LOC_Os01g08810.1	cytochrome P450, putative, expressed
Sobic.003G042200	AT4G13340.1		Leucine-rich repeat (LRR) family protein	LOC_Os01g08470.1	retrotransposon protein, putative, unclassified, expressed
Sobic.003G042900	AT4G15550.1	IAGLU	indole-3-acetate beta-D-glucosyltransferase	LOC_Os01g08440.1	UDP-glucoronosyl and UDP-glucosyl transferase domain containing protein, expressed
Sobic.003G043600	AT3G62160.1		HXXXD-type acyl-transferase family protein	LOC_Os01g08380.1	transferase family protein, putative, expressed
Sobic.003G045900	AT1G15550.1	ATGA3OX1,GA3OX1,GA4	gibberellin 3-oxidase 1	LOC_Os01g08220.1	gibberellin 3-beta-dioxygenase 2-2, putative, expressed
Sobic.003G047100	AT5G17380.1		Thiamine pyrophosphate dependent pyruvate decarboxylase family protein	LOC_Os01g32080.1	thiamine pyrophosphate enzyme, C-terminal TPP binding domain containing protein, expressed
Sobic.003G047900	AT1G15460.1	ATBOR4,BOR4	HCO3- transporter family	LOC_Os01g08020.1	boron transporter protein, putative, expressed
Sobic.003G048200	AT2G26710.1	BAS1,CYP72B1,CYP734A1	Cytochrome P450 superfamily protein	LOC_Os01g29150.1	cytochrome P450 72A1, putative, expressed
Sobic.003G049500	AT3G13080.1	ATMRP3,MRP3	multidrug resistance-associated protein 3	LOC_Os01g07870.1	ABC transporter family protein, putative, expressed
Sobic.003G050100	AT1G05650.1		Pectin lyase-like superfamily protein	LOC_Os01g07790.1	polygalacturonase, putative, expressed
Sobic.003G052000	AT5G50150.1		Protein of Unknown Function (DUF239)	LOC_Os01g07570.1	carboxyl-terminal proteinase, putative, expressed
Sobic.003G052100	AT5G56040.2		Leucine-rich receptor-like protein kinase family protein	LOC_Os01g07560.1	receptor-like protein kinase 2 precursor, putative, expressed
Sobic.003G052500	AT4G12800.1	PSAL	photosystem I subunit l	LOC_Os12g23200.1	photosystem I reaction center subunit XI, chloroplast precursor, putative, expressed
Sobic.003G053400	AT5G21950.1		alpha/beta-Hydrolases superfamily protein	LOC_Os01g07420.1	hydrolase, alpha/beta fold family protein, putative, expressed
Sobic.003G059300	AT2G15080.2	AtRLP19,RLP19	receptor like protein 19	LOC_Os04g28210.1	verticillium wilt disease resistance protein, putative, expressed
Sobic.003G062000	AT5G03170.1	ATFLA11,FLA11	FASCICLIN-like arabinogalactan-protein 11	LOC_Os01g06580.1	fasciclin domain containing protein, expressed
Sobic.003G062500	AT4G19840.1	ATPP2-A1,ATPP2A-1,PP2-A1	phloem protein 2-A1	LOC_Os01g06500.1	PHLOEM 2-LIKE A5, putative, expressed
Sobic.003G065000
Sobic.003G068600	AT5G48930.1	HCT	hydroxycinnamoyl-CoA shikimate/quinate hydroxycinnamoyl transferase	LOC_Os08g43040.1	transferase family protein, putative, expressed
Sobic.003G069000	AT5G48930.1	HCT	hydroxycinnamoyl-CoA shikimate/quinate hydroxycinnamoyl transferase	LOC_Os08g43040.1	transferase family protein, putative, expressed
Sobic.003G074600	AT1G27480.1		alpha/beta-Hydrolases superfamily protein	LOC_Os02g37654.1	lecithin:cholesterol acyltransferase, putative, expressed
Sobic.003G078100	AT1G68840.2	EDF2,RAP2.8,RAV2,TEM2	related to ABI3/VP1 2	LOC_Os01g04800.1	B3 DNA binding domain containing protein, expressed
Sobic.003G078300	AT1G25570.1		Di-glucose binding protein with Leucine-rich repeat domain	LOC_Os01g04720.1	leucine-rich repeat protein-related, putative, expressed
Sobic.003G078400	AT1G25510.1		Eukaryotic aspartyl protease family protein	LOC_Os01g04710.1	aspartic proteinase, putative, expressed
Sobic.003G079100	AT3G18270.1	CYP77A5P	cytochrome P450, family 77, subfamily A, polypeptide 5 pseudogene	LOC_Os01g04630.1	muconate cycloisomerase, putative, expressed
Sobic.003G080600	AT1G34300.1		lectin protein kinase family protein	LOC_Os01g47900.1	S-locus-like receptor protein kinase, putative, expressed
Sobic.003G081900	AT1G53540.1		HSP20-like chaperones superfamily protein	LOC_Os01g04370.1	hsp20/alpha crystallin family protein, putative, expressed
Sobic.003G082300	AT1G53540.1		HSP20-like chaperones superfamily protein	LOC_Os01g04350.1	hsp20/alpha crystallin family protein, putative, expressed
Sobic.003G083200	AT5G57580.1		Calmodulin-binding protein	LOC_Os01g04280.1	calmodulin binding protein, putative, expressed
Sobic.003G085300				LOC_Os01g04050.1	BBTI12 - Bowman-Birk type bran trypsin inhibitor precursor, expressed
Sobic.003G087900	AT3G02570.1	MEE31,PMI1	Mannose-6-phosphate isomerase, type I	LOC_Os01g03710.1	mannose-6-phosphate isomerase, putative, expressed
Sobic.003G088400				LOC_Os01g04040.1	BBTI11 - Bowman-Birk type bran trypsin inhibitor precursor, putative, expressed
Sobic.003G094600	AT3G18180.1		Glycosyltransferase family 61 protein	LOC_Os01g02940.1	glycosyltransferase protein, putative, expressed
Sobic.003G095200	AT3G18170.1		Glycosyltransferase family 61 protein	LOC_Os01g02930.1	glycosyltransferase protein, putative, expressed
Sobic.003G095700	AT3G18180.1		Glycosyltransferase family 61 protein	LOC_Os01g02900.1	glycosyltransferase, putative, expressed
Sobic.003G098300
Sobic.003G100700	AT5G38560.1		Protein kinase superfamily protein	LOC_Os01g02040.1	retrotransposon protein, putative, unclassified, expressed
Sobic.003G100900
Sobic.003G102200	AT4G20970.1		basic helix-loop-helix (bHLH) DNA-binding superfamily protein	LOC_Os01g01870.1	helix-loop-helix DNA-binding domain containing protein, expressed
Sobic.003G103700
Sobic.003G104600	AT1G75280.1		NmrA-like negative transcriptional regulator family protein	LOC_Os01g01660.1	isoflavone reductase, putative, expressed
Sobic.003G107300	AT3G26740.1	CCL	CCR-like	LOC_Os01g01340.1	light-induced protein 1-like, putative, expressed
Sobic.003G107900	AT3G48610.1	NPC6	non-specific phospholipase C6	LOC_Os01g01190.1	phosphoesterase family protein, putative, expressed
Sobic.003G108000	AT5G08391.1		Protein of unknown function (DUF 3339)	LOC_Os05g01280.2	expressed protein
Sobic.003G108200	AT3G48660.1		Protein of unknown function (DUF 3339)	LOC_Os05g01290.1	expressed protein
Sobic.003G109300	AT2G24580.1		FAD-dependent oxidoreductase family protein	LOC_Os01g21380.1	FAD dependent oxidoreductase domain containing protein, expressed
Sobic.003G111900	AT3G09220.1	LAC7	laccase 7	LOC_Os11g42200.1	laccase precursor protein, putative, expressed
Sobic.003G112200	AT1G09560.1	GLP5	germin-like protein 5	LOC_Os01g14670.1	Cupin domain containing protein, expressed
Sobic.003G113500				LOC_Os01g14850.1	MFS18 protein precursor, putative, expressed
Sobic.003G115700	AT1G02660.1		alpha/beta-Hydrolases superfamily protein	LOC_Os01g15000.1	lipase, putative, expressed
Sobic.003G116800	AT1G15950.1	ATCCR1,CCR1,IRX4	cinnamoyl coa reductase 1	LOC_Os01g18120.1	cinnamoyl CoA reductase, putative, expressed
Sobic.003G117100	AT3G57150.1	AtCBF5,AtNAP57,CBF5,NAP57	homologue of NAP57	LOC_Os07g44190.1	h/ACA ribonucleoprotein complex subunit 4, putative, expressed
Sobic.003G117500	AT4G15800.1	RALFL33	ralf-like 33	LOC_Os01g15320.1	RALFL9 - Rapid ALkalinization Factor RALF family protein precursor, expressed
Sobic.003G118500	AT3G28410.1		F-box/RNI-like superfamily protein	LOC_Os02g06520.1	OsFBLD1 - F-box, LRR and FBD domain containing protein, expressed
Sobic.003G121000	AT5G66390.1		Peroxidase superfamily protein	LOC_Os01g15830.1	peroxidase precursor, putative, expressed
Sobic.003G121100	AT5G66390.1		Peroxidase superfamily protein	LOC_Os01g15830.1	peroxidase precursor, putative, expressed
Sobic.003G121700	AT5G04190.1	PKS4	phytochrome kinase substrate 4	LOC_Os01g15990.1	expressed protein
Sobic.003G122200	AT3G62290.3	ARFA1E,ATARFA1E	ADP-ribosylation factor A1E	LOC_Os07g12170.1	ADP-ribosylation factor, putative, expressed
Sobic.003G123600				LOC_Os01g16140.1	expressed protein
Sobic.003G125800
Sobic.003G127100	AT2G39040.1		Peroxidase superfamily protein	LOC_Os01g16450.1	peroxidase precursor, putative, expressed
Sobic.003G127600	AT3G20060.1	UBC19	ubiquitin-conjugating enzyme19	LOC_Os01g16650.1	ubiquitin-conjugating enzyme, putative, expressed
Sobic.003G128700	AT1G48910.1	YUC10	Flavin-containing monooxygenase family protein	LOC_Os01g16714.1	flavin monooxygenase, putative, expressed
Sobic.003G131800	AT3G43790.1	ZIFL2	zinc induced facilitator-like 2	LOC_Os01g17214.1	major facilitator superfamily antiporter, putative, expressed
Sobic.003G132100	AT3G56940.1	ACSF,CHL27,CRD1	dicarboxylate diiron protein, putative (Crd1)	LOC_Os01g17170.1	magnesium-protoporphyrin IX monomethyl ester cyclase,chloroplast precursor, putative, expressed
Sobic.003G136200	AT1G09560.1	GLP5	germin-like protein 5	LOC_Os01g18170.1	Cupin domain containing protein, expressed
Sobic.003G140700	AT4G33420.1		Peroxidase superfamily protein	LOC_Os01g19020.1	peroxidase precursor, putative, expressed
Sobic.003G141800	AT1G02460.1		Pectin lyase-like superfamily protein	LOC_Os01g19170.1	polygalacturonase, putative, expressed
Sobic.003G142300	AT1G48000.1	AtMYB112,MYB112	myb domain protein 112	LOC_Os01g19330.1	MYB family transcription factor, putative, expressed
Sobic.003G143100	AT1G17020.1	ATSRG1,SRG1	senescence-related gene 1	LOC_Os10g40880.1	flavonol synthase/flavanone 3-hydroxylase, putative, expressed
Sobic.003G143900	AT1G18610.1		Galactose oxidase/kelch repeat superfamily protein	LOC_Os01g19480.1	kelch motif family protein, putative, expressed
Sobic.003G144200	AT1G23380.1	KNAT6,KNAT6L,KNAT6S	KNOTTED1-like homeobox gene 6	LOC_Os01g19694.1	Homeobox domain containing protein, expressed
Sobic.003G144700	AT3G62550.1		Adenine nucleotide alpha hydrolases-like superfamily protein	LOC_Os01g19820.3	universal stress protein domain containing protein, putative, expressed
Sobic.003G144800	AT4G02090.1			LOC_Os01g19880.1	expressed protein
Sobic.003G145800	AT4G10310.1	ATHKT1,HKT1	high-affinity K+ transporter 1	LOC_Os01g20160.1	OsHKT1;5 - Na+ transporter, expressed
Sobic.003G146100	AT2G41380.1		S-adenosyl-L-methionine-dependent methyltransferases superfamily protein	LOC_Os01g20206.1	methyltransferase, putative, expressed
Sobic.003G146400				LOC_Os01g20780.1	anther-specific protein SF18 precursor, putative, expressed
Sobic.003G148300	AT4G02330.1	ATPMEPCRB	Plant invertase/pectin methylesterase inhibitor superfamily	LOC_Os01g20980.1	pectinesterase, putative, expressed
Sobic.003G148400	AT1G53830.1	ATPME2,PME2	pectin methylesterase 2	LOC_Os01g21034.1	pectinesterase, putative, expressed
Sobic.003G148600	AT2G47520.1	HRE2	Integrase-type DNA-binding superfamily protein	LOC_Os01g21120.1	AP2 domain containing protein, expressed
Sobic.003G150400	AT3G10040.1		sequence-specific DNA binding transcription factors	LOC_Os12g06640.1	homeodomain, putative, expressed
Sobic.003G151100
Sobic.003G151900	AT5G66390.1		Peroxidase superfamily protein	LOC_Os01g22336.1	peroxidase precursor, putative, expressed
Sobic.003G152000	AT5G05340.1		Peroxidase superfamily protein	LOC_Os01g22336.1	peroxidase precursor, putative, expressed
Sobic.003G152100	AT2G18150.1		Peroxidase superfamily protein	LOC_Os01g22352.1	peroxidase precursor, putative, expressed
Sobic.003G152200	AT5G15180.1		Peroxidase superfamily protein	LOC_Os01g22370.1	peroxidase precursor, putative, expressed
Sobic.003G153400	AT1G09390.1		GDSL-like Lipase/Acylhydrolase superfamily protein	LOC_Os01g22640.1	GDSL-like lipase/acylhydrolase, putative, expressed
Sobic.003G160700	AT4G15800.1	RALFL33	ralf-like 33	LOC_Os01g25560.1	RALFL7 - Rapid ALkalinization Factor RALF family protein precursor, expressed
Sobic.003G164800	AT3G62760.1	ATGSTF13	Glutathione S-transferase family protein	LOC_Os01g27210.1	glutathione S-transferase, putative, expressed
Sobic.003G178500	AT1G68530.1	CER6,CUT1,G2,KCS6,POP1	3-ketoacyl-CoA synthase 6	LOC_Os01g34560.1	3-ketoacyl-CoA synthase, putative, expressed
Sobic.003G178700	AT1G25450.1	CER60,KCS5	3-ketoacyl-CoA synthase 5	LOC_Os01g34560.1	3-ketoacyl-CoA synthase, putative, expressed
Sobic.003G180100	AT1G06490.1	ATGSL07,atgsl7,gsl07	glucan synthase-like 7	LOC_Os03g03610.3	1,3-beta-glucan synthase component domain containing protein, expressed
Sobic.003G183000	AT1G75390.1	AtbZIP44,bZIP44	basic leucine-zipper 44	LOC_Os01g36220.1	bZIP transcription factor domain containing protein, expressed
Sobic.003G183300	AT5G66390.1		Peroxidase superfamily protein	LOC_Os01g36240.1	peroxidase precursor, putative, expressed
Sobic.003G183700	AT2G16440.1	MCM4	Minichromosome maintenance (MCM2/3/5) family protein	LOC_Os01g36390.1	MCM4 - Putative minichromosome maintenance MCM complex subunit 4, expressed
Sobic.003G183800	AT5G26660.1	ATMYB86,MYB86	myb domain protein 86	LOC_Os01g36460.1	MYB family transcription factor, putative, expressed
Sobic.003G184800	AT2G38170.3	ATCAX1,CAX1,RCI4	cation exchanger 1	LOC_Os01g37690.1	sodium/calcium exchanger protein, putative, expressed
Sobic.003G187000	AT1G10370.1	ATGSTU17,ERD9,GST30,GST30B	Glutathione S-transferase family protein	LOC_Os10g38470.1	glutathione S-transferase, putative, expressed
Sobic.003G188200	AT1G12940.1	ATNRT2.5,NRT2.5	nitrate transporter2.5	LOC_Os01g36720.1	transporter, major facilitator family, putative, expressed
Sobic.003G191000	AT5G54770.1	THI1,THI4,TZ	thiazole biosynthetic enzyme, chloroplast (ARA6) (THI1) (THI4)	LOC_Os07g34570.1	FAD dependent oxidoreductase domain containing protein, expressed
Sobic.003G194200				LOC_Os01g39000.1	ZmGR2c, putative, expressed
Sobic.003G197900
Sobic.003G199600				LOC_Os06g38210.1	expressed protein
Sobic.003G203600	AT3G24503.1	ALDH1A,ALDH2C4,REF1	aldehyde dehydrogenase 2C4	LOC_Os01g40870.1	aldehyde dehydrogenase, putative, expressed
Sobic.003G205600	AT4G18670.1		Leucine-rich repeat (LRR) family protein	LOC_Os05g08770.2	uncharacterized protein At4g06744 precursor, putative, expressed
Sobic.003G207900	AT5G15240.1		Transmembrane amino acid transporter family protein	LOC_Os01g41420.1	transmembrane amino acid transporter protein, putative, expressed
Sobic.003G208800	AT1G01300.1		Eukaryotic aspartyl protease family protein	LOC_Os01g41550.1	aspartic proteinase, putative, expressed
Sobic.003G209900	AT2G34420.1	LHB1B2,LHCB1.5	photosystem II light harvesting complex gene B1B2	LOC_Os01g41710.1	chlorophyll A-B binding protein, putative, expressed
Sobic.003G214900	AT2G26730.1		Leucine-rich repeat protein kinase family protein	LOC_Os01g42294.1	inactive receptor kinase At2g26730 precursor, putative, expressed
Sobic.003G215600	AT1G15520.1	ABCG40,ATABCG40,ATPDR12,PDR12	pleiotropic drug resistance 12	LOC_Os01g42380.1	pleiotropic drug resistance protein, putative, expressed
Sobic.003G217600
Sobic.003G220500	AT1G53300.1	TTL1	tetratricopetide-repeat thioredoxin-like 1	LOC_Os01g42960.1	TTL1, putative, expressed
Sobic.003G222500	AT5G51820.1	ATPGMP,PGM,PGM1,STF1	phosphoglucomutase	LOC_Os10g11140.1	phosphoglucomutase, putative, expressed
Sobic.003G226700	AT3G16060.1		ATP binding microtubule motor family protein	LOC_Os01g43580.1	kinesin motor domain containing protein, putative, expressed
Sobic.003G228300	AT3G14680.1	CYP72A14	cytochrome P450, family 72, subfamily A, polypeptide 14	LOC_Os01g43740.1	cytochrome P450 72A1, putative, expressed
Sobic.003G228500	AT3G14680.1	CYP72A14	cytochrome P450, family 72, subfamily A, polypeptide 14	LOC_Os01g43740.1	cytochrome P450 72A1, putative, expressed
Sobic.003G228600	AT3G14690.1	CYP72A15	cytochrome P450, family 72, subfamily A, polypeptide 15	LOC_Os01g43750.1	cytochrome P450 72A1, putative, expressed
Sobic.003G228900	AT3G14680.1	CYP72A14	cytochrome P450, family 72, subfamily A, polypeptide 14	LOC_Os01g43844.1	cytochrome P450 72A1, putative, expressed
Sobic.003G229600	AT5G40850.1	UPM1	urophorphyrin methylase 1	LOC_Os01g44050.1	siroheme synthase, putative, expressed
Sobic.003G230200	AT1G11910.1	APA1,ATAPA1	aspartic proteinase A1	LOC_Os01g44130.1	aspartic proteinase oryzasin-1 precursor, putative, expressed
Sobic.003G230900	AT5G42800.1	DFR,M318,TT3	dihydroflavonol 4-reductase	LOC_Os01g44260.1	dihydroflavonol-4-reductase, putative, expressed
Sobic.003G231800	AT1G75250.2	ATRL6,RL6,RSM3	RAD-like 6	LOC_Os05g50340.1	MYB family transcription factor, putative, expressed
Sobic.003G236600				LOC_Os01g45700.1	expressed protein
Sobic.003G237000	AT1G80310.1		sulfate transmembrane transporters	LOC_Os01g45830.1	sulfate transporter, putative, expressed
Sobic.003G237900	AT2G26650.1	AKT1,ATAKT1,KT1	K+ transporter 1	LOC_Os01g45990.1	potassium channel AKT1, putative, expressed
Sobic.003G239500	AT4G18550.1		alpha/beta-Hydrolases superfamily protein	LOC_Os01g46290.1	lipase, putative, expressed
Sobic.003G239700	AT1G29050.1	TBL38	TRICHOME BIREFRINGENCE-LIKE 38	LOC_Os01g46350.1	proteins of unknown function domain containing protein, expressed
Sobic.003G244600	AT5G24090.1	ATCHIA,CHIA	chitinase A	LOC_Os01g47070.1	glycosyl hydrolase, putative, expressed
Sobic.003G247000	AT5G66460.1		Glycosyl hydrolase superfamily protein	LOC_Os01g47400.1	OsMan01 - Endo-Beta-Mannanase, expressed
Sobic.003G249500	AT4G18260.1		Cytochrome b561/ferric reductase transmembrane protein family	LOC_Os01g47635.1	expressed protein
Sobic.003G249900	AT1G53580.1	ETHE1,GLX2-3,GLY3	glyoxalase II 3	LOC_Os01g47690.1	metallo-beta-lactamase family protein, putative, expressed
Sobic.003G250000	AT2G34060.1		Peroxidase superfamily protein	LOC_Os08g42030.1	peroxidase precursor, putative, expressed
Sobic.003G256500	AT5G26690.1		Heavy metal transport/detoxification superfamily protein	LOC_Os01g48710.1	heavy metal-associated domain containing protein, expressed
Sobic.003G258800	AT5G53460.3	GLT1	NADH-dependent glutamate synthase 1	LOC_Os01g48960.1	glutamate synthase, chloroplast precursor, putative, expressed
Sobic.003G260700	AT5G51600.1	ATMAP65-3,MAP65-3,PLE	Microtubule associated protein (MAP65/ASE1) family protein	LOC_Os01g49200.1	microtubule associated protein, putative, expressed
Sobic.003G267100	AT2G47000.1	ABCB4,ATPGP4,MDR4,PGP4	ATP binding cassette subfamily B4	LOC_Os01g50080.1	MDR-like ABC transporter, putative, expressed
Sobic.003G268800	AT2G32510.1	MAPKKK17	mitogen-activated protein kinase kinase kinase 17	LOC_Os01g50400.1	STE_MEKK_ste11_MAP3K.5 - STE kinases include homologs to sterile 7, sterile 11 and sterile 20 from yeast, expressed
Sobic.003G268900	AT4G26890.1	MAPKKK16	mitogen-activated protein kinase kinase kinase 16	LOC_Os01g50410.1	STE_MEKK_ste11_MAP3K.6 - STE kinases include homologs to sterile 7, sterile 11 and sterile 20 from yeast, expressed
Sobic.003G269500	AT2G26170.1	CYP711A1,MAX1	cytochrome P450, family 711, subfamily A, polypeptide 1	LOC_Os01g50590.1	cytochrome P450, putative, expressed
Sobic.003G269700	AT4G36470.1		S-adenosyl-L-methionine-dependent methyltransferases superfamily protein	LOC_Os01g50610.1	SAM dependent carboxyl methyltransferase, putative, expressed
Sobic.003G270800	AT1G12940.1	ATNRT2.5,NRT2.5	nitrate transporter2.5	LOC_Os01g50820.1	transporter, major facilitator family, putative, expressed
Sobic.003G273000	AT1G51760.1	IAR3,JR3	peptidase M20/M25/M40 family protein	LOC_Os01g51060.1	hydrolase, putative, expressed
Sobic.003G277200	AT1G14380.1	IQD28	IQ-domain 28	LOC_Os01g51840.1	IQ calmodulin-binding motif family protein, putative, expressed
Sobic.003G277500	AT5G10830.1		S-adenosyl-L-methionine-dependent methyltransferases superfamily protein	LOC_Os01g51870.1	methyltransferase, putative, expressed
Sobic.003G278600	AT3G51895.1	AST12,SULTR3;1	sulfate transporter 3;1	LOC_Os01g52130.1	sulfate transporter, putative, expressed
Sobic.003G281200	AT1G10700.1	PRS3	phosphoribosyl pyrophosphate (PRPP) synthase 3	LOC_Os01g52530.1	phosphoribosyl transferase, putative, expressed
Sobic.003G282500	AT2G42840.1	PDF1	protodermal factor 1	LOC_Os01g52690.1	retrotransposon protein, putative, unclassified, expressed
Sobic.003G283100	AT5G45650.1		subtilase family protein	LOC_Os01g52750.1	OsSub3 - Putative Subtilisin homologue, expressed
Sobic.003G284200	AT1G08490.1	ATCPNIFS,ATNFS2,ATSUFS,CPNIFS,SUFS	chloroplastic NIFS-like cysteine desulfurase	LOC_Os01g52900.1	expressed protein
Sobic.003G285500	AT3G58710.1	ATWRKY69,WRKY69	WRKY DNA-binding protein 69	LOC_Os01g53040.1	WRKY14, expressed
Sobic.003G287000	AT5G25610.1	ATRD22,RD22	BURP domain-containing protein	LOC_Os01g53240.1	BURP domain containing protein, expressed
Sobic.003G288100	AT3G16520.3	UGT88A1	UDP-glucosyl transferase 88A1	LOC_Os01g53420.1	anthocyanidin 5,3-O-glucosyltransferase, putative, expressed
Sobic.003G289100	AT2G36110.1		Polynucleotidyl transferase, ribonuclease H-like superfamily protein	LOC_Os01g53580.1	3-5 exonuclease domain-containing protein, putative, expressed
Sobic.003G293600	AT4G32810.1	ATCCD8,CCD8,MAX4	carotenoid cleavage dioxygenase 8	LOC_Os01g54270.1	transposon protein, putative, unclassified, expressed
Sobic.003G293700	AT3G16520.3	UGT88A1	UDP-glucosyl transferase 88A1	LOC_Os01g53350.1	anthocyanidin 5,3-O-glucosyltransferase, putative, expressed
Sobic.003G293800	AT2G20680.1		Glycosyl hydrolase superfamily protein	LOC_Os01g54300.1	OsMan02 - Endo-Beta-Mannanase, expressed
Sobic.003G296400	AT4G18780.1	ATCESA8,CESA8,IRX1,LEW2	cellulose synthase family protein	LOC_Os01g54620.1	CESA4 - cellulose synthase, expressed
Sobic.003G298700				LOC_Os01g55000.1	expressed protein
Sobic.003G300400	AT1G29980.1		Protein of unknown function, DUF642	LOC_Os01g55190.1	expressed protein
Sobic.003G300700
Sobic.003G300800	AT1G78440.1	ATGA2OX1,GA2OX1	Arabidopsis thaliana gibberellin 2-oxidase 1	LOC_Os01g55240.1	gibberellin 2-beta-dioxygenase, putative, expressed
Sobic.003G301200	AT5G60210.2	RIP5	ROP interactive partner 5	LOC_Os01g55280.1	expressed protein
Sobic.003G306500	AT4G37390.1	AUR3,BRU6,GH3-2,GH3.2,YDK1	Auxin-responsive GH3 family protein	LOC_Os01g55940.1	OsGH3.2 - Probable indole-3-acetic acid-amido synthetase, expressed
Sobic.003G306700	AT4G37560.1		Acetamidase/Formamidase family protein	LOC_Os01g55950.1	acetamidase, putative, expressed
Sobic.003G313000	AT2G30570.1	PSBW	photosystem II reaction center W	LOC_Os01g56680.1	photosystem II reaction center W protein, chloroplast precursor, putative, expressed
Sobic.003G313800	AT1G75450.1	ATCKX5,ATCKX6,CKX5	cytokinin oxidase 5	LOC_Os01g56810.1	cytokinin dehydrogenase precursor, putative, expressed
[truncated: 1,169 more rows]
