# Supplementary material for: Cross-Species Root Transcriptional Network Analysis Highlights Conserved Modules in Response to Nitrate between Maize and Sorghum
Source: Int J Mol Sci. 2020 Feb 20;21(4):1445. doi: 10.3390/ijms21041445 (PMC7073038; doi:10.3390/ijms21041445)
Supplement: Supplementary file 1 [file ijms-21-01445-s001.zip › ijms-713606-supplementary-final/supplemental files/Supplemental Data S3.xlsx]

## Sheet: GO enrichment of maize
GO term	Ontology	Description	Number in input list	Number in BG/Ref	p-value	FDR
GO:0042221	P	response to chemical	1103	9640	2e-80	3.6e-76
GO:1901700	P	response to oxygen-containing compound	753	5475	1.6e-79	1.4e-75
GO:0009628	P	response to abiotic stimulus	789	5910	1.4e-78	8.4e-75
GO:0071554	P	cell wall organization or biogenesis	408	2422	1.3e-59	5.8e-56
GO:0010035	P	response to inorganic substance	473	3146	1.3e-56	4.7e-53
GO:0019748	P	secondary metabolic process	374	2187	8.8e-56	2.6e-52
GO:0044711	P	single-organism biosynthetic process	771	6578	3e-54	7.7e-51
GO:0010033	P	response to organic substance	785	6854	1e-51	2.3e-48
GO:0009605	P	response to external stimulus	644	5210	7e-51	1.4e-47
GO:0009719	P	response to endogenous stimulus	621	5149	1.3e-45	2.3e-42
GO:0009725	P	response to hormone	560	4502	3.9e-44	6.3e-41
GO:0001101	P	response to acid chemical	484	3680	2.9e-43	4.2e-40
GO:0044710	P	single-organism metabolic process	1371	15163	3.1e-43	4.3e-40
GO:0045229	P	external encapsulating structure organization	305	1836	6.1e-43	7.7e-40
GO:0006950	P	response to stress	1098	11399	4e-42	4.7e-39
GO:0071669	P	plant-type cell wall organization or biogenesis	268	1515	7.9e-42	8.7e-39
GO:0050896	P	response to stimulus	1800	21792	3.6e-41	3.8e-38
GO:0043207	P	response to external biotic stimulus	464	3562	2.2e-40	2.1e-37
GO:0051707	P	response to other organism	464	3562	2.2e-40	2.1e-37
GO:1901701	P	cellular response to oxygen-containing compound	383	2760	3.6e-38	3.2e-35
GO:0009607	P	response to biotic stimulus	482	3846	3.8e-38	3.2e-35
GO:0071555	P	cell wall organization	269	1616	6.4e-38	5.1e-35
GO:0044550	P	secondary metabolite biosynthetic process	254	1500	7.4e-37	5.7e-34
GO:0044763	P	single-organism cellular process	1713	20769	2.6e-36	1.9e-33
GO:0070887	P	cellular response to chemical stimulus	538	4611	2.9e-35	2.1e-32
GO:0006082	P	organic acid metabolic process	558	4878	1.4e-34	9.3e-32
GO:1901698	P	response to nitrogen compound	335	2372	1.6e-34	1.1e-31
GO:0044283	P	small molecule biosynthetic process	432	3434	3e-34	1.9e-31
GO:0051704	P	multi-organism process	643	5934	4.7e-34	2.9e-31
GO:0009664	P	plant-type cell wall organization	206	1136	1.9e-33	1.1e-30
GO:0010817	P	regulation of hormone levels	247	1530	5.7e-33	3.3e-30
GO:0006970	P	response to osmotic stress	303	2099	1.3e-32	7e-30
GO:0006952	P	defense response	469	3926	1.7e-32	8.9e-30
GO:0009651	P	response to salt stress	290	1974	2.3e-32	1.2e-29
GO:0043436	P	oxoacid metabolic process	515	4484	4.7e-32	2.4e-29
GO:0009698	P	phenylpropanoid metabolic process	205	1162	7.3e-32	3.6e-29
GO:0048589	P	developmental growth	328	2441	3.3e-30	1.6e-27
GO:0048364	P	root development	273	1872	5.4e-30	2.5e-27
GO:0009416	P	response to light stimulus	329	2461	6e-30	2.7e-27
GO:0010167	P	response to nitrate	151	729	6.5e-30	2.9e-27
GO:0022622	P	root system development	273	1875	6.8e-30	3e-27
GO:0009314	P	response to radiation	336	2558	2.4e-29	1e-26
GO:0072593	P	reactive oxygen species metabolic process	179	1001	1.7e-28	6.9e-26
GO:0042743	P	hydrogen peroxide metabolic process	161	842	1.8e-28	7.4e-26
GO:0044699	P	single-organism process	2098	27617	2.1e-28	8.4e-26
GO:0009653	P	anatomical structure morphogenesis	647	6345	2e-27	7.8e-25
GO:0016049	P	cell growth	286	2097	3.3e-27	1.2e-24
GO:0098542	P	defense response to other organism	321	2479	4.6e-27	1.7e-24
GO:0099402	P	plant organ development	388	3241	9.2e-27	3.3e-24
GO:0032787	P	monocarboxylic acid metabolic process	349	2802	1e-26	3.7e-24
GO:0016053	P	organic acid biosynthetic process	301	2283	1.8e-26	6.1e-24
GO:0010038	P	response to metal ion	217	1413	1.9e-26	6.5e-24
GO:0060560	P	developmental growth involved in morphogenesis	257	1832	5.1e-26	1.7e-23
GO:0065008	P	regulation of biological quality	487	4443	5.5e-26	1.8e-23
GO:0044281	P	small molecule metabolic process	810	8558	6.4e-26	2.1e-23
GO:0040007	P	growth	368	3050	6.8e-26	2.1e-23
GO:0010015	P	root morphogenesis	219	1449	7e-26	2.2e-23
GO:0009415	P	response to water	196	1227	9.4e-26	2.9e-23
GO:0014070	P	response to organic cyclic compound	322	2544	1.2e-25	3.6e-23
GO:0010054	P	trichoblast differentiation	191	1184	1.5e-25	4.3e-23
GO:0042445	P	hormone metabolic process	173	1014	1.5e-25	4.3e-23
GO:0042546	P	cell wall biogenesis	195	1223	1.5e-25	4.4e-23
GO:0090558	P	plant epidermis development	243	1703	1.6e-25	4.5e-23
GO:0006979	P	response to oxidative stress	183	1110	1.8e-25	5e-23
GO:0034614	P	cellular response to reactive oxygen species	89	319	1.9e-25	5.1e-23
GO:0021700	P	developmental maturation	247	1761	5.2e-25	1.4e-22
GO:0009414	P	response to water deprivation	187	1163	6.8e-25	1.8e-22
GO:0010053	P	root epidermal cell differentiation	191	1202	7.1e-25	1.9e-22
GO:0032870	P	cellular response to hormone stimulus	328	2644	8.2e-25	2.1e-22
GO:0009826	P	unidimensional cell growth	225	1556	2.5e-24	6.3e-22
GO:0009755	P	hormone-mediated signaling pathway	310	2467	3.1e-24	7.8e-22
GO:0090627	P	plant epidermal cell differentiation	191	1220	3.3e-24	8.1e-22
GO:0071229	P	cellular response to acid chemical	273	2068	4.3e-24	1e-21
GO:0071495	P	cellular response to endogenous stimulus	349	2913	4.7e-24	1.1e-21
GO:0042744	P	hydrogen peroxide catabolic process	66	187	9.4e-24	2.2e-21
GO:0019752	P	carboxylic acid metabolic process	453	4156	1.3e-23	3.1e-21
GO:0071310	P	cellular response to organic substance	414	3701	2.2e-23	5.1e-21
GO:0009813	P	flavonoid biosynthetic process	152	875	3e-23	6.9e-21
GO:0048731	P	system development	822	8929	5.5e-23	1.2e-20
GO:0000302	P	response to reactive oxygen species	132	705	8.3e-23	1.8e-20
GO:0009753	P	response to jasmonic acid	197	1334	2.6e-22	5.7e-20
GO:0034599	P	cellular response to oxidative stress	93	395	4.2e-22	9.1e-20
GO:0042446	P	hormone biosynthetic process	133	730	4.7e-22	1e-19
GO:0009812	P	flavonoid metabolic process	154	924	5.5e-22	1.2e-19
GO:0072330	P	monocarboxylic acid biosynthetic process	208	1459	6.9e-22	1.4e-19
GO:0055114	P	oxidation-reduction process	362	3165	8.1e-22	1.7e-19
GO:0009411	P	response to UV	142	818	9.2e-22	1.9e-19
GO:0070301	P	cellular response to hydrogen peroxide	70	235	1.2e-21	2.5e-19
GO:0009791	P	post-embryonic development	480	4609	2.2e-21	4.4e-19
GO:0009888	P	tissue development	402	3660	2.2e-21	4.4e-19
GO:0044767	P	single-organism developmental process	1304	15861	3.2e-21	6.2e-19
GO:1901617	P	organic hydroxy compound biosynthetic process	142	831	3.3e-21	6.3e-19
GO:0009699	P	phenylpropanoid biosynthetic process	127	695	3.3e-21	6.3e-19
GO:0045087	P	innate immune response	292	2391	3.5e-21	6.6e-19
GO:0031668	P	cellular response to extracellular stimulus	185	1248	3.7e-21	6.9e-19
GO:0005976	P	polysaccharide metabolic process	230	1716	4.3e-21	8e-19
GO:0071496	P	cellular response to external stimulus	186	1261	4.6e-21	8.5e-19
GO:0009723	P	response to ethylene	175	1154	5.7e-21	1e-18
GO:0044036	P	cell wall macromolecule metabolic process	153	944	8e-21	1.4e-18
GO:0080167	P	response to karrikin	120	643	9.6e-21	1.7e-18
GO:0048765	P	root hair cell differentiation	170	1112	1e-20	1.8e-18
GO:0048764	P	trichoblast maturation	170	1112	1e-20	1.8e-18
GO:0048856	P	anatomical structure development	1346	16536	1.3e-20	2.3e-18
GO:1990267	P	response to transition metal nanoparticle	97	455	2.2e-20	3.8e-18
GO:0048646	P	anatomical structure formation involved in morphogenesis	281	2305	2.7e-20	4.5e-18
GO:0033554	P	cellular response to stress	482	4698	2.7e-20	4.5e-18
GO:0009620	P	response to fungus	180	1226	3.2e-20	5.3e-18
GO:0033993	P	response to lipid	296	2498	9.1e-20	1.5e-17
GO:0009832	P	plant-type cell wall biogenesis	136	811	9.6e-20	1.6e-17
GO:0046394	P	carboxylic acid biosynthetic process	240	1879	1.3e-19	2.1e-17
GO:0044712	P	single-organism catabolic process	330	2904	1.7e-19	2.8e-17
GO:0009694	P	jasmonic acid metabolic process	91	426	3e-19	4.7e-17
GO:0032502	P	developmental process	1465	18442	3.2e-19	5.1e-17
GO:0032989	P	cellular component morphogenesis	285	2399	3.5e-19	5.5e-17
GO:0009991	P	response to extracellular stimulus	192	1386	4.5e-19	7e-17
GO:0042542	P	response to hydrogen peroxide	90	422	5.1e-19	7.8e-17
GO:0042545	P	cell wall modification	139	859	5.7e-19	8.7e-17
GO:0048469	P	cell maturation	171	1178	7.9e-19	1.2e-16
GO:0009751	P	response to salicylic acid	199	1471	9.8e-19	1.5e-16
GO:0010383	P	cell wall polysaccharide metabolic process	130	782	1.2e-18	1.7e-16
GO:0009636	P	response to toxic substance	67	255	2.3e-18	3.3e-16
GO:0010106	P	cellular response to iron ion starvation	88	422	4.2e-18	6.1e-16
GO:0044262	P	cellular carbohydrate metabolic process	252	2083	7e-18	1e-15
GO:0009627	P	systemic acquired resistance	171	1210	7.9e-18	1.1e-15
GO:1901615	P	organic hydroxy compound metabolic process	189	1402	1.1e-17	1.5e-15
GO:0005975	P	carbohydrate metabolic process	391	3739	1.5e-17	2.1e-15
GO:0031669	P	cellular response to nutrient levels	153	1038	1.8e-17	2.5e-15
GO:0009056	P	catabolic process	534	5550	2.3e-17	3.2e-15
GO:0002376	P	immune system process	369	3493	3.7e-17	5.1e-15
GO:0006820	P	anion transport	177	1295	3.8e-17	5.1e-15
GO:0010243	P	response to organonitrogen compound	202	1567	5.3e-17	7.2e-15
GO:0009267	P	cellular response to starvation	146	985	6.4e-17	8.7e-15
GO:0009814	P	defense response, incompatible interaction	198	1527	6.5e-17	8.7e-15
GO:0045088	P	regulation of innate immune response	180	1337	7.4e-17	9.9e-15
GO:0016128	P	phytosteroid metabolic process	88	446	7.9e-17	1e-14
GO:0000902	P	cell morphogenesis	252	2136	1.1e-16	1.4e-14
GO:0009617	P	response to bacterium	198	1539	1.3e-16	1.7e-14
GO:0050776	P	regulation of immune response	187	1422	1.5e-16	1.9e-14
GO:0009624	P	response to nematode	92	487	1.7e-16	2.2e-14
GO:0003006	P	developmental process involved in reproduction	458	4641	1.8e-16	2.3e-14
GO:0080134	P	regulation of response to stress	214	1727	2.8e-16	3.5e-14
GO:0048588	P	developmental cell growth	185	1411	2.8e-16	3.5e-14
GO:0071446	P	cellular response to salicylic acid stimulus	154	1086	2.8e-16	3.5e-14
GO:0016129	P	phytosteroid biosynthetic process	78	373	2.9e-16	3.6e-14
GO:0006955	P	immune response	311	2845	2.9e-16	3.6e-14
GO:0016131	P	brassinosteroid metabolic process	84	425	3.7e-16	4.5e-14
GO:0031347	P	regulation of defense response	195	1526	4.2e-16	5.1e-14
GO:0006972	P	hyperosmotic response	119	744	4.3e-16	5.2e-14
GO:0007275	P	multicellular organism development	1236	15387	4.7e-16	5.6e-14
GO:0097305	P	response to alcohol	248	2123	5.5e-16	6.5e-14
GO:0009611	P	response to wounding	135	905	6.3e-16	7.4e-14
GO:0006694	P	steroid biosynthetic process	96	535	6.5e-16	7.6e-14
GO:0031667	P	response to nutrient levels	162	1182	7e-16	8.1e-14
GO:0044707	P	single-multicellular organism process	1259	15747	7.7e-16	8.9e-14
GO:0002682	P	regulation of immune system process	203	1626	8.6e-16	9.9e-14
GO:0009266	P	response to temperature stimulus	224	1860	8.8e-16	1e-13
GO:0048367	P	shoot system development	317	2946	9.9e-16	1.1e-13
GO:0010200	P	response to chitin	168	1251	1e-15	1.2e-13
GO:0009863	P	salicylic acid mediated signaling pathway	149	1054	1.1e-15	1.2e-13
GO:0016132	P	brassinosteroid biosynthetic process	74	352	1.3e-15	1.5e-13
GO:0042594	P	response to starvation	149	1059	1.6e-15	1.7e-13
GO:0048509	P	regulation of meristem development	124	808	1.6e-15	1.7e-13
GO:0010363	P	regulation of plant-type hypersensitive response	160	1178	2.1e-15	2.3e-13
GO:0009409	P	response to cold	173	1328	4.5e-15	4.9e-13
GO:0098754	P	detoxification	38	101	5.1e-15	5.5e-13
GO:0048869	P	cellular developmental process	572	6225	5.3e-15	5.6e-13
GO:0008202	P	steroid metabolic process	112	707	5.7e-15	6e-13
GO:0098869	P	cellular oxidant detoxification	36	90	5.9e-15	6.2e-13
GO:1990748	P	cellular detoxification	36	90	5.9e-15	6.2e-13
GO:0010075	P	regulation of meristem growth	108	671	6.9e-15	7.2e-13
GO:0035266	P	meristem growth	110	694	9.6e-15	1e-12
GO:0008544	P	epidermis development	151	1108	1.1e-14	1.1e-12
GO:0010410	P	hemicellulose metabolic process	89	501	1.2e-14	1.3e-12
GO:0030855	P	epithelial cell differentiation	142	1020	1.5e-14	1.6e-12
GO:0009808	P	lignin metabolic process	59	251	1.6e-14	1.6e-12
GO:0009913	P	epidermal cell differentiation	136	960	1.7e-14	1.7e-12
GO:0042538	P	hyperosmotic salinity response	105	653	1.7e-14	1.7e-12
GO:0044264	P	cellular polysaccharide metabolic process	184	1471	1.8e-14	1.8e-12
GO:0050832	P	defense response to fungus	129	890	1.9e-14	1.9e-12
GO:0006629	P	lipid metabolic process	393	3959	1.9e-14	1.9e-12
GO:0071369	P	cellular response to ethylene stimulus	92	533	2e-14	2e-12
GO:0009932	P	cell tip growth	156	1173	2.3e-14	2.3e-12
GO:0034050	P	host programmed cell death induced by symbiont	167	1291	2.4e-14	2.3e-12
GO:0009626	P	plant-type hypersensitive response	167	1291	2.4e-14	2.3e-12
GO:0071705	P	nitrogen compound transport	194	1588	2.5e-14	2.4e-12
GO:0043455	P	regulation of secondary metabolic process	98	592	2.7e-14	2.6e-12
GO:0009695	P	jasmonic acid biosynthetic process	63	287	3.1e-14	3e-12
GO:0048767	P	root hair elongation	115	759	3.7e-14	3.5e-12
GO:0009867	P	jasmonic acid mediated signaling pathway	127	879	3.7e-14	3.5e-12
GO:0048608	P	reproductive structure development	362	3593	3.9e-14	3.7e-12
GO:0080147	P	root hair cell development	117	780	4e-14	3.8e-12
GO:0061458	P	reproductive system development	362	3594	4.1e-14	3.8e-12
GO:0071395	P	cellular response to jasmonic acid stimulus	127	881	4.3e-14	3.9e-12
GO:0010224	P	response to UV-B	74	381	4.5e-14	4.1e-12
GO:0042742	P	defense response to bacterium	151	1133	5.3e-14	4.8e-12
GO:0006811	P	ion transport	327	3169	5.3e-14	4.8e-12
GO:0008610	P	lipid biosynthetic process	235	2090	1.4e-13	1.2e-11
GO:0010043	P	response to zinc ion	61	283	1.6e-13	1.4e-11
GO:0042440	P	pigment metabolic process	128	912	1.9e-13	1.7e-11
GO:0009743	P	response to carbohydrate	202	1717	1.9e-13	1.7e-11
GO:0060429	P	epithelium development	165	1307	2.2e-13	1.9e-11
GO:0015698	P	inorganic anion transport	98	616	2.3e-13	2e-11
GO:0006790	P	sulfur compound metabolic process	154	1191	2.6e-13	2.3e-11
GO:0010583	P	response to cyclopentenone	74	398	3e-13	2.6e-11
GO:0015706	P	nitrate transport	75	407	3.1e-13	2.7e-11
GO:0009825	P	multidimensional cell growth	77	428	4.3e-13	3.7e-11
GO:0009962	P	regulation of flavonoid biosynthetic process	84	498	8e-13	6.8e-11
GO:0048468	P	cell development	295	2855	9.5e-13	8.1e-11
GO:0022414	P	reproductive process	519	5718	1e-12	8.7e-11
GO:0019760	P	glucosinolate metabolic process	85	512	1.2e-12	1e-10
GO:0019757	P	glycosinolate metabolic process	85	512	1.2e-12	1e-10
GO:0080135	P	regulation of cellular response to stress	164	1331	1.5e-12	1.3e-10
GO:0010073	P	meristem maintenance	118	842	1.8e-12	1.5e-10
GO:1900376	P	regulation of secondary metabolite biosynthetic process	84	509	2.2e-12	1.8e-10
GO:0051322	P	anaphase	48	200	2.3e-12	1.9e-10
GO:0048507	P	meristem development	154	1231	2.6e-12	2.2e-10
GO:0009850	P	auxin metabolic process	73	411	3e-12	2.4e-10
GO:2000762	P	regulation of phenylpropanoid metabolic process	87	541	3e-12	2.5e-10
GO:0090567	P	reproductive shoot system development	219	1974	3.2e-12	2.6e-10
GO:0000272	P	polysaccharide catabolic process	67	359	3.4e-12	2.7e-10
GO:0048653	P	anther development	65	342	3.5e-12	2.8e-10
GO:0030154	P	cell differentiation	437	4695	4.1e-12	3.3e-10
GO:0016052	P	carbohydrate catabolic process	104	713	4.7e-12	3.8e-10
GO:0048443	P	stamen development	83	509	5.1e-12	4e-10
GO:0048466	P	androecium development	83	509	5.1e-12	4e-10
GO:0009908	P	flower development	215	1940	5.6e-12	4.4e-10
GO:0044723	P	single-organism carbohydrate metabolic process	266	2552	6.2e-12	4.9e-10
GO:0009827	P	plant-type cell wall modification	90	579	6.6e-12	5.1e-10
GO:0000003	P	reproduction	539	6076	1.1e-11	8.5e-10
GO:0044272	P	sulfur compound biosynthetic process	102	706	1.2e-11	9.6e-10
GO:0071407	P	cellular response to organic cyclic compound	175	1499	1.5e-11	1.1e-09
GO:0043481	P	anthocyanin accumulation in tissues in response to UV light	72	420	1.8e-11	1.3e-09
GO:0043480	P	pigment accumulation in tissues	72	420	1.8e-11	1.3e-09
GO:0043478	P	pigment accumulation in response to UV light	72	420	1.8e-11	1.3e-09
GO:0043479	P	pigment accumulation in tissues in response to UV light	72	420	1.8e-11	1.3e-09
GO:0043476	P	pigment accumulation	72	422	2.1e-11	1.6e-09
GO:0044248	P	cellular catabolic process	401	4292	2.5e-11	1.9e-09
GO:0009642	P	response to light intensity	88	577	2.7e-11	2e-09
GO:0009555	P	pollen development	119	895	3e-11	2.2e-09
GO:0019761	P	glucosinolate biosynthetic process	77	473	3.2e-11	2.4e-09
GO:0019758	P	glycosinolate biosynthetic process	77	473	3.2e-11	2.4e-09
GO:0032501	P	multicellular organismal process	1371	17974	3.6e-11	2.7e-09
GO:0045491	P	xylan metabolic process	73	437	3.7e-11	2.7e-09
GO:0009834	P	plant-type secondary cell wall biogenesis	49	228	4.1e-11	3e-09
GO:0044042	P	glucan metabolic process	126	975	4.2e-11	3e-09
GO:0046686	P	response to cadmium ion	121	922	4.3e-11	3.1e-09
GO:0044085	P	cellular component biogenesis	426	4637	4.4e-11	3.1e-09
GO:0010941	P	regulation of cell death	204	1864	5.4e-11	3.9e-09
GO:0007568	P	aging	105	758	5.5e-11	3.9e-09
GO:0009873	P	ethylene-activated signaling pathway	74	451	5.6e-11	4e-09
GO:0040008	P	regulation of growth	159	1346	6e-11	4.2e-09
GO:0050793	P	regulation of developmental process	243	2337	6.9e-11	4.9e-09
GO:0043067	P	regulation of programmed cell death	198	1800	7.2e-11	5e-09
GO:0051716	P	cellular response to stimulus	876	10813	7.2e-11	5e-09
GO:0009828	P	plant-type cell wall loosening	21	41	7.3e-11	5.1e-09
GO:0060918	P	auxin transport	79	502	7.5e-11	5.2e-09
GO:0000911	P	cytokinesis by cell plate formation	69	410	9.4e-11	6.5e-09
GO:0009269	P	response to desiccation	41	172	1.1e-10	7.4e-09
GO:0010310	P	regulation of hydrogen peroxide metabolic process	78	497	1.1e-10	7.6e-09
GO:0071396	P	cellular response to lipid	157	1337	1.2e-10	8e-09
GO:0009639	P	response to red or far red light	111	833	1.2e-10	8.4e-09
GO:0009926	P	auxin polar transport	76	485	2e-10	1.4e-08
GO:2000377	P	regulation of reactive oxygen species metabolic process	89	614	2.2e-10	1.5e-08
GO:0044702	P	single organism reproductive process	432	4781	2.4e-10	1.6e-08
GO:0009744	P	response to sucrose	79	518	2.8e-10	1.9e-08
GO:0009862	P	systemic acquired resistance, salicylic acid mediated signaling pathway	93	659	2.9e-10	2e-08
GO:0009595	P	detection of biotic stimulus	58	322	3.1e-10	2e-08
GO:0046148	P	pigment biosynthetic process	92	650	3.2e-10	2.1e-08
GO:0009835	P	fruit ripening	31	107	3.7e-10	2.5e-08
GO:0043473	P	pigmentation	74	475	4.4e-10	2.9e-08
GO:0034285	P	response to disaccharide	79	524	4.5e-10	2.9e-08
GO:0009741	P	response to brassinosteroid	66	399	4.5e-10	2.9e-08
GO:0009737	P	response to abscisic acid	191	1764	5e-10	3.3e-08
GO:0048569	P	post-embryonic organ development	161	1415	5.4e-10	3.5e-08
GO:0009733	P	response to auxin	110	847	5.6e-10	3.6e-08
GO:0048527	P	lateral root development	63	375	6.4e-10	4.1e-08
GO:0002215	P	defense response to nematode	17	28	6.6e-10	4.2e-08
GO:0009684	P	indoleacetic acid biosynthetic process	51	268	6.9e-10	4.4e-08
GO:0048513	P	animal organ development	496	5677	7.3e-10	4.7e-08
GO:0009914	P	hormone transport	80	542	8.3e-10	5.3e-08
GO:0048827	P	phyllome development	200	1884	8.4e-10	5.3e-08
GO:0016137	P	glycoside metabolic process	62	369	8.7e-10	5.5e-08
GO:0048583	P	regulation of response to stimulus	307	3210	8.9e-10	5.6e-08
GO:0010089	P	xylem development	62	370	9.6e-10	6e-08
GO:0048638	P	regulation of developmental growth	120	965	9.8e-10	6.1e-08
GO:0030198	P	extracellular matrix organization	66	408	1e-09	6.2e-08
GO:0009738	P	abscisic acid-activated signaling pathway	106	815	1.1e-09	6.6e-08
GO:0097306	P	cellular response to alcohol	128	1056	1.1e-09	6.9e-08
GO:0010208	P	pollen wall assembly	59	344	1.1e-09	6.9e-08
GO:1902410	P	mitotic cytokinetic process	69	438	1.1e-09	6.9e-08
GO:0085029	P	extracellular matrix assembly	59	344	1.1e-09	6.9e-08
GO:0010154	P	fruit development	182	1679	1.2e-09	7.4e-08
GO:0010584	P	pollen exine formation	58	337	1.4e-09	8.4e-08
GO:0048229	P	gametophyte development	140	1195	1.4e-09	8.4e-08
GO:0071215	P	cellular response to abscisic acid stimulus	113	896	1.5e-09	8.9e-08
GO:0007154	P	cell communication	728	8894	1.5e-09	9.2e-08
GO:0048528	P	post-embryonic root development	64	394	1.5e-09	9.2e-08
GO:0043062	P	extracellular structure organization	66	413	1.5e-09	9.2e-08
GO:0016051	P	carbohydrate biosynthetic process	159	1418	1.8e-09	1e-07
GO:0009809	P	lignin biosynthetic process	41	192	1.8e-09	1.1e-07
GO:0000281	P	mitotic cytokinesis	72	473	1.8e-09	1.1e-07
GO:0098656	P	anion transmembrane transport	67	425	1.9e-09	1.1e-07
GO:0009851	P	auxin biosynthetic process	52	288	2.3e-09	1.4e-07
GO:0009718	P	anthocyanin-containing compound biosynthetic process	56	325	2.5e-09	1.5e-07
GO:0048878	P	chemical homeostasis	135	1153	2.8e-09	1.7e-07
GO:0051567	P	histone H3-K9 methylation	45	230	3.2e-09	1.9e-07
GO:0061647	P	histone H3-K9 modification	45	232	4.1e-09	2.4e-07
GO:0008219	P	cell death	229	2283	4.5e-09	2.6e-07
GO:0044070	P	regulation of anion transport	51	286	4.7e-09	2.7e-07
GO:0009739	P	response to gibberellin	73	496	5e-09	2.9e-07
GO:1901575	P	organic substance catabolic process	394	4421	8.1e-09	4.6e-07
GO:0012501	P	programmed cell death	218	2166	8.4e-09	4.8e-07
GO:0061640	P	cytoskeleton-dependent cytokinesis	72	495	9.8e-09	5.6e-07
GO:1902578	P	single-organism localization	347	3821	1.2e-08	7e-07
GO:0048437	P	floral organ development	139	1233	1.4e-08	7.9e-07
GO:0070592	P	cell wall polysaccharide biosynthetic process	73	511	1.5e-08	8.4e-07
GO:0044255	P	cellular lipid metabolic process	254	2633	1.5e-08	8.4e-07
GO:0044765	P	single-organism transport	336	3691	1.8e-08	9.8e-07
GO:0051606	P	detection of stimulus	78	565	1.8e-08	1e-06
GO:1900378	P	positive regulation of secondary metabolite biosynthetic process	62	407	2.3e-08	1.3e-06
GO:0009830	P	cell wall modification involved in abscission	24	81	2.4e-08	1.3e-06
GO:0044277	P	cell wall disassembly	24	81	2.4e-08	1.3e-06
GO:0010927	P	cellular component assembly involved in morphogenesis	62	408	2.5e-08	1.4e-06
GO:1901605	P	alpha-amino acid metabolic process	96	762	2.6e-08	1.4e-06
GO:0009963	P	positive regulation of flavonoid biosynthetic process	62	409	2.7e-08	1.5e-06
GO:0042430	P	indole-containing compound metabolic process	50	296	3.1e-08	1.7e-06
GO:0007017	P	microtubule-based process	128	1125	3.3e-08	1.8e-06
GO:0000160	P	phosphorelay signal transduction system	85	649	3.6e-08	1.9e-06
GO:0045492	P	xylan biosynthetic process	61	403	3.7e-08	2e-06
GO:0042592	P	homeostatic process	177	1707	3.7e-08	2e-06
GO:0048438	P	floral whorl development	122	1060	3.9e-08	2.1e-06
GO:2000889	P	cellodextrin metabolic process	16	35	4.5e-08	2.4e-06
GO:0010103	P	stomatal complex morphogenesis	60	396	4.6e-08	2.4e-06
GO:0046283	P	anthocyanin-containing compound metabolic process	58	379	5.6e-08	3e-06
GO:0010359	P	regulation of anion channel activity	42	230	5.8e-08	3.1e-06
GO:0032506	P	cytokinetic process	69	491	6.5e-08	3.4e-06
GO:0046165	P	alcohol biosynthetic process	65	452	7.3e-08	3.8e-06
GO:0006073	P	cellular glucan metabolic process	110	940	8.5e-08	4.5e-06
GO:0044038	P	cell wall macromolecule biosynthetic process	73	537	8.9e-08	4.6e-06
GO:0070589	P	cellular component macromolecule biosynthetic process	73	537	8.9e-08	4.6e-06
GO:0034637	P	cellular carbohydrate biosynthetic process	125	1115	9.9e-08	5.2e-06
GO:0006721	P	terpenoid metabolic process	68	487	1e-07	5.2e-06
GO:0000727	P	double-strand break repair via break-induced replication	12	18	1e-07	5.4e-06
GO:0043269	P	regulation of ion transport	77	582	1.1e-07	5.5e-06
GO:1903959	P	regulation of anion transmembrane transport	43	245	1.1e-07	5.6e-06
GO:0006568	P	tryptophan metabolic process	32	151	1.2e-07	6.1e-06
GO:0022898	P	regulation of transmembrane transporter activity	43	246	1.2e-07	6.1e-06
GO:0032412	P	regulation of ion transmembrane transporter activity	43	246	1.2e-07	6.1e-06
GO:1902170	P	cellular response to reactive nitrogen species	21	69	1.2e-07	6.3e-06
GO:2000026	P	regulation of multicellular organismal development	171	1668	1.2e-07	6.3e-06
GO:0006576	P	cellular biogenic amine metabolic process	54	350	1.3e-07	6.4e-06
GO:0009646	P	response to absence of light	27	112	1.3e-07	6.4e-06
GO:0006586	P	indolalkylamine metabolic process	32	152	1.4e-07	6.9e-06
GO:0051301	P	cell division	129	1170	1.4e-07	7.2e-06
GO:0010413	P	glucuronoxylan metabolic process	58	391	1.4e-07	7.2e-06
GO:0009404	P	toxin metabolic process	68	494	1.6e-07	8e-06
GO:0032409	P	regulation of transporter activity	43	249	1.6e-07	8e-06
GO:0006575	P	cellular modified amino acid metabolic process	55	363	1.6e-07	8.1e-06
GO:0045730	P	respiratory burst	63	443	1.6e-07	8.1e-06
GO:0030243	P	cellulose metabolic process	52	334	1.7e-07	8.2e-06
GO:0045493	P	xylan catabolic process	16	40	2e-07	9.6e-06
GO:0015711	P	organic anion transport	74	560	2e-07	9.7e-06
GO:0002679	P	respiratory burst involved in defense response	62	436	2e-07	1e-05
GO:0000226	P	microtubule cytoskeleton organization	106	917	2.5e-07	1.2e-05
GO:0090626	P	plant epidermis morphogenesis	83	661	2.5e-07	1.2e-05
GO:0055085	P	transmembrane transport	234	2480	2.9e-07	1.4e-05
GO:0010114	P	response to red light	42	246	2.9e-07	1.4e-05
GO:0010345	P	suberin biosynthetic process	30	142	3.1e-07	1.5e-05
GO:0009886	P	post-embryonic morphogenesis	141	1334	3.5e-07	1.7e-05
GO:1901576	P	organic substance biosynthetic process	1219	16327	3.5e-07	1.7e-05
GO:0051273	P	beta-glucan metabolic process	54	363	3.5e-07	1.7e-05
GO:0009817	P	defense response to fungus, incompatible interaction	34	177	3.7e-07	1.8e-05
GO:0000910	P	cytokinesis	77	603	3.8e-07	1.8e-05
GO:0009805	P	coumarin biosynthetic process	37	204	4e-07	1.9e-05
GO:0009804	P	coumarin metabolic process	37	204	4e-07	1.9e-05
GO:0009072	P	aromatic amino acid family metabolic process	45	278	4.2e-07	2e-05
GO:0034765	P	regulation of ion transmembrane transport	50	327	4.6e-07	2.2e-05
GO:1903047	P	mitotic cell cycle process	130	1211	4.8e-07	2.2e-05
GO:0033260	P	nuclear DNA replication	16	44	5.5e-07	2.6e-05
GO:0030001	P	metal ion transport	133	1251	5.6e-07	2.6e-05
GO:0016572	P	histone phosphorylation	25	107	6e-07	2.8e-05
GO:0010374	P	stomatal complex development	65	483	6e-07	2.8e-05
GO:0000271	P	polysaccharide biosynthetic process	122	1124	6.4e-07	3e-05
GO:0000038	P	very long-chain fatty acid metabolic process	33	174	7e-07	3.2e-05
GO:0046274	P	lignin catabolic process	16	45	7.1e-07	3.3e-05
GO:0046271	P	phenylpropanoid catabolic process	16	45	7.1e-07	3.3e-05
GO:0016114	P	terpenoid biosynthetic process	58	416	8.8e-07	4e-05
GO:0046942	P	carboxylic acid transport	70	542	8.7e-07	4e-05
GO:0010268	P	brassinosteroid homeostasis	22	87	9.1e-07	4.2e-05
GO:0016138	P	glycoside biosynthetic process	41	250	1e-06	4.6e-05
GO:0070482	P	response to oxygen levels	44	279	1.1e-06	4.8e-05
GO:0006066	P	alcohol metabolic process	107	962	1.1e-06	5.2e-05
GO:0030174	P	regulation of DNA-dependent DNA replication initiation	10	15	1.2e-06	5.5e-05
GO:1901565	P	organonitrogen compound catabolic process	133	1272	1.3e-06	5.7e-05
GO:0015849	P	organic acid transport	61	453	1.3e-06	5.8e-05
GO:0071456	P	cellular response to hypoxia	25	113	1.4e-06	6.4e-05
GO:0045488	P	pectin metabolic process	49	332	1.5e-06	6.5e-05
GO:0065004	P	protein-DNA complex assembly	37	217	1.5e-06	6.6e-05
GO:0010393	P	galacturonan metabolic process	49	333	1.6e-06	7e-05
GO:0000278	P	mitotic cell cycle	145	1424	1.6e-06	7.1e-05
GO:0001666	P	response to hypoxia	42	265	1.6e-06	7.2e-05
GO:0048831	P	regulation of shoot system development	85	720	1.8e-06	7.9e-05
GO:0048532	P	anatomical structure arrangement	74	598	1.8e-06	7.9e-05
GO:0044724	P	single-organism carbohydrate catabolic process	63	480	1.9e-06	8.3e-05
GO:0071453	P	cellular response to oxygen levels	25	116	2.1e-06	9.3e-05
GO:0036294	P	cellular response to decreased oxygen levels	25	116	2.1e-06	9.3e-05
GO:0009909	P	regulation of flower development	80	668	2.2e-06	9.5e-05
GO:0071732	P	cellular response to nitric oxide	16	50	2.2e-06	9.6e-05
GO:0010324	P	membrane invagination	71	569	2.2e-06	9.6e-05
GO:0002237	P	response to molecule of bacterial origin	44	288	2.2e-06	9.6e-05
GO:0043090	P	amino acid import	50	348	2.3e-06	9.8e-05
GO:0034762	P	regulation of transmembrane transport	50	349	2.4e-06	0.00011
GO:0006949	P	syncytium formation	18	64	2.5e-06	0.00011
GO:0036293	P	response to decreased oxygen levels	42	270	2.5e-06	0.00011
GO:0009838	P	abscission	32	177	2.5e-06	0.00011
GO:0036388	P	pre-replicative complex assembly	11	22	3e-06	0.00013
GO:0006267	P	pre-replicative complex assembly involved in nuclear cell cycle DNA replication	11	22	3e-06	0.00013
GO:0010087	P	phloem or xylem histogenesis	65	509	3e-06	0.00013
GO:1902299	P	pre-replicative complex assembly involved in cell cycle DNA replication	11	22	3e-06	0.00013
GO:0031407	P	oxylipin metabolic process	23	103	3.2e-06	0.00014
GO:0031408	P	oxylipin biosynthetic process	23	103	3.2e-06	0.00014
GO:0008361	P	regulation of cell size	48	333	3.3e-06	0.00014
GO:0006631	P	fatty acid metabolic process	97	871	3.4e-06	0.00014
GO:0071731	P	response to nitric oxide	16	52	3.4e-06	0.00014
GO:0071241	P	cellular response to inorganic substance	28	145	3.5e-06	0.00015
GO:0006275	P	regulation of DNA replication	27	137	3.7e-06	0.00016
GO:0016101	P	diterpenoid metabolic process	39	246	3.7e-06	0.00016
GO:0009407	P	toxin catabolic process	58	439	3.9e-06	0.00016
GO:0090487	P	secondary metabolite catabolic process	58	439	3.9e-06	0.00016
GO:0032352	P	positive regulation of hormone metabolic process	15	47	4.7e-06	0.00019
GO:0010014	P	meristem initiation	51	369	4.8e-06	0.0002
GO:0010016	P	shoot system morphogenesis	117	1116	4.8e-06	0.0002
GO:0009955	P	adaxial/abaxial pattern specification	44	299	5.2e-06	0.00021
GO:0071695	P	anatomical structure maturation	37	231	5.3e-06	0.00022
GO:0071103	P	DNA conformation change	48	340	5.5e-06	0.00022
GO:0006270	P	DNA replication initiation	22	99	5.6e-06	0.00023
GO:0010346	P	shoot axis formation	19	76	5.7e-06	0.00023
GO:0010223	P	secondary shoot formation	19	76	5.7e-06	0.00023
GO:0046688	P	response to copper ion	19	77	6.7e-06	0.00027
GO:0071824	P	protein-DNA complex subunit organization	37	234	6.9e-06	0.00028
GO:0016102	P	diterpenoid biosynthetic process	34	207	7.9e-06	0.00032
GO:0015850	P	organic hydroxy compound transport	24	118	8e-06	0.00032
GO:0009943	P	adaxial/abaxial axis specification	42	285	8.2e-06	0.00033
GO:0000041	P	transition metal ion transport	53	398	8.2e-06	0.00033
GO:0044282	P	small molecule catabolic process	117	1132	8.7e-06	0.00035
GO:0009696	P	salicylic acid metabolic process	76	653	9.6e-06	0.00038
GO:0007010	P	cytoskeleton organization	157	1629	9.9e-06	0.00039
GO:0009820	P	alkaloid metabolic process	30	173	1e-05	0.00041
GO:0090358	P	positive regulation of tryptophan metabolic process	13	38	1.1e-05	0.00043
GO:0009612	P	response to mechanical stimulus	26	139	1.3e-05	0.0005
GO:0009944	P	polarity specification of adaxial/abaxial axis	41	281	1.3e-05	0.0005
GO:0042180	P	cellular ketone metabolic process	152	1575	1.3e-05	0.00051
GO:0016042	P	lipid catabolic process	66	547	1.3e-05	0.00051
GO:0090357	P	regulation of tryptophan metabolic process	13	39	1.4e-05	0.00053
GO:0090355	P	positive regulation of auxin metabolic process	13	39	1.4e-05	0.00053
GO:0060416	P	response to growth hormone	12	33	1.4e-05	0.00056
GO:0065001	P	specification of axis polarity	41	283	1.5e-05	0.00058
GO:0033692	P	cellular polysaccharide biosynthetic process	107	1026	1.5e-05	0.00058
GO:0015793	P	glycerol transport	15	53	1.6e-05	0.00061
GO:0080022	P	primary root development	19	83	1.7e-05	0.00064
GO:0043449	P	cellular alkene metabolic process	41	285	1.7e-05	0.00066
GO:0009692	P	ethylene metabolic process	41	285	1.7e-05	0.00066
GO:1900673	P	olefin metabolic process	41	285	1.7e-05	0.00066
GO:1900674	P	olefin biosynthetic process	41	285	1.7e-05	0.00066
GO:0009693	P	ethylene biosynthetic process	41	285	1.7e-05	0.00066
GO:0043450	P	alkene biosynthetic process	41	285	1.7e-05	0.00066
GO:0009860	P	pollen tube growth	84	758	1.8e-05	0.00067
GO:0006268	P	DNA unwinding involved in DNA replication	11	28	1.8e-05	0.00069
GO:0006032	P	chitin catabolic process	14	47	1.9e-05	0.0007
GO:0016126	P	sterol biosynthetic process	40	276	1.9e-05	0.0007
GO:0052546	P	cell wall pectin metabolic process	38	256	1.9e-05	0.0007
GO:0052545	P	callose localization	40	277	2e-05	0.00075
GO:0002252	P	immune effector process	89	820	2e-05	0.00076
GO:0009933	P	meristem structural organization	67	567	2.1e-05	0.00077
GO:0032535	P	regulation of cellular component size	67	567	2.1e-05	0.00077
GO:0022611	P	dormancy process	50	381	2.1e-05	0.00077
GO:0090066	P	regulation of anatomical structure size	69	590	2.1e-05	0.00078
GO:1901072	P	glucosamine-containing compound catabolic process	14	48	2.3e-05	0.00084
GO:0052542	P	defense response by callose deposition	37	249	2.3e-05	0.00086
GO:0098581	P	detection of external biotic stimulus	22	110	2.3e-05	0.00087
GO:0048868	P	pollen tube development	94	883	2.4e-05	0.00088
GO:0034968	P	histone lysine methylation	45	331	2.4e-05	0.00089
GO:2000241	P	regulation of reproductive process	106	1028	2.5e-05	0.00091
GO:0048316	P	seed development	144	1497	2.5e-05	0.00092
GO:0098543	P	detection of other organism	20	94	2.5e-05	0.00092
GO:0033240	P	positive regulation of cellular amine metabolic process	13	42	2.6e-05	0.00096
GO:0009685	P	gibberellin metabolic process	32	202	2.7e-05	0.00098
GO:0030245	P	cellulose catabolic process	15	56	2.7e-05	0.00099
GO:0009697	P	salicylic acid biosynthetic process	65	552	3e-05	0.0011
GO:0006026	P	aminoglycan catabolic process	16	64	3e-05	0.0011
GO:0051239	P	regulation of multicellular organismal process	206	2299	3e-05	0.0011
GO:0033037	P	polysaccharide localization	40	283	3.1e-05	0.0011
GO:0051258	P	protein polymerization	69	598	3.1e-05	0.0011
GO:0009308	P	amine metabolic process	114	1132	3.1e-05	0.0011
GO:0009311	P	oligosaccharide metabolic process	58	475	3.1e-05	0.0011
GO:0051275	P	beta-glucan catabolic process	15	57	3.2e-05	0.0012
GO:0015791	P	polyol transport	15	57	3.2e-05	0.0012
GO:0009058	P	biosynthetic process	1386	19197	3.2e-05	0.0012
GO:0046348	P	amino sugar catabolic process	14	50	3.3e-05	0.0012
GO:0016054	P	organic acid catabolic process	67	577	3.4e-05	0.0012
GO:0048366	P	leaf development	111	1098	3.4e-05	0.0012
GO:0009726	P	detection of endogenous stimulus	16	65	3.6e-05	0.0013
GO:0009720	P	detection of hormone stimulus	16	65	3.6e-05	0.0013
GO:0018022	P	peptidyl-lysine methylation	45	337	3.6e-05	0.0013
GO:0010162	P	seed dormancy process	49	380	3.7e-05	0.0013
GO:0071370	P	cellular response to gibberellin stimulus	40	286	3.8e-05	0.0013
GO:0048657	P	anther wall tapetum cell differentiation	15	58	3.8e-05	0.0013
GO:0009704	P	de-etiolation	13	44	3.9e-05	0.0014
GO:0001578	P	microtubule bundle formation	16	66	4.2e-05	0.0015
GO:0071281	P	cellular response to iron ion	17	74	4.4e-05	0.0015
GO:0045926	P	negative regulation of growth	24	133	4.4e-05	0.0015
GO:0009682	P	induced systemic resistance	18	82	4.4e-05	0.0015
GO:0048656	P	anther wall tapetum formation	15	59	4.5e-05	0.0016
GO:0006271	P	DNA strand elongation involved in DNA replication	15	59	4.5e-05	0.0016
GO:0031109	P	microtubule polymerization or depolymerization	47	362	4.5e-05	0.0016
GO:0055088	P	lipid homeostasis	28	170	4.6e-05	0.0016
GO:0042631	P	cellular response to water deprivation	40	289	4.7e-05	0.0016
GO:0071462	P	cellular response to water stimulus	40	289	4.7e-05	0.0016
GO:0090329	P	regulation of DNA-dependent DNA replication	14	52	4.7e-05	0.0016
GO:0015804	P	neutral amino acid transport	29	180	4.8e-05	0.0016
GO:0044106	P	cellular amine metabolic process	84	783	4.9e-05	0.0017
GO:0006865	P	amino acid transport	49	386	5.3e-05	0.0018
GO:0090354	P	regulation of auxin metabolic process	13	46	5.8e-05	0.002
GO:0006633	P	fatty acid biosynthetic process	52	421	6e-05	0.002
GO:1901606	P	alpha-amino acid catabolic process	29	183	6.2e-05	0.0021
GO:0048654	P	anther morphogenesis	15	61	6.3e-05	0.0021
GO:0048655	P	anther wall tapetum morphogenesis	15	61	6.3e-05	0.0021
GO:0022616	P	DNA strand elongation	15	61	6.3e-05	0.0021
GO:0048580	P	regulation of post-embryonic development	103	1019	6.5e-05	0.0022
GO:0006334	P	nucleosome assembly	23	128	6.7e-05	0.0022
GO:0071214	P	cellular response to abiotic stimulus	74	674	7e-05	0.0023
GO:0015851	P	nucleobase transport	31	204	7.1e-05	0.0024
GO:0042493	P	response to drug	34	234	7.2e-05	0.0024
GO:0022607	P	cellular component assembly	260	3055	7.4e-05	0.0025
GO:0006995	P	cellular response to nitrogen starvation	28	176	7.8e-05	0.0026
GO:0046785	P	microtubule polymerization	44	340	8.3e-05	0.0028
GO:0043562	P	cellular response to nitrogen levels	31	206	8.3e-05	0.0028
GO:0044706	P	multi-multicellular organism process	107	1076	8.5e-05	0.0028
GO:0048455	P	stamen formation	15	63	8.6e-05	0.0028
GO:0010304	P	PSII associated light-harvesting complex II catabolic process	15	63	8.6e-05	0.0028
GO:0033013	P	tetrapyrrole metabolic process	53	439	8.7e-05	0.0029
GO:0007165	P	signal transduction	591	7659	9.1e-05	0.003
GO:0009856	P	pollination	105	1054	9.3e-05	0.003
GO:0009640	P	photomorphogenesis	55	463	9.5e-05	0.0031
GO:0006812	P	cation transport	171	1892	9.7e-05	0.0032
GO:0007020	P	microtubule nucleation	43	332	9.8e-05	0.0032
GO:0032350	P	regulation of hormone metabolic process	15	64	0.0001	0.0032
GO:0042214	P	terpene metabolic process	13	49	9.9e-05	0.0032
GO:0015691	P	cadmium ion transport	15	64	0.0001	0.0032
GO:0010039	P	response to iron ion	23	132	0.0001	0.0032
GO:0002831	P	regulation of response to biotic stimulus	28	179	0.0001	0.0032
GO:0080148	P	negative regulation of response to water deprivation	10	29	0.00011	0.0034
GO:0016125	P	sterol metabolic process	45	355	0.00011	0.0034
GO:0010431	P	seed maturation	53	443	0.00011	0.0034
GO:0006778	P	porphyrin-containing compound metabolic process	52	432	0.00011	0.0035
GO:0044786	P	cell cycle DNA replication	26	161	0.00011	0.0035
GO:0008356	P	asymmetric cell division	29	190	0.00011	0.0036
GO:0048833	P	specification of floral organ number	15	65	0.00012	0.0037
GO:0048832	P	specification of organ number	15	65	0.00012	0.0037
GO:0009740	P	gibberellic acid mediated signaling pathway	38	282	0.00012	0.0037
GO:0034219	P	carbohydrate transmembrane transport	24	143	0.00012	0.0038
GO:0006720	P	isoprenoid metabolic process	75	699	0.00012	0.0038
GO:0009644	P	response to high light intensity	49	401	0.00012	0.0038
GO:0023052	P	signaling	675	8882	0.00012	0.0039
GO:0010476	P	gibberellin mediated signaling pathway	38	283	0.00013	0.0039
GO:0010260	P	organ senescence	47	380	0.00013	0.004
GO:0044700	P	single organism signaling	605	7886	0.00013	0.004
GO:0045653	P	negative regulation of megakaryocyte differentiation	8	18	0.00013	0.0041
GO:0006749	P	glutathione metabolic process	17	82	0.00013	0.0041
GO:0046351	P	disaccharide biosynthetic process	17	82	0.00013	0.0041
GO:0006030	P	chitin metabolic process	15	66	0.00013	0.0042
GO:0045652	P	regulation of megakaryocyte differentiation	9	24	0.00014	0.0043
GO:0030219	P	megakaryocyte differentiation	9	24	0.00014	0.0043
GO:0010118	P	stomatal movement	55	471	0.00014	0.0044
GO:0048658	P	anther wall tapetum development	16	75	0.00015	0.0047
GO:0006323	P	DNA packaging	31	214	0.00015	0.0048
GO:0007030	P	Golgi organization	61	544	0.00017	0.0054
GO:0044364	P	disruption of cells of other organism	8	19	0.00017	0.0054
GO:0031640	P	killing of cells of other organism	8	19	0.00017	0.0054
GO:0048645	P	organ formation	53	453	0.00018	0.0054
GO:0042436	P	indole-containing compound catabolic process	18	93	0.00018	0.0055
GO:0009686	P	gibberellin biosynthetic process	29	196	0.00018	0.0055
GO:0016115	P	terpenoid catabolic process	9	25	0.00018	0.0055
GO:0001763	P	morphogenesis of a branching structure	22	129	0.00018	0.0056
GO:0010411	P	xyloglucan metabolic process	17	85	0.00019	0.0058
GO:0051187	P	cofactor catabolic process	40	311	0.00019	0.0058
GO:0051049	P	regulation of transport	91	905	0.0002	0.006
GO:0015837	P	amine transport	18	94	0.0002	0.006
GO:0030104	P	water homeostasis	14	61	0.0002	0.0061
GO:0034220	P	ion transmembrane transport	122	1292	0.0002	0.0061
GO:2001057	P	reactive nitrogen species metabolic process	18	95	0.00022	0.0067
GO:0006863	P	purine nucleobase transport	28	189	0.00023	0.0068
GO:0052544	P	defense response by callose deposition in cell wall	21	122	0.00023	0.0068
GO:0052482	P	defense response by cell wall thickening	21	122	0.00023	0.0068
GO:0008300	P	isoprenoid catabolic process	9	26	0.00023	0.0068
GO:0007018	P	microtubule-based movement	26	170	0.00024	0.0071
GO:0015994	P	chlorophyll metabolic process	44	359	0.00025	0.0073
GO:0032147	P	activation of protein kinase activity	35	262	0.00025	0.0073
GO:0051552	P	flavone metabolic process	19	105	0.00026	0.0076
GO:0051553	P	flavone biosynthetic process	19	105	0.00026	0.0076
GO:0010067	P	procambium histogenesis	16	79	0.00026	0.0076
GO:0015996	P	chlorophyll catabolic process	33	242	0.00026	0.0077
GO:0046149	P	pigment catabolic process	33	242	0.00026	0.0077
GO:0030417	P	nicotianamine metabolic process	6	10	0.00027	0.0081
GO:0030418	P	nicotianamine biosynthetic process	6	10	0.00027	0.0081
GO:0033559	P	unsaturated fatty acid metabolic process	25	162	0.00028	0.0081
GO:0044275	P	cellular carbohydrate catabolic process	33	243	0.00028	0.0082
GO:0071248	P	cellular response to metal ion	20	115	0.00028	0.0082
GO:0034620	P	cellular response to unfolded protein	63	581	0.00031	0.0092
GO:0071365	P	cellular response to auxin stimulus	43	353	0.00032	0.0094
GO:0007389	P	pattern specification process	106	1107	0.00033	0.0095
GO:0033015	P	tetrapyrrole catabolic process	33	246	0.00034	0.0099
GO:0006787	P	porphyrin-containing compound catabolic process	33	246	0.00034	0.0099
GO:0009855	P	determination of bilateral symmetry	35	268	0.00036	0.01
GO:0016045	P	detection of bacterium	16	82	0.00037	0.011
GO:0044111	P	development involved in symbiotic interaction	11	42	0.00037	0.011
GO:0050826	P	response to freezing	26	176	0.00039	0.011
GO:0010150	P	leaf senescence	36	280	0.00039	0.011
GO:1901071	P	glucosamine-containing compound metabolic process	15	74	0.00039	0.011
GO:0072351	P	tricarboxylic acid biosynthetic process	6	11	0.0004	0.012
GO:0008643	P	carbohydrate transport	35	270	0.00041	0.012
GO:0052386	P	cell wall thickening	24	157	0.00041	0.012
GO:0042335	P	cuticle development	28	197	0.00041	0.012
GO:0030968	P	endoplasmic reticulum unfolded protein response	62	576	0.00041	0.012
GO:0006826	P	iron ion transport	26	177	0.00042	0.012
GO:0009312	P	oligosaccharide biosynthetic process	26	177	0.00042	0.012
GO:0044703	P	multi-organism reproductive process	162	1837	0.00042	0.012
GO:0035967	P	cellular response to topologically incorrect protein	63	588	0.00042	0.012
GO:0010119	P	regulation of stomatal movement	38	303	0.00042	0.012
GO:0010252	P	auxin homeostasis	17	92	0.00043	0.012
GO:2000070	P	regulation of response to water deprivation	10	36	0.00046	0.013
GO:0016571	P	histone methylation	48	416	0.00046	0.013
GO:0009799	P	specification of symmetry	35	272	0.00046	0.013
GO:0016998	P	cell wall macromolecule catabolic process	14	67	0.00046	0.013
GO:0009074	P	aromatic amino acid family catabolic process	16	84	0.00047	0.013
GO:0000904	P	cell morphogenesis involved in differentiation	115	1234	0.00048	0.013
GO:0031497	P	chromatin assembly	25	169	0.00048	0.014
GO:0015893	P	drug transport	20	121	0.0005	0.014
GO:0009593	P	detection of chemical stimulus	20	121	0.0005	0.014
GO:0034728	P	nucleosome organization	23	150	0.00051	0.014
GO:0010065	P	primary meristem tissue development	16	85	0.00052	0.014
GO:0006636	P	unsaturated fatty acid biosynthetic process	22	141	0.00055	0.015
GO:0042402	P	cellular biogenic amine catabolic process	22	141	0.00055	0.015
GO:0046173	P	polyol biosynthetic process	19	113	0.00057	0.016
GO:0070838	P	divalent metal ion transport	48	421	0.00058	0.016
GO:0009251	P	glucan catabolic process	18	104	0.00058	0.016
GO:0048444	P	floral organ morphogenesis	52	468	0.00061	0.017
GO:0045638	P	negative regulation of myeloid cell differentiation	8	24	0.00062	0.017
GO:0006855	P	drug transmembrane transport	18	105	0.00064	0.018
GO:0010264	P	myo-inositol hexakisphosphate biosynthetic process	16	87	0.00065	0.018
GO:0033517	P	myo-inositol hexakisphosphate metabolic process	16	87	0.00065	0.018
GO:0006261	P	DNA-dependent DNA replication	44	378	0.00066	0.018
GO:0031540	P	regulation of anthocyanin biosynthetic process	14	70	0.00068	0.018
GO:0018205	P	peptidyl-lysine modification	72	709	0.00068	0.018
GO:0051052	P	regulation of DNA metabolic process	34	268	0.00069	0.019
GO:0010638	P	positive regulation of organelle organization	39	323	0.00069	0.019
GO:0009687	P	abscisic acid metabolic process	17	97	0.00072	0.02
GO:0032504	P	multicellular organism reproduction	106	1137	0.00077	0.021
GO:0051501	P	diterpene phytoalexin metabolic process	6	13	0.00079	0.021
GO:0072489	P	methylammonium transmembrane transport	5	8	0.0008	0.021
GO:0051502	P	diterpene phytoalexin biosynthetic process	5	8	0.0008	0.021
GO:0051504	P	diterpene phytoalexin precursor biosynthetic process pathway	5	8	0.0008	0.021
GO:0071840	P	cellular component organization or biogenesis	1010	13939	0.00081	0.022
GO:0009798	P	axis specification	43	371	0.00081	0.022
GO:0015696	P	ammonium transport	11	47	0.00083	0.022
GO:0052541	P	plant-type cell wall cellulose metabolic process	19	117	0.00083	0.022
GO:0045490	P	pectin catabolic process	12	55	0.00083	0.022
GO:0048235	P	pollen sperm cell differentiation	14	72	0.00086	0.023
GO:0008299	P	isoprenoid biosynthetic process	65	631	0.00087	0.023
GO:0072511	P	divalent inorganic cation transport	48	430	0.00088	0.023
GO:0006833	P	water transport	25	177	0.00088	0.023
GO:0052543	P	callose deposition in cell wall	22	147	0.00089	0.024
GO:0032958	P	inositol phosphate biosynthetic process	16	90	0.0009	0.024
GO:0009069	P	serine family amino acid metabolic process	32	251	0.0009	0.024
GO:0048609	P	multicellular organismal reproductive process	103	1106	0.00093	0.024
GO:0006809	P	nitric oxide biosynthetic process	8	26	0.00096	0.025
GO:0009727	P	detection of ethylene stimulus	8	26	0.00096	0.025
GO:0006986	P	response to unfolded protein	63	610	0.00097	0.025
GO:0046906	F	tetrapyrrole binding	163	637	1.1e-41	3.4e-38
GO:0020037	F	heme binding	149	575	1.1e-38	1.6e-35
GO:0016491	F	oxidoreductase activity	456	3874	3.1e-30	3.3e-27
GO:0004601	F	peroxidase activity	80	242	5.9e-27	4.6e-24
GO:0016684	F	oxidoreductase activity, acting on peroxide as acceptor	81	251	1.1e-26	6.6e-24
GO:0003824	F	catalytic activity	2259	30590	5.3e-26	2.8e-23
GO:0016209	F	antioxidant activity	83	305	3.1e-23	1.4e-20
GO:0016705	F	oxidoreductase activity, acting on paired donors, with incorporation or reduction of molecular oxygen	122	671	2.9e-20	1.1e-17
GO:0016798	F	hydrolase activity, acting on glycosyl bonds	150	1016	3.2e-17	1.1e-14
GO:0004553	F	hydrolase activity, hydrolyzing O-glycosyl compounds	122	810	8.9e-15	2.8e-12
GO:0016709	F	oxidoreductase activity, acting on paired donors, with incorporation or reduction of molecular oxygen, NAD(P)H as one donor, and incorporation of one atom of oxygen	72	376	1.8e-13	5.1e-11
GO:0004497	F	monooxygenase activity	83	477	2.6e-13	6.7e-11
GO:0005506	F	iron ion binding	84	501	1.1e-12	2.5e-10
GO:0051213	F	dioxygenase activity	57	275	3.8e-12	8.5e-10
GO:0016706	F	oxidoreductase activity, acting on paired donors, with incorporation or reduction of molecular oxygen, 2-oxoglutarate as one donor, and incorporation of one atom each of oxygen into both donors	36	157	3.5e-09	7.2e-07
GO:0016682	F	oxidoreductase activity, acting on diphenols and related substances as donors, oxygen as acceptor	18	53	2.5e-07	5e-05
GO:0052716	F	hydroquinone:oxygen oxidoreductase activity	15	36	3.1e-07	5.7e-05
GO:0005507	F	copper ion binding	42	249	3.9e-07	6.7e-05
GO:0016762	F	xyloglucan:xyloglucosyl transferase activity	14	32	4.8e-07	7.9e-05
GO:0008017	F	microtubule binding	39	233	1.2e-06	0.00018
GO:0022804	F	active transmembrane transporter activity	117	1084	1.4e-06	0.00021
GO:0008061	F	chitin binding	16	50	2.2e-06	0.00031
GO:0046982	F	protein heterodimerization activity	35	209	4e-06	0.00054
GO:1901618	F	organic hydroxy compound transmembrane transporter activity	19	75	4.8e-06	0.0006
GO:0016711	F	flavonoid 3'-monooxygenase activity	15	47	4.7e-06	0.0006
GO:0004568	F	chitinase activity	15	49	7.1e-06	0.00083
GO:0004364	F	glutathione transferase activity	18	70	7.1e-06	0.00083
GO:0009815	F	1-aminocyclopropane-1-carboxylate oxidase activity	10	20	8.4e-06	0.00088
GO:0008422	F	beta-glucosidase activity	21	94	8.4e-06	0.00088
GO:0016679	F	oxidoreductase activity, acting on diphenols and related substances as donors	18	71	8.4e-06	0.00088
GO:0015665	F	alcohol transmembrane transporter activity	17	64	8.9e-06	0.00089
GO:0005275	F	amine transmembrane transporter activity	26	137	1e-05	0.00098
GO:0015168	F	glycerol transmembrane transporter activity	15	52	1.3e-05	0.0012
GO:0015631	F	tubulin binding	41	282	1.4e-05	0.0013
GO:0003777	F	microtubule motor activity	24	126	2.1e-05	0.0018
GO:0015926	F	glucosidase activity	24	126	2.1e-05	0.0018
GO:0016641	F	oxidoreductase activity, acting on the CH-NH2 group of donors, oxygen as acceptor	13	41	2.1e-05	0.0018
GO:0019825	F	oxygen binding	14	49	2.7e-05	0.0022
GO:0015166	F	polyol transmembrane transporter activity	15	56	2.7e-05	0.0022
GO:0016702	F	oxidoreductase activity, acting on single donors with incorporation of molecular oxygen, incorporation of two atoms of oxygen	18	79	2.9e-05	0.0023
GO:0080039	F	xyloglucan endotransglucosylase activity	9	19	3.3e-05	0.0025
GO:0016638	F	oxidoreductase activity, acting on the CH-NH2 group of donors	15	62	7.3e-05	0.0053
GO:0015925	F	galactosidase activity	19	94	7.2e-05	0.0053
GO:0004805	F	trehalose-phosphatase activity	9	22	8.2e-05	0.0058
GO:0016168	F	chlorophyll binding	13	49	9.9e-05	0.0069
GO:0043167	F	ion binding	478	6076	0.00011	0.0072
GO:0016701	F	oxidoreductase activity, acting on single donors with incorporation of molecular oxygen	21	115	0.00011	0.0074
GO:0046983	F	protein dimerization activity	104	1048	0.00011	0.0074
GO:0008509	F	anion transmembrane transporter activity	36	261	0.00012	0.0074
GO:0022857	F	transmembrane transporter activity	215	2479	0.00012	0.0076
GO:0015291	F	secondary active transmembrane transporter activity	55	470	0.00014	0.0081
GO:0018685	F	alkane 1-monooxygenase activity	10	30	0.00013	0.0081
GO:0015171	F	amino acid transmembrane transporter activity	26	164	0.00014	0.0085
GO:0047205	F	quinate O-hydroxycinnamoyltransferase activity	16	75	0.00015	0.0089
GO:0016623	F	oxidoreductase activity, acting on the aldehyde or oxo group of donors, oxygen as acceptor	13	52	0.00016	0.0093
GO:0016713	F	oxidoreductase activity, acting on paired donors, with incorporation or reduction of molecular oxygen, reduced iron-sulfur protein as one donor, and incorporation of one atom of oxygen	10	31	0.00017	0.0093
GO:0004557	F	alpha-galactosidase activity	15	68	0.00018	0.0097
GO:1990939	F	ATP-dependent microtubule motor activity	6	9	0.00018	0.0098
GO:0043169	F	cation binding	452	5762	0.00021	0.011
GO:0046527	F	glucosyltransferase activity	43	349	0.00026	0.013
GO:0019203	F	carbohydrate phosphatase activity	11	40	0.00026	0.013
GO:0030410	F	nicotianamine synthase activity	6	10	0.00027	0.014
GO:0015144	F	carbohydrate transmembrane transporter activity	28	192	0.00028	0.014
GO:1901476	F	carbohydrate transporter activity	28	192	0.00028	0.014
GO:0022891	F	substrate-specific transmembrane transporter activity	187	2150	0.00029	0.014
GO:0050734	F	hydroxycinnamoyltransferase activity	17	90	0.00034	0.016
GO:0022892	F	substrate-specific transporter activity	208	2439	0.00036	0.017
GO:0046872	F	metal ion binding	442	5661	0.00037	0.017
GO:0046943	F	carboxylic acid transmembrane transporter activity	29	206	0.00038	0.017
GO:0045486	F	naringenin 3-dioxygenase activity	10	35	0.00038	0.017
GO:0097599	F	xylanase activity	8	22	0.00039	0.017
GO:0043142	F	single-stranded DNA-dependent ATPase activity	6	11	0.0004	0.017
GO:0050266	F	rosmarinate synthase activity	12	50	0.0004	0.017
GO:0050737	F	O-hydroxycinnamoyltransferase activity	16	83	0.00041	0.017
GO:0015179	F	L-amino acid transmembrane transporter activity	20	119	0.00042	0.017
GO:0005342	F	organic acid transmembrane transporter activity	29	208	0.00043	0.018
GO:0016717	F	oxidoreductase activity, acting on paired donors, with oxidation of a pair of donors resulting in the reduction of molecular oxygen to two molecules of water	9	29	0.00045	0.018
GO:0047172	F	shikimate O-hydroxycinnamoyltransferase activity	15	75	0.00044	0.018
GO:0015103	F	inorganic anion transmembrane transporter activity	25	169	0.00048	0.019
GO:0016720	F	delta12-fatty acid dehydrogenase activity	5	7	0.00052	0.02
GO:0050162	F	oxalate oxidase activity	11	44	0.00052	0.02
GO:2001227	F	quercitrin binding	6	12	0.00057	0.021
GO:0097243	F	flavonoid binding	6	12	0.00057	0.021
GO:2001147	F	camalexin binding	6	12	0.00057	0.021
GO:0047672	F	anthranilate N-benzoyltransferase activity	10	38	0.00065	0.024
GO:0046914	F	transition metal ion binding	278	3429	0.00073	0.027
GO:0009905	F	ent-copalyl diphosphate synthase activity	5	8	0.0008	0.028
GO:0033759	F	flavone synthase activity	5	8	0.0008	0.028
GO:0052678	F	levopimaradiene synthase activity	5	8	0.0008	0.028
GO:0015200	F	methylammonium transmembrane transporter activity	5	8	0.0008	0.028
GO:0008374	F	O-acyltransferase activity	33	260	0.00081	0.028
GO:0003774	F	motor activity	24	167	0.00089	0.03
GO:0005618	C	cell wall	410	2125	2.2e-74	5e-71
GO:0030312	C	external encapsulating structure	426	2409	1.1e-67	1.2e-64
GO:0005576	C	extracellular region	468	2963	1.5e-61	1.2e-58
GO:0009505	C	plant-type cell wall	257	1103	5.8e-59	3.3e-56
GO:0071944	C	cell periphery	1062	10721	1.8e-45	8.3e-43
GO:0048046	C	apoplast	207	1046	2.9e-38	1.1e-35
GO:0005623	C	cell	2434	33355	1.1e-33	3.1e-31
GO:0044464	C	cell part	2434	33355	1.1e-33	3.1e-31
GO:0009536	C	plastid	1009	11216	1.8e-26	4.5e-24
GO:0005737	C	cytoplasm	2195	29454	3.6e-26	8.1e-24
GO:0005773	C	vacuole	510	4772	4.8e-25	9.8e-23
GO:0009506	C	plasmodesma	268	2150	1.5e-20	2.7e-18
GO:0055044	C	symplast	268	2150	1.5e-20	2.7e-18
GO:0005911	C	cell-cell junction	278	2275	3.3e-20	5.2e-18
GO:0030054	C	cell junction	283	2362	1.7e-19	2.5e-17
GO:0005622	C	intracellular	2305	31989	1.1e-18	1.5e-16
GO:0044444	C	cytoplasmic part	1661	21511	2.4e-18	3.2e-16
GO:0009579	C	thylakoid	193	1430	4.2e-18	5.3e-16
GO:0044424	C	intracellular part	2290	31794	6.7e-18	7.6e-16
GO:0009507	C	chloroplast	790	8903	6.7e-18	7.6e-16
GO:0012505	C	endomembrane system	964	11356	2.2e-17	2.4e-15
GO:0044434	C	chloroplast part	336	3084	2.3e-17	2.4e-15
GO:0016020	C	membrane	1571	20299	8.4e-17	8.3e-15
GO:0009534	C	chloroplast thylakoid	168	1221	1.4e-16	1.3e-14
GO:0044435	C	plastid part	343	3223	2.3e-16	2e-14
GO:0031976	C	plastid thylakoid	168	1229	2.4e-16	2.1e-14
GO:0005886	C	plasma membrane	790	9068	4.8e-16	4e-14
GO:0043227	C	membrane-bounded organelle	2081	28520	3.3e-15	2.6e-13
GO:0005783	C	endoplasmic reticulum	474	5027	5.7e-14	4.4e-12
GO:0043231	C	intracellular membrane-bounded organelle	2063	28373	7.4e-14	5.6e-12
GO:0031225	C	anchored component of membrane	72	393	1.2e-12	8.4e-11
GO:0032993	C	protein-DNA complex	58	277	1.7e-12	1.2e-10
GO:0031984	C	organelle subcompartment	249	2320	2.2e-12	1.5e-10
GO:0098588	C	bounding membrane of organelle	370	3829	3.5e-12	2.3e-10
GO:0044425	C	membrane part	1075	13549	9.3e-12	6e-10
GO:0031090	C	organelle membrane	696	8214	1.3e-11	8.2e-10
GO:0031224	C	intrinsic component of membrane	979	12196	1.5e-11	9.3e-10
GO:0005794	C	Golgi apparatus	362	3840	1.1e-10	6.3e-09
GO:0043226	C	organelle	2115	29603	1.3e-10	7.3e-09
GO:0044437	C	vacuolar part	226	2165	2.5e-10	1.4e-08
GO:0005774	C	vacuolar membrane	223	2130	2.6e-10	1.4e-08
GO:0043229	C	intracellular organelle	2097	29451	1.5e-09	8.2e-08
GO:0031226	C	intrinsic component of plasma membrane	122	1002	2.2e-09	1.1e-07
GO:0046658	C	anchored component of plasma membrane	52	289	2.6e-09	1.3e-07
GO:0000325	C	plant-type vacuole	72	485	4.6e-09	2.3e-07
GO:0030867	C	rough endoplasmic reticulum membrane	25	83	9.5e-09	4.7e-07
GO:0042555	C	MCM complex	12	14	1.5e-08	7e-07
GO:0044815	C	DNA packaging complex	40	202	1.8e-08	8.3e-07
GO:0016021	C	integral component of membrane	930	11913	2.1e-08	9.7e-07
GO:0000786	C	nucleosome	37	183	3.7e-08	1.7e-06
GO:0009705	C	plant-type vacuole membrane	44	255	1.2e-07	5.3e-06
GO:0044459	C	plasma membrane part	166	1611	1.4e-07	6.2e-06
GO:0005791	C	rough endoplasmic reticulum	26	108	2.2e-07	9.4e-06
GO:0043596	C	nuclear replication fork	23	92	6.2e-07	2.6e-05
GO:0036387	C	pre-replicative complex	11	18	6.7e-07	2.7e-05
GO:0098805	C	whole membrane	248	2691	6.7e-07	2.7e-05
GO:0005656	C	nuclear pre-replicative complex	11	18	6.7e-07	2.7e-05
GO:0031390	C	Ctf18 RFC-like complex	10	15	1.2e-06	4.8e-05
GO:0031261	C	DNA replication preinitiation complex	12	25	1.5e-06	5.6e-05
GO:0031012	C	extracellular matrix	39	240	2.2e-06	8.3e-05
GO:0009277	C	fungal-type cell wall	27	135	2.9e-06	0.00011
GO:0031298	C	replication fork protection complex	11	25	7.8e-06	0.00028
GO:0044422	C	organelle part	1382	19127	2.9e-05	0.001
GO:0009522	C	photosystem I	17	74	4.4e-05	0.0015
GO:0005657	C	replication fork	23	130	8.2e-05	0.0028
GO:0009570	C	chloroplast stroma	132	1392	9.6e-05	0.0033
GO:0005788	C	endoplasmic reticulum lumen	28	180	0.00011	0.0037
GO:0009521	C	photosystem	28	182	0.00013	0.0043
GO:0043674	C	columella	7	14	0.0002	0.0063
GO:0043673	C	sexine	7	14	0.0002	0.0063
GO:0042600	C	chorion	10	32	0.00021	0.0066
GO:0044420	C	extracellular matrix component	17	88	0.00027	0.0084
GO:0009532	C	plastid stroma	132	1430	0.00027	0.0084
GO:0043668	C	exine	8	21	0.0003	0.0091
GO:0043667	C	pollen wall	8	21	0.0003	0.0091
GO:0043601	C	nuclear replisome	11	43	0.00044	0.013
GO:0005887	C	integral component of plasma membrane	71	702	0.00081	0.024
GO:0005581	C	collagen trimer	8	26	0.00096	0.028
GO:0070825	C	micropyle	8	26	0.00096	0.028

## Sheet: GO enrichment of sorghum
GO term	Ontology	Description	Number in input list	Number in BG/Ref	p-value	FDR
GO:0055114	P	oxidation-reduction process	234	1317	1.3e-29	2e-26
GO:0044710	P	single-organism metabolic process	310	2199	5.6e-24	4.1e-21
GO:0044699	P	single-organism process	375	3257	2.2e-15	1.1e-12
GO:0008152	P	metabolic process	710	7395	3.3e-14	1.2e-11
GO:0006979	P	response to oxidative stress	50	174	4.1e-13	1.2e-10
GO:0006950	P	response to stress	83	483	3.6e-10	8.9e-08
GO:0005975	P	carbohydrate metabolic process	91	607	2.1e-08	4.4e-06
GO:0015979	P	photosynthesis	25	91	6.1e-07	0.00011
GO:0009765	P	photosynthesis, light harvesting	11	18	2.7e-06	0.00045
GO:0019684	P	photosynthesis, light reaction	13	32	1.1e-05	0.0016
GO:0050896	P	response to stimulus	104	872	3.2e-05	0.0044
GO:0006091	P	generation of precursor metabolites and energy	22	98	4.3e-05	0.0053
GO:0044264	P	cellular polysaccharide metabolic process	17	74	0.00024	0.028
GO:0016491	F	oxidoreductase activity	248	1470	1.8e-28	1.6e-25
GO:0003824	F	catalytic activity	725	6982	2.1e-24	9.5e-22
GO:0020037	F	heme binding	122	520	9.3e-24	2.8e-21
GO:0046906	F	tetrapyrrole binding	122	529	3.3e-23	7.4e-21
GO:0004601	F	peroxidase activity	51	177	2.2e-13	4e-11
GO:0016684	F	oxidoreductase activity, acting on peroxide as acceptor	51	179	3.2e-13	4.8e-11
GO:0016209	F	antioxidant activity	51	188	1.5e-12	2e-10
GO:0016705	F	oxidoreductase activity, acting on paired donors, with incorporation or reduction of molecular oxygen	75	398	6.9e-11	7.8e-09
GO:0004553	F	hydrolase activity, hydrolyzing O-glycosyl compounds	67	363	1.5e-09	1.6e-07
GO:0016798	F	hydrolase activity, acting on glycosyl bonds	70	396	3.2e-09	3e-07
GO:0005506	F	iron ion binding	70	399	4.3e-09	3.5e-07
GO:0005507	F	copper ion binding	19	57	1.3e-06	9.7e-05
GO:0048037	F	cofactor binding	50	352	0.00011	0.0078
GO:0015103	F	inorganic anion transmembrane transporter activity	11	31	0.00014	0.0091
GO:0016787	F	hydrolase activity	202	2042	0.00036	0.022
GO:0005215	F	transporter activity	88	770	0.00047	0.027
GO:0008061	F	chitin binding	6	11	0.00086	0.046
GO:0009522	C	photosystem I	7	10	0.0001	0.021
GO:0009538	C	photosystem I reaction center	5	5	0.00036	0.037
