# Supplementary material for: Cross-Species Root Transcriptional Network Analysis Highlights Conserved Modules in Response to Nitrate between Maize and Sorghum
Source: Int J Mol Sci. 2020 Feb 20;21(4):1445. doi: 10.3390/ijms21041445 (PMC7073038; doi:10.3390/ijms21041445)
Supplement: Supplementary file 1 [file ijms-21-01445-s001.zip › ijms-713606-supplementary-final/supplemental files/Supplemental Data S4.xlsx]

## Sheet: geneInfo-zm-6-50-80
	Gene ID (maize)	moduleColor	dynamicColor	Best-hit-arabi-name	arabi-symbol	arabi-defline
1	AC148152.3_FG005	tan	yellow	AT1G06620.1	0	2-oxoglutarate (2OG) and Fe(II)-dependent oxygenase superfamily protein
2	AC148167.6_FG001	cyan	violet	AT1G54460.1	0	TPX2 (targeting protein for Xklp2) protein family
3	AC149475.2_FG002	blue	brown	AT4G14420.1	0	HR-like lesion-inducing protein-related
4	AC149475.2_FG003	blue	greenyellow	AT1G53850.2	ATPAE1,PAE1	20S proteasome alpha subunit E1
5	AC149475.2_FG005	lightsteelblue1	paleturquoise	AT5G04240.1	ELF6	Zinc finger (C2H2 type) family protein / transcription factor jumonji (jmj) family protein
6	AC149475.2_FG007	tan	tan	AT2G39020.1	0	Acyl-CoA N-acyltransferases (NAT) superfamily protein
7	AC149810.2_FG008	blue	brown	AT2G17220.1	0	Protein kinase superfamily protein
8	AC149818.2_FG001	plum1	darkmagenta	AT5G03530.1	ATRAB,ATRAB ALPHA,ATRAB18B,ATRABC2A,RABC2A	RAB GTPase homolog C2A
9	AC149818.2_FG004	blue	blue	AT2G27970.1	CKS2	CDK-subunit 2
10	AC149818.2_FG005	blue	brown	AT2G46000.1	0	0
11	AC149818.2_FG006	blue	brown	AT1G63800.1	UBC5	ubiquitin-conjugating enzyme 5
12	AC149818.2_FG007	blue	brown	0	0	0
13	AC149818.2_FG008	lightcyan	lightcyan	AT3G48430.1	REF6	relative of early flowering 6
14	AC149828.2_FG002	blue	blue	AT5G35590.1	PAA1	proteasome alpha subunit A1
15	AC149829.2_FG002	blue	brown	0	0	0
16	AC149829.2_FG003	tan	yellow	AT1G80680.1	MOS3,NUP96,PRE,SAR3	SUPPRESSOR OF AUXIN RESISTANCE 3
17	AC149829.2_FG006	blue	blue	AT1G14330.1	0	Galactose oxidase/kelch repeat superfamily protein
18	AC150739.3_FG001	tan	yellow	AT2G33620.3	0	AT hook motif DNA-binding family protein
19	AC152495.1_FG002	plum1	plum1	AT3G14460.1	0	LRR and NB-ARC domains-containing disease resistance protein
20	AC152495.1_FG012	tan	yellow	AT1G07670.1	ATECA4,ECA4	endomembrane-type CA-ATPase 4
21	AC155376.2_FG003	magenta	magenta	#N/A	#N/A	#N/A
22	AC155376.2_FG004	magenta	magenta	AT3G25500.1	AFH1,AHF1,ATFH1,FH1	formin homology 1
23	AC155376.2_FG005	darkgreen	darkgrey	AT5G36890.1	BGLU42	beta glucosidase 42
24	AC155377.1_FG001	blue	brown	AT5G20490.1	ATXIK,XI-17,XIK	Myosin family protein with Dil domain
25	AC155377.1_FG002	salmon	salmon	AT1G05840.1	0	Eukaryotic aspartyl protease family protein
26	AC155390.2_FG002	green	green	AT3G49142.1	0	Tetratricopeptide repeat (TPR)-like superfamily protein
27	AC155434.2_FG004	tan	yellow	AT1G55540.2	emb1011	Nuclear pore complex protein
28	AC155434.2_FG005	plum1	darkred	AT5G18240.1	ATMYR1,MYR1	myb-related protein 1
29	AC155434.2_FG006	plum1	plum1	AT3G47500.1	CDF3	cycling DOF factor 3
30	AC155496.2_FG009	pink	pink	AT5G46210.1	ATCUL4,CUL4	cullin4
31	AC155610.2_FG007	floralwhite	floralwhite	AT5G41040.1	0	HXXXD-type acyl-transferase family protein
32	AC155610.2_FG009	darkslateblue	darkslateblue	AT1G76860.1	0	Small nuclear ribonucleoprotein family protein
33	AC155622.2_FG001	magenta	magenta	AT1G62020.1	0	Coatomer, alpha subunit
34	AC155622.2_FG004	green	purple	AT2G21390.1	0	Coatomer, alpha subunit
35	AC155624.2_FG006	plum1	darkred	AT3G51370.1	0	Protein phosphatase 2C family protein
36	AC155624.2_FG011	pink	turquoise	AT2G20920.1	0	Protein of unknown function (DUF3353)
37	AC159612.1_FG007	blue	brown	AT2G19440.1	0	O-Glycosyl hydrolases family 17 protein
38	AC166636.1_FG008	lightgreen	lightgreen	AT2G44610.1	ATRAB6A,ATRABH1B,RAB6,RAB6A	Ras-related small GTP-binding family protein
39	AC177837.3_FG007	blue	blue	0	0	0
40	AC177845.2_FG001	midnightblue	yellowgreen	0	0	0
41	AC177850.2_FG005	blue	blue	AT5G62440.1	0	Protein of unknown function (DUF3223)
42	AC177897.2_FG002	darkturquoise	darkturquoise	AT2G38920.1	0	SPX (SYG1/Pho81/XPR1) domain-containing protein / zinc finger (C3HC4-type RING finger) protein-related
43	AC177897.2_FG022	grey60	grey60	AT5G66920.1	sks17	SKU5 similar 17
44	AC177897.2_FG025	lightgreen	orange	0	0	0
45	AC177908.3_FG002	magenta	magenta	AT1G18580.1	GAUT11	galacturonosyltransferase 11
46	AC177936.6_FG008	blue	blue	AT5G46210.1	ATCUL4,CUL4	cullin4
47	AC177946.2_FG004	midnightblue	midnightblue	0	0	0
48	AC182482.3_FG003	magenta	magenta	AT1G16310.1	0	Cation efflux family protein
49	AC182617.3_FG001	pink	turquoise	AT3G53580.1	0	diaminopimelate epimerase family protein
50	AC182838.3_FG006	blue	blue	0	0	0
51	AC183315.4_FG006	midnightblue	yellowgreen	AT3G03440.1	0	ARM repeat superfamily protein
52	AC183319.3_FG001	tan	yellow	0	0	0
53	AC183822.3_FG003	midnightblue	yellowgreen	0	0	0
54	AC183924.4_FG005	pink	turquoise	#N/A	#N/A	#N/A
55	AC183932.3_FG004	blue	blue	0	0	0
56	AC183950.2_FG005	tan	yellow	AT2G36240.1	0	pentatricopeptide (PPR) repeat-containing protein
57	AC183950.2_FG006	blue	blue	#N/A	#N/A	#N/A
58	AC184130.4_FG012	lightgreen	orange	AT4G18470.1	SNI1	negative regulator of systemic acquired resistance (SNI1)
59	AC184169.3_FG001	pink	turquoise	0	0	0
60	AC184703.5_FG001	blue	blue	0	0	0
61	AC184787.2_FG002	pink	pink	0	0	0
62	AC184831.3_FG003	lightgreen	lightgreen	AT1G01390.1	0	UDP-Glycosyltransferase superfamily protein
63	AC185108.3_FG008	orangered4	orangered4	AT2G01680.1	0	Ankyrin repeat family protein
64	AC185108.3_FG010	grey60	red	0	0	0
65	AC185226.4_FG001	pink	pink	AT3G52140.1	0	tetratricopeptide repeat (TPR)-containing protein
66	AC185226.4_FG007	blue	blue	0	0	0
67	AC185254.4_FG002	darkslateblue	darkslateblue	AT3G47740.1	ATATH2,ATH2	ABC2 homolog 2
68	AC185300.4_FG002	pink	turquoise	AT3G58800.1	0	0
69	AC185415.3_FG005	pink	turquoise	AT1G50300.1	TAF15	TBP-associated factor 15
70	AC185474.3_FG009	blue	blue	0	0	0
71	AC185489.3_FG002	grey60	red	0	0	0
72	AC186164.3_FG001	pink	turquoise	0	0	0
73	AC186166.3_FG008	green	royalblue	AT5G03380.1	0	Heavy metal transport/detoxification superfamily protein
74	AC186231.4_FG002	darkorange	darkorange	0	0	0
75	AC186510.3_FG004	grey60	black	#N/A	#N/A	#N/A
76	AC186512.3_FG001	blue	brown	#N/A	#N/A	#N/A
77	AC186512.3_FG007	darkturquoise	darkturquoise	0	0	0
78	AC186529.4_FG009	blue	blue	0	0	0
79	AC186577.3_FG006	lightgreen	lightgreen	AT5G64620.1	ATC/VIF2,C/VIF2	cell wall / vacuolar inhibitor of fructosidase 2
80	AC186579.3_FG006	cyan	cyan	0	0	0
81	AC186604.4_FG003	cyan	cyan	AT2G13440.1	0	glucose-inhibited division family A protein
82	AC186606.4_FG003	tan	yellow	AT1G13600.1	AtbZIP58,bZIP58	basic leucine-zipper 58
83	AC186805.5_FG005	pink	turquoise	0	0	0
84	AC187087.4_FG003	blue	blue	0	0	0
85	AC187098.4_FG011	lightgreen	lightgreen	AT5G40340.1	0	Tudor/PWWP/MBT superfamily protein
86	AC187157.4_FG002	pink	turquoise	AT3G16310.1	0	mitotic phosphoprotein N\' end (MPPN) family protein
87	AC187157.4_FG005	tan	yellow	AT1G52150.1	ATHB-15,ATHB15,CNA,ICU4	Homeobox-leucine zipper family protein / lipid-binding START domain-containing protein
88	AC187212.3_FG004	cyan	cyan	AT4G02480.1	0	AAA-type ATPase family protein
89	AC187218.4_FG001	darkgreen	darkgreen	0	0	0
90	AC187243.3_FG005	tan	yellow	0	0	0
91	AC187262.4_FG007	blue	blue	0	0	0
92	AC187263.4_FG001	pink	pink	0	0	0
93	AC187406.4_FG001	lightgreen	lightgreen	0	0	0
94	AC187551.3_FG002	tan	yellow	AT3G62470.1	0	Pentatricopeptide repeat (PPR) superfamily protein
95	AC187802.3_FG010	darkslateblue	darkslateblue	0	0	0
96	AC187843.3_FG006	blue	brown	0	0	0
97	AC187891.3_FG006	grey60	red	AT3G52525.1	ATOFP6,OFP6	ovate family protein 6
98	AC188003.3_FG011	pink	turquoise	0	0	0
99	AC188023.3_FG005	green	green	AT5G52960.1	0	0
100	AC188033.3_FG007	darkturquoise	skyblue3	0	0	0
101	AC188134.2_FG012	pink	turquoise	#N/A	#N/A	#N/A
102	AC188752.3_FG006	grey60	red	AT1G48090.1	0	calcium-dependent lipid-binding family protein
103	AC188752.3_FG011	grey60	black	AT1G48090.1	0	calcium-dependent lipid-binding family protein
104	AC188827.4_FG001	blue	brown	0	0	0
105	AC188827.4_FG012	blue	blue	AT3G50760.1	GATL2	galacturonosyltransferase-like 2
106	AC188831.3_FG005	cyan	violet	0	0	0
107	AC188831.3_FG008	blue	brown	0	0	0
108	AC188838.3_FG005	pink	turquoise	AT2G16570.1	ASE1,ATASE,ATASE1	GLN phosphoribosyl pyrophosphate amidotransferase 1
109	AC189744.3_FG005	blue	brown	0	0	0
110	AC189750.4_FG004	sienna3	white	AT4G21990.1	APR3,ATAPR3,PRH-26,PRH26	APS reductase 3
111	AC189752.3_FG004	blue	brown	0	0	0
112	AC189879.3_FG003	grey60	grey60	AT5G43810.2	AGO10,PNH,ZLL	Stabilizer of iron transporter SufD / Polynucleotidyl transferase
113	AC190480.1_FG007	lightcyan	lightcyan	AT2G39210.1	0	Major facilitator superfamily protein
114	AC190544.2_FG004	blue	blue	0	0	0
115	AC190605.2_FG003	salmon	salmon	0	0	0
116	AC190609.3_FG002	pink	turquoise	AT2G43460.1	0	Ribosomal L38e protein family
117	AC190609.3_FG003	pink	turquoise	AT2G01250.1	0	Ribosomal protein L30/L7 family protein
118	AC190609.3_FG004	pink	pink	AT1G05840.1	0	Eukaryotic aspartyl protease family protein
119	AC190623.3_FG001	lightcyan	lightcyan	AT2G30570.1	PSBW	photosystem II reaction center W
120	AC190628.4_FG007	grey60	black	AT1G50140.1	0	P-loop containing nucleoside triphosphate hydrolases superfamily protein
121	AC190636.3_FG005	darkolivegreen	darkolivegreen	AT4G25300.1	0	2-oxoglutarate (2OG) and Fe(II)-dependent oxygenase superfamily protein
122	AC190684.3_FG001	blue	blue	0	0	0
123	AC190704.3_FG001	lightcyan	lightcyan	0	0	0
124	AC190743.3_FG012	blue	blue	AT3G01150.1	ATPTB1,PTB,PTB1	polypyrimidine tract-binding protein 1
125	AC190750.2_FG014	darkorange	darkorange	AT3G28410.1	0	F-box/RNI-like superfamily protein
126	AC190765.3_FG003	blue	blue	AT4G39840.1	0	0
127	AC190772.4_FG007	cyan	violet	#N/A	#N/A	#N/A
128	AC190788.2_FG005	midnightblue	yellowgreen	AT4G17380.1	ATMSH4,MSH4	MUTS-like protein 4
129	AC190792.2_FG006	green	green	AT2G20740.1	0	Tetraspanin family protein
130	AC190813.3_FG011	blue	blue	0	0	0
131	AC190885.4_FG006	magenta	magenta	AT2G38640.1	0	Protein of unknown function (DUF567)
132	AC190909.3_FG003	blue	blue	AT5G13000.1	ATGSL12,gsl12	glucan synthase-like 12
133	AC190909.3_FG004	grey60	red	AT5G13000.1	ATGSL12,gsl12	glucan synthase-like 12
134	AC190922.3_FG007	salmon	salmon	0	0	0
135	AC190933.3_FG004	darkorange2	darkorange2	AT2G47710.1	0	Adenine nucleotide alpha hydrolases-like superfamily protein
136	AC190999.2_FG004	grey60	red	AT2G45700.1	0	sterile alpha motif (SAM) domain-containing protein
137	AC191048.2_FG006	lightcyan1	lightcyan1	AT1G08770.1	PRA1.E	prenylated RAB acceptor 1.E
138	AC191069.3_FG004	blue	blue	AT5G26800.1	0	0
139	AC191113.2_FG002	pink	turquoise	AT5G64550.1	0	loricrin-related
140	AC191283.3_FG004	tan	yellow	AT1G06840.1	0	Leucine-rich repeat protein kinase family protein
141	AC191361.4_FG004	magenta	magenta	0	0	0
142	AC191387.3_FG007	blue	blue	0	0	0
143	AC191421.3_FG001	darkolivegreen	darkolivegreen	0	0	0
144	AC191771.3_FG008	pink	turquoise	AT3G51100.1	0	0
145	AC192096.3_FG001	blue	blue	0	0	0
146	AC192244.3_FG007	grey60	red	AT2G18250.1	ATCOAD,COAD	4-phosphopantetheine adenylyltransferase
147	AC192263.2_FG003	cyan	violet	#N/A	#N/A	#N/A
148	AC192263.2_FG006	salmon	salmon	0	0	0
149	AC192264.4_FG002	blue	blue	0	0	0
150	AC192362.3_FG002	blue	blue	0	0	0
151	AC192362.3_FG003	plum1	darkmagenta	AT5G02960.1	0	Ribosomal protein S12/S23 family protein
152	AC192451.3_FG001	blue	brown	AT4G11220.1	BTI2,RTNLB2	VIRB2-interacting protein 2
153	AC192452.3_FG005	pink	turquoise	0	0	0
154	AC193327.3_FG005	pink	turquoise	0	0	0
155	AC193379.3_FG001	pink	turquoise	AT1G79620.1	0	Leucine-rich repeat protein kinase family protein
156	AC193500.3_FG003	blue	blue	AT1G62600.1	0	Flavin-binding monooxygenase family protein
157	AC193509.2_FG008	salmon	salmon	0	0	0
158	AC193591.3_FG001	blue	brown	0	0	0
159	AC193598.3_FG002	magenta	magenta	AT3G14460.1	0	LRR and NB-ARC domains-containing disease resistance protein
160	AC193630.3_FG003	grey60	red	AT5G15130.1	ATWRKY72,WRKY72	WRKY DNA-binding protein 72
161	AC193630.3_FG004	lightsteelblue1	lightsteelblue1	0	0	0
162	AC193632.2_FG002	pink	pink	AT5G38280.1	PR5K	PR5-like receptor kinase
163	AC193667.3_FG001	blue	blue	0	0	0
164	AC193754.3_FG008	green	green	AT3G18524.1	ATMSH2,MSH2	MUTS homolog 2
165	AC193786.3_FG005	cyan	cyan	AT3G56970.1	BHLH038,ORG2	basic helix-loop-helix (bHLH) DNA-binding superfamily protein
166	AC194022.3_FG012	tan	tan	#N/A	#N/A	#N/A
167	AC194022.3_FG013	pink	turquoise	0	0	0
168	AC194056.3_FG008	plum2	plum2	AT1G78410.1	0	VQ motif-containing protein
169	AC194067.3_FG006	blue	blue	0	0	0
170	AC194135.3_FG008	grey60	black	#N/A	#N/A	#N/A
171	AC194172.3_FG002	blue	blue	0	0	0
172	AC194176.3_FG002	cyan	cyan	0	0	0
173	AC194264.3_FG006	tan	yellow	AT3G10550.1	0	Myotubularin-like phosphatases II superfamily
174	AC194341.4_FG002	blue	blue	AT4G26210.2	0	Mitochondrial ATP synthase subunit G protein
175	AC194341.4_FG004	grey60	grey60	AT3G03360.1	0	F-box/RNI-like superfamily protein
176	AC194391.3_FG003	green	green	0	0	0
177	AC194402.2_FG004	grey60	black	0	0	0
178	AC194425.3_FG005	saddlebrown	saddlebrown	AT5G43150.1	0	0
179	AC194630.3_FG002	pink	pink	0	0	0
180	AC194852.3_FG007	salmon	salmon	AT1G14420.1	AT59	Pectate lyase family protein
181	AC194878.3_FG001	blue	blue	0	0	0
182	AC194878.3_FG002	blue	blue	0	0	0
183	AC194914.3_FG002	tan	yellow	AT4G17870.1	PYR1,RCAR11	Polyketide cyclase/dehydrase and lipid transport superfamily protein
184	AC194965.4_FG001	tan	yellow	AT1G66340.1	AtETR1,EIN1,ETR,ETR1	Signal transduction histidine kinase, hybrid-type, ethylene sensor
185	AC194965.4_FG004	salmon	salmon	AT5G26930.1	GATA23	GATA transcription factor 23
186	AC194970.5_FG001	pink	turquoise	AT4G36810.1	GGPS1	geranylgeranyl pyrophosphate synthase 1
187	AC194970.5_FG002	magenta	steelblue	AT1G75080.2	BZR1	Brassinosteroid signalling positive regulator (BZR1) family protein
188	AC194970.5_FG004	blue	blue	AT1G45150.1	0	0
189	AC194970.5_FG005	green	purple	AT1G21070.1	0	Nucleotide-sugar transporter family protein
190	AC194970.5_FG009	pink	pink	AT5G67630.1	0	P-loop containing nucleoside triphosphate hydrolases superfamily protein
191	AC194974.3_FG004	green	royalblue	#N/A	#N/A	#N/A
192	AC194974.3_FG005	blue	brown	AT5G10530.1	0	Concanavalin A-like lectin protein kinase family protein
193	AC195059.3_FG003	darkgreen	darkgreen	AT4G11860.1	0	Protein of unknown function (DUF544)
194	AC195154.3_FG004	darkorange	darkorange	AT1G54560.1	ATXIE,XIE	Myosin family protein with Dil domain
195	AC195161.2_FG006	blue	blue	0	0	0
196	AC195172.3_FG001	darkorange	darkorange	AT1G50940.1	ETFALPHA	electron transfer flavoprotein alpha
197	AC195331.3_FG008	blue	blue	0	0	0
198	AC195332.3_FG001	tan	yellow	0	0	0
199	AC195340.3_FG001	grey60	black	AT4G14960.2	TUA6	Tubulin/FtsZ family protein
200	AC195340.3_FG002	blue	greenyellow	AT1G79010.1	0	Alpha-helical ferredoxin
201	AC195340.3_FG004	saddlebrown	saddlebrown	AT5G42710.1	0	0
202	AC195347.4_FG004	grey60	black	AT5G40470.1	0	RNI-like superfamily protein
203	AC195391.3_FG009	pink	turquoise	0	0	0
204	AC195550.3_FG003	blue	blue	AT2G47700.1	RFI2	RING/U-box superfamily protein
205	AC195587.4_FG004	tan	yellow	AT5G25770.3	0	alpha/beta-Hydrolases superfamily protein
206	AC195590.1_FG007	blue	blue	0	0	0
207	AC195785.3_FG004	grey60	black	AT5G35370.1	0	S-locus lectin protein kinase family protein
208	AC195874.2_FG002	blue	blue	AT1G47830.1	0	SNARE-like superfamily protein
209	AC195892.2_FG002	midnightblue	midnightblue	0	0	0
210	AC195958.3_FG003	lightgreen	lightgreen	#N/A	#N/A	#N/A
211	AC196054.2_FG004	darkolivegreen	darkolivegreen	0	0	0
212	AC196059.3_FG003	tan	yellow	AT5G21920.2	ATYLMG2,YLMG2	YGGT family protein
213	AC196066.3_FG003	pink	pink	AT1G55930.1	0	CBS domain-containing protein / transporter associated domain-containing protein
214	AC196073.2_FG001	blue	blue	0	0	0
215	AC196090.3_FG006	bisque4	bisque4	AT1G04110.1	SDD1	Subtilase family protein
216	AC196154.3_FG012	blue	blue	0	0	0
217	AC196156.3_FG003	blue	blue	AT1G67350.2	0	0
218	AC196193.3_FG003	blue	brown	AT5G08020.1	ATRPA70B,RPA70B	RPA70-kDa subunit B
219	AC196202.3_FG007	lightsteelblue1	paleturquoise	0	0	0
220	AC196265.3_FG004	blue	blue	#N/A	#N/A	#N/A
221	AC196278.2_FG003	blue	blue	AT5G63960.2	EMB2780	DNA binding;nucleotide binding;nucleic acid binding;DNA-directed DNA polymerases;DNA-directed DNA polymerases
222	AC196426.3_FG007	salmon	salmon	AT3G13870.2	RHD3	Root hair defective 3 GTP-binding protein (RHD3)
223	AC196465.3_FG002	tan	yellow	AT5G46090.1	0	Protein of unknown function (DUF679)
224	AC196465.3_FG006	darkgreen	darkgreen	AT5G44180.2	0	Homeodomain-like transcriptional regulator
225	AC196470.3_FG007	pink	turquoise	0	0	0
226	AC196475.3_FG004	saddlebrown	saddlebrown	AT5G54160.1	ATOMT1,OMT1	O-methyltransferase 1
227	AC196475.3_FG005	lightgreen	orange	AT1G33060.2	ANAC014,NAC014	NAC 014
228	AC196489.3_FG002	pink	turquoise	AT2G37190.1	0	Ribosomal protein L11 family protein
229	AC196576.3_FG002	blue	brown	0	0	0
230	AC196708.3_FG006	blue	brown	AT2G24400.1	0	SAUR-like auxin-responsive protein family
231	AC196719.3_FG002	blue	blue	0	0	0
232	AC196726.2_FG001	salmon	salmon	0	0	0
233	AC196799.3_FG008	pink	turquoise	AT5G02290.2	NAK	Protein kinase superfamily protein
234	AC196961.2_FG003	blue	blue	AT3G53730.1	0	Histone superfamily protein
235	AC196968.2_FG001	tan	yellow	0	0	0
236	AC196971.3_FG001	pink	pink	0	0	0
237	AC196974.3_FG008	lightsteelblue1	lightsteelblue1	AT2G35460.1	0	Late embryogenesis abundant (LEA) hydroxyproline-rich glycoprotein family
238	AC196979.3_FG005	blue	blue	AT3G44990.1	ATXTR8,XTH31,XTR8	xyloglucan endo-transglycosylase-related 8
239	AC197013.3_FG003	blue	blue	AT3G57470.1	0	Insulinase (Peptidase family M16) family protein
240	AC197029.3_FG003	grey60	black	AT1G09000.1	ANP1,MAPKKK1,NP1	NPK1-related protein kinase 1
241	AC197056.3_FG005	blue	blue	AT3G11450.1	0	DnaJ domain ;Myb-like DNA-binding domain
242	AC197060.3_FG003	blue	blue	0	0	0
243	AC197118.3_FG005	blue	brown	AT1G55460.1	0	DNA/RNA-binding protein Kin17, conserved region
244	AC197146.3_FG001	grey60	red	AT3G25100.1	CDC45	cell division cycle 45
245	AC197146.3_FG002	lightgreen	lightgreen	AT3G28910.1	ATMYB30,MYB30	myb domain protein 30
246	AC197246.3_FG001	blue	blue	AT2G43130.1	ARA-4,ARA4,ATRAB11F,ATRABA5C,RABA5C	P-loop containing nucleoside triphosphate hydrolases superfamily protein
247	AC197246.3_FG003	blue	blue	AT4G18100.1	0	Ribosomal protein L32e
248	AC197274.4_FG010	blue	brown	0	0	0
249	AC197367.3_FG004	blue	blue	0	0	0
250	AC197382.4_FG001	pink	turquoise	#N/A	#N/A	#N/A
251	AC197382.4_FG002	grey60	red	#N/A	#N/A	#N/A
252	AC197429.3_FG003	floralwhite	floralwhite	#N/A	#N/A	#N/A
253	AC197432.4_FG001	tan	yellow	0	0	0
254	AC197545.3_FG002	pink	turquoise	AT1G72440.1	EDA25,SWA2	CCAAT-binding factor
255	AC197555.3_FG007	blue	blue	AT4G39530.1	0	Tetratricopeptide repeat (TPR)-like superfamily protein
256	AC197555.3_FG008	darkolivegreen	darkolivegreen	AT3G04880.1	DRT102	DNA-damage-repair/toleration protein (DRT102)
257	AC197578.4_FG001	pink	turquoise	AT5G04885.1	0	Glycosyl hydrolase family protein
258	AC197667.3_FG002	lightcyan	lightcyan	AT5G01960.1	0	RING/U-box superfamily protein
259	AC197672.3_FG002	blue	greenyellow	AT1G36180.1	ACC2	acetyl-CoA carboxylase 2
260	AC197699.3_FG002	tan	yellow	AT3G63520.1	ATCCD1,ATNCED1,CCD1,NCED1	carotenoid cleavage dioxygenase 1
261	AC197699.3_FG003	lightcyan1	skyblue	AT4G16330.2	0	2-oxoglutarate (2OG) and Fe(II)-dependent oxygenase superfamily protein
262	AC197705.4_FG003	grey60	red	AT5G01300.1	0	PEBP (phosphatidylethanolamine-binding protein) family protein
263	AC197705.4_FG004	green	green	AT1G20823.1	0	RING/U-box superfamily protein
264	AC197705.4_FG006	grey60	red	AT3G58030.4	0	RING/U-box superfamily protein
265	AC197705.4_FG007	pink	turquoise	AT5G05520.1	0	Outer membrane OMP85 family protein
266	AC197705.4_FG011	green	purple	AT3G56040.1	UGP3	UDP-glucose pyrophosphorylase 3
267	AC197717.3_FG002	blue	blue	AT1G13740.1	AFP2	ABI five binding protein 2
268	AC197758.3_FG004	midnightblue	midnightblue	AT5G05340.1	0	Peroxidase superfamily protein
269	AC197764.4_FG003	tan	tan	AT1G74950.1	JAZ2,TIFY10B	TIFY domain/Divergent CCT motif family protein
270	AC198028.3_FG001	pink	turquoise	AT5G64070.1	PI-4KBETA1,PI4KBETA1	phosphatidylinositol 4-OH kinase beta1
271	AC198169.4_FG004	darkturquoise	darkturquoise	AT1G12770.1	EMB1586,ISE1	P-loop containing nucleoside triphosphate hydrolases superfamily protein
272	AC198179.4_FG001	lightsteelblue1	lightsteelblue1	AT1G05470.1	CVP2	DNAse I-like superfamily protein
273	AC198206.5_FG001	blue	brown	AT5G11540.1	0	D-arabinono-1,4-lactone oxidase family protein
274	AC198353.5_FG004	orangered4	orangered4	AT3G13180.1	0	NOL1/NOP2/sun family protein / antitermination NusB domain-containing protein
275	AC198361.3_FG004	midnightblue	yellowgreen	AT4G14300.1	0	RNA-binding (RRM/RBD/RNP motifs) family protein
276	AC198371.3_FG007	pink	turquoise	#N/A	#N/A	#N/A
277	AC198371.3_FG012	blue	blue	#N/A	#N/A	#N/A
278	AC198418.3_FG005	lightgreen	orange	AT5G26742.2	emb1138	DEAD box RNA helicase (RH3)
279	AC198421.3_FG003	tan	yellow	0	0	0
280	AC198429.3_FG003	pink	turquoise	0	0	0
281	AC198481.3_FG004	darkgreen	darkgrey	AT2G17930.1	0	Phosphatidylinositol 3- and 4-kinase family protein with FAT domain
282	AC198485.3_FG005	blue	blue	0	0	0
283	AC198485.3_FG016	blue	brown	0	0	0
284	AC198518.3_FG002	green	green	AT3G48800.1	0	Sterile alpha motif (SAM) domain-containing protein
285	AC198518.3_FG003	grey60	grey60	AT5G17510.1	0	0
286	AC198725.4_FG004	blue	brown	AT2G18500.1	ATOFP7,OFP7	ovate family protein 7
287	AC198725.4_FG007	blue	blue	AT5G11490.1	0	adaptin family protein
288	AC198725.4_FG009	grey60	black	AT4G18170.1	ATWRKY28,WRKY28	WRKY DNA-binding protein 28
289	AC198871.3_FG001	blue	blue	0	0	0
290	AC198937.4_FG003	darkturquoise	darkturquoise	AT5G10870.1	ATCM2,CM2	chorismate mutase 2
291	AC198982.3_FG006	blue	blue	AT5G14260.3	0	Rubisco methyltransferase family protein
292	AC199001.3_FG005	darkolivegreen	lightyellow	AT1G48410.1	AGO1	Stabilizer of iron transporter SufD / Polynucleotidyl transferase
293	AC199058.2_FG001	pink	turquoise	0	0	0
294	AC199067.2_FG004	grey60	black	AT3G15040.1	0	Protein of unknown function, DUF584
295	AC199068.2_FG017	darkturquoise	darkturquoise	AT1G59780.1	0	NB-ARC domain-containing disease resistance protein
296	AC199315.4_FG001	blue	blue	AT3G60540.1	0	Preprotein translocase Sec, Sec61-beta subunit protein
297	AC199363.4_FG003	plum1	darkmagenta	AT5G12430.1	0	Heat shock protein DnaJ with tetratricopeptide repeat
298	AC199506.2_FG005	green	green	AT5G36740.1	0	Acyl-CoA N-acyltransferase with RING/FYVE/PHD-type zinc finger protein
299	AC199526.5_FG002	magenta	magenta	AT3G17390.1	MAT4,MTO3,SAMS3	S-adenosylmethionine synthetase family protein
300	AC199526.5_FG003	lightcyan1	lightcyan1	AT1G23400.1	ATCAF2,CAF2	RNA-binding CRS1 / YhbY (CRM) domain-containing protein
301	AC199541.4_FG001	lightgreen	lightgreen	AT2G43820.1	ATSAGT1,GT,SAGT1,SGT1,UGT74F2	UDP-glucosyltransferase 74F2
302	AC199541.4_FG004	blue	brown	AT2G43820.1	ATSAGT1,GT,SAGT1,SGT1,UGT74F2	UDP-glucosyltransferase 74F2
303	AC199541.4_FG007	blue	brown	AT1G05675.1	0	UDP-Glycosyltransferase superfamily protein
304	AC199563.3_FG004	blue	blue	0	0	0
305	AC199571.3_FG004	pink	turquoise	AT2G47470.1	ATPDI11,ATPDIL2-1,MEE30,PDI11,UNE5	thioredoxin family protein
306	AC199629.3_FG001	pink	pink	0	0	0
307	AC199703.3_FG001	plum1	darkmagenta	AT5G31412.1	0	hAT transposon superfamily protein
308	AC199765.4_FG008	blue	brown	AT1G65610.1	ATGH9A2,KOR2	Six-hairpin glycosidases superfamily protein
309	AC199779.3_FG006	darkgreen	darkgreen	0	0	0
310	AC199782.5_FG001	pink	turquoise	AT1G01910.1	0	P-loop containing nucleoside triphosphate hydrolases superfamily protein
311	AC199782.5_FG002	blue	greenyellow	AT4G11820.2	EMB2778,FKP1,HMGS,MVA1	hydroxymethylglutaryl-CoA synthase / HMG-CoA synthase / 3-hydroxy-3-methylglutaryl coenzyme A synthase
312	AC199782.5_FG003	pink	pink	AT2G45680.1	0	TCP family transcription factor
313	AC199842.4_FG004	sienna3	white	AT1G52570.1	PLDALPHA2	phospholipase D alpha 2
314	AC199893.4_FG002	lightgreen	lightgreen	0	0	0
315	AC199945.3_FG002	pink	turquoise	0	0	0
316	AC200057.4_FG007	pink	turquoise	AT1G06070.1	0	Basic-leucine zipper (bZIP) transcription factor family protein
317	AC200202.2_FG003	pink	turquoise	0	0	0
318	AC200209.1_FG001	darkgreen	darkgrey	0	0	0
319	AC200210.1_FG006	blue	blue	AT5G56730.1	0	Insulinase (Peptidase family M16) protein
320	AC200242.4_FG002	pink	turquoise	0	0	0
321	AC200300.3_FG002	blue	blue	0	0	0
322	AC200725.4_FG003	tan	yellow	0	0	0
323	AC200745.4_FG007	plum1	plum1	AT5G40010.1	AATP1	AAA-ATPase 1
324	AC200753.3_FG003	blue	blue	AT5G17980.1	0	C2 calcium/lipid-binding plant phosphoribosyltransferase family protein
325	AC200879.4_FG004	tan	yellow	0	0	0
326	AC201769.3_FG002	blue	blue	0	0	0
327	AC201774.3_FG005	blue	blue	0	0	0
328	AC201872.4_FG003	darkturquoise	darkturquoise	0	0	0
329	AC201894.4_FG007	magenta	magenta	AT4G28500.1	ANAC073,NAC073,SND2	NAC domain containing protein 73
330	AC201896.4_FG003	tan	tan	0	0	0
331	AC202011.3_FG010	blue	blue	AT2G17080.1	0	Arabidopsis protein of unknown function (DUF241)
332	AC202023.3_FG005	blue	blue	0	0	0
333	AC202041.4_FG005	cyan	violet	0	0	0
334	AC202073.4_FG001	pink	turquoise	AT2G18750.3	0	Calmodulin-binding protein
335	AC202107.3_FG001	blue	brown	0	0	0
336	AC202120.3_FG003	blue	blue	AT3G62120.2	0	Class II aaRS and biotin synthetases superfamily protein
337	AC202181.3_FG010	tan	yellow	AT4G03110.1	AtRBP-DR1,RBP-DR1	RNA-binding protein-defense related 1
338	AC202185.4_FG004	brown4	brown4	AT4G27670.1	HSP21	heat shock protein 21
339	AC202432.3_FG007	tan	yellow	#N/A	#N/A	#N/A
340	AC202435.3_FG001	blue	brown	AT1G67340.1	0	HCP-like superfamily protein with MYND-type zinc finger
341	AC202439.3_FG001	green	green	AT5G14890.1	0	NHL domain-containing protein
342	AC202439.3_FG006	grey60	black	AT5G45380.1	ATDUR3,DUR3	solute:sodium symporters;urea transmembrane transporters
343	AC202445.4_FG008	pink	turquoise	AT3G14630.1	CYP72A9	cytochrome P450, family 72, subfamily A, polypeptide 9
344	AC202535.2_FG004	blue	blue	0	0	0
345	AC202855.3_FG004	lightsteelblue1	lightsteelblue1	AT2G36100.1	0	Uncharacterised protein family (UPF0497)
346	AC202864.3_FG002	blue	greenyellow	AT5G25830.1	GATA12	GATA transcription factor 12
347	AC202915.3_FG002	sienna3	white	AT3G05170.1	0	Phosphoglycerate mutase family protein
348	AC202917.3_FG005	pink	turquoise	0	0	0
349	AC202985.3_FG006	pink	turquoise	0	0	0
350	AC203031.3_FG002	pink	turquoise	AT2G28230.1	0	TATA-binding related factor (TRF) of subunit 20 of Mediator complex
351	AC203173.3_FG004	pink	turquoise	AT1G56070.1	LOS1	Ribosomal protein S5/Elongation factor G/III/V family protein
352	AC203220.3_FG002	green	purple	0	0	0
353	AC203221.4_FG002	orangered4	orangered4	0	0	0
354	AC203240.3_FG009	lightgreen	orange	0	0	0
355	AC203294.3_FG008	blue	blue	0	0	0
356	AC203294.3_FG012	blue	brown	AT3G56710.1	SIB1	sigma factor binding protein 1
357	AC203300.3_FG004	blue	blue	0	0	0
358	AC203352.3_FG006	green	green	0	0	0
359	AC203366.4_FG001	pink	turquoise	AT2G25730.2	0	0
360	AC203424.3_FG001	blue	blue	AT5G11560.1	0	catalytics
361	AC203535.4_FG001	blue	blue	AT1G09770.1	ATCDC5,ATMYBCDC5,CDC5	cell division cycle 5
362	AC203535.4_FG002	sienna3	sienna3	AT3G04070.2	anac047,NAC047	NAC domain containing protein 47
363	AC203535.4_FG004	lightcyan	lightcyan	AT1G71500.1	0	Rieske (2Fe-2S) domain-containing protein
364	AC203570.4_FG005	tan	yellow	AT5G27650.1	0	Tudor/PWWP/MBT superfamily protein
365	AC203571.3_FG001	orangered4	orangered4	AT2G44600.1	0	0
366	AC203752.5_FG002	blue	blue	AT4G10320.1	0	tRNA synthetase class I (I, L, M and V) family protein
367	AC203753.4_FG006	orangered4	orangered4	AT3G23640.1	HGL1	heteroglycan glucosidase 1
368	AC203753.4_FG007	green	purple	AT3G23640.1	HGL1	heteroglycan glucosidase 1
369	AC203761.3_FG002	pink	pink	AT4G31210.1	0	DNA topoisomerase, type IA, core
370	AC203770.3_FG004	lightcyan1	lightcyan1	0	0	0
371	AC203816.3_FG007	blue	blue	0	0	0
372	AC203832.3_FG002	pink	turquoise	0	0	0
373	AC203841.3_FG009	pink	turquoise	AT1G16560.2	0	Per1-like family protein
374	AC203862.4_FG001	darkolivegreen	lightyellow	AT2G25940.1	ALPHA-VPE,ALPHAVPE	alpha-vacuolar processing enzyme
375	AC203862.4_FG002	tan	tan	AT3G21295.1	0	Tudor/PWWP/MBT superfamily protein
376	AC203865.3_FG001	tan	tan	AT4G14770.1	ATTCX2,TCX2	TESMIN/TSO1-like CXC 2
377	AC203909.3_FG003	blue	brown	AT5G44440.1	0	FAD-binding Berberine family protein
378	AC203957.3_FG004	pink	pink	AT1G75390.1	AtbZIP44,bZIP44	basic leucine-zipper 44
379	AC203966.5_FG003	darkturquoise	skyblue3	AT3G53010.1	0	Domain of unknown function (DUF303)
380	AC203966.5_FG005	blue	brown	AT5G51810.1	AT2353,ATGA20OX2,GA20OX2	gibberellin 20 oxidase 2
381	AC203972.3_FG001	blue	greenyellow	AT3G07040.1	RPM1,RPS3	NB-ARC domain-containing disease resistance protein
382	AC203985.4_FG001	lightgreen	orange	AT3G47420.1	ATPS3,PS3	phosphate starvation-induced gene 3
383	AC203985.4_FG005	blue	blue	AT3G22480.2	PDF2	prefoldin 2
384	AC203989.4_FG001	pink	turquoise	AT5G15120.1	0	Protein of unknown function (DUF1637)
385	AC204007.3_FG008	grey60	black	AT5G36710.1	0	0
386	AC204033.3_FG008	blue	blue	0	0	0
387	AC204046.3_FG003	blue	brown	0	0	0
388	AC204271.3_FG003	blue	brown	AT2G39050.1	0	hydroxyproline-rich glycoprotein family protein
389	AC204277.3_FG006	plum1	darkred	AT2G40280.1	0	S-adenosyl-L-methionine-dependent methyltransferases superfamily protein
390	AC204292.4_FG002	green	green	AT1G20230.1	0	Pentatricopeptide repeat (PPR) superfamily protein
391	AC204292.4_FG003	green	purple	AT3G16510.1	0	Calcium-dependent lipid-binding (CaLB domain) family protein
392	AC204317.4_FG001	blue	blue	0	0	0
393	AC204359.3_FG005	magenta	magenta	AT2G25520.1	0	Drug/metabolite transporter superfamily protein
394	AC204502.4_FG006	sienna3	white	AT5G58360.1	ATOFP3,OFP3	ovate family protein 3
395	AC204515.4_FG006	darkgreen	darkgreen	AT5G45530.1	0	Protein of unknown function (DUF594)
396	AC204530.4_FG002	blue	blue	AT5G12290.1	DGS1	dgd1 suppressor 1
397	AC204530.4_FG006	blue	greenyellow	AT3G07960.1	0	Phosphatidylinositol-4-phosphate 5-kinase family protein
398	AC204536.3_FG006	blue	blue	0	0	0
399	AC204539.4_FG002	pink	pink	0	0	0
400	AC204539.4_FG003	tan	tan	AT5G56600.2	PFN3,PRF3	profilin 3
401	AC204611.4_FG001	darkolivegreen	darkolivegreen	AT2G23520.1	0	Pyridoxal phosphate (PLP)-dependent transferases superfamily protein
402	AC204662.3_FG005	darkturquoise	darkturquoise	0	0	0
403	AC204688.3_FG002	blue	blue	0	0	0
404	AC204706.2_FG001	saddlebrown	saddlebrown	AT5G38840.1	0	SMAD/FHA domain-containing protein
405	AC204707.4_FG003	green	purple	0	0	0
406	AC204711.3_FG002	darkgreen	darkgrey	AT4G38650.1	0	Glycosyl hydrolase family 10 protein
407	AC204712.3_FG002	blue	blue	AT2G20585.3	NFD6	nuclear fusion defective 6
408	AC204746.3_FG010	saddlebrown	saddlebrown	0	0	0
409	AC204842.3_FG004	blue	blue	0	0	0
410	AC204868.3_FG004	pink	turquoise	AT5G26960.1	0	Galactose oxidase/kelch repeat superfamily protein
411	AC204880.3_FG002	lightgreen	lightgreen	#N/A	#N/A	#N/A
412	AC204884.3_FG004	blue	blue	0	0	0
413	AC204948.3_FG006	floralwhite	floralwhite	0	0	0
414	AC205006.3_FG001	blue	brown	AT2G27150.2	AAO3,AOdelta,At-AO3,AtAAO3	abscisic aldehyde oxidase 3
415	AC205006.3_FG010	midnightblue	midnightblue	AT5G20420.1	CHR42	chromatin remodeling 42
416	AC205008.4_FG001	blue	brown	AT3G12750.1	ZIP1	zinc transporter 1 precursor
417	AC205033.4_FG004	blue	blue	0	0	0
418	AC205057.3_FG002	darkolivegreen	lightyellow	AT5G11000.1	0	Plant protein of unknown function (DUF868)
419	AC205057.3_FG003	blue	blue	0	0	0
420	AC205077.3_FG003	lightcyan1	skyblue	0	0	0
421	AC205122.4_FG003	tan	tan	AT1G48590.2	0	Calcium-dependent lipid-binding (CaLB domain) family protein
422	AC205154.3_FG005	pink	turquoise	AT5G42180.1	0	Peroxidase superfamily protein
423	AC205250.3_FG004	cyan	violet	AT2G28710.1	0	C2H2-type zinc finger family protein
424	AC205250.3_FG006	blue	greenyellow	AT2G28670.1	0	Disease resistance-responsive (dirigent-like protein) family protein
425	AC205320.3_FG004	blue	blue	AT1G14060.1	0	GCK domain-containing protein
426	AC205325.3_FG002	pink	pink	#N/A	#N/A	#N/A
427	AC205326.3_FG002	darkorange2	darkorange2	AT5G02320.2	ATMYB3R5,MYB3R-5	myb domain protein 3r-5
428	AC205362.4_FG002	green	purple	AT5G49630.1	AAP6	amino acid permease 6
429	AC205376.4_FG008	blue	blue	0	0	0
430	AC205413.4_FG001	green	green	AT1G05260.1	RCI3,RCI3A	Peroxidase superfamily protein
431	AC205413.4_FG002	salmon	salmon	AT1G05260.1	RCI3,RCI3A	Peroxidase superfamily protein
432	AC205419.3_FG001	sienna3	white	AT1G47900.1	0	Plant protein of unknown function (DUF869)
433	AC205471.4_FG002	blue	brown	#N/A	#N/A	#N/A
434	AC205471.4_FG003	midnightblue	yellowgreen	AT4G18880.1	AT-HSFA4A,HSF A4A	heat shock transcription factor A4A
435	AC205471.4_FG007	darkolivegreen	lightyellow	AT4G21970.1	0	Protein of unknown function, DUF584
436	AC205475.2_FG003	pink	turquoise	AT4G15550.1	IAGLU	indole-3-acetate beta-D-glucosyltransferase
437	AC205500.3_FG002	darkgreen	darkgreen	AT2G15980.1	0	Tetratricopeptide repeat (TPR)-like superfamily protein
438	AC205502.4_FG001	tan	tan	AT4G29380.1	0	protein kinase family protein / WD-40 repeat family protein
439	AC205520.3_FG004	blue	blue	0	0	0
440	AC205521.3_FG003	sienna3	white	AT1G16860.1	0	Ubiquitin-specific protease family C19-related protein
441	AC205558.3_FG003	lightgreen	orange	0	0	0
442	AC205562.3_FG002	salmon	salmon	AT4G11070.1	AtWRKY41,WRKY41	WRKY family transcription factor
443	AC205574.3_FG006	blue	brown	AT3G15030.1	MEE35,TCP4	TCP family transcription factor 4
444	AC205605.3_FG001	salmon	salmon	#N/A	#N/A	#N/A
445	AC205608.4_FG004	blue	blue	AT2G02040.1	ATPTR2,ATPTR2-B,NTR1,PTR2,PTR2-B	peptide transporter 2
446	AC205664.3_FG001	blue	blue	0	0	0
447	AC205673.3_FG006	tan	yellow	0	0	0
448	AC205677.3_FG001	green	purple	AT3G55480.2	PAT2	protein affected trafficking 2
449	AC205703.4_FG001	sienna3	sienna3	AT5G14360.1	0	Ubiquitin-like superfamily protein
450	AC205703.4_FG002	lightcyan1	lightcyan1	AT1G13180.1	ARP3,ATARP3,DIS1	Actin-like ATPase superfamily protein
451	AC205703.4_FG005	cyan	violet	AT5G40640.1	0	0
452	AC205703.4_FG006	floralwhite	floralwhite	AT1G67730.1	ATKCR1,KCR1,YBR159	beta-ketoacyl reductase 1
453	AC205703.4_FG010	lightgreen	lightgreen	AT1G24460.1	0	0
454	AC205725.3_FG010	darkslateblue	darkslateblue	AT3G55510.1	RBL	Noc2p family
455	AC205725.3_FG011	darkslateblue	darkslateblue	AT5G22020.1	0	Calcium-dependent phosphotriesterase superfamily protein
456	AC205730.3_FG002	pink	pink	AT3G50380.1	0	Protein of unknown function (DUF1162)
457	AC205735.3_FG006	green	royalblue	AT5G46680.1	0	Pentatricopeptide repeat (PPR-like) superfamily protein
458	AC205834.3_FG006	green	purple	0	0	0
459	AC205897.3_FG002	blue	blue	AT2G32240.1	0	0
460	AC205982.3_FG014	blue	blue	0	0	0
461	AC206030.4_FG001	blue	brown	AT5G19700.1	0	MATE efflux family protein
462	AC206031.3_FG007	tan	yellow	0	0	0
463	AC206223.3_FG001	saddlebrown	saddlebrown	AT1G07120.1	0	0
464	AC206223.3_FG006	magenta	magenta	AT5G58520.1	0	Protein kinase superfamily protein
465	AC206223.3_FG010	blue	blue	AT5G18800.1	0	Cox19-like CHCH family protein
466	AC206259.3_FG003	magenta	steelblue	AT4G39420.1	0	0
467	AC206326.3_FG004	magenta	steelblue	0	0	0
468	AC206350.3_FG005	lightsteelblue1	lightsteelblue1	AT1G07730.2	0	Disease resistance-responsive (dirigent-like protein) family protein
469	AC206642.4_FG001	pink	turquoise	AT5G02610.1	0	Ribosomal L29 family protein
470	AC206666.2_FG004	salmon	salmon	AT5G58620.1	0	zinc finger (CCCH-type) family protein
471	AC206764.4_FG003	darkorange	darkorange	AT2G36220.1	0	0
472	AC206768.3_FG005	lightcyan1	lightcyan1	AT2G35910.1	0	RING/U-box superfamily protein
473	AC206788.3_FG008	blue	blue	0	0	0
474	AC206788.3_FG015	grey60	red	AT3G16520.3	UGT88A1	UDP-glucosyl transferase 88A1
475	AC206837.3_FG001	blue	blue	0	0	0
476	AC206840.3_FG002	blue	blue	AT3G05570.1	0	0
477	AC206854.3_FG002	blue	brown	#N/A	#N/A	#N/A
478	AC206861.3_FG002	lightcyan1	lightcyan1	0	0	0
479	AC206901.3_FG005	salmon	salmon	AT3G23250.1	ATMYB15,ATY19,MYB15	myb domain protein 15
480	AC206951.3_FG016	midnightblue	midnightblue	AT1G72360.3	HRE1	Integrase-type DNA-binding superfamily protein
481	AC206951.3_FG017	midnightblue	midnightblue	AT1G72360.2	HRE1	Integrase-type DNA-binding superfamily protein
482	AC206954.3_FG006	blue	blue	0	0	0
483	AC206968.3_FG003	grey60	red	AT1G29150.1	ATS9,RPN6	non-ATPase subunit 9
484	AC206989.4_FG002	blue	blue	AT1G65430.1	ARI8,ATARI8	IBR domain-containing protein
485	AC207043.3_FG002	lightgreen	lightgreen	AT4G39720.1	0	VQ motif-containing protein
486	AC207260.3_FG003	darkgreen	darkgrey	0	0	0
487	AC207265.3_FG002	plum1	plum1	AT5G35200.1	0	ENTH/ANTH/VHS superfamily protein
488	AC207309.3_FG007	green	purple	0	0	0
489	AC207328.3_FG003	lightcyan	lightcyan	0	0	0
490	AC207342.3_FG007	pink	turquoise	AT4G10925.2	0	Nuclear transport factor 2 (NTF2) family protein
491	AC207342.3_FG008	pink	turquoise	AT5G42050.1	0	DCD (Development and Cell Death) domain protein
492	AC207347.3_FG005	cyan	cyan	AT3G13050.1	0	Major facilitator superfamily protein
493	AC207418.3_FG003	blue	blue	#N/A	#N/A	#N/A
494	AC207533.2_FG002	pink	turquoise	AT3G08850.1	ATRAPTOR1B,RAPTOR1,RAPTOR1B	HEAT repeat ;WD domain, G-beta repeat protein protein
495	AC207562.3_FG001	grey60	red	0	0	0
496	AC207628.4_FG009	magenta	magenta	AT1G71710.1	0	DNAse I-like superfamily protein
497	AC207628.4_FG010	green	green	AT4G22530.1	0	S-adenosyl-L-methionine-dependent methyltransferases superfamily protein
498	AC207628.4_FG011	lightsteelblue1	paleturquoise	AT1G14380.3	IQD28	IQ-domain 28
499	AC207656.3_FG002	darkturquoise	darkturquoise	AT4G30080.1	ARF16	auxin response factor 16
500	AC207755.3_FG005	blue	brown	AT3G10600.1	CAT7	cationic amino acid transporter 7
501	AC207756.3_FG001	blue	blue	AT5G13300.1	AGD3,SFC,VAN3	ARF GTPase-activating protein
502	AC207890.3_FG002	blue	blue	AT5G07350.1	AtTudor1,TSN1,Tudor1	TUDOR-SN protein 1
503	AC208015.3_FG005	blue	blue	0	0	0
504	AC208023.3_FG001	blue	blue	AT5G50460.1	0	secE/sec61-gamma protein transport protein
505	AC208077.3_FG004	blue	blue	0	0	0
506	AC208110.2_FG001	green	green	AT2G34830.1	AtWRKY35,MEE24,WRKY35	WRKY DNA-binding protein 35
507	AC208110.2_FG006	grey60	red	AT3G03130.1	0	0
508	AC208110.2_FG007	blue	brown	AT5G17165.1	0	0
509	AC208113.3_FG005	darkgreen	darkgreen	0	0	0
510	AC208201.3_FG001	blue	blue	AT5G01340.1	0	Mitochondrial substrate carrier family protein
511	AC208201.3_FG002	midnightblue	midnightblue	AT2G30020.1	0	Protein phosphatase 2C family protein
512	AC208201.3_FG003	saddlebrown	saddlebrown	AT3G55990.1	ESK1,TBL29	Plant protein of unknown function (DUF828)
513	AC208204.3_FG006	tan	yellow	AT1G53540.1	0	HSP20-like chaperones superfamily protein
514	AC208327.4_FG003	pink	turquoise	AT2G19540.1	0	Transducin family protein / WD-40 repeat family protein
515	AC208327.4_FG004	tan	yellow	#N/A	#N/A	#N/A
516	AC208327.4_FG006	darkgreen	darkgreen	AT1G71070.1	0	Core-2/I-branching beta-1,6-N-acetylglucosaminyltransferase family protein
517	AC208341.4_FG005	magenta	steelblue	AT5G05710.1	0	Pleckstrin homology (PH) domain superfamily protein
518	AC208346.3_FG004	pink	turquoise	AT5G58430.1	ATEXO70B1,EXO70B1	exocyst subunit exo70 family protein B1
519	AC208436.3_FG005	blue	blue	0	0	0
520	AC208440.3_FG003	blue	brown	AT1G11060.1	0	WAPL (Wings apart-like protein regulation of heterochromatin) protein
521	AC208571.4_FG001	tan	yellow	AT1G56500.1	0	haloacid dehalogenase-like hydrolase family protein
522	AC208847.4_FG001	blue	blue	AT5G22020.1	0	Calcium-dependent phosphotriesterase superfamily protein
523	AC208897.3_FG004	magenta	magenta	AT5G26340.1	ATSTP13,MSS1,STP13	Major facilitator superfamily protein
524	AC208911.3_FG006	pink	turquoise	0	0	0
525	AC209050.3_FG003	midnightblue	midnightblue	AT1G80840.1	ATWRKY40,WRKY40	WRKY DNA-binding protein 40
526	AC209080.3_FG004	ivory	ivory	0	0	0
527	AC209206.3_FG005	blue	blue	#N/A	#N/A	#N/A
528	AC209206.3_FG011	grey60	grey60	AT1G48410.1	AGO1	Stabilizer of iron transporter SufD / Polynucleotidyl transferase
529	AC209208.3_FG001	ivory	ivory	AT1G63700.1	EMB71,MAPKKK4,YDA	Protein kinase superfamily protein
530	AC209208.3_FG002	lightsteelblue1	paleturquoise	AT4G00430.1	PIP1;4,PIP1E,TMP-C	plasma membrane intrinsic protein 1;4
531	AC209208.3_FG003	lightsteelblue1	paleturquoise	AT1G04110.1	SDD1	Subtilase family protein
532	AC209208.3_FG005	blue	brown	AT1G01730.1	0	0
533	AC209242.3_FG003	blue	brown	AT1G08750.1	0	Peptidase C13 family
534	AC209257.4_FG003	darkorange	darkorange	AT5G58530.1	0	Glutaredoxin family protein
535	AC209257.4_FG008	midnightblue	midnightblue	AT2G38360.1	PRA1.B4	prenylated RAB acceptor 1.B4
536	AC209364.3_FG009	tan	tan	AT1G62930.1	0	Tetratricopeptide repeat (TPR)-like superfamily protein
537	AC209374.4_FG002	darkturquoise	darkturquoise	AT1G63970.1	ISPF,MECPS	isoprenoid F
538	AC209377.3_FG003	darkturquoise	darkturquoise	AT1G02816.1	0	Protein of unknown function, DUF538
539	AC209378.3_FG005	tan	yellow	0	0	0
540	AC209445.3_FG001	darkorange	darkorange	0	0	0
541	AC209455.3_FG009	tan	tan	AT1G77590.1	LACS9	long chain acyl-CoA synthetase 9
542	AC209460.3_FG002	blue	blue	AT5G58270.1	ATATM3,ATM3,STA1	ABC transporter of the mitochondrion 3
543	AC209626.2_FG013	blue	blue	AT2G26540.1	ATDUF3,ATUROS,DUF3,HEMD,UROS	uroporphyrinogen-III synthase family protein
544	AC209636.2_FG003	salmon	salmon	AT5G16080.1	AtCXE17,CXE17	carboxyesterase 17
545	AC209664.3_FG002	blue	brown	AT3G25140.1	GAUT8,QUA1	Nucleotide-diphospho-sugar transferases superfamily protein
546	AC209688.3_FG009	green	royalblue	0	0	0
547	AC209705.3_FG004	pink	turquoise	AT4G11270.1	0	Transducin/WD40 repeat-like superfamily protein
548	AC209759.2_FG006	blue	blue	0	0	0
549	AC209784.3_FG007	plum2	plum2	AT3G12580.1	ATHSP70,HSP70	heat shock protein 70
550	AC209819.3_FG005	blue	brown	AT4G35150.1	0	O-methyltransferase family protein
551	AC209819.3_FG009	green	royalblue	AT2G34140.1	0	Dof-type zinc finger DNA-binding family protein
552	AC209819.3_FG012	grey60	grey60	AT4G28950.1	ARAC7,ATRAC7,ATROP9,RAC7,ROP9	RHO-related protein from plants 9
553	AC209835.4_FG004	pink	turquoise	AT4G31290.1	0	ChaC-like family protein
554	AC209858.4_FG002	pink	turquoise	AT3G21540.1	0	transducin family protein / WD-40 repeat family protein
555	AC209858.4_FG004	pink	pink	AT2G39020.1	0	Acyl-CoA N-acyltransferases (NAT) superfamily protein
556	AC209877.3_FG002	blue	blue	AT2G04235.1	0	0
557	AC209898.2_FG004	magenta	steelblue	0	0	0
558	AC209944.5_FG011	blue	blue	0	0	0
559	AC209944.5_FG013	green	royalblue	0	0	0
560	AC209987.4_FG010	ivory	ivory	AT3G20570.1	AtENODL9,ENODL9	early nodulin-like protein 9
561	AC210003.2_FG004	grey60	black	AT2G18980.1	0	Peroxidase superfamily protein
562	AC210009.3_FG008	midnightblue	midnightblue	0	0	0
563	AC210013.4_FG002	orangered4	orangered4	AT5G26330.1	0	Cupredoxin superfamily protein
564	AC210013.4_FG005	green	green	AT5G19040.1	ATIPT5,IPT5	isopentenyltransferase 5
565	AC210013.4_FG006	sienna3	white	AT3G61220.1	0	NAD(P)-binding Rossmann-fold superfamily protein
566	AC210013.4_FG008	pink	turquoise	AT1G13120.1	emb1745	embryo defective 1745
567	AC210013.4_FG009	tan	yellow	AT3G05250.1	0	RING/U-box superfamily protein
568	AC210013.4_FG010	grey60	black	0	0	0
569	AC210013.4_FG011	midnightblue	midnightblue	AT4G16580.1	0	Protein phosphatase 2C family protein
570	AC210013.4_FG012	magenta	magenta	AT5G14280.1	0	DNA-binding storekeeper protein-related
571	AC210013.4_FG014	grey60	black	AT5G12480.1	CPK7	calmodulin-domain protein kinase 7
572	AC210013.4_FG016	blue	blue	AT3G09860.1	0	0
573	AC210013.4_FG017	darkolivegreen	lightyellow	AT3G57510.1	ADPG1	Pectin lyase-like superfamily protein
574	AC210013.4_FG018	plum1	darkmagenta	AT5G19855.1	0	Chaperonin-like RbcX protein
575	AC210013.4_FG019	pink	turquoise	AT3G57490.1	0	Ribosomal protein S5 family protein
576	AC210023.3_FG014	blue	blue	AT5G26240.1	ATCLC-D,CLC-D	chloride channel D
577	AC210023.3_FG015	blue	blue	AT5G26240.1	ATCLC-D,CLC-D	chloride channel D
578	AC210038.3_FG005	pink	turquoise	#N/A	#N/A	#N/A
579	AC210102.3_FG004	darkturquoise	darkturquoise	AT5G49810.1	MMT	methionine S-methyltransferase
580	AC210157.3_FG001	plum1	darkmagenta	AT1G19025.1	0	DNA repair metallo-beta-lactamase family protein
581	AC210169.3_FG002	pink	turquoise	AT1G79540.1	0	Pentatricopeptide repeat (PPR) superfamily protein
582	AC210173.4_FG002	magenta	magenta	AT2G16485.1	0	nucleic acid binding;zinc ion binding;DNA binding
583	AC210173.4_FG005	grey60	black	AT4G36220.1	CYP84A1,FAH1	ferulic acid 5-hydroxylase 1
584	AC210193.4_FG002	lightsteelblue1	paleturquoise	0	0	0
585	AC210199.4_FG003	blue	blue	AT5G25150.1	TAF5	TBP-associated factor 5
586	AC210202.3_FG007	magenta	magenta	AT4G18700.1	ATWL4,CIPK12,SnRK3.9,WL4	CBL-interacting protein kinase 12
587	AC210204.3_FG002	salmon	salmon	AT5G23950.1	0	Calcium-dependent lipid-binding (CaLB domain) family protein
588	AC210291.3_FG001	darkturquoise	skyblue3	0	0	0
589	AC210298.2_FG002	blue	blue	0	0	0
590	AC210303.3_FG001	blue	blue	AT1G03160.1	FZL	FZO-like
591	AC210314.3_FG006	grey60	black	AT4G08230.1	0	glycine-rich protein
592	AC210517.3_FG003	blue	brown	AT4G27670.1	HSP21	heat shock protein 21
593	AC210595.3_FG004	pink	turquoise	AT4G20260.5	ATPCAP1,PCAP1	plasma-membrane associated cation-binding protein 1
594	AC210616.4_FG003	midnightblue	midnightblue	AT1G34580.1	0	Major facilitator superfamily protein
595	AC210669.3_FG001	midnightblue	yellowgreen	AT5G57560.1	TCH4,XTH22	Xyloglucan endotransglucosylase/hydrolase family protein
596	AC210671.4_FG002	salmon	salmon	0	0	0
597	AC210816.3_FG006	blue	blue	AT4G10810.1	0	0
598	AC211164.5_FG003	pink	turquoise	AT1G27290.1	0	0
599	AC211164.5_FG004	blue	blue	AT5G67400.1	RHS19	root hair specific 19
600	AC211175.3_FG005	tan	tan	AT5G38560.1	0	Protein kinase superfamily protein
601	AC211186.3_FG004	midnightblue	midnightblue	0	0	0
602	AC211265.4_FG012	lightcyan1	lightcyan1	0	0	0
603	AC211276.4_FG008	pink	pink	AT3G52060.1	0	Core-2/I-branching beta-1,6-N-acetylglucosaminyltransferase family protein
604	AC211277.2_FG002	pink	turquoise	AT2G35340.1	MEE29	helicase domain-containing protein
605	AC211319.3_FG002	blue	blue	0	0	0
606	AC211327.4_FG005	mediumpurple3	mediumpurple3	0	0	0
607	AC211327.4_FG006	blue	blue	AT5G43810.1	AGO10,PNH,ZLL	Stabilizer of iron transporter SufD / Polynucleotidyl transferase
608	AC211349.4_FG001	green	royalblue	AT3G58140.1	0	phenylalanyl-tRNA synthetase class IIc family protein
609	AC211357.4_FG004	green	green	AT1G56350.1	0	Peptide chain release factor 2
610	AC211370.4_FG007	orangered4	orangered4	0	0	0
611	AC211390.3_FG001	blue	brown	AT1G26850.1	0	S-adenosyl-L-methionine-dependent methyltransferases superfamily protein
612	AC211394.4_FG004	blue	brown	AT5G34850.1	ATPAP26,PAP26	purple acid phosphatase 26
613	AC211401.4_FG003	bisque4	bisque4	AT4G37820.1	0	0
614	AC211474.3_FG006	tan	yellow	AT1G14020.1	0	O-fucosyltransferase family protein
615	AC211488.4_FG002	cyan	cyan	0	0	0
616	AC211513.3_FG003	grey60	red	AT5G50920.1	ATHSP93-V,CLPC,CLPC1,DCA1,HSP93-V	CLPC homologue 1
617	AC211546.2_FG001	blue	brown	0	0	0
618	AC211584.4_FG004	blue	blue	AT2G44710.1	0	RNA-binding (RRM/RBD/RNP motifs) family protein
619	AC211652.4_FG002	pink	pink	AT3G07220.1	0	SMAD/FHA domain-containing protein
620	AC211698.5_FG003	blue	brown	0	0	0
621	AC211737.3_FG012	green	royalblue	AT4G20850.1	TPP2	tripeptidyl peptidase ii
622	AC211749.4_FG007	blue	blue	0	0	0
623	AC211892.4_FG002	darkgreen	darkgrey	AT1G63350.1	0	Disease resistance protein (CC-NBS-LRR class) family
624	AC212068.4_FG005	pink	turquoise	AT1G54790.3	0	GDSL-like Lipase/Acylhydrolase superfamily protein
625	AC212100.3_FG001	cyan	cyan	0	0	0
626	AC212112.4_FG002	pink	pink	AT5G40200.1	DegP9	DegP protease 9
627	AC212133.3_FG005	midnightblue	midnightblue	0	0	0
628	AC212186.3_FG011	pink	turquoise	0	0	0
629	AC212219.3_FG005	magenta	magenta	AT3G11180.1	0	2-oxoglutarate (2OG) and Fe(II)-dependent oxygenase superfamily protein
630	AC212244.4_FG004	pink	turquoise	AT2G27770.1	0	Plant protein of unknown function (DUF868)
631	AC212347.3_FG002	blue	blue	0	0	0
632	AC212353.4_FG004	blue	brown	AT5G40250.1	0	RING/U-box superfamily protein
633	AC212404.3_FG006	blue	blue	AT3G23640.1	HGL1	heteroglycan glucosidase 1
634	AC212564.2_FG001	blue	blue	AT2G01440.1	0	DEAD/DEAH box RNA helicase family protein
635	AC212565.3_FG001	blue	brown	AT3G53730.1	0	Histone superfamily protein
636	AC212570.3_FG006	pink	turquoise	AT2G47990.1	EDA13,EDA19,SWA1	transducin family protein / WD-40 repeat family protein
637	AC212575.3_FG003	magenta	magenta	AT2G41830.1	0	Uncharacterized protein
638	AC212663.3_FG003	pink	turquoise	0	0	0
639	AC212684.3_FG012	blue	blue	AT4G32430.1	0	Pentatricopeptide repeat (PPR) superfamily protein
640	AC212728.3_FG001	blue	blue	0	0	0
641	AC212754.3_FG004	darkturquoise	skyblue3	AT1G78110.1	0	0
642	AC212755.4_FG001	lightsteelblue1	lightsteelblue1	0	0	0
643	AC212755.4_FG002	salmon	salmon	0	0	0
644	AC212755.4_FG004	pink	turquoise	AT2G35460.1	0	Late embryogenesis abundant (LEA) hydroxyproline-rich glycoprotein family
645	AC212772.3_FG002	blue	blue	0	0	0
646	AC212776.3_FG003	grey60	grey60	0	0	0
647	AC212832.3_FG003	blue	blue	0	0	0
648	AC212835.3_FG002	blue	blue	AT5G07475.1	0	Cupredoxin superfamily protein
649	AC212835.3_FG004	blue	brown	0	0	0
650	AC212835.3_FG007	blue	brown	AT4G17100.1	0	0
651	AC212859.3_FG007	magenta	steelblue	AT4G31160.1	DCAF1	DDB1-CUL4 associated factor 1
652	AC212859.3_FG008	mediumpurple3	mediumpurple3	AT1G71930.1	ANAC030,VND7	vascular related NAC-domain protein 7
653	AC213050.3_FG001	sienna3	sienna3	AT5G04050.1	0	RNA-directed DNA polymerase (reverse transcriptase)
654	AC213050.3_FG002	lightcyan1	lightcyan1	0	0	0
655	AC213099.3_FG001	pink	turquoise	AT5G02710.1	0	0
656	AC213099.3_FG002	pink	pink	AT5G04520.1	0	Protein of unknown function DUF455
657	AC213463.3_FG002	tan	yellow	AT1G71080.1	0	RNA polymerase II transcription elongation factor
658	AC213463.3_FG006	blue	blue	AT1G10410.1	0	Protein of unknown function (DUF1336)
659	AC213463.3_FG007	green	purple	AT1G55265.1	0	Protein of unknown function, DUF538
660	AC213521.3_FG005	midnightblue	midnightblue	AT1G58290.1	HEMA1	Glutamyl-tRNA reductase family protein
661	AC213600.3_FG002	pink	turquoise	AT5G56360.1	PSL4	calmodulin-binding protein
662	AC213614.3_FG001	pink	turquoise	0	0	0
663	AC213618.3_FG005	grey60	black	0	0	0
664	AC213621.5_FG004	green	royalblue	AT3G46550.1	SOS5	Fasciclin-like arabinogalactan family protein
665	AC213654.3_FG001	saddlebrown	saddlebrown	AT2G40830.2	RHC1A	RING-H2 finger C1A
666	AC213654.3_FG003	mediumpurple3	mediumpurple3	0	0	0
667	AC213654.3_FG005	tan	yellow	AT5G03990.1	0	0
668	AC213663.4_FG001	pink	turquoise	0	0	0
669	AC213829.2_FG005	tan	yellow	#N/A	#N/A	#N/A
670	AC213847.4_FG008	darkorange2	darkorange2	0	0	0
671	AC213884.3_FG001	pink	turquoise	AT2G30060.1	0	Pleckstrin homology (PH) domain superfamily protein
672	AC213884.3_FG002	midnightblue	yellowgreen	AT4G37260.1	ATMYB73,MYB73	myb domain protein 73
673	AC214040.3_FG009	grey60	black	AT3G53810.1	0	Concanavalin A-like lectin protein kinase family protein
674	AC214045.3_FG004	pink	turquoise	0	0	0
675	AC214119.3_FG009	tan	yellow	AT5G48120.1	0	ARM repeat superfamily protein
676	AC214120.4_FG002	blue	brown	0	0	0
677	AC214266.3_FG002	blue	brown	AT4G35335.1	0	Nucleotide-sugar transporter family protein
678	AC214350.3_FG007	pink	turquoise	AT5G13430.1	0	Ubiquinol-cytochrome C reductase iron-sulfur subunit
679	AC214360.3_FG001	darkslateblue	darkslateblue	AT1G79460.1	ATKS,ATKS1,GA2,KS,KS1	Terpenoid cyclases/Protein prenyltransferases superfamily protein
680	AC214448.3_FG007	salmon	salmon	AT5G18520.1	0	Lung seven transmembrane receptor family protein
681	AC214507.3_FG001	grey60	red	AT4G13070.1	0	RNA-binding CRS1 / YhbY (CRM) domain protein
682	AC214508.3_FG003	darkgreen	darkgreen	0	0	0
683	AC214602.3_FG012	green	green	AT1G69550.1	0	disease resistance protein (TIR-NBS-LRR class)
684	AC214635.3_FG002	lightgreen	lightgreen	AT1G22040.1	0	Galactose oxidase/kelch repeat superfamily protein
685	AC214635.3_FG006	blue	blue	0	0	0
686	AC214640.3_FG003	pink	turquoise	AT1G15810.1	0	S15/NS1, RNA-binding protein
687	AC214648.3_FG003	pink	turquoise	AT3G45600.1	TET3	tetraspanin3
688	AC214749.2_FG008	blue	blue	0	0	0
689	AC214771.3_FG003	grey60	black	AT1G68390.1	0	Core-2/I-branching beta-1,6-N-acetylglucosaminyltransferase family protein
690	AC214817.3_FG004	blue	greenyellow	AT5G58300.1	0	Leucine-rich repeat protein kinase family protein
691	AC214817.3_FG007	lightcyan	lightcyan	AT2G19230.1	0	Leucine-rich repeat transmembrane protein kinase protein
692	AC215181.3_FG004	green	purple	AT1G18350.1	ATMKK7,BUD1,MKK7	MAP kinase kinase 7
693	AC215201.3_FG003	grey60	black	AT5G50860.1	0	Protein kinase superfamily protein
694	AC215201.3_FG005	tan	yellow	AT2G28000.1	CH-CPN60A,CPN60A,SLP	chaperonin-60alpha
695	AC215238.3_FG002	pink	turquoise	0	0	0
696	AC215244.3_FG002	darkgreen	darkgreen	AT4G35450.3	AFT,AKR2,AKR2A	ankyrin repeat-containing protein 2
697	AC215260.3_FG001	blue	greenyellow	AT5G42510.1	0	Disease resistance-responsive (dirigent-like protein) family protein
698	AC215260.3_FG004	blue	blue	AT5G16450.2	0	Ribonuclease E inhibitor RraA/Dimethylmenaquinone methyltransferase
699	AC215690.3_FG002	grey60	grey60	AT2G43710.1	FAB2,SSI2	Plant stearoyl-acyl-carrier-protein desaturase family protein
700	AC215723.3_FG001	pink	turquoise	AT1G62930.1	0	Tetratricopeptide repeat (TPR)-like superfamily protein
701	AC215911.2_FG003	blue	blue	0	0	0
702	AC216010.3_FG001	green	green	AT1G09800.1	0	Pseudouridine synthase family protein
703	AC216052.3_FG006	grey60	black	#N/A	#N/A	#N/A
704	AC216052.3_FG008	darkorange	darkorange	AT3G10550.1	0	Myotubularin-like phosphatases II superfamily
705	AC216067.3_FG002	blue	blue	AT1G19910.1	ATVHA-C2,AVA-2PE,AVA-P2	ATPase, F0/V0 complex, subunit C protein
706	AC216247.3_FG005	blue	brown	AT3G54010.1	DEI1,PAS1	FKBP-type peptidyl-prolyl cis-trans isomerase family protein
707	AC216793.3_FG008	pink	turquoise	AT1G30840.2	ATPUP4,PUP4	purine permease 4
708	AC216870.3_FG004	grey60	black	AT4G13750.1	NOV	Histidine kinase-, DNA gyrase B-, and HSP90-like ATPase family protein
709	AC216870.3_FG005	darkgreen	darkgreen	AT2G02590.1	0	0
710	AC216871.3_FG001	grey60	red	AT3G18180.1	0	Glycosyltransferase family 61 protein
711	AC216871.3_FG004	floralwhite	floralwhite	AT3G18180.1	0	Glycosyltransferase family 61 protein
712	AC216886.3_FG002	grey60	grey60	AT5G15890.1	TBL21	TRICHOME BIREFRINGENCE-LIKE 21
713	AC217050.4_FG001	blue	blue	AT5G16040.1	0	Regulator of chromosome condensation (RCC1) family protein
714	AC217050.4_FG004	mediumpurple3	mediumpurple3	AT1G68580.2	0	agenet domain-containing protein / bromo-adjacent homology (BAH) domain-containing protein
715	AC217050.4_FG006	green	purple	AT3G02520.1	GF14 NU,GRF7	general regulatory factor 7
716	AC217121.3_FG007	cyan	violet	AT2G04620.1	0	Cation efflux family protein
717	AC217271.3_FG001	pink	turquoise	AT1G03250.1	0	0
718	AC217271.3_FG002	blue	blue	AT5G17900.1	0	microfibrillar-associated protein-related
719	AC217293.3_FG007	blue	brown	AT1G21270.1	WAK2	wall-associated kinase 2
720	AC217300.3_FG005	darkturquoise	darkturquoise	AT5G13510.1	0	Ribosomal protein L10 family protein
721	AC217358.3_FG003	pink	turquoise	AT3G59630.1	0	diphthamide synthesis DPH2 family protein
722	AC217358.3_FG005	blue	blue	AT1G03860.1	ATPHB2,PHB2	prohibitin 2
723	AC217358.3_FG008	lightcyan1	lightcyan1	AT1G09630.1	ATRAB-A2A,ATRAB11C,ATRABA2A,RAB-A2A,RAB11c	RAB GTPase 11C
724	AC217358.3_FG009	lightcyan1	lightcyan1	AT1G09630.1	ATRAB-A2A,ATRAB11C,ATRABA2A,RAB-A2A,RAB11c	RAB GTPase 11C
725	AC217358.3_FG010	midnightblue	midnightblue	AT2G02410.1	0	0
726	AC217358.3_FG011	pink	turquoise	AT3G20920.1	0	translocation protein-related
727	AC217401.3_FG001	cyan	cyan	AT3G18080.1	BGLU44	B-S glucosidase 44
728	AC217401.3_FG002	blue	greenyellow	AT3G18080.1	BGLU44	B-S glucosidase 44
729	AC217401.3_FG003	tan	tan	AT5G10290.1	0	leucine-rich repeat transmembrane protein kinase family protein
730	AC217443.3_FG007	blue	brown	0	0	0
731	AC217499.3_FG001	tan	yellow	AT5G35460.1	0	0
732	AC217499.3_FG003	pink	turquoise	AT1G74730.1	0	Protein of unknown function (DUF1118)
733	AC217535.4_FG006	blue	brown	#N/A	#N/A	#N/A
734	AC217556.3_FG003	tan	yellow	AT2G44710.1	0	RNA-binding (RRM/RBD/RNP motifs) family protein
735	AC217560.3_FG001	blue	brown	0	0	0
736	AC217665.3_FG005	magenta	magenta	AT1G33970.5	0	P-loop containing nucleoside triphosphate hydrolases superfamily protein
737	AC217811.3_FG002	blue	blue	AT1G43710.1	emb1075	Pyridoxal phosphate (PLP)-dependent transferases superfamily protein
738	AC217811.3_FG003	pink	turquoise	AT1G43710.1	emb1075	Pyridoxal phosphate (PLP)-dependent transferases superfamily protein
739	AC217840.3_FG001	blue	brown	AT2G17695.3	0	0
740	AC217842.3_FG001	green	green	AT5G47750.1	D6PKL2,PK5	D6 protein kinase like 2
741	AC217887.3_FG003	green	royalblue	AT3G62690.1	ATL5	AtL5
742	AC217887.3_FG004	brown4	brown4	AT5G20870.1	0	O-Glycosyl hydrolases family 17 protein
743	AC217887.3_FG005	pink	turquoise	AT1G10580.1	0	Transducin/WD40 repeat-like superfamily protein
744	AC217897.3_FG010	green	royalblue	AT3G09085.1	0	Protein of unknown function (DUF962)
745	AC217910.3_FG004	midnightblue	midnightblue	AT5G54300.1	0	Protein of unknown function (DUF761)
746	AC217947.4_FG002	lightgreen	orange	AT4G30210.2	AR2,ATR2	P450 reductase 2
747	AC217962.3_FG005	tan	yellow	0	0	0
748	AC217965.2_FG012	green	green	AT3G27750.1	0	0
749	AC217972.3_FG009	blue	blue	0	0	0
750	AC217972.3_FG010	blue	blue	0	0	0
751	AC217975.3_FG001	lightcyan1	skyblue	AT3G06483.1	ATPDHK,PDK	pyruvate dehydrogenase kinase
752	AC217977.3_FG001	green	green	AT3G07390.1	AIR12	auxin-responsive family protein
753	AC217977.3_FG003	pink	turquoise	AT5G03905.1	0	Iron-sulphur cluster biosynthesis family protein
754	AC218035.3_FG001	blue	blue	AT5G49820.1	EMB1879,RUS6	Protein of unknown function, DUF647
755	AC218035.3_FG004	lightgreen	lightgreen	AT5G49820.1	EMB1879,RUS6	Protein of unknown function, DUF647
756	AC218148.2_FG008	pink	pink	AT3G49240.1	emb1796	Pentatricopeptide repeat (PPR) superfamily protein
757	AC218160.2_FG003	ivory	ivory	0	0	0
758	AC218167.2_FG003	lightgreen	lightgreen	0	0	0
759	AC218457.2_FG013	plum1	darkred	AT5G49430.1	0	WD40/YVTN repeat-like-containing domain;Bromodomain
760	AC218900.3_FG001	magenta	magenta	AT1G47480.1	0	alpha/beta-Hydrolases superfamily protein
761	AC218972.3_FG001	grey60	red	AT2G40730.1	0	Protein kinase family protein with ARM repeat domain
762	AC218972.3_FG002	blue	brown	AT5G05190.1	0	Protein of unknown function (DUF3133)
763	AC218972.3_FG004	blue	greenyellow	AT5G58300.1	0	Leucine-rich repeat protein kinase family protein
764	AC218972.3_FG007	blue	blue	AT2G38610.2	0	RNA-binding KH domain-containing protein
765	AC218998.2_FG001	blue	greenyellow	AT5G25140.1	CYP71B13	cytochrome P450, family 71, subfamily B, polypeptide 13
766	AC218998.2_FG007	plum1	plum1	AT1G19715.1	0	Mannose-binding lectin superfamily protein
767	AC218998.2_FG011	blue	greenyellow	AT4G02780.1	ABC33,ATCPS1,CPS,CPS1,GA1	Terpenoid cyclases/Protein prenyltransferases superfamily protein
768	AC219006.2_FG006	blue	greenyellow	AT3G11320.1	0	Nucleotide-sugar transporter family protein
769	AC219020.4_FG002	midnightblue	midnightblue	AT2G38300.1	0	myb-like HTH transcriptional regulator family protein
770	AC219035.2_FG008	blue	blue	0	0	0
771	AC219061.2_FG007	grey60	black	AT2G43250.1	0	0
772	AC219156.3_FG001	pink	turquoise	#N/A	#N/A	#N/A
773	AC219156.3_FG002	plum1	plum1	0	0	0
774	AC219190.3_FG002	green	royalblue	AT4G38210.1	ATEXP20,ATEXPA20,ATHEXP ALPHA 1.23,EXP20,EXPA20	expansin A20
775	AC220062.3_FG001	darkgreen	darkgreen	0	0	0
776	AC220927.3_FG001	blue	blue	0	0	0
777	AC220927.3_FG003	blue	blue	0	0	0
778	AC220927.3_FG007	midnightblue	yellowgreen	AT4G08950.1	EXO	Phosphate-responsive 1 family protein
779	AC220970.4_FG002	orangered4	orangered4	AT5G60720.1	0	Protein of unknown function, DUF547
780	AC220972.3_FG001	darkgreen	darkgrey	AT2G42360.1	0	RING/U-box superfamily protein
781	AC225147.4_FG002	blue	blue	AT5G02960.1	0	Ribosomal protein S12/S23 family protein
782	AC225147.4_FG003	pink	turquoise	AT5G05610.2	AL1	alfin-like 1
783	AC225176.2_FG003	darkturquoise	darkturquoise	0	0	0
784	AC225185.3_FG004	cyan	cyan	AT5G55860.1	0	Plant protein of unknown function (DUF827)
785	AC225193.3_FG003	grey60	red	AT2G33620.1	0	AT hook motif DNA-binding family protein
786	AC225193.3_FG004	green	purple	AT2G01710.1	0	Chaperone DnaJ-domain superfamily protein
787	AC225205.3_FG003	lightsteelblue1	lightsteelblue1	AT2G03890.2	ATPI4K GAMMA 7,PI4K GAMMA 7,UBDK GAMMA 7	phosphoinositide 4-kinase gamma 7
788	AC225222.2_FG002	pink	turquoise	0	0	0
789	AC225355.2_FG002	blue	blue	0	0	0
790	AC225718.2_FG006	salmon	salmon	AT2G46600.1	0	Calcium-binding EF-hand family protein
791	AC225718.2_FG009	blue	blue	AT4G10270.1	0	Wound-responsive family protein
792	AC225790.2_FG001	blue	blue	0	0	0
793	AC225790.2_FG003	blue	brown	0	0	0
794	AC226227.2_FG005	lightcyan1	skyblue	AT3G50120.1	0	Plant protein of unknown function (DUF247)
795	AC226230.2_FG001	pink	turquoise	AT5G19400.2	SMG7	Telomerase activating protein Est1
796	AC226235.2_FG001	saddlebrown	saddlebrown	AT1G75290.1	0	NAD(P)-binding Rossmann-fold superfamily protein
797	AC226235.2_FG002	blue	blue	AT5G60030.1	0	0
798	AC226235.2_FG003	tan	yellow	0	0	0
799	AC226243.1_FG003	grey60	black	AT3G42725.1	0	Putative membrane lipoprotein
800	AC226245.1_FG003	lightcyan1	skyblue	AT1G68890.1	0	magnesium ion binding;thiamin pyrophosphate binding;hydro-lyases;catalytics;2-succinyl-5-enolpyruvyl-6-hydroxy-3-cyclohexene-1-carboxylic-acid synthases
801	AC226248.1_FG002	salmon	salmon	AT1G11050.1	0	Protein kinase superfamily protein
802	AC226368.2_FG006	pink	turquoise	AT5G18950.1	0	Tetratricopeptide repeat (TPR)-like superfamily protein
803	AC226373.2_FG010	floralwhite	floralwhite	AT3G18640.1	0	Zinc finger C-x8-C-x5-C-x3-H type family protein
804	AC230011.2_FG002	blue	greenyellow	AT3G14460.1	0	LRR and NB-ARC domains-containing disease resistance protein
805	AC230013.2_FG007	pink	turquoise	AT2G34480.1	0	Ribosomal protein L18ae/LX family protein
806	AC230020.1_FG002	tan	tan	AT5G17270.1	0	Protein prenylyltransferase superfamily protein
807	AC231488.1_FG005	tan	yellow	AT5G11700.2	0	0
808	AC231745.1_FG003	green	purple	AT5G45910.1	0	GDSL-like Lipase/Acylhydrolase superfamily protein
809	AC231745.1_FG004	cyan	violet	AT1G08030.1	TPST	tyrosylprotein sulfotransferase
810	AC231747.1_FG001	plum1	darkmagenta	AT2G05170.1	ATVPS11,VPS11	vacuolar protein sorting 11
811	AC231755.1_FG010	midnightblue	yellowgreen	0	0	0
812	AC232238.2_FG004	pink	turquoise	AT1G08320.1	bZIP21,TGA9	bZIP transcription factor family protein
813	AC232238.2_FG008	green	purple	AT3G54290.1	0	0
814	AC232393.1_FG009	green	green	AT2G22410.1	SLO1	SLOW GROWTH 1
815	AC233850.1_FG001	grey60	red	AT3G11600.1	0	0
816	AC233850.1_FG003	lightcyan	lightcyan	AT5G46940.1	0	Plant invertase/pectin methylesterase inhibitor superfamily protein
817	AC233850.1_FG005	darkolivegreen	lightyellow	AT2G36010.3	ATE2FA,E2F3	E2F transcription factor 3
818	AC233851.1_FG008	blue	blue	0	0	0
819	AC233851.1_FG009	salmon	salmon	AT3G20340.1	0	0
820	AC233851.1_FG014	pink	turquoise	AT1G61870.1	PPR336	pentatricopeptide repeat 336
821	AC233851.1_FG017	grey60	black	0	0	0
822	AC233853.1_FG003	blue	brown	AT2G34500.1	CYP710A1	cytochrome P450, family 710, subfamily A, polypeptide 1
823	AC233861.1_FG001	blue	greenyellow	AT5G56040.2	0	Leucine-rich receptor-like protein kinase family protein
824	AC233865.1_FG001	blue	blue	AT5G59970.1	0	Histone superfamily protein
825	AC233865.1_FG003	lightsteelblue1	lightsteelblue1	AT3G17730.1	anac057,NAC057	NAC domain containing protein 57
826	AC233865.1_FG006	tan	yellow	AT1G50300.1	TAF15	TBP-associated factor 15
827	AC233866.1_FG006	pink	turquoise	AT1G07940.1	0	GTP binding Elongation factor Tu family protein
828	AC233870.1_FG003	tan	yellow	AT2G25930.1	ELF3,PYK20	hydroxyproline-rich glycoprotein family protein
829	AC233870.1_FG004	midnightblue	midnightblue	AT3G21295.1	0	Tudor/PWWP/MBT superfamily protein
830	AC233870.1_FG006	pink	turquoise	AT2G26590.2	RPN13	regulatory particle non-ATPase 13
831	AC233872.1_FG003	blue	blue	AT5G05990.1	0	Mitochondrial glycoprotein family protein
832	AC233878.1_FG004	darkorange	darkorange	AT1G10130.1	ATECA3,ECA3	endoplasmic reticulum-type calcium-transporting ATPase 3
833	AC233879.1_FG002	lightgreen	lightgreen	AT2G40170.1	ATEM6,EM6,GEA6	Stress induced protein
834	AC233880.1_FG006	green	purple	AT1G74480.1	0	RWP-RK domain-containing protein
835	AC233882.1_FG003	plum1	plum1	AT1G02520.1	PGP11	P-glycoprotein 11
836	AC233883.1_FG006	green	green	AT3G50170.1	0	Plant protein of unknown function (DUF247)
837	AC233887.1_FG006	green	green	AT3G11670.1	DGD1	UDP-Glycosyltransferase superfamily protein
838	AC233888.1_FG001	pink	turquoise	AT5G57770.1	0	Plant protein of unknown function (DUF828) with plant pleckstrin homology-like region
839	AC233892.1_FG001	pink	pink	AT1G08610.1	0	Pentatricopeptide repeat (PPR) superfamily protein
840	AC233893.1_FG002	plum1	darkred	AT5G16610.2	0	0
841	AC233893.1_FG003	floralwhite	floralwhite	AT1G68530.1	CER6,CUT1,G2,KCS6,POP1	3-ketoacyl-CoA synthase 6
842	AC233893.1_FG006	blue	greenyellow	AT1G48480.1	RKL1	receptor-like kinase 1
843	AC233894.1_FG005	blue	brown	AT2G37035.1	0	0
844	AC233895.1_FG001	blue	blue	AT3G51800.3	ATEBP1,ATG2,EBP1	metallopeptidase M24 family protein
845	AC233898.1_FG004	plum1	darkred	AT1G35510.1	0	O-fucosyltransferase family protein
846	AC233899.1_FG002	blue	blue	AT1G72210.1	0	basic helix-loop-helix (bHLH) DNA-binding superfamily protein
847	AC233899.1_FG004	magenta	magenta	AT5G65310.1	ATHB-5,ATHB5,HB5	homeobox protein 5
848	AC233899.1_FG005	salmon	salmon	AT1G22470.1	0	0
849	AC233901.1_FG004	blue	blue	AT5G66100.1	0	winged-helix DNA-binding transcription factor family protein
850	AC233901.1_FG005	pink	turquoise	AT5G66100.1	0	winged-helix DNA-binding transcription factor family protein
851	AC233901.1_FG010	pink	turquoise	AT2G36895.1	0	0
852	AC233910.1_FG001	darkturquoise	skyblue3	AT2G17270.1	PHT3;3	phosphate transporter 3;3
853	AC233910.1_FG008	cyan	cyan	AT5G19900.1	0	PRLI-interacting factor, putative
854	AC233910.1_FG010	midnightblue	yellowgreen	AT4G35500.1	0	Protein kinase superfamily protein
855	AC233914.1_FG001	pink	turquoise	0	0	0
856	AC233922.1_FG004	blue	blue	AT5G64050.1	ATERS,ERS,OVA3	glutamate tRNA synthetase
857	AC233922.1_FG005	green	green	AT4G00620.1	0	Amino acid dehydrogenase family protein
858	AC233922.1_FG008	lightgreen	lightgreen	AT1G64230.4	UBC28	ubiquitin-conjugating enzyme 28
859	AC233933.1_FG001	blue	blue	AT2G31230.1	ATERF15,ERF15	ethylene-responsive element binding factor 15
860	AC233935.1_FG005	blue	blue	AT3G55370.3	OBP3	OBF-binding protein 3
861	AC233939.1_FG003	blue	brown	AT1G61620.1	0	phosphoinositide binding
862	AC233939.1_FG004	blue	blue	AT3G28990.1	0	Plant protein 1589 of unknown function
863	AC233942.1_FG001	green	royalblue	AT4G15563.1	0	0
864	AC233943.1_FG002	green	green	AT5G63090.2	LOB	Lateral organ boundaries (LOB) domain family protein
865	AC233945.1_FG003	saddlebrown	saddlebrown	AT1G71140.1	0	MATE efflux family protein
866	AC233949.1_FG004	darkgreen	darkgrey	AT5G03340.1	0	ATPase, AAA-type, CDC48 protein
867	AC233952.1_FG006	tan	yellow	AT1G26460.1	0	Tetratricopeptide repeat (TPR)-like superfamily protein
868	AC233952.1_FG008	sienna3	sienna3	AT2G45120.1	0	C2H2-like zinc finger protein
869	AC233953.1_FG004	blue	brown	AT3G26700.1	0	Protein kinase superfamily protein
870	AC233953.1_FG005	darkolivegreen	darkolivegreen	AT3G02050.1	ATKT4,ATKUP3,KUP3	K+ uptake transporter 3
871	AC233955.1_FG003	darkolivegreen	darkolivegreen	AT1G56430.1	ATNAS4,NAS4	nicotianamine synthase 4
872	AC233955.1_FG008	blue	blue	AT2G47370.1	0	Calcium-dependent phosphotriesterase superfamily protein
873	AC233960.1_FG002	green	green	AT3G22370.1	AOX1A,ATAOX1A	alternative oxidase 1A
874	AC233960.1_FG003	blue	brown	AT5G45580.1	0	Homeodomain-like superfamily protein
875	AC233961.1_FG001	cyan	violet	AT1G73100.1	SDG19,SUVH3	SU(VAR)3-9 homolog 3
876	AC233966.1_FG001	blue	brown	AT5G45275.1	0	Major facilitator superfamily protein
877	AC233966.1_FG003	blue	blue	AT3G01630.1	0	Major facilitator superfamily protein
878	AC233967.1_FG001	blue	blue	AT4G26810.1	0	SWIB/MDM2 domain superfamily protein
879	AC233979.1_FG006	plum1	darkred	AT5G47060.1	0	Protein of unknown function (DUF581)
880	AC233979.1_FG007	lightgreen	orange	AT5G47060.1	0	Protein of unknown function (DUF581)
881	AC233979.1_FG008	blue	blue	AT5G47060.1	0	Protein of unknown function (DUF581)
882	AC233979.1_FG009	tan	yellow	AT4G19600.1	CYCT1;4	Cyclin family protein
883	AC233979.1_FG010	grey60	black	AT4G35980.1	0	0
884	AC233979.1_FG011	salmon	salmon	AT3G60220.1	ATL4,TL4	TOXICOS EN LEVADURA 4
885	AC234091.1_FG001	blue	brown	AT1G78060.1	0	Glycosyl hydrolase family protein
886	AC234152.1_FG002	pink	turquoise	AT4G22200.1	AKT2,AKT2/3,AKT3,KT2/3	potassium transport 2/3
887	AC234152.1_FG007	brown4	brown4	AT4G22200.1	AKT2,AKT2/3,AKT3,KT2/3	potassium transport 2/3
888	AC234154.1_FG007	saddlebrown	saddlebrown	AT5G65940.1	CHY1	beta-hydroxyisobutyryl-CoA hydrolase 1
889	AC234154.1_FG008	darkgreen	darkgrey	AT3G03310.1	ATLCAT3,LCAT3	lecithin:cholesterol acyltransferase 3
890	AC234155.1_FG002	green	green	AT3G04030.3	0	Homeodomain-like superfamily protein
891	AC234156.1_FG005	blue	brown	AT2G04780.1	FLA7	FASCICLIN-like arabinoogalactan 7
892	AC234157.1_FG002	blue	blue	AT1G74970.1	RPS9,TWN3	ribosomal protein S9
893	AC234158.1_FG005	blue	brown	AT3G48050.2	0	BAH domain ;TFIIS helical bundle-like domain
894	AC234159.1_FG002	pink	turquoise	AT3G20240.1	0	Mitochondrial substrate carrier family protein
895	AC234160.1_FG001	plum1	darkred	#N/A	#N/A	#N/A
896	AC234160.1_FG004	blue	blue	0	0	0
897	AC234161.1_FG010	blue	blue	AT5G47570.1	0	0
898	AC234163.1_FG002	lightsteelblue1	paleturquoise	AT4G37980.1	ATCAD7,CAD7,ELI3,ELI3-1	elicitor-activated gene 3-1
899	AC234164.1_FG004	grey60	black	AT1G63100.1	0	GRAS family transcription factor
900	AC234165.1_FG002	darkorange	darkorange	0	0	0
901	AC234169.1_FG004	blue	blue	0	0	0
902	AC234171.1_FG003	plum1	plum1	AT5G35200.1	0	ENTH/ANTH/VHS superfamily protein
903	AC234175.1_FG010	tan	yellow	AT2G02150.1	0	Tetratricopeptide repeat (TPR)-like superfamily protein
904	AC234180.1_FG002	tan	yellow	AT1G29800.1	0	RING/FYVE/PHD-type zinc finger family protein
905	AC234183.1_FG002	blue	blue	AT3G07770.1	AtHsp90-6,AtHsp90.6,Hsp89.1	HEAT SHOCK PROTEIN 89.1
906	AC234185.1_FG004	darkturquoise	darkturquoise	AT1G30820.1	0	CTP synthase family protein
907	AC234185.1_FG006	midnightblue	midnightblue	AT5G60440.1	AGL62	AGAMOUS-like 62
908	AC234185.1_FG007	pink	turquoise	AT1G64385.1	0	0
909	AC234189.1_FG003	pink	turquoise	AT3G05060.1	0	NOP56-like pre RNA processing ribonucleoprotein
910	AC234199.1_FG003	magenta	magenta	AT3G48190.1	ATATM,ATM	ataxia-telangiectasia mutated
911	AC234201.1_FG003	grey60	red	AT5G63910.1	FCLY	farnesylcysteine lyase
912	AC234203.1_FG004	sienna3	white	AT3G59140.1	ATMRP14,MRP14	multidrug resistance-associated protein 14
913	AC234203.1_FG009	blue	blue	AT5G43720.1	0	Protein of unknown function (DUF2361)
914	AC234203.1_FG010	blue	greenyellow	AT5G12900.1	0	0
915	AC234203.1_FG011	blue	blue	AT1G73730.1	AtEIL3,ATSLIM,EIL3,SLIM1	ETHYLENE-INSENSITIVE3-like 3
916	AC234515.1_FG003	blue	greenyellow	AT5G23860.1	TUB8	tubulin beta 8
917	AC234520.1_FG002	midnightblue	midnightblue	AT4G37180.1	0	Homeodomain-like superfamily protein
918	AC234520.1_FG003	midnightblue	midnightblue	AT2G03500.1	0	Homeodomain-like superfamily protein
919	AC234520.1_FG005	tan	tan	AT4G37190.1	0	0
920	AC234521.1_FG004	cyan	violet	AT3G43660.1	0	Vacuolar iron transporter (VIT) family protein
921	AC234521.1_FG007	blue	blue	0	0	0
922	AC234522.1_FG005	lightcyan	lightcyan	AT4G23890.1	0	0
923	AC234526.1_FG005	darkolivegreen	lightyellow	AT2G33590.1	0	NAD(P)-binding Rossmann-fold superfamily protein
924	AC234528.1_FG001	darkorange	darkorange	AT3G21215.1	0	RNA-binding (RRM/RBD/RNP motifs) family protein
925	AC234528.1_FG004	blue	blue	AT3G61370.1	0	Protein of unknown function (DUF3245)
926	AC234528.1_FG005	pink	turquoise	AT3G23940.1	0	dehydratase family
927	AC234528.1_FG006	lightsteelblue1	lightsteelblue1	AT2G36690.1	0	2-oxoglutarate (2OG) and Fe(II)-dependent oxygenase superfamily protein
928	AC234575.1_FG003	brown4	brown4	AT4G29840.1	MTO2,TS	Pyridoxal-5\'-phosphate-dependent enzyme family protein
929	AC235535.1_FG001	pink	pink	AT3G06400.1	CHR11	chromatin-remodeling protein 11
930	AC235540.1_FG002	blue	brown	AT1G67510.1	0	Leucine-rich repeat protein kinase family protein
931	AC235541.1_FG002	tan	yellow	AT2G25560.1	0	DNAJ heat shock N-terminal domain-containing protein
932	AC235543.1_FG002	pink	pink	AT2G38060.1	PHT4;2	phosphate transporter 4;2
933	AC235543.1_FG003	pink	turquoise	AT4G37300.1	MEE59	maternal effect embryo arrest 59
934	AC235544.1_FG004	blue	brown	AT5G11980.1	0	conserved oligomeric Golgi complex component-related / COG complex component-related
935	AC235546.1_FG001	lightcyan	lightcyan	AT5G25590.1	0	Protein of unknown function (DUF630 and DUF632)
936	AC235547.1_FG005	grey60	red	AT2G16250.1	0	Leucine-rich repeat protein kinase family protein
937	AF466202.2_FG006	blue	blue	AT1G11330.2	0	S-locus lectin protein kinase family protein
938	AF466202.2_FG008	lightgreen	lightgreen	AT4G37860.1	0	SPT2 chromatin protein
939	AF546187.1_FG011	green	green	AT3G28740.1	CYP81D1	Cytochrome P450 superfamily protein
940	AF546187.1_FG012	pink	turquoise	AT3G49930.1	0	C2H2 and C2HC zinc fingers superfamily protein
941	AY530952.1_FG001	grey60	grey60	AT5G12080.3	ATMSL10,MSL10	mechanosensitive channel of small conductance-like 10
942	AY542798.1_FG003	cyan	cyan	AT5G47430.1	0	DWNN domain, a CCHC-type zinc finger
943	EF517601.1_FG006	cyan	cyan	AT5G26690.1	0	Heavy metal transport/detoxification superfamily protein
944	EF517601.1_FG010	pink	turquoise	AT5G28040.1	0	DNA-binding storekeeper protein-related transcriptional regulator
945	EF517601.1_FG012	pink	turquoise	AT5G20890.1	0	TCP-1/cpn60 chaperonin family protein
946	EF517601.1_FG015	salmon	salmon	AT3G06960.1	PDE320,TGD4	pigment defective 320
947	EF517601.1_FG016	blue	brown	0	0	0
948	GRMZM2G000014	grey60	red	AT1G47570.1	0	RING/U-box superfamily protein
949	GRMZM2G000035	blue	greenyellow	AT1G49000.1	0	0
950	GRMZM2G000039	green	green	AT1G30470.1	0	SIT4 phosphatase-associated family protein
951	GRMZM2G000042	plum1	darkred	0	0	0
952	GRMZM2G000052	plum1	darkmagenta	AT2G43020.1	ATPAO2,PAO2	polyamine oxidase 2
953	GRMZM2G000053	salmon	salmon	0	0	0
954	GRMZM2G000093	grey60	black	AT2G21800.1	ATEME1A,EME1A	essential meiotic endonuclease 1A
955	GRMZM2G000114	cyan	cyan	AT4G34040.1	0	RING/U-box superfamily protein
956	GRMZM2G000126	darkolivegreen	lightyellow	AT2G37740.1	ATZFP10,ZFP10	zinc-finger protein 10
957	GRMZM2G000127	tan	yellow	0	0	0
958	GRMZM2G000154	blue	brown	AT1G04180.1	YUC9	YUCCA 9
959	GRMZM2G000158	midnightblue	midnightblue	AT3G23030.1	IAA2	indole-3-acetic acid inducible 2
960	GRMZM2G000166	floralwhite	floralwhite	AT1G29000.1	0	Heavy metal transport/detoxification superfamily protein
961	GRMZM2G000171	blue	brown	AT4G35040.1	bZIP19	Basic-leucine zipper (bZIP) transcription factor family protein
962	GRMZM2G000177	blue	brown	AT5G24710.1	0	Transducin/WD40 repeat-like superfamily protein
963	GRMZM2G000195	green	green	AT4G11610.1	0	C2 calcium/lipid-binding plant phosphoribosyltransferase family protein
964	GRMZM2G000209	lightcyan1	skyblue	AT5G45370.2	0	nodulin MtN21 /EamA-like transporter family protein
965	GRMZM2G000219	blue	brown	AT4G33520.3	HMA6,PAA1	P-type ATP-ase 1
966	GRMZM2G000236	grey60	black	AT1G76680.1	ATOPR1,OPR1	12-oxophytodienoate reductase 1
967	GRMZM2G000245	tan	yellow	AT5G47690.3	0	binding
968	GRMZM2G000254	grey60	black	0	0	0
969	GRMZM2G000256	green	purple	AT5G11450.1	0	Mog1/PsbP/DUF1795-like photosystem II reaction center PsbP family protein
970	GRMZM2G000261	magenta	steelblue	AT2G24240.1	0	BTB/POZ domain with WD40/YVTN repeat-like protein
971	GRMZM2G000264	orangered4	orangered4	AT5G62670.1	AHA11,HA11	H(+)-ATPase 11
972	GRMZM2G000268	grey60	black	AT1G59960.1	0	NAD(P)-linked oxidoreductase superfamily protein
973	GRMZM2G000278	cyan	cyan	AT1G60940.2	SNRK2-10,SNRK2.10,SRK2B	SNF1-related protein kinase 2.10
974	GRMZM2G000280	darkgreen	darkgrey	AT4G26620.1	0	Sucrase/ferredoxin-like family protein
975	GRMZM2G000288	orangered4	orangered4	0	0	0
976	GRMZM2G000290	darkorange	darkorange	AT4G10840.1	0	Tetratricopeptide repeat (TPR)-like superfamily protein
977	GRMZM2G000326	darkolivegreen	darkolivegreen	AT2G38870.1	0	Serine protease inhibitor, potato inhibitor I-type family protein
978	GRMZM2G000339	pink	pink	AT1G27435.1	0	0
979	GRMZM2G000353	tan	yellow	AT2G17450.1	RHA3A	RING-H2 finger A3A
980	GRMZM2G000361	pink	pink	AT4G18975.4	0	Pentatricopeptide repeat (PPR) superfamily protein
981	GRMZM2G000371	green	royalblue	AT1G27900.1	0	RNA helicase family protein
982	GRMZM2G000380	tan	yellow	AT4G40020.1	0	Myosin heavy chain-related protein
983	GRMZM2G000393	pink	pink	AT4G32120.1	0	Galactosyltransferase family protein
984	GRMZM2G000397	pink	turquoise	AT1G64850.1	0	Calcium-binding EF hand family protein
985	GRMZM2G000431	blue	brown	AT1G12380.1	0	0
986	GRMZM2G000435	lightsteelblue1	lightsteelblue1	AT4G00905.1	0	NC domain-containing protein-related
987	GRMZM2G000444	lightsteelblue1	lightsteelblue1	0	0	0
988	GRMZM2G000451	plum1	darkred	AT3G21530.1	0	DNAse I-like superfamily protein
989	GRMZM2G000481	green	green	AT2G33840.1	0	Tyrosyl-tRNA synthetase, class Ib, bacterial/mitochondrial
990	GRMZM2G000483	blue	blue	AT5G06570.2	0	alpha/beta-Hydrolases superfamily protein
991	GRMZM2G000489	green	green	AT5G06570.2	0	alpha/beta-Hydrolases superfamily protein
992	GRMZM2G000510	pink	turquoise	AT3G54110.1	ATPUMP1,ATUCP1,PUMP1,UCP,UCP1	plant uncoupling mitochondrial protein 1
993	GRMZM2G000520	midnightblue	yellowgreen	AT5G52020.1	0	Integrase-type DNA-binding superfamily protein
994	GRMZM2G000531	blue	greenyellow	AT2G29390.2	ATSMO2,SMO2-2	sterol 4-alpha-methyl-oxidase 2-2
995	GRMZM2G000540	plum1	darkred	AT4G17410.3	0	DWNN domain, a CCHC-type zinc finger
996	GRMZM2G000576	grey60	black	AT1G58350.1	ZW18	Putative serine esterase family protein
997	GRMZM2G000581	saddlebrown	saddlebrown	AT1G27440.1	ATGUT1,GUT2,IRX10	Exostosin family protein
998	GRMZM2G000587	blue	blue	AT1G70090.1	GATL9,LGT8	glucosyl transferase family 8
999	GRMZM2G000592	grey60	red	AT1G19025.1	0	DNA repair metallo-beta-lactamase family protein
1000	GRMZM2G000593	blue	brown	AT3G23550.1	0	MATE efflux family protein
1001	GRMZM2G000601	pink	turquoise	AT1G64230.2	UBC28	ubiquitin-conjugating enzyme 28
1002	GRMZM2G000603	green	royalblue	AT2G30020.1	0	Protein phosphatase 2C family protein
1003	GRMZM2G000608	grey60	red	AT1G54385.2	0	ARM repeat superfamily protein
1004	GRMZM2G000610	tan	yellow	AT2G44020.1	0	Mitochondrial transcription termination factor family protein
1005	GRMZM2G000614	darkolivegreen	lightyellow	AT1G59870.1	ABCG36,ATABCG36,ATPDR8,PDR8,PEN3	ABC-2 and Plant PDR ABC-type transporter family protein
1006	GRMZM2G000615	tan	yellow	AT5G16300.1	0	Vps51/Vps67 family (components of vesicular transport) protein
1007	GRMZM2G000622	green	green	AT1G74260.1	PUR4	purine biosynthesis 4
1008	GRMZM2G000623	tan	yellow	AT5G59140.1	0	BTB/POZ domain-containing protein
1009	GRMZM2G000630	blue	brown	#N/A	#N/A	#N/A
1010	GRMZM2G000632	saddlebrown	saddlebrown	AT1G30620.1	HSR8,MUR4,UXE1	NAD(P)-binding Rossmann-fold superfamily protein
1011	GRMZM2G000645	blue	greenyellow	AT3G15980.2	0	Coatomer, beta\' subunit
1012	GRMZM2G000650	tan	yellow	AT1G25682.1	0	Family of unknown function (DUF572)
1013	GRMZM2G000660	green	royalblue	AT3G10940.1	0	dual specificity protein phosphatase (DsPTP1) family protein
1014	GRMZM2G000670	lightsteelblue1	paleturquoise	AT3G62160.1	0	HXXXD-type acyl-transferase family protein
1015	GRMZM2G000674	pink	pink	AT3G20730.1	0	Tetratricopeptide repeat (TPR)-like superfamily protein
1016	GRMZM2G000686	tan	tan	AT1G72830.1	ATHAP2C,HAP2C,NF-YA3	nuclear factor Y, subunit A3
1017	GRMZM2G000710	blue	blue	AT2G31140.1	0	Peptidase S24/S26A/S26B/S26C family protein
1018	GRMZM2G000713	green	green	0	0	0
1019	GRMZM2G000718	blue	brown	AT3G17440.1	ATNPSN13,NPSN13	novel plant snare 13
1020	GRMZM2G000719	green	green	AT5G46390.2	0	Peptidase S41 family protein
1021	GRMZM2G000734	blue	blue	#N/A	#N/A	#N/A
1022	GRMZM2G000739	darkturquoise	darkturquoise	AT5G40850.1	UPM1	urophorphyrin methylase 1
1023	GRMZM2G000741	darkturquoise	darkturquoise	AT1G72820.1	0	Mitochondrial substrate carrier family protein
1024	GRMZM2G000749	tan	yellow	AT5G35910.1	0	Polynucleotidyl transferase, ribonuclease H fold protein with HRDC domain
1025	GRMZM2G000753	lightcyan	lightcyan	AT5G60580.1	0	RING/U-box superfamily protein
1026	GRMZM2G000764	blue	blue	AT1G78240.2	OSU1,QUA2,TSD2	S-adenosyl-L-methionine-dependent methyltransferases superfamily protein
1027	GRMZM2G000777	pink	turquoise	AT1G71730.1	0	0
1028	GRMZM2G000790	pink	turquoise	AT2G36910.1	ABCB1,ATPGP1,PGP1	ATP binding cassette subfamily B1
1029	GRMZM2G000812	orangered4	orangered4	AT4G10850.1	0	Nodulin MtN3 family protein
1030	GRMZM2G000816	blue	brown	AT3G59310.1	0	Eukaryotic protein of unknown function (DUF914)
1031	GRMZM2G000818	pink	pink	AT4G38620.1	ATMYB4,MYB4	myb domain protein 4
1032	GRMZM2G000823	blue	blue	AT3G53110.1	LOS4	P-loop containing nucleoside triphosphate hydrolases superfamily protein
1033	GRMZM2G000825	grey60	black	AT3G51280.1	0	Tetratricopeptide repeat (TPR)-like superfamily protein
1034	GRMZM2G000836	grey60	grey60	AT3G20880.1	WIP4	WIP domain protein 4
1035	GRMZM2G000874	pink	turquoise	0	0	0
1036	GRMZM2G000889	lightcyan	lightcyan	#N/A	#N/A	#N/A
1037	GRMZM2G000896	cyan	violet	0	0	0
1038	GRMZM2G000909	pink	turquoise	AT3G05675.1	0	BTB/POZ domain-containing protein
1039	GRMZM2G000923	blue	blue	AT3G12390.1	0	Nascent polypeptide-associated complex (NAC), alpha subunit family protein
1040	GRMZM2G000932	blue	brown	AT4G24050.1	0	NAD(P)-binding Rossmann-fold superfamily protein
1041	GRMZM2G000936	lightgreen	orange	AT4G02680.1	EOL1	ETO1-like 1
1042	GRMZM2G000937	salmon	salmon	AT5G14850.1	0	Alg9-like mannosyltransferase family
1043	GRMZM2G000945	darkgreen	darkgrey	#N/A	#N/A	#N/A
1044	GRMZM2G000959	grey60	grey60	AT3G23770.1	0	O-Glycosyl hydrolases family 17 protein
1045	GRMZM2G000964	plum1	darkred	AT5G63420.1	emb2746	RNA-metabolising metallo-beta-lactamase family protein
1046	GRMZM2G000973	lightcyan	lightcyan	AT3G49590.2	0	Autophagy-related protein 13
1047	GRMZM2G000976	plum1	darkmagenta	AT4G38040.1	0	Exostosin family protein
1048	GRMZM2G000980	tan	yellow	AT5G51300.1	0	splicing factor-related
1049	GRMZM2G001024	mediumpurple3	mediumpurple3	AT3G58030.2	0	RING/U-box superfamily protein
1050	GRMZM2G001033	tan	yellow	AT3G59360.2	ATUTR6,UTR6	UDP-galactose transporter 6
1051	GRMZM2G001035	darkolivegreen	lightyellow	AT3G43660.1	0	Vacuolar iron transporter (VIT) family protein
1052	GRMZM2G001043	cyan	violet	0	0	0
1053	GRMZM2G001048	pink	turquoise	AT3G18990.1	REM39,VRN1	AP2/B3-like transcriptional factor family protein
1054	GRMZM2G001079	tan	yellow	AT2G37090.1	IRX9	Nucleotide-diphospho-sugar transferases superfamily protein
1055	GRMZM2G001084	lightgreen	lightgreen	AT5G50920.1	ATHSP93-V,CLPC,CLPC1,DCA1,HSP93-V	CLPC homologue 1
1056	GRMZM2G001088	pink	turquoise	AT1G07840.1	0	Sas10/Utp3/C1D family
1057	GRMZM2G001097	blue	blue	AT3G11950.1	0	TRAF-like superfamily protein
1058	GRMZM2G001114	lightsteelblue1	paleturquoise	AT1G08050.1	0	Zinc finger (C3HC4-type RING finger) family protein
1059	GRMZM2G001160	blue	brown	AT3G05740.1	RECQI1	RECQ helicase l1
1060	GRMZM2G001169	tan	yellow	AT3G62630.1	0	Protein of unknown function (DUF1645)
1061	GRMZM2G001180	sienna3	sienna3	AT4G15475.1	0	F-box/RNI-like superfamily protein
1062	GRMZM2G001191	green	purple	AT2G45620.1	0	Nucleotidyltransferase family protein
1063	GRMZM2G001200	tan	tan	AT1G28190.1	0	0
1064	GRMZM2G001205	darkturquoise	darkturquoise	AT5G59820.1	RHL41,ZAT12	C2H2-type zinc finger family protein
1065	GRMZM2G001221	cyan	violet	AT5G24270.2	ATSOS3,CBL4,SOS3	Calcium-binding EF-hand family protein
1066	GRMZM2G001243	magenta	steelblue	AT1G72770.2	HAB1	homology to ABI1
1067	GRMZM2G001247	green	green	AT3G16660.1	0	Pollen Ole e 1 allergen and extensin family protein
1068	GRMZM2G001255	pink	turquoise	AT1G29040.4	0	0
1069	GRMZM2G001265	grey60	grey60	AT3G60800.1	0	DHHC-type zinc finger family protein
1070	GRMZM2G001272	green	purple	AT1G25280.1	AtTLP10,TLP10	tubby like protein 10
1071	GRMZM2G001288	grey60	red	AT3G13560.1	0	O-Glycosyl hydrolases family 17 protein
1072	GRMZM2G001296	pink	turquoise	AT2G34090.1	MEE18	maternal effect embryo arrest 18
1073	GRMZM2G001297	green	green	AT3G06810.1	IBR3	acyl-CoA dehydrogenase-related
1074	GRMZM2G001304	lightgreen	lightgreen	AT1G78580.1	ATTPS1,TPS1	trehalose-6-phosphate synthase
1075	GRMZM2G001327	pink	turquoise	AT1G07940.1	0	GTP binding Elongation factor Tu family protein
1076	GRMZM2G001332	blue	brown	0	0	0
1077	GRMZM2G001334	green	green	AT3G15160.1	0	0
1078	GRMZM2G001358	pink	turquoise	0	0	0
1079	GRMZM2G001375	salmon	salmon	0	0	0
1080	GRMZM2G001415	tan	yellow	AT5G59980.2	0	Polymerase/histidinol phosphatase-like
1081	GRMZM2G001420	pink	turquoise	#N/A	#N/A	#N/A
1082	GRMZM2G001421	midnightblue	yellowgreen	AT2G46370.4	FIN219,JAR1	Auxin-responsive GH3 family protein
1083	GRMZM2G001426	darkorange	darkorange	AT1G14920.1	GAI,RGA2	GRAS family transcription factor family protein
1084	GRMZM2G001444	midnightblue	midnightblue	AT4G15030.1	0	0
1085	GRMZM2G001451	blue	brown	AT2G46940.1	0	0
1086	GRMZM2G001454	pink	turquoise	0	0	0
1087	GRMZM2G001457	blue	brown	AT3G45780.1	JK224,NPH1,PHOT1,RPT1	phototropin 1
1088	GRMZM2G001500	pink	turquoise	AT4G24280.1	cpHsc70-1	chloroplast heat shock protein 70-1
1089	GRMZM2G001514	orangered4	orangered4	AT2G20520.1	FLA6	FASCICLIN-like arabinogalactan 6
1090	GRMZM2G001530	pink	turquoise	AT5G45420.1	0	Duplicated homeodomain-like superfamily protein
1091	GRMZM2G001541	grey60	red	AT5G12900.1	0	0
1092	GRMZM2G001551	green	royalblue	AT1G80770.1	PDE318	P-loop containing nucleoside triphosphate hydrolases superfamily protein
1093	GRMZM2G001567	pink	pink	0	0	0
1094	GRMZM2G001572	blue	brown	0	0	0
1095	GRMZM2G001577	midnightblue	midnightblue	AT3G52910.1	AtGRF4,GRF4	growth-regulating factor 4
1096	GRMZM2G001592	midnightblue	midnightblue	0	0	0
1097	GRMZM2G001602	blue	greenyellow	0	0	0
1098	GRMZM2G001606	pink	turquoise	0	0	0
1099	GRMZM2G001631	blue	brown	AT3G03300.1	ATDCL2,DCL2	dicer-like 2
1100	GRMZM2G001639	magenta	magenta	AT3G61060.1	AtPP2-A13,PP2-A13	phloem protein 2-A13
1101	GRMZM2G001645	blue	greenyellow	AT1G76490.1	HMG1,HMGR1	hydroxy methylglutaryl CoA reductase 1
1102	GRMZM2G001652	sienna3	white	AT2G25800.1	0	Protein of unknown function (DUF810)
1103	GRMZM2G001653	lightcyan	lightcyan	AT1G08380.1	PSAO	photosystem I subunit O
1104	GRMZM2G001657	blue	blue	#N/A	#N/A	#N/A
1105	GRMZM2G001660	lightgreen	lightgreen	AT5G20635.1	0	0
1106	GRMZM2G001661	magenta	magenta	AT5G16490.1	RIC4	ROP-interactive CRIB motif-containing protein 4
1107	GRMZM2G001663	darkorange2	darkorange2	AT5G18960.1	FRS12	FAR1-related sequence 12
1108	GRMZM2G001668	pink	pink	AT3G59350.1	0	Protein kinase superfamily protein
1109	GRMZM2G001676	pink	turquoise	AT5G46050.1	ATPTR3,PTR3	peptide transporter 3
1110	GRMZM2G001696	lightcyan	lightcyan	AT4G37870.1	PCK1,PEPCK	phosphoenolpyruvate carboxykinase 1
1111	GRMZM2G001708	brown4	brown4	0	0	0
1112	GRMZM2G001721	tan	yellow	AT1G79960.1	ATOFP14,OFP14	ovate family protein 14
1113	GRMZM2G001724	magenta	magenta	AT1G52870.2	0	Peroxisomal membrane 22 kDa (Mpv17/PMP22) family protein
1114	GRMZM2G001750	pink	turquoise	AT1G74640.1	0	alpha/beta-Hydrolases superfamily protein
1115	GRMZM2G001755	pink	turquoise	AT1G66670.1	CLPP3,NCLPP3	CLP protease proteolytic subunit 3
1116	GRMZM2G001764	green	royalblue	AT5G46050.1	ATPTR3,PTR3	peptide transporter 3
1117	GRMZM2G001772	blue	greenyellow	0	0	0
1118	GRMZM2G001777	mediumpurple3	mediumpurple3	AT4G03090.1	0	sequence-specific DNA binding;sequence-specific DNA binding transcription factors
1119	GRMZM2G001803	pink	turquoise	AT1G68100.1	IAR1	ZIP metal ion transporter family
1120	GRMZM2G001805	green	purple	AT1G27385.1	0	0
1121	GRMZM2G001812	blue	brown	AT4G08850.1	0	Leucine-rich repeat receptor-like protein kinase family protein
1122	GRMZM2G001814	tan	yellow	AT5G57190.1	PSD2	phosphatidylserine decarboxylase 2
1123	GRMZM2G001816	blue	blue	AT5G45775.2	0	Ribosomal L5P family protein
1124	GRMZM2G001820	green	royalblue	AT5G57700.3	0	BNR/Asp-box repeat family protein
1125	GRMZM2G001850	pink	turquoise	AT3G18610.1	ATNUC-L2,NUC-L2,PARLL1	nucleolin like 2
1126	GRMZM2G001869	pink	pink	AT3G23100.1	XRCC4	homolog of human DNA ligase iv-binding protein XRCC4
1127	GRMZM2G001875	green	green	AT2G36890.1	ATMYB38,BIT1,MYB38,RAX2	Duplicated homeodomain-like superfamily protein
1128	GRMZM2G001887	pink	turquoise	AT1G17880.1	ATBTF3,BTF3	basic transcription factor 3
1129	GRMZM2G001895	blue	brown	AT2G26890.1	GRV2,KAM2	DNAJ heat shock N-terminal domain-containing protein
1130	GRMZM2G001898	green	royalblue	AT2G14170.3	ALDH6B2	aldehyde dehydrogenase 6B2
1131	GRMZM2G001904	tan	yellow	AT1G76730.1	0	NagB/RpiA/CoA transferase-like superfamily protein
1132	GRMZM2G001915	lightgreen	orange	AT5G15640.1	0	Mitochondrial substrate carrier family protein
1133	GRMZM2G001918	pink	turquoise	AT3G46740.1	MAR1,TOC75-III	translocon at the outer envelope membrane of chloroplasts 75-III
1134	GRMZM2G001921	magenta	magenta	#N/A	#N/A	#N/A
1135	GRMZM2G001930	lightgreen	lightgreen	AT1G32640.1	ATMYC2,JAI1,JIN1,MYC2,RD22BP1,ZBF1	Basic helix-loop-helix (bHLH) DNA-binding family protein
1136	GRMZM2G001934	grey60	red	AT2G01820.1	0	Leucine-rich repeat protein kinase family protein
1137	GRMZM2G001938	floralwhite	floralwhite	AT5G03795.1	0	Exostosin family protein
1138	GRMZM2G001943	saddlebrown	saddlebrown	#N/A	#N/A	#N/A
1139	GRMZM2G001946	blue	blue	AT1G21270.1	WAK2	wall-associated kinase 2
1140	GRMZM2G001953	blue	brown	AT5G62880.1	ARAC10,ATRAC10,ATROP11,RAC10	RAC-like 10
1141	GRMZM2G001956	lightcyan	lightcyan	AT3G10060.1	0	FKBP-like peptidyl-prolyl cis-trans isomerase family protein
1142	GRMZM2G001973	blue	blue	AT1G45207.2	0	Remorin family protein
1143	GRMZM2G001977	blue	blue	AT1G47480.1	0	alpha/beta-Hydrolases superfamily protein
1144	GRMZM2G001981	lightsteelblue1	paleturquoise	AT5G24310.1	ABIL3	ABL interactor-like protein 3
1145	GRMZM2G001991	sienna3	sienna3	AT5G14700.1	0	NAD(P)-binding Rossmann-fold superfamily protein
1146	GRMZM2G002002	tan	yellow	AT3G61690.1	0	nucleotidyltransferases
1147	GRMZM2G002023	sienna3	sienna3	AT3G18660.2	GUX1,PGSIP1	plant glycogenin-like starch initiation protein 1
1148	GRMZM2G002034	blue	greenyellow	AT1G60590.1	0	Pectin lyase-like superfamily protein
1149	GRMZM2G002075	green	purple	AT1G49720.1	ABF1	abscisic acid responsive element-binding factor 1
1150	GRMZM2G002100	salmon	salmon	AT2G43790.1	ATMAPK6,ATMPK6,MAPK6,MPK6	MAP kinase 6
1151	GRMZM2G002104	blue	brown	AT5G67020.1	0	0
1152	GRMZM2G002115	tan	yellow	AT4G24460.1	CLT2	CRT (chloroquine-resistance transporter)-like transporter 2
1153	GRMZM2G002121	pink	turquoise	AT5G61510.1	0	GroES-like zinc-binding alcohol dehydrogenase family protein
1154	GRMZM2G002124	green	purple	AT3G57120.1	0	Protein kinase superfamily protein
1155	GRMZM2G002128	midnightblue	midnightblue	AT2G38090.1	0	Duplicated homeodomain-like superfamily protein
1156	GRMZM2G002130	pink	pink	AT2G25670.2	0	0
1157	GRMZM2G002131	salmon	salmon	AT4G36990.1	AT-HSFB1,ATHSF4,HSF4,HSFB1	heat shock factor 4
1158	GRMZM2G002135	green	green	AT3G05510.1	0	Phospholipid/glycerol acyltransferase family protein
1159	GRMZM2G002138	darkolivegreen	lightyellow	AT1G13940.1	0	Plant protein of unknown function (DUF863)
1160	GRMZM2G002143	blue	blue	0	0	0
1161	GRMZM2G002147	grey60	black	AT4G15830.1	0	ARM repeat superfamily protein
1162	GRMZM2G002165	grey60	black	AT5G44650.1	AtCEST,CEST	0
1163	GRMZM2G002167	blue	blue	AT3G05060.1	0	NOP56-like pre RNA processing ribonucleoprotein
1164	GRMZM2G002178	pink	turquoise	AT5G42650.1	AOS,CYP74A,DDE2	allene oxide synthase
1165	GRMZM2G002191	darkslateblue	darkslateblue	AT3G55510.1	RBL	Noc2p family
1166	GRMZM2G002220	pink	turquoise	AT2G04030.1	AtHsp90.5,CR88,EMB1956,Hsp88.1,HSP90.5	Chaperone protein htpG family protein
1167	GRMZM2G002227	tan	yellow	AT1G62740.1	0	stress-inducible protein, putative
1168	GRMZM2G002240	tan	yellow	0	0	0
1169	GRMZM2G002260	midnightblue	midnightblue	AT1G58370.1	ATXYN1,RXF12	glycosyl hydrolase family 10 protein / carbohydrate-binding domain-containing protein
1170	GRMZM2G002276	blue	blue	AT1G17440.2	EER4,TAF12B	Transcription initiation factor TFIID subunit A
1171	GRMZM2G002286	green	green	AT3G30380.2	0	alpha/beta-Hydrolases superfamily protein
1172	GRMZM2G002297	blue	brown	AT1G29820.2	0	Magnesium transporter CorA-like family protein
1173	GRMZM2G002307	green	green	#N/A	#N/A	#N/A
1174	GRMZM2G002320	tan	yellow	#N/A	#N/A	#N/A
1175	GRMZM2G002361	green	green	AT4G24880.1	0	0
1176	GRMZM2G002368	green	purple	#N/A	#N/A	#N/A
1177	GRMZM2G002391	floralwhite	floralwhite	AT1G70330.1	ENT1,ENT1AT	equilibrative nucleotide transporter 1
1178	GRMZM2G002396	grey60	red	AT4G15610.1	0	Uncharacterised protein family (UPF0497)
1179	GRMZM2G002416	tan	tan	AT3G06650.1	ACLB-1	ATP-citrate lyase B-1
1180	GRMZM2G002420	blue	brown	0	0	0
1181	GRMZM2G002425	tan	tan	#N/A	#N/A	#N/A
1182	GRMZM2G002427	pink	pink	AT4G05460.1	0	RNI-like superfamily protein
1183	GRMZM2G002440	pink	turquoise	AT4G26780.1	AR192	Co-chaperone GrpE family protein
1184	GRMZM2G002465	salmon	salmon	0	0	0
1185	GRMZM2G002492	darkorange	darkorange	AT1G11755.1	LEW1	Undecaprenyl pyrophosphate synthetase family protein
1186	GRMZM2G002499	blue	blue	AT1G60890.2	0	Phosphatidylinositol-4-phosphate 5-kinase family protein
1187	GRMZM2G002515	blue	brown	AT2G01950.1	BRL2,VH1	BRI1-like 2
1188	GRMZM2G002523	saddlebrown	saddlebrown	AT5G17420.1	ATCESA7,CESA7,IRX3,MUR10	Cellulose synthase family protein
1189	GRMZM2G002529	tan	yellow	0	0	0
1190	GRMZM2G002531	blue	brown	AT4G35780.1	0	ACT-like protein tyrosine kinase family protein
1191	GRMZM2G002548	lightsteelblue1	lightsteelblue1	AT1G28420.1	HB-1	homeobox-1
1192	GRMZM2G002555	lightcyan	lightcyan	AT4G32300.1	SD2-5	S-domain-2 5
1193	GRMZM2G002559	grey60	red	AT1G50660.1	0	0
1194	GRMZM2G002568	green	green	AT3G02430.1	0	Protein of unknown function (DUF679)
1195	GRMZM2G002569	sienna3	white	AT2G24130.1	0	Leucine-rich receptor-like protein kinase family protein
1196	GRMZM2G002578	green	green	0	0	0
1197	GRMZM2G002606	pink	turquoise	AT4G21610.1	LOL2	lsd one like 2
1198	GRMZM2G002616	pink	turquoise	AT4G18040.1	AT.EIF4E1,CUM1,EIF4E,eIF4E1	eukaryotic translation initiation factor 4E
1199	GRMZM2G002617	blue	blue	AT5G08120.1	MPB2C	movement protein binding protein 2C
1200	GRMZM2G002626	salmon	salmon	AT5G64520.1	ATXRCC2,XRCC2	homolog of X-ray repair cross complementing 2 (XRCC2)
1201	GRMZM2G002627	plum1	darkred	AT1G31050.1	0	basic helix-loop-helix (bHLH) DNA-binding superfamily protein
1202	GRMZM2G002642	pink	turquoise	AT2G32230.1	PRORP1	proteinaceous RNase P 1
1203	GRMZM2G002646	plum1	darkred	0	0	0
1204	GRMZM2G002652	blue	brown	AT5G53970.1	0	Tyrosine transaminase family protein
1205	GRMZM2G002653	blue	blue	#N/A	#N/A	#N/A
1206	GRMZM2G002656	darkorange	darkorange	AT3G46730.1	0	NB-ARC domain-containing disease resistance protein
1207	GRMZM2G002678	pink	turquoise	AT3G23560.1	ALF5	MATE efflux family protein
1208	GRMZM2G002687	pink	turquoise	AT3G04600.3	0	Nucleotidylyl transferase superfamily protein
1209	GRMZM2G002699	blue	brown	AT3G17430.1	0	Nucleotide-sugar transporter family protein
1210	GRMZM2G002704	magenta	magenta	AT2G36690.1	0	2-oxoglutarate (2OG) and Fe(II)-dependent oxygenase superfamily protein
1211	GRMZM2G002754	green	green	AT1G32550.1	0	2Fe-2S ferredoxin-like superfamily protein
1212	GRMZM2G002756	lightcyan	lightcyan	AT1G68660.1	0	Ribosomal protein L12/ ATP-dependent Clp protease adaptor protein ClpS family protein
1213	GRMZM2G002765	cyan	cyan	AT2G32410.1	AXL	AXR1-like
1214	GRMZM2G002786	blue	brown	AT4G23630.1	BTI1,RTNLB1	VIRB2-interacting protein 1
1215	GRMZM2G002805	blue	brown	AT2G28200.1	0	C2H2-type zinc finger family protein
1216	GRMZM2G002807	pink	turquoise	AT2G21170.1	PDTPI,TIM	triosephosphate isomerase
1217	GRMZM2G002825	tan	yellow	AT5G59890.1	ADF4,ATADF4	actin depolymerizing factor 4
1218	GRMZM2G002828	magenta	magenta	AT3G10330.1	0	Cyclin-like family protein
1219	GRMZM2G002830	grey60	black	AT3G20060.1	UBC19	ubiquitin-conjugating enzyme19
1220	GRMZM2G002851	magenta	steelblue	AT2G31170.1	SYCO ARATH	Cysteinyl-tRNA synthetase, class Ia family protein
1221	GRMZM2G002858	blue	blue	AT2G46225.2	ABIL1	ABI-1-like 1
1222	GRMZM2G002859	grey60	black	AT4G34660.2	0	SH3 domain-containing protein
1223	GRMZM2G002874	pink	turquoise	AT5G54900.1	ATRBP45A,RBP45A	RNA-binding protein 45A
1224	GRMZM2G002879	blue	brown	AT1G13270.1	MAP1B,MAP1C	methionine aminopeptidase 1B
1225	GRMZM2G002894	darkgreen	darkgrey	0	0	0
1226	GRMZM2G002898	grey60	black	AT2G12190.1	0	Cytochrome P450 superfamily protein
1227	GRMZM2G002903	pink	pink	AT5G43960.1	0	Nuclear transport factor 2 (NTF2) family protein with RNA binding (RRM-RBD-RNP motifs) domain
1228	GRMZM2G002910	magenta	steelblue	0	0	0
1229	GRMZM2G002915	darkturquoise	skyblue3	AT3G01470.1	ATHB-1,ATHB1,HAT5,HB-1,HD-ZIP-1	homeobox 1
1230	GRMZM2G002948	grey60	black	0	0	0
1231	GRMZM2G002959	ivory	ivory	AT3G51840.1	ACX4,ATG6,ATSCX	acyl-CoA oxidase 4
1232	GRMZM2G002978	lightcyan1	skyblue	AT3G10030.2	0	aspartate/glutamate/uridylate kinase family protein
1233	GRMZM2G002993	orangered4	orangered4	AT3G54950.1	PLA IIIA,PLP7	patatin-like protein 6
1234	GRMZM2G002999	tan	tan	AT5G60410.4	ATSIZ1,SIZ1	DNA-binding protein with MIZ/SP-RING zinc finger, PHD-finger and SAP domain
1235	GRMZM2G003002	blue	brown	AT2G30620.1	0	winged-helix DNA-binding transcription factor family protein
1236	GRMZM2G003022	magenta	magenta	AT4G01810.1	0	Sec23/Sec24 protein transport family protein
1237	GRMZM2G003023	darkturquoise	darkturquoise	AT1G22050.1	MUB6	membrane-anchored ubiquitin-fold protein 6 precursor
1238	GRMZM2G003028	pink	turquoise	AT5G04260.1	WCRKC2	WCRKC thioredoxin 2
1239	GRMZM2G003033	pink	turquoise	AT2G35800.1	0	mitochondrial substrate carrier family protein
1240	GRMZM2G003038	pink	turquoise	AT4G29510.1	ATPRMT11,ATPRMT1B,PRMT11,PRMT1B	arginine methyltransferase 11
1241	GRMZM2G003043	blue	blue	AT3G12280.1	ATRBR1,RB,RB1,RBR,RBR1	retinoblastoma-related 1
1242	GRMZM2G003057	pink	turquoise	AT4G38260.1	0	Protein of unknown function (DUF833)
1243	GRMZM2G003064	blue	brown	AT1G10030.1	ERG28	homolog of yeast ergosterol28
1244	GRMZM2G003068	grey60	black	AT1G75560.2	0	zinc knuckle (CCHC-type) family protein
1245	GRMZM2G003076	pink	turquoise	AT2G02180.1	TOM3	tobamovirus multiplication protein 3
1246	GRMZM2G003090	plum1	plum1	AT2G31560.2	0	Protein of unknown function (DUF1685)
1247	GRMZM2G003096	lightcyan	lightcyan	AT2G30170.1	0	Protein phosphatase 2C family protein
1248	GRMZM2G003108	green	green	AT3G46450.1	0	SEC14 cytosolic factor family protein / phosphoglyceride transfer family protein
1249	GRMZM2G003124	pink	turquoise	0	0	0
1250	GRMZM2G003138	pink	turquoise	AT2G28630.1	KCS12	3-ketoacyl-CoA synthase 12
1251	GRMZM2G003157	lightcyan1	lightcyan1	AT5G08650.1	0	Small GTP-binding protein
1252	GRMZM2G003165	blue	greenyellow	AT4G12730.1	FLA2	FASCICLIN-like arabinogalactan 2
1253	GRMZM2G003172	pink	turquoise	AT5G40660.1	0	ATP12 protein-related
1254	GRMZM2G003179	green	purple	AT5G20650.1	COPT5	copper transporter 5
1255	GRMZM2G003190	grey60	black	AT1G62640.1	KAS III	3-ketoacyl-acyl carrier protein synthase III
1256	GRMZM2G003207	pink	turquoise	#N/A	#N/A	#N/A
1257	GRMZM2G003246	blue	greenyellow	AT1G47480.1	0	alpha/beta-Hydrolases superfamily protein
1258	GRMZM2G003252	saddlebrown	saddlebrown	AT1G11440.1	0	0
1259	GRMZM2G003289	grey60	red	AT3G59760.1	ATCS-C,OASC	O-acetylserine (thiol) lyase isoform C
1260	GRMZM2G003295	blue	blue	#N/A	#N/A	#N/A
1261	GRMZM2G003304	tan	tan	AT3G01470.1	ATHB-1,ATHB1,HAT5,HB-1,HD-ZIP-1	homeobox 1
1262	GRMZM2G003306	grey60	red	AT5G02560.1	HTA12	histone H2A 12
1263	GRMZM2G003307	tan	yellow	AT1G60170.1	emb1220	pre-mRNA processing ribonucleoprotein binding region-containing protein
1264	GRMZM2G003318	blue	brown	AT2G35490.1	0	Plastid-lipid associated protein PAP / fibrillin family protein
1265	GRMZM2G003326	pink	turquoise	0	0	0
1266	GRMZM2G003331	blue	brown	AT5G18280.1	APY2,ATAPY2	apyrase 2
1267	GRMZM2G003342	pink	turquoise	AT4G28020.1	0	0
1268	GRMZM2G003354	grey60	red	AT3G61610.1	0	Galactose mutarotase-like superfamily protein
1269	GRMZM2G003377	midnightblue	midnightblue	AT5G19960.1	0	RNA-binding (RRM/RBD/RNP motifs) family protein
1270	GRMZM2G003379	grey60	red	AT5G49720.1	ATGH9A1,DEC,GH9A1,IRX2,KOR,KOR1,RSW2,TSD1	glycosyl hydrolase 9A1
1271	GRMZM2G003384	pink	turquoise	AT1G74050.1	0	Ribosomal protein L6 family protein
1272	GRMZM2G003385	blue	blue	AT3G08590.2	0	Phosphoglycerate mutase, 2,3-bisphosphoglycerate-independent
1273	GRMZM2G003406	pink	turquoise	AT5G26660.1	ATMYB86,MYB86	myb domain protein 86
1274	GRMZM2G003409	bisque4	bisque4	AT2G39050.1	0	hydroxyproline-rich glycoprotein family protein
1275	GRMZM2G003417	blue	blue	AT4G01660.1	ABC1,ATABC1,ATATH10	ABC transporter 1
1276	GRMZM2G003424	grey60	grey60	AT3G51950.1	0	Zinc finger (CCCH-type) family protein / RNA recognition motif (RRM)-containing protein
1277	GRMZM2G003426	darkturquoise	skyblue3	0	0	0
1278	GRMZM2G003433	mediumpurple3	mediumpurple3	0	0	0
1279	GRMZM2G003461	blue	brown	0	0	0
1280	GRMZM2G003466	plum1	darkmagenta	AT4G39780.1	0	Integrase-type DNA-binding superfamily protein
1281	GRMZM2G003488	grey60	red	AT2G46380.1	0	Protein of unknown function (DUF3133)
1282	GRMZM2G003489	ivory	ivory	0	0	0
1283	GRMZM2G003501	salmon	salmon	AT1G25450.1	CER60,KCS5	3-ketoacyl-CoA synthase 5
1284	GRMZM2G003506	lightgreen	lightgreen	AT5G47530.1	0	Auxin-responsive family protein
1285	GRMZM2G003509	lightsteelblue1	paleturquoise	AT2G34710.1	ATHB-14,ATHB14,PHB,PHB-1D	Homeobox-leucine zipper family protein / lipid-binding START domain-containing protein
1286	GRMZM2G003518	tan	yellow	AT5G50380.1	ATEXO70F1,EXO70F1	exocyst subunit exo70 family protein F1
1287	GRMZM2G003520	pink	turquoise	AT2G13840.1	0	Polymerase/histidinol phosphatase-like
1288	GRMZM2G003530	grey60	grey60	AT2G15730.1	0	P-loop containing nucleoside triphosphate hydrolases superfamily protein
1289	GRMZM2G003550	bisque4	bisque4	0	0	0
1290	GRMZM2G003551	darkgreen	darkgreen	AT4G23810.1	ATWRKY53,WRKY53	WRKY family transcription factor
1291	GRMZM2G003558	pink	pink	AT2G27050.1	AtEIL1,EIL1	ETHYLENE-INSENSITIVE3-like 1
1292	GRMZM2G003563	grey60	black	AT3G61220.1	0	NAD(P)-binding Rossmann-fold superfamily protein
1293	GRMZM2G003565	cyan	cyan	AT5G63860.1	UVR8	Regulator of chromosome condensation (RCC1) family protein
1294	GRMZM2G003595	pink	turquoise	0	0	0
1295	GRMZM2G003607	pink	pink	AT5G03470.1	ATB\' ALPHA	Protein phosphatase 2A regulatory B subunit family protein
1296	GRMZM2G003625	blue	blue	AT3G14460.1	0	LRR and NB-ARC domains-containing disease resistance protein
1297	GRMZM2G003631	blue	blue	AT5G64130.1	0	cAMP-regulated phosphoprotein 19-related protein
1298	GRMZM2G003635	darkolivegreen	darkolivegreen	AT1G79030.1	0	Chaperone DnaJ-domain superfamily protein
1299	GRMZM2G003638	lightcyan1	skyblue	AT2G36740.1	ATSWC2,SWC2	sequence-specific DNA binding transcription factors;DNA binding;DNA binding
1300	GRMZM2G003640	grey60	black	AT3G23610.2	DSPTP1	dual specificity protein phosphatase 1
1301	GRMZM2G003642	darkolivegreen	darkolivegreen	AT4G22310.1	0	Uncharacterised protein family (UPF0041)
1302	GRMZM2G003648	blue	brown	AT2G01460.2	0	P-loop containing nucleoside triphosphate hydrolases superfamily protein
1303	GRMZM2G003656	darkgreen	darkgreen	AT1G71980.1	0	Protease-associated (PA) RING/U-box zinc finger family protein
1304	GRMZM2G003662	darkolivegreen	lightyellow	AT1G16670.1	0	Protein kinase superfamily protein
1305	GRMZM2G003663	grey60	red	AT3G61590.1	HS,HWS	Galactose oxidase/kelch repeat superfamily protein
1306	GRMZM2G003682	midnightblue	midnightblue	AT2G40000.1	ATHSPRO2,HSPRO2	ortholog of sugar beet HS1 PRO-1 2
1307	GRMZM2G003692	cyan	cyan	AT3G03330.1	0	NAD(P)-binding Rossmann-fold superfamily protein
1308	GRMZM2G003715	magenta	magenta	AT1G33060.2	ANAC014,NAC014	NAC 014
1309	GRMZM2G003718	green	green	AT3G30380.2	0	alpha/beta-Hydrolases superfamily protein
1310	GRMZM2G003720	lightgreen	orange	AT1G04290.1	0	Thioesterase superfamily protein
1311	GRMZM2G003724	blue	brown	AT3G12780.1	PGK1	phosphoglycerate kinase 1
1312	GRMZM2G003725	green	green	AT5G40250.1	0	RING/U-box superfamily protein
1313	GRMZM2G003732	cyan	cyan	AT1G17690.1	NOF1	0
1314	GRMZM2G003734	plum1	darkmagenta	AT3G54860.1	ATVPS33,VPS33	Sec1/munc18-like (SM) proteins superfamily
1315	GRMZM2G003742	blue	brown	AT5G39710.1	EMB2745	Tetratricopeptide repeat (TPR)-like superfamily protein
1316	GRMZM2G003752	grey60	grey60	AT3G60900.1	FLA10	FASCICLIN-like arabinogalactan-protein 10
1317	GRMZM2G003754	tan	yellow	AT5G22280.1	0	0
1318	GRMZM2G003755	blue	brown	AT3G07040.1	RPM1,RPS3	NB-ARC domain-containing disease resistance protein
1319	GRMZM2G003762	green	green	AT5G19140.1	AILP1,ATAILP1	Aluminium induced protein with YGL and LRDR motifs
1320	GRMZM2G003765	green	green	AT1G11430.1	0	plastid developmental protein DAG, putative
1321	GRMZM2G003769	grey60	red	AT3G47430.1	PEX11B	peroxin 11B
1322	GRMZM2G003775	blue	blue	AT3G09820.1	ADK1,ATADK1	adenosine kinase 1
1323	GRMZM2G003784	magenta	magenta	AT4G16563.1	0	Eukaryotic aspartyl protease family protein
1324	GRMZM2G003789	pink	turquoise	AT3G02875.1	ILR1	Peptidase M20/M25/M40 family protein
1325	GRMZM2G003794	sienna3	white	AT1G58370.1	ATXYN1,RXF12	glycosyl hydrolase family 10 protein / carbohydrate-binding domain-containing protein
1326	GRMZM2G003814	plum1	darkred	AT3G45770.1	0	Polyketide synthase, enoylreductase family protein
1327	GRMZM2G003821	plum1	darkmagenta	AT1G18290.1	0	0
1328	GRMZM2G003835	blue	blue	AT4G29660.1	EMB2752	embryo defective 2752
1329	GRMZM2G003839	blue	brown	0	0	0
1330	GRMZM2G003852	pink	turquoise	AT4G29870.1	0	Oligosaccharyltransferase complex/magnesium transporter family protein
1331	GRMZM2G003853	blue	greenyellow	AT1G20050.1	HYD1	C-8,7 sterol isomerase
1332	GRMZM2G003861	plum1	darkred	AT1G66680.1	AR401	S-adenosyl-L-methionine-dependent methyltransferases superfamily protein
1333	GRMZM2G003875	blue	blue	AT1G09830.1	0	Glycinamide ribonucleotide (GAR) synthetase
1334	GRMZM2G003883	blue	brown	AT5G56350.1	0	Pyruvate kinase family protein
1335	GRMZM2G003897	pink	turquoise	AT5G54580.1	0	RNA-binding (RRM/RBD/RNP motifs) family protein
1336	GRMZM2G003930	floralwhite	floralwhite	AT2G01275.2	0	RING/FYVE/PHD zinc finger superfamily protein
1337	GRMZM2G003937	midnightblue	yellowgreen	0	0	0
1338	GRMZM2G003944	green	royalblue	AT1G35560.1	0	TCP family transcription factor
1339	GRMZM2G003963	pink	turquoise	AT5G45410.3	0	0
1340	GRMZM2G003970	blue	brown	0	0	0
1341	GRMZM2G003979	lightcyan1	lightcyan1	AT1G12470.1	0	zinc ion binding
1342	GRMZM2G003988	tan	yellow	AT1G54320.1	0	LEM3 (ligand-effect modulator 3) family protein / CDC50 family protein
1343	GRMZM2G003992	blue	brown	0	0	0
1344	GRMZM2G004014	tan	yellow	0	0	0
1345	GRMZM2G004023	tan	tan	AT1G54150.1	0	E3 Ubiquitin ligase family protein
1346	GRMZM2G004040	cyan	cyan	AT5G53170.1	FTSH11	FTSH protease 11
1347	GRMZM2G004057	blue	blue	0	0	0
1348	GRMZM2G004060	salmon	salmon	AT3G56400.1	ATWRKY70,WRKY70	WRKY DNA-binding protein 70
1349	GRMZM2G004067	salmon	salmon	#N/A	#N/A	#N/A
1350	GRMZM2G004079	pink	turquoise	AT1G12680.1	PEPKR2	phosphoenolpyruvate carboxylase-related kinase 2
1351	GRMZM2G004083	blue	blue	AT5G11870.2	0	Alkaline phytoceramidase (aPHC)
1352	GRMZM2G004087	floralwhite	floralwhite	AT5G13000.1	ATGSL12,gsl12	glucan synthase-like 12
1353	GRMZM2G004106	darkgreen	darkgreen	AT2G02850.1	ARPN	plantacyanin
1354	GRMZM2G004111	blue	brown	AT2G31490.1	0	0
1355	GRMZM2G004119	midnightblue	yellowgreen	AT3G62240.1	0	RING/U-box superfamily protein
1356	GRMZM2G004128	cyan	cyan	AT5G11330.1	0	FAD/NAD(P)-binding oxidoreductase family protein
1357	GRMZM2G004131	tan	tan	AT4G38460.1	GGR	geranylgeranyl reductase
1358	GRMZM2G004138	darkolivegreen	darkolivegreen	AT4G34050.1	CCoAOMT1	S-adenosyl-L-methionine-dependent methyltransferases superfamily protein
1359	GRMZM2G004140	pink	pink	AT4G16100.1	0	Protein of unknown function (DUF789)
1360	GRMZM2G004157	lightcyan	lightcyan	AT3G62240.1	0	RING/U-box superfamily protein
1361	GRMZM2G004160	green	purple	AT2G02850.1	ARPN	plantacyanin
1362	GRMZM2G004161	blue	blue	AT3G48360.1	ATBT2,BT2	BTB and TAZ domain protein 2
1363	GRMZM2G004172	blue	brown	AT2G33220.1	0	GRIM-19 protein
1364	GRMZM2G004180	grey60	red	AT4G16790.1	0	hydroxyproline-rich glycoprotein family protein
1365	GRMZM2G004182	green	green	AT1G17665.1	0	0
1366	GRMZM2G004183	blue	blue	AT5G15900.1	TBL19	TRICHOME BIREFRINGENCE-LIKE 19
1367	GRMZM2G004188	darkturquoise	skyblue3	AT1G01880.1	0	5\'-3\' exonuclease family protein
1368	GRMZM2G004207	sienna3	sienna3	AT2G05940.1	0	Protein kinase superfamily protein
1369	GRMZM2G004211	brown4	brown4	AT4G35000.1	APX3	ascorbate peroxidase 3
1370	GRMZM2G004222	pink	turquoise	AT2G26550.2	HO2	heme oxygenase 2
1371	GRMZM2G004259	blue	blue	AT3G59650.1	0	mitochondrial ribosomal protein L51/S25/CI-B8 family protein
1372	GRMZM2G004278	lightcyan	lightcyan	AT1G21240.1	WAK3	wall associated kinase 3
1373	GRMZM2G004290	grey60	black	AT5G43720.1	0	Protein of unknown function (DUF2361)
1374	GRMZM2G004301	blue	brown	AT1G05470.1	CVP2	DNAse I-like superfamily protein
1375	GRMZM2G004305	blue	brown	AT2G21970.1	43345	stress enhanced protein 2
1376	GRMZM2G004314	pink	turquoise	AT2G28520.1	VHA-A1	vacuolar proton ATPase A1
1377	GRMZM2G004320	blue	blue	AT5G08335.1	ATICMTB,ATSTE14B,ICMTB	Isoprenylcysteine carboxyl methyltransferase (ICMT) family
1378	GRMZM2G004349	green	purple	AT4G23630.1	BTI1,RTNLB1	VIRB2-interacting protein 1
1379	GRMZM2G004356	green	green	AT4G02590.2	UNE12	basic helix-loop-helix (bHLH) DNA-binding superfamily protein
1380	GRMZM2G004375	green	green	0	0	0
1381	GRMZM2G004377	salmon	salmon	AT4G33500.1	0	Protein phosphatase 2C family protein
1382	GRMZM2G004382	tan	yellow	AT3G58610.2	0	ketol-acid reductoisomerase
1383	GRMZM2G004396	green	green	AT1G31130.1	0	0
1384	GRMZM2G004397	midnightblue	yellowgreen	AT1G27700.1	0	Syntaxin/t-SNARE family protein
1385	GRMZM2G004412	blue	brown	AT1G53350.1	0	Disease resistance protein (CC-NBS-LRR class) family
1386	GRMZM2G004414	magenta	magenta	AT1G08960.1	ATCAX11,CAX11	cation exchanger 11
1387	GRMZM2G004422	midnightblue	yellowgreen	AT1G49850.1	0	RING/U-box superfamily protein
1388	GRMZM2G004435	blue	blue	AT4G33440.1	0	Pectin lyase-like superfamily protein
1389	GRMZM2G004445	pink	turquoise	AT5G19160.1	TBL11	TRICHOME BIREFRINGENCE-LIKE 11
1390	GRMZM2G004455	blue	blue	AT1G29400.1	AML5,ML5	MEI2-like protein 5
1391	GRMZM2G004459	pink	pink	AT5G27540.1	emb2473,MIRO1	MIRO-related GTP-ase 1
1392	GRMZM2G004466	lightcyan1	lightcyan1	AT5G64080.2	0	Bifunctional inhibitor/lipid-transfer protein/seed storage 2S albumin superfamily protein
1393	GRMZM2G004468	sienna3	white	AT5G40440.1	ATMKK3,MKK3	mitogen-activated protein kinase kinase 3
1394	GRMZM2G004475	pink	turquoise	AT2G19430.1	AtTHO6,DWA1,THO6	DWD (DDB1-binding WD40 protein) hypersensitive to ABA 1
1395	GRMZM2G004480	green	purple	AT3G03550.1	0	RING/U-box superfamily protein
1396	GRMZM2G004511	lightgreen	lightgreen	AT2G41870.1	0	Remorin family protein
1397	GRMZM2G004516	blue	brown	AT4G17350.1	0	Plant protein of unknown function (DUF828) with plant pleckstrin homology-like region
1398	GRMZM2G004519	darkgreen	darkgreen	AT2G42360.1	0	RING/U-box superfamily protein
1399	GRMZM2G004523	green	purple	AT5G67385.1	0	Phototropic-responsive NPH3 family protein
1400	GRMZM2G004528	blue	greenyellow	AT4G39800.1	ATIPS1,ATMIPS1,MI-1-P SYNTHASE,MIPS1	myo-inositol-1-phosphate synthase 1
1401	GRMZM2G004531	cyan	cyan	AT1G34190.1	anac017,NAC017	NAC domain containing protein 17
1402	GRMZM2G004534	orangered4	orangered4	AT3G52990.1	0	Pyruvate kinase family protein
1403	GRMZM2G004548	magenta	steelblue	AT4G17900.1	0	PLATZ transcription factor family protein
1404	GRMZM2G004572	saddlebrown	saddlebrown	AT1G53730.1	SRF6	STRUBBELIG-receptor family 6
1405	GRMZM2G004582	green	royalblue	AT5G63870.2	ATPP7,PP7	serine/threonine phosphatase 7
1406	GRMZM2G004583	pink	turquoise	AT3G12930.1	0	Lojap-related protein
1407	GRMZM2G004590	pink	turquoise	AT2G21940.4	ATSK1,SK1	shikimate kinase 1
1408	GRMZM2G004592	green	purple	AT5G52880.1	0	F-box family protein
1409	GRMZM2G004617	tan	yellow	AT1G21880.1	LYM1	lysm domain GPI-anchored protein 1 precursor
1410	GRMZM2G004619	pink	turquoise	AT4G37740.1	AtGRF2,GRF2	growth-regulating factor 2
1411	GRMZM2G004641	plum1	plum1	AT2G16400.1	BLH7	BEL1-like homeodomain 7
1412	GRMZM2G004683	plum2	plum2	AT4G35420.1	DRL1	dihydroflavonol 4-reductase-like1
1413	GRMZM2G004694	magenta	magenta	AT3G18830.1	ATPLT5,ATPMT5,PMT5	polyol/monosaccharide transporter 5
1414	GRMZM2G004696	tan	yellow	AT1G04250.1	AXR3,IAA17	AUX/IAA transcriptional regulator family protein
1415	GRMZM2G004699	blue	brown	AT5G13870.1	EXGT-A4,XTH5	xyloglucan endotransglucosylase/hydrolase 5
1416	GRMZM2G004703	blue	blue	AT2G27030.3	ACAM-2,CAM5	calmodulin 5
1417	GRMZM2G004709	green	green	AT5G47310.1	0	PPPDE putative thiol peptidase family protein
1418	GRMZM2G004732	darkgreen	darkgrey	AT1G61660.1	0	basic helix-loop-helix (bHLH) DNA-binding superfamily protein
1419	GRMZM2G004736	grey60	black	AT3G13990.2	0	Kinase-related protein of unknown function (DUF1296)
1420	GRMZM2G004741	darkgreen	darkgreen	AT1G06230.1	GTE4	global transcription factor group E4
1421	GRMZM2G004748	mediumpurple3	mediumpurple3	AT4G25960.1	PGP2	P-glycoprotein 2
1422	GRMZM2G004768	blue	blue	AT3G03490.1	AtPEX19-1,PEX19-1	peroxin 19-1
1423	GRMZM2G004784	sienna3	sienna3	AT1G12450.1	0	SNARE associated Golgi protein family
1424	GRMZM2G004795	darkturquoise	skyblue3	AT2G19810.1	0	CCCH-type zinc finger family protein
1425	GRMZM2G004828	brown4	brown4	AT3G18260.1	0	Reticulon family protein
1426	GRMZM2G004835	saddlebrown	saddlebrown	AT5G45910.1	0	GDSL-like Lipase/Acylhydrolase superfamily protein
1427	GRMZM2G004847	blue	blue	AT1G77370.1	0	Glutaredoxin family protein
1428	GRMZM2G004856	blue	blue	AT1G58370.1	ATXYN1,RXF12	glycosyl hydrolase family 10 protein / carbohydrate-binding domain-containing protein
1429	GRMZM2G004858	green	purple	AT2G30140.1	0	UDP-Glycosyltransferase superfamily protein
1430	GRMZM2G004878	pink	turquoise	AT1G14900.1	HMGA	high mobility group A
1431	GRMZM2G004880	green	green	AT4G21210.1	ATRP1,RP1	PPDK regulatory protein
1432	GRMZM2G004888	green	green	AT4G02750.1	0	Tetratricopeptide repeat (TPR)-like superfamily protein
1433	GRMZM2G004898	mediumpurple3	mediumpurple3	0	0	0
1434	GRMZM2G004908	pink	turquoise	AT2G25320.1	0	TRAF-like family protein
1435	GRMZM2G004909	lightcyan1	skyblue	AT3G18280.1	0	Bifunctional inhibitor/lipid-transfer protein/seed storage 2S albumin superfamily protein
1436	GRMZM2G004932	darkturquoise	skyblue3	AT4G26270.1	PFK3	phosphofructokinase 3
1437	GRMZM2G004949	blue	brown	AT3G54020.1	AtIPCS1	Arabidopsis Inositol phosphorylceramide synthase 1
1438	GRMZM2G004955	grey60	black	AT3G45970.1	ATEXLA1,ATEXPL1,ATHEXP BETA 2.1,EXLA1,EXPL1	expansin-like A1
1439	GRMZM2G004959	grey60	black	AT1G10200.1	WLIM1	GATA type zinc finger transcription factor family protein
1440	GRMZM2G004984	blue	brown	AT5G58400.1	0	Peroxidase superfamily protein
1441	GRMZM2G004988	blue	blue	AT4G00850.1	GIF3	GRF1-interacting factor 3
1442	GRMZM2G004990	sienna3	white	AT1G76620.1	0	Protein of unknown function, DUF547
1443	GRMZM2G004996	tan	yellow	AT1G03950.1	VPS2.3	vacuolar protein sorting-associated protein 2.3
1444	GRMZM2G004997	plum1	darkred	AT3G13060.2	ECT5	evolutionarily conserved C-terminal region 5
1445	GRMZM2G005000	blue	greenyellow	AT5G05830.1	0	RING/FYVE/PHD zinc finger superfamily protein
1446	GRMZM2G005013	darkslateblue	darkslateblue	AT5G12080.1	ATMSL10,MSL10	mechanosensitive channel of small conductance-like 10
1447	GRMZM2G005024	pink	turquoise	AT5G54810.1	ATTSB1,TRP2,TRPB,TSB1	tryptophan synthase beta-subunit 1
1448	GRMZM2G005036	blue	blue	AT1G51980.1	0	Insulinase (Peptidase family M16) protein
1449	GRMZM2G005043	green	royalblue	AT1G28220.1	ATPUP3,PUP3	purine permease 3
1450	GRMZM2G005052	pink	turquoise	AT3G49210.1	0	O-acyltransferase (WSD1-like) family protein
1451	GRMZM2G005061	blue	blue	AT1G71310.2	0	cobalt ion binding
1452	GRMZM2G005080	pink	turquoise	AT3G22110.1	PAC1	20S proteasome alpha subunit C1
1453	GRMZM2G005082	grey60	black	AT5G56590.1	0	O-Glycosyl hydrolases family 17 protein
1454	GRMZM2G005103	grey60	black	AT2G38650.1	GAUT7,LGT7	galacturonosyltransferase 7
1455	GRMZM2G005107	cyan	cyan	AT3G12800.1	DECR,SDRB	short-chain dehydrogenase-reductase B
1456	GRMZM2G005117	saddlebrown	saddlebrown	AT4G02710.1	0	Kinase interacting (KIP1-like) family protein
1457	GRMZM2G005126	grey60	red	AT3G18640.1	0	Zinc finger C-x8-C-x5-C-x3-H type family protein
1458	GRMZM2G005134	lightgreen	orange	AT3G14460.1	0	LRR and NB-ARC domains-containing disease resistance protein
1459	GRMZM2G005146	darkslateblue	darkslateblue	AT1G56220.2	0	Dormancy/auxin associated family protein
1460	GRMZM2G005155	darkgreen	darkgrey	AT5G23260.2	ABS,AGL32,TT16	K-box region and MADS-box transcription factor family protein
1461	GRMZM2G005163	tan	yellow	AT5G59740.1	0	UDP-N-acetylglucosamine (UAA) transporter family
1462	GRMZM2G005170	cyan	cyan	0	0	0
1463	GRMZM2G005187	darkorange	darkorange	AT2G01410.1	0	NHL domain-containing protein
1464	GRMZM2G005195	blue	brown	AT1G03370.1	0	C2 calcium/lipid-binding and GRAM domain containing protein
1465	GRMZM2G005199	pink	turquoise	AT5G37590.1	0	Tetratricopeptide repeat (TPR)-like superfamily protein
1466	GRMZM2G005205	pink	turquoise	AT2G14830.2	0	Regulator of Vps4 activity in the MVB pathway protein
1467	GRMZM2G005207	salmon	salmon	AT3G56400.1	ATWRKY70,WRKY70	WRKY DNA-binding protein 70
1468	GRMZM2G005209	pink	turquoise	AT2G19080.1	0	metaxin-related
1469	GRMZM2G005229	pink	turquoise	AT1G05785.1	0	Got1/Sft2-like vescicle transport protein family
1470	GRMZM2G005233	lightcyan1	skyblue	AT1G12880.1	atnudt12,NUDT12	nudix hydrolase homolog 12
1471	GRMZM2G005236	plum2	plum2	AT1G33470.2	0	RNA-binding (RRM/RBD/RNP motifs) family protein
1472	GRMZM2G005251	cyan	cyan	AT1G15860.1	0	Domain of unknown function (DUF298)
1473	GRMZM2G005256	pink	turquoise	AT4G26600.1	0	S-adenosyl-L-methionine-dependent methyltransferases superfamily protein
1474	GRMZM2G005260	pink	pink	0	0	0
1475	GRMZM2G005278	darkturquoise	darkturquoise	AT5G25150.1	TAF5	TBP-associated factor 5
1476	GRMZM2G005281	pink	turquoise	AT2G41670.1	0	P-loop containing nucleoside triphosphate hydrolases superfamily protein
1477	GRMZM2G005286	blue	blue	0	0	0
1478	GRMZM2G005293	grey60	red	AT3G51670.1	0	SEC14 cytosolic factor family protein / phosphoglyceride transfer family protein
1479	GRMZM2G005301	tan	yellow	AT5G11590.1	TINY2	Integrase-type DNA-binding superfamily protein
1480	GRMZM2G005304	cyan	cyan	AT5G45900.1	APG7,ATAPG7,ATATG7,ATG7	ThiF family protein
1481	GRMZM2G005308	pink	turquoise	AT5G66540.1	0	0
1482	GRMZM2G005310	grey60	red	AT1G69770.1	CMT3	chromomethylase 3
1483	GRMZM2G005314	blue	greenyellow	0	0	0
1484	GRMZM2G005339	blue	brown	AT5G02280.1	0	SNARE-like superfamily protein
1485	GRMZM2G005346	ivory	ivory	AT4G10050.1	0	esterase/lipase/thioesterase family protein
1486	GRMZM2G005347	blue	blue	AT3G07040.1	RPM1,RPS3	NB-ARC domain-containing disease resistance protein
1487	GRMZM2G005350	darkgreen	darkgrey	AT3G55270.1	ATMKP1,MKP1	mitogen-activated protein kinase phosphatase 1
1488	GRMZM2G005361	grey60	red	#N/A	#N/A	#N/A
1489	GRMZM2G005365	green	royalblue	AT5G65740.2	0	zinc ion binding
1490	GRMZM2G005374	sienna3	sienna3	AT5G52990.1	0	SNARE-like superfamily protein
1491	GRMZM2G005384	grey60	grey60	AT5G10310.1	0	0
1492	GRMZM2G005419	darkolivegreen	lightyellow	AT5G67390.1	0	0
1493	GRMZM2G005435	blue	greenyellow	AT1G47740.2	0	PPPDE putative thiol peptidase family protein
1494	GRMZM2G005444	pink	pink	AT1G34340.1	0	alpha/beta-Hydrolases superfamily protein
1495	GRMZM2G005445	green	green	AT3G55070.2	0	LisH/CRA/RING-U-box domains-containing protein
1496	GRMZM2G005452	grey60	red	AT3G07040.1	RPM1,RPS3	NB-ARC domain-containing disease resistance protein
1497	GRMZM2G005454	blue	greenyellow	AT1G70230.1	TBL27	TRICHOME BIREFRINGENCE-LIKE 27
1498	GRMZM2G005456	blue	blue	AT2G03150.1	emb1579	ATP/GTP-binding protein family
1499	GRMZM2G005459	blue	greenyellow	AT4G03110.1	AtRBP-DR1,RBP-DR1	RNA-binding protein-defense related 1
1500	GRMZM2G005483	blue	brown	AT1G71360.1	0	Galactose-binding protein
1501	GRMZM2G005486	blue	blue	AT1G10780.1	0	F-box/RNI-like superfamily protein
1502	GRMZM2G005493	green	green	AT5G57655.2	0	xylose isomerase family protein
1503	GRMZM2G005499	pink	turquoise	AT1G06470.1	0	Nucleotide/sugar transporter family protein
1504	GRMZM2G005522	darkgreen	darkgrey	AT1G31490.1	0	HXXXD-type acyl-transferase family protein
1505	GRMZM2G005526	plum1	darkred	AT2G05760.1	0	Xanthine/uracil permease family protein
1506	GRMZM2G005552	blue	brown	AT2G28680.1	0	RmlC-like cupins superfamily protein
1507	GRMZM2G005557	blue	brown	AT2G41110.2	ATCAL5,CAM2	calmodulin 2
1508	GRMZM2G005562	green	green	AT3G55140.1	0	Pectin lyase-like superfamily protein
1509	GRMZM2G005583	lightsteelblue1	paleturquoise	AT4G09900.1	ATMES12,MES12	methyl esterase 12
1510	GRMZM2G005592	mediumpurple3	mediumpurple3	AT5G46070.1	0	Guanylate-binding family protein
1511	GRMZM2G005622	sienna3	sienna3	AT3G12350.1	0	F-box family protein
1512	GRMZM2G005624	blue	blue	AT2G18550.1	ATHB21,HB-2,HB21	homeobox protein 21
1513	GRMZM2G005633	darkgreen	darkgreen	AT3G54420.1	ATCHITIV,ATEP3,CHIV,EP3	homolog of carrot EP3-3 chitinase
1514	GRMZM2G005640	green	purple	AT5G58420.1	0	Ribosomal protein S4 (RPS4A) family protein
1515	GRMZM2G005646	darkorange	darkorange	AT4G22320.2	0	0
1516	GRMZM2G005652	green	royalblue	AT4G29950.1	0	Ypt/Rab-GAP domain of gyp1p superfamily protein
1517	GRMZM2G005678	pink	pink	0	0	0
1518	GRMZM2G005680	blue	blue	AT3G48820.1	0	Glycosyltransferase family 29 (sialyltransferase) family protein
1519	GRMZM2G005701	grey60	black	#N/A	#N/A	#N/A
1520	GRMZM2G005710	cyan	cyan	AT1G75270.1	DHAR2	dehydroascorbate reductase 2
1521	GRMZM2G005715	grey60	black	AT5G36710.1	0	0
1522	GRMZM2G005721	grey60	black	#N/A	#N/A	#N/A
1523	GRMZM2G005732	lightcyan1	lightcyan1	AT5G02810.1	APRR7,PRR7	pseudo-response regulator 7
1524	GRMZM2G005734	green	royalblue	0	0	0
1525	GRMZM2G005737	midnightblue	midnightblue	AT2G02570.4	0	nucleic acid binding;RNA binding
1526	GRMZM2G005740	blue	blue	#N/A	#N/A	#N/A
1527	GRMZM2G005753	blue	blue	AT1G68370.1	ARG1	Chaperone DnaJ-domain superfamily protein
1528	GRMZM2G005771	green	green	AT5G16450.1	0	Ribonuclease E inhibitor RraA/Dimethylmenaquinone methyltransferase
1529	GRMZM2G005788	pink	turquoise	AT4G39880.1	0	Ribosomal protein L23/L15e family protein
1530	GRMZM2G005791	salmon	salmon	AT4G30360.1	ATCNGC17,CNGC17	cyclic nucleotide-gated channel 17
1531	GRMZM2G005815	ivory	ivory	AT2G26150.1	ATHSFA2,HSFA2	heat shock transcription factor A2
1532	GRMZM2G005825	midnightblue	yellowgreen	0	0	0
1533	GRMZM2G005840	salmon	salmon	AT2G04240.2	XERICO	RING/U-box superfamily protein
1534	GRMZM2G005844	green	purple	AT1G19340.1	0	Methyltransferase MT-A70 family protein
1535	GRMZM2G005848	green	royalblue	AT3G19720.1	ARC5,DRP5B	P-loop containing nucleoside triphosphate hydrolases superfamily protein
1536	GRMZM2G005849	lightgreen	lightgreen	AT3G24090.1	0	glutamine-fructose-6-phosphate transaminase (isomerizing)s;sugar binding;transaminases
1537	GRMZM2G005859	green	purple	AT4G17840.1	0	0
1538	GRMZM2G005865	plum1	darkmagenta	0	0	0
1539	GRMZM2G005869	plum1	darkred	AT3G08720.1	ATPK19,ATPK2,ATS6K2,S6K2	serine/threonine protein kinase 2
1540	GRMZM2G005887	blue	blue	AT4G14880.2	ATCYS-3A,CYTACS1,OASA1,OLD3	O-acetylserine (thiol) lyase (OAS-TL) isoform A1
1541	GRMZM2G005909	pink	turquoise	AT4G38460.1	GGR	geranylgeranyl reductase
1542	GRMZM2G005938	cyan	violet	AT3G59040.2	0	Tetratricopeptide repeat (TPR)-like superfamily protein
1543	GRMZM2G005939	lightgreen	orange	AT1G05710.5	0	basic helix-loop-helix (bHLH) DNA-binding superfamily protein
1544	GRMZM2G005947	grey60	red	AT3G17900.1	0	0
1545	GRMZM2G005954	lightgreen	lightgreen	AT1G19180.1	JAZ1,TIFY10A	jasmonate-zim-domain protein 1
1546	GRMZM2G005955	darkgreen	darkgreen	AT5G35180.4	0	Protein of unknown function (DUF1336)
1547	GRMZM2G005973	lightcyan	lightcyan	AT3G63490.1	0	Ribosomal protein L1p/L10e family
1548	GRMZM2G005980	pink	turquoise	AT1G80270.2	PPR596	PENTATRICOPEPTIDE REPEAT 596
1549	GRMZM2G005990	darkolivegreen	lightyellow	AT2G16370.1	THY-1	thymidylate synthase 1
1550	GRMZM2G005991	floralwhite	floralwhite	AT1G05450.2	0	Bifunctional inhibitor/lipid-transfer protein/seed storage 2S albumin superfamily protein
1551	GRMZM2G005996	darkorange	darkorange	AT3G14810.1	MSL5	mechanosensitive channel of small conductance-like 5
1552	GRMZM2G005998	blue	blue	AT2G39440.1	0	0
1553	GRMZM2G006006	green	purple	AT5G08400.2	0	Protein of unknown function (DUF3531)
1554	GRMZM2G006042	lightgreen	lightgreen	AT5G62000.1	ARF1-BP,ARF2,HSS,ORE14	auxin response factor 2
1555	GRMZM2G006047	floralwhite	floralwhite	AT3G22600.1	0	Bifunctional inhibitor/lipid-transfer protein/seed storage 2S albumin superfamily protein
1556	GRMZM2G006069	midnightblue	yellowgreen	AT5G42320.1	0	Zn-dependent exopeptidases superfamily protein
1557	GRMZM2G006071	pink	turquoise	AT5G47620.1	0	RNA-binding (RRM/RBD/RNP motifs) family protein
1558	GRMZM2G006080	blue	brown	AT3G51550.1	FER	Malectin/receptor-like protein kinase family protein
1559	GRMZM2G006083	tan	yellow	AT5G65630.1	GTE7	global transcription factor group E7
1560	GRMZM2G006085	blue	blue	AT5G18800.1	0	Cox19-like CHCH family protein
1561	GRMZM2G006107	pink	turquoise	AT3G63400.1	0	Cyclophilin-like peptidyl-prolyl cis-trans isomerase family protein
1562	GRMZM2G006117	ivory	ivory	AT5G10840.1	0	Endomembrane protein 70 protein family
1563	GRMZM2G006121	lightcyan1	lightcyan1	AT3G04310.1	0	0
1564	GRMZM2G006128	darkorange	darkorange	AT1G32900.1	0	UDP-Glycosyltransferase superfamily protein
1565	GRMZM2G006130	orangered4	orangered4	AT3G10740.1	ARAF,ARAF1,ASD1,ATASD1	alpha-L-arabinofuranosidase 1
1566	GRMZM2G006144	pink	turquoise	AT5G49555.1	0	FAD/NAD(P)-binding oxidoreductase family protein
1567	GRMZM2G006178	pink	pink	AT4G19210.1	ATRLI2,RLI2	RNAse l inhibitor protein 2
1568	GRMZM2G006197	blue	brown	AT1G76250.1	0	0
1569	GRMZM2G006210	lightgreen	lightgreen	0	0	0
1570	GRMZM2G006212	darkolivegreen	lightyellow	AT5G19700.1	0	MATE efflux family protein
1571	GRMZM2G006216	midnightblue	midnightblue	AT2G43320.2	0	S-adenosyl-L-methionine-dependent methyltransferases superfamily protein
1572	GRMZM2G006219	grey60	red	AT2G45140.1	PVA12	plant VAP homolog 12
1573	GRMZM2G006234	pink	turquoise	AT2G17670.1	0	Tetratricopeptide repeat (TPR)-like superfamily protein
1574	GRMZM2G006246	pink	turquoise	AT3G02680.1	ATNBS1,NBS1	nijmegen breakage syndrome 1
1575	GRMZM2G006249	plum1	darkred	#N/A	#N/A	#N/A
1576	GRMZM2G006252	grey60	red	AT4G12080.1	AHL1,ATAHL1	AT-hook motif nuclear-localized protein 1
1577	GRMZM2G006277	grey60	black	AT3G27340.1	0	0
1578	GRMZM2G006280	blue	brown	AT3G46430.1	0	0
1579	GRMZM2G006284	tan	yellow	AT2G31900.1	ATMYO5,ATXIF,XIF	myosin-like protein XIF
1580	GRMZM2G006293	blue	blue	AT1G23410.1	0	Ribosomal protein S27a / Ubiquitin family protein
1581	GRMZM2G006297	blue	brown	AT5G35560.1	0	DENN (AEX-3) domain-containing protein
1582	GRMZM2G006329	mediumpurple3	mediumpurple3	AT2G30880.1	0	Pleckstrin homology (PH) domain-containing protein
1583	GRMZM2G006341	sienna3	sienna3	AT2G47500.1	0	P-loop nucleoside triphosphate hydrolases superfamily protein with CH (Calponin Homology) domain
1584	GRMZM2G006352	darkturquoise	darkturquoise	AT5G57620.1	AtMYB36,MYB36	myb domain protein 36
1585	GRMZM2G006363	grey60	black	0	0	0
1586	GRMZM2G006368	darkorange	darkorange	0	0	0
1587	GRMZM2G006370	blue	brown	AT5G58520.1	0	Protein kinase superfamily protein
1588	GRMZM2G006371	blue	blue	0	0	0
1589	GRMZM2G006377	magenta	steelblue	AT1G09850.1	XBCP3	xylem bark cysteine peptidase 3
1590	GRMZM2G006395	darkorange	darkorange	0	0	0
1591	GRMZM2G006399	green	purple	AT4G35070.1	0	SBP (S-ribonuclease binding protein) family protein
1592	GRMZM2G006416	green	green	AT4G31860.1	0	Protein phosphatase 2C family protein
1593	GRMZM2G006428	cyan	violet	AT2G31510.1	ARI7,ATARI7	IBR domain-containing protein
1594	GRMZM2G006429	grey60	black	AT1G09160.2	0	Protein phosphatase 2C family protein
1595	GRMZM2G006452	grey60	red	AT3G47460.1	ATSMC2	Structural maintenance of chromosomes (SMC) family protein
1596	GRMZM2G006453	lightcyan1	skyblue	AT5G09380.1	0	RNA polymerase III RPC4
1597	GRMZM2G006468	ivory	ivory	AT1G75380.3	ATBBD1,BBD1	bifunctional nuclease in basal defense response 1
1598	GRMZM2G006474	blue	brown	AT1G13980.2	EMB30,GN,VAN7	sec7 domain-containing protein
1599	GRMZM2G006477	darkgreen	darkgrey	AT4G28610.1	AtPHR1,PHR1	phosphate starvation response 1
1600	GRMZM2G006490	sienna3	white	#N/A	#N/A	#N/A
1601	GRMZM2G006493	cyan	cyan	AT3G48440.1	0	Zinc finger C-x8-C-x5-C-x3-H type family protein
1602	GRMZM2G006505	grey60	grey60	AT1G68400.1	0	leucine-rich repeat transmembrane protein kinase family protein
1603	GRMZM2G006507	pink	turquoise	0	0	0
1604	GRMZM2G006526	pink	turquoise	AT5G61330.1	0	rRNA processing protein-related
1605	GRMZM2G006538	blue	brown	0	0	0
1606	GRMZM2G006554	blue	blue	AT2G40860.1	0	protein kinase family protein / protein phosphatase 2C ( PP2C) family protein
1607	GRMZM2G006565	tan	yellow	AT2G16890.2	0	UDP-Glycosyltransferase superfamily protein
1608	GRMZM2G006578	pink	turquoise	AT5G06839.3	bZIP65,TGA10	bZIP transcription factor family protein
1609	GRMZM2G006631	blue	blue	AT1G72210.1	0	basic helix-loop-helix (bHLH) DNA-binding superfamily protein
1610	GRMZM2G006661	pink	turquoise	AT5G11390.1	WIT1	WPP domain-interacting protein 1
1611	GRMZM2G006672	pink	turquoise	AT4G35650.1	IDH-III	isocitrate dehydrogenase III
1612	GRMZM2G006673	tan	yellow	AT5G09860.1	AtHPR1,AtTHO1,HPR1,THO1	nuclear matrix protein-related
1613	GRMZM2G006676	midnightblue	yellowgreen	0	0	0
1614	GRMZM2G006678	pink	pink	AT1G78590.1	ATNADK-3,NADK3	NAD(H) kinase 3
1615	GRMZM2G006704	pink	turquoise	AT5G61310.3	0	Cytochrome c oxidase subunit Vc family protein
1616	GRMZM2G006707	plum1	plum1	AT3G01770.1	ATBET10,BET10	bromodomain and extraterminal domain protein 10
1617	GRMZM2G006714	lightcyan1	lightcyan1	AT5G57580.1	0	Calmodulin-binding protein
1618	GRMZM2G006716	magenta	magenta	AT5G06570.1	0	alpha/beta-Hydrolases superfamily protein
1619	GRMZM2G006721	tan	yellow	AT1G70210.1	ATCYCD1;1,CYCD1;1	CYCLIN D1;1
1620	GRMZM2G006745	blue	brown	AT2G40340.1	AtERF48,DREB2C	Integrase-type DNA-binding superfamily protein
1621	GRMZM2G006752	grey60	red	0	0	0
1622	GRMZM2G006759	tan	yellow	0	0	0
1623	GRMZM2G006762	lightcyan1	skyblue	AT5G18280.1	APY2,ATAPY2	apyrase 2
1624	GRMZM2G006765	blue	brown	0	0	0
1625	GRMZM2G006780	pink	turquoise	AT3G07040.1	RPM1,RPS3	NB-ARC domain-containing disease resistance protein
1626	GRMZM2G006781	green	green	AT5G11980.1	0	conserved oligomeric Golgi complex component-related / COG complex component-related
1627	GRMZM2G006790	cyan	violet	AT4G26470.1	0	Calcium-binding EF-hand family protein
1628	GRMZM2G006791	lightcyan	lightcyan	AT1G77490.1	TAPX	thylakoidal ascorbate peroxidase
1629	GRMZM2G006806	pink	turquoise	AT1G73820.1	0	Ssu72-like family protein
1630	GRMZM2G006838	pink	turquoise	AT3G46530.1	RPP13	NB-ARC domain-containing disease resistance protein
1631	GRMZM2G006851	darkturquoise	darkturquoise	0	0	0
1632	GRMZM2G006853	lightcyan	lightcyan	AT4G11650.1	ATOSM34,OSM34	osmotin 34
1633	GRMZM2G006894	darkturquoise	darkturquoise	AT4G30190.1	AHA2,HA2,PMA2	H(+)-ATPase 2
1634	GRMZM2G006933	darkgreen	darkgrey	#N/A	#N/A	#N/A
1635	GRMZM2G006942	bisque4	bisque4	AT1G10180.1	0	0
1636	GRMZM2G006943	pink	turquoise	AT4G33090.1	APM1,ATAPM1	aminopeptidase M1
1637	GRMZM2G006948	blue	brown	AT5G56240.2	0	0
1638	GRMZM2G006953	pink	pink	AT1G27970.2	NTF2B	nuclear transport factor 2B
1639	GRMZM2G006964	midnightblue	midnightblue	AT4G21200.1	ATGA2OX8,GA2OX8	gibberellin 2-oxidase 8
1640	GRMZM2G006965	blue	brown	AT5G04460.2	0	RING/U-box superfamily protein
1641	GRMZM2G006973	blue	blue	AT5G07270.1	XBAT33	XB3 ortholog 3 in Arabidopsis thaliana
1642	GRMZM2G006977	lightgreen	orange	AT4G37640.1	ACA2	calcium ATPase 2
1643	GRMZM2G006981	grey60	red	0	0	0
1644	GRMZM2G007001	green	purple	0	0	0
1645	GRMZM2G007021	pink	turquoise	AT2G30050.1	0	transducin family protein / WD-40 repeat family protein
1646	GRMZM2G007025	mediumpurple3	mediumpurple3	AT5G23130.1	0	Peptidoglycan-binding LysM domain-containing protein
1647	GRMZM2G007028	grey60	black	AT2G23530.1	0	Zinc-finger domain of monoamine-oxidase A repressor R1
1648	GRMZM2G007030	pink	pink	AT1G56050.1	0	GTP-binding protein-related
1649	GRMZM2G007038	magenta	steelblue	AT1G17220.1	FUG1	Translation initiation factor 2, small GTP-binding protein
1650	GRMZM2G007055	lightgreen	orange	AT5G05840.1	0	Protein of unknown function (DUF620)
1651	GRMZM2G007057	grey60	black	AT3G20060.1	UBC19	ubiquitin-conjugating enzyme19
1652	GRMZM2G007060	magenta	magenta	AT1G27760.3	ATSAT32,SAT32	interferon-related developmental regulator family protein / IFRD protein family
1653	GRMZM2G007063	blue	brown	AT5G28770.2	AtbZIP63,BZO2H3	bZIP transcription factor family protein
1654	GRMZM2G007071	grey60	black	#N/A	#N/A	#N/A
1655	GRMZM2G007080	pink	turquoise	AT3G10110.1	MEE67	Mitochondrial import inner membrane translocase subunit Tim17/Tim22/Tim23 family protein
1656	GRMZM2G007103	pink	turquoise	AT4G29430.1	rps15ae	ribosomal protein S15A E
1657	GRMZM2G007113	grey60	red	#N/A	#N/A	#N/A
1658	GRMZM2G007120	darkolivegreen	darkolivegreen	AT1G44790.1	0	ChaC-like family protein
1659	GRMZM2G007122	blue	brown	AT1G16890.3	UBC13B,UBC36	ubiquitin-conjugating enzyme 36
1660	GRMZM2G007146	pink	turquoise	AT3G09470.2	0	Major facilitator superfamily protein
1661	GRMZM2G007151	midnightblue	midnightblue	AT4G20260.1	ATPCAP1,PCAP1	plasma-membrane associated cation-binding protein 1
1662	GRMZM2G007156	darkturquoise	darkturquoise	AT5G65450.1	UBP17	ubiquitin-specific protease 17
1663	GRMZM2G007157	cyan	violet	AT4G19860.1	0	alpha/beta-Hydrolases superfamily protein
1664	GRMZM2G007160	blue	blue	0	0	0
1665	GRMZM2G007177	sienna3	white	#N/A	#N/A	#N/A
1666	GRMZM2G007185	blue	brown	AT1G05170.1	0	Galactosyltransferase family protein
1667	GRMZM2G007188	sienna3	sienna3	AT3G49870.1	ARLA1C,ATARLA1C	ADP-ribosylation factor-like A1C
1668	GRMZM2G007190	lightcyan1	lightcyan1	AT1G70150.1	0	zinc ion binding
1669	GRMZM2G007195	ivory	ivory	AT2G47650.1	UXS4	UDP-xylose synthase 4
1670	GRMZM2G007201	blue	brown	0	0	0
1671	GRMZM2G007206	mediumpurple3	mediumpurple3	AT2G20230.1	0	Tetraspanin family protein
1672	GRMZM2G007229	cyan	cyan	AT5G43930.2	0	Transducin family protein / WD-40 repeat family protein
1673	GRMZM2G007236	grey60	red	AT1G28640.1	0	GDSL-like Lipase/Acylhydrolase superfamily protein
1674	GRMZM2G007249	grey60	grey60	AT1G05010.1	ACO4,EAT1,EFE	ethylene-forming enzyme
1675	GRMZM2G007256	lightgreen	lightgreen	AT2G32190.1	0	0
1676	GRMZM2G007258	blue	brown	AT3G20070.1	TTN9	titan9
1677	GRMZM2G007260	midnightblue	midnightblue	AT2G02760.1	ATUBC2,UBC2	ubiquiting-conjugating enzyme 2
1678	GRMZM2G007267	blue	blue	0	0	0
1679	GRMZM2G007273	blue	brown	#N/A	#N/A	#N/A
1680	GRMZM2G007276	lightcyan1	lightcyan1	AT5G59300.1	ATUBC7,UBC7	ubiquitin carrier protein 7
1681	GRMZM2G007277	blue	greenyellow	AT4G09510.1	CINV2	cytosolic invertase 2
1682	GRMZM2G007283	pink	pink	AT5G01020.1	0	Protein kinase superfamily protein
1683	GRMZM2G007288	saddlebrown	saddlebrown	AT1G78420.1	0	RING/U-box superfamily protein
1684	GRMZM2G007289	blue	brown	AT1G14290.1	SBH2	sphingoid base hydroxylase 2
1685	GRMZM2G007300	pink	turquoise	AT5G59300.1	ATUBC7,UBC7	ubiquitin carrier protein 7
1686	GRMZM2G007306	pink	turquoise	0	0	0
1687	GRMZM2G007324	blue	blue	AT3G19540.1	0	Protein of unknown function (DUF620)
1688	GRMZM2G007339	darkgreen	darkgreen	0	0	0
1689	GRMZM2G007347	cyan	violet	AT5G67540.1	0	Arabinanase/levansucrase/invertase
1690	GRMZM2G007354	green	green	AT2G43190.1	0	ribonuclease P family protein
1691	GRMZM2G007381	salmon	salmon	AT1G45050.1	ATUBC2-1,UBC15	Ubiquitin-conjugating enzyme family protein
1692	GRMZM2G007384	darkturquoise	darkturquoise	AT2G26920.1	0	Ubiquitin-associated/translation elongation factor EF1B protein
1693	GRMZM2G007385	blue	blue	AT1G35620.1	ATPDI8,ATPDIL5-2,PDI8,PDIL5-2	PDI-like 5-2
1694	GRMZM2G007399	pink	turquoise	AT2G23070.1	0	Protein kinase superfamily protein
1695	GRMZM2G007404	tan	yellow	AT3G62830.1	ATUXS2,AUD1,UXS2	NAD(P)-binding Rossmann-fold superfamily protein
1696	GRMZM2G007433	blue	blue	#N/A	#N/A	#N/A
1697	GRMZM2G007453	blue	brown	AT1G64810.2	APO1	Arabidopsis thaliana protein of unknown function (DUF794)
1698	GRMZM2G007466	tan	tan	AT2G31800.1	0	Integrin-linked protein kinase family
1699	GRMZM2G007475	lightcyan1	lightcyan1	AT2G38480.1	0	Uncharacterised protein family (UPF0497)
1700	GRMZM2G007477	grey60	grey60	AT4G32300.1	SD2-5	S-domain-2 5
1701	GRMZM2G007481	sienna3	white	AT1G20925.1	0	Auxin efflux carrier family protein
1702	GRMZM2G007486	lightcyan	lightcyan	AT5G67530.1	ATPUB49,PUB49	plant U-box 49
1703	GRMZM2G007489	tan	tan	AT1G08510.1	FATB	fatty acyl-ACP thioesterases B
1704	GRMZM2G007514	green	royalblue	AT2G38440.1	ATSCAR2,DIS3,ITB1,SCAR2,WAVE4	SCAR homolog 2
1705	GRMZM2G007546	green	purple	AT4G03610.2	0	Metallo-hydrolase/oxidoreductase superfamily protein
1706	GRMZM2G007555	sienna3	sienna3	AT4G26570.1	ATCBL3,CBL3	calcineurin B-like 3
1707	GRMZM2G007587	blue	brown	AT1G22040.1	0	Galactose oxidase/kelch repeat superfamily protein
1708	GRMZM2G007590	pink	turquoise	AT2G30260.1	U2B\'\'	U2 small nuclear ribonucleoprotein B
1709	GRMZM2G007615	pink	turquoise	0	0	0
1710	GRMZM2G007630	blue	brown	AT1G17160.1	0	pfkB-like carbohydrate kinase family protein
1711	GRMZM2G007647	blue	blue	AT2G31810.1	0	ACT domain-containing small subunit of acetolactate synthase protein
1712	GRMZM2G007651	pink	turquoise	AT3G03890.1	0	FMN binding
1713	GRMZM2G007675	cyan	violet	AT4G27100.2	0	Ypt/Rab-GAP domain of gyp1p superfamily protein
1714	GRMZM2G007680	grey60	black	0	0	0
1715	GRMZM2G007681	green	royalblue	AT1G63020.2	NRPD1,NRPD1A,POL IVA,SDE4,SMD2	nuclear RNA polymerase D1A
1716	GRMZM2G007683	pink	turquoise	AT1G31170.4	ATSRX,SRX	sulfiredoxin
1717	GRMZM2G007695	pink	turquoise	AT3G09630.1	0	Ribosomal protein L4/L1 family
1718	GRMZM2G007698	lightsteelblue1	paleturquoise	AT3G48280.1	CYP71A25	cytochrome P450, family 71, subfamily A, polypeptide 25
1719	GRMZM2G007713	tan	yellow	AT3G06130.1	0	Heavy metal transport/detoxification superfamily protein
1720	GRMZM2G007721	blue	blue	AT3G07020.2	0	UDP-Glycosyltransferase superfamily protein
1721	GRMZM2G007729	plum2	plum2	AT5G51440.1	0	HSP20-like chaperones superfamily protein
1722	GRMZM2G007734	darkorange	darkorange	AT4G04885.1	PCFS4	PCF11P-similar protein 4
1723	GRMZM2G007757	tan	yellow	AT2G04540.1	0	Beta-ketoacyl synthase
1724	GRMZM2G007791	darkorange	darkorange	AT1G31280.1	AGO2	Argonaute family protein
1725	GRMZM2G007795	darkolivegreen	darkolivegreen	AT4G01070.1	GT72B1,UGT72B1	UDP-Glycosyltransferase superfamily protein
1726	GRMZM2G007801	sienna3	sienna3	AT3G01300.1	0	Protein kinase superfamily protein
1727	GRMZM2G007806	pink	turquoise	0	0	0
1728	GRMZM2G007835	darkgreen	darkgrey	0	0	0
1729	GRMZM2G007848	darkolivegreen	lightyellow	AT2G42880.1	ATMPK20,MPK20	MAP kinase 20
1730	GRMZM2G007854	tan	yellow	AT3G58640.1	0	Mitogen activated protein kinase kinase kinase-related
1731	GRMZM2G007867	green	royalblue	AT5G20030.1	0	Plant Tudor-like RNA-binding protein
1732	GRMZM2G007871	blue	blue	AT1G79940.1	ATERDJ2A	DnaJ / Sec63 Brl domains-containing protein
1733	GRMZM2G007885	blue	brown	AT4G31340.1	0	myosin heavy chain-related
1734	GRMZM2G007899	pink	turquoise	AT3G60480.1	0	0
1735	GRMZM2G007907	green	green	AT5G35220.1	EGY1	Peptidase M50 family protein
1736	GRMZM2G007914	tan	yellow	AT1G56080.1	0	0
1737	GRMZM2G007915	pink	turquoise	AT5G19180.1	ECR1	E1 C-terminal related 1
1738	GRMZM2G007922	blue	brown	AT3G57300.1	ATINO80,INO80	INO80 ortholog
1739	GRMZM2G007933	pink	pink	AT3G15351.1	0	0
1740	GRMZM2G007936	blue	brown	AT5G05980.1	ATDFB,DFB	DHFS-FPGS homolog B
1741	GRMZM2G007939	darkolivegreen	lightyellow	AT4G17090.1	BAM3,BMY8,CT-BMY	chloroplast beta-amylase
1742	GRMZM2G007953	lightsteelblue1	paleturquoise	AT1G75500.2	WAT1	Walls Are Thin 1
1743	GRMZM2G007957	cyan	violet	AT2G17570.1	0	Undecaprenyl pyrophosphate synthetase family protein
1744	GRMZM2G007969	sienna3	white	0	0	0
1745	GRMZM2G007981	blue	blue	AT1G51540.1	0	Galactose oxidase/kelch repeat superfamily protein
1746	GRMZM2G008058	blue	brown	AT2G30880.1	0	Pleckstrin homology (PH) domain-containing protein
1747	GRMZM2G008060	lightcyan1	lightcyan1	AT1G56090.1	0	Tetratricopeptide repeat (TPR)-like superfamily protein
1748	GRMZM2G008061	darkolivegreen	lightyellow	AT4G07990.1	0	Chaperone DnaJ-domain superfamily protein
1749	GRMZM2G008072	plum1	plum1	AT1G13970.1	0	Protein of unknown function (DUF1336)
1750	GRMZM2G008093	green	royalblue	AT3G53760.1	ATGCP4,GCP4	GAMMA-TUBULIN COMPLEX PROTEIN 4
1751	GRMZM2G008095	darkolivegreen	lightyellow	AT4G26550.1	0	Got1/Sft2-like vescicle transport protein family
1752	GRMZM2G008106	midnightblue	midnightblue	AT1G08500.1	AtENODL18,ENODL18	early nodulin-like protein 18
1753	GRMZM2G008123	plum1	darkred	AT5G37930.1	0	Protein with RING/U-box and TRAF-like domains
1754	GRMZM2G008166	mediumpurple3	mediumpurple3	AT4G34000.1	ABF3,DPBF5	abscisic acid responsive elements-binding factor 3
1755	GRMZM2G008175	blue	blue	0	0	0
1756	GRMZM2G008187	blue	blue	#N/A	#N/A	#N/A
1757	GRMZM2G008202	green	green	AT5G27690.1	0	Heavy metal transport/detoxification superfamily protein
1758	GRMZM2G008209	pink	pink	AT1G12350.1	ATCOAB,COAB	4-phospho-panto-thenoylcysteine synthetase
1759	GRMZM2G008216	blue	brown	AT5G28050.2	0	Cytidine/deoxycytidylate deaminase family protein
1760	GRMZM2G008232	blue	greenyellow	AT4G02620.1	0	vacuolar ATPase subunit F family protein
1761	GRMZM2G008242	plum1	darkred	AT4G25770.1	0	alpha/beta-Hydrolases superfamily protein
1762	GRMZM2G008250	blue	blue	0	0	0
1763	GRMZM2G008252	pink	turquoise	AT1G68680.1	0	0
1764	GRMZM2G008259	cyan	cyan	AT2G02470.1	AL6	alfin-like 6
1765	GRMZM2G008263	green	purple	AT1G32900.1	0	UDP-Glycosyltransferase superfamily protein
1766	GRMZM2G008273	blue	blue	AT5G14250.1	COP13,CSN3,FUS11	Proteasome component (PCI) domain protein
1767	GRMZM2G008279	blue	brown	0	0	0
1768	GRMZM2G008283	blue	brown	#N/A	#N/A	#N/A
1769	GRMZM2G008287	blue	brown	AT3G20020.1	ATPRMT6,PRMT6	protein arginine methyltransferase 6
1770	GRMZM2G008290	darkorange2	darkorange2	AT5G60800.1	0	Heavy metal transport/detoxification superfamily protein
1771	GRMZM2G008305	midnightblue	yellowgreen	AT5G48270.1	0	Plant protein of unknown function (DUF868)
1772	GRMZM2G008309	pink	turquoise	AT1G61260.1	0	Protein of unknown function (DUF761)
1773	GRMZM2G008316	blue	greenyellow	AT3G18180.1	0	Glycosyltransferase family 61 protein
1774	GRMZM2G008326	green	purple	AT2G25190.1	0	PPPDE putative thiol peptidase family protein
1775	GRMZM2G008327	blue	greenyellow	AT3G48750.1	CDC2,CDC2A,CDC2AAT,CDK2,CDKA1,CDKA;1	cell division control 2
1776	GRMZM2G008353	blue	blue	AT4G08950.1	EXO	Phosphate-responsive 1 family protein
1777	GRMZM2G008356	darkorange	darkorange	AT4G32010.1	HSI2-L1,HSL1,VAL2	HSI2-like 1
1778	GRMZM2G008367	blue	brown	AT4G25780.1	0	CAP (Cysteine-rich secretory proteins, Antigen 5, and Pathogenesis-related 1 protein) superfamily protein
1779	GRMZM2G008369	green	green	AT1G07615.1	0	GTP-binding protein Obg/CgtA
1780	GRMZM2G008374	floralwhite	floralwhite	AT2G24430.2	ANAC038,ANAC039,NAC038	NAC domain containing protein 38
1781	GRMZM2G008406	blue	brown	AT4G25780.1	0	CAP (Cysteine-rich secretory proteins, Antigen 5, and Pathogenesis-related 1 protein) superfamily protein
1782	GRMZM2G008410	pink	turquoise	AT5G04430.2	BTR1,BTR1L,BTR1S	binding to TOMV RNA 1L (long form)
1783	GRMZM2G008425	blue	blue	AT5G26040.2	HDA2	histone deacetylase 2
1784	GRMZM2G008456	green	green	AT3G18035.1	HON4	winged-helix DNA-binding transcription factor family protein
1785	GRMZM2G008490	pink	turquoise	AT3G15095.1	0	0
1786	GRMZM2G008497	tan	yellow	AT2G31660.1	SAD2,URM9	ARM repeat superfamily protein
1787	GRMZM2G008501	blue	brown	AT2G38650.1	GAUT7,LGT7	galacturonosyltransferase 7
1788	GRMZM2G008507	plum1	darkred	AT4G10120.2	ATSPS4F	Sucrose-phosphate synthase family protein
1789	GRMZM2G008513	blue	blue	AT4G33080.1	0	AGC (cAMP-dependent, cGMP-dependent and protein kinase C) kinase family protein
1790	GRMZM2G008528	salmon	salmon	0	0	0
1791	GRMZM2G008539	blue	brown	AT3G50740.1	UGT72E1	UDP-glucosyl transferase 72E1
1792	GRMZM2G008543	darkturquoise	skyblue3	0	0	0
1793	GRMZM2G008556	grey60	red	AT1G24764.1	ATMAP70-2,MAP70-2	microtubule-associated proteins 70-2
1794	GRMZM2G008558	grey60	grey60	AT1G66420.1	0	DNA-binding storekeeper protein-related transcriptional regulator
1795	GRMZM2G008565	cyan	violet	#N/A	#N/A	#N/A
1796	GRMZM2G008607	salmon	salmon	AT1G07040.1	0	0
1797	GRMZM2G008611	green	purple	AT3G14100.1	0	RNA-binding (RRM/RBD/RNP motifs) family protein
1798	GRMZM2G008622	orangered4	orangered4	AT5G23390.1	0	Plant protein of unknown function (DUF639)
1799	GRMZM2G008623	grey60	red	AT2G27020.1	PAG1	20S proteasome alpha subunit G1
1800	GRMZM2G008638	darkorange	darkorange	AT1G28490.1	ATSYP61,OSM1,SYP61	syntaxin of plants 61
1801	GRMZM2G008642	lightcyan	lightcyan	AT1G61800.1	ATGPT2,GPT2	glucose-6-phosphate/phosphate translocator 2
1802	GRMZM2G008645	blue	brown	AT1G72710.1	CKL2	casein kinase 1-like protein 2
1803	GRMZM2G008647	green	green	AT5G58420.1	0	Ribosomal protein S4 (RPS4A) family protein
1804	GRMZM2G008649	sienna3	white	0	0	0
1805	GRMZM2G008651	blue	blue	0	0	0
1806	GRMZM2G008657	blue	blue	AT5G52220.1	0	0
1807	GRMZM2G008663	green	royalblue	AT5G46400.1	AT PRP39-2,PRP39-2	Tetratricopeptide repeat (TPR)-like superfamily protein
1808	GRMZM2G008665	blue	blue	AT4G33925.1	0	0
1809	GRMZM2G008683	blue	blue	AT1G17370.1	UBP1B	oligouridylate binding protein 1B
1810	GRMZM2G008687	lightgreen	orange	AT1G11380.1	0	PLAC8 family protein
1811	GRMZM2G008691	grey60	red	AT1G72210.1	0	basic helix-loop-helix (bHLH) DNA-binding superfamily protein
1812	GRMZM2G008710	cyan	cyan	AT1G16560.3	0	Per1-like family protein
1813	GRMZM2G008712	midnightblue	midnightblue	AT1G24625.1	ZFP7	zinc finger protein 7
1814	GRMZM2G008714	pink	turquoise	AT5G08570.1	0	Pyruvate kinase family protein
1815	GRMZM2G008715	pink	turquoise	AT2G37195.1	0	0
1816	GRMZM2G008726	pink	turquoise	AT5G11950.2	0	Putative lysine decarboxylase family protein
1817	GRMZM2G008728	green	royalblue	AT4G21580.1	0	oxidoreductase, zinc-binding dehydrogenase family protein
1818	GRMZM2G008740	salmon	salmon	0	0	0
1819	GRMZM2G008748	pink	turquoise	AT1G74050.1	0	Ribosomal protein L6 family protein
1820	GRMZM2G008751	lightgreen	lightgreen	AT3G03990.1	0	alpha/beta-Hydrolases superfamily protein
1821	GRMZM2G008765	darkorange	darkorange	AT5G62640.1	ELF5	proline-rich family protein
1822	GRMZM2G008773	green	royalblue	AT5G62150.1	0	peptidoglycan-binding LysM domain-containing protein
1823	GRMZM2G008819	blue	blue	AT2G32300.1	UCC1	uclacyanin 1
1824	GRMZM2G008839	salmon	salmon	0	0	0
1825	GRMZM2G008859	lightsteelblue1	paleturquoise	AT2G15290.1	ATTIC21,CIA5,PIC1,TIC21	translocon at inner membrane of chloroplasts 21
1826	GRMZM2G008862	midnightblue	midnightblue	AT1G18950.1	0	DDT domain superfamily
1827	GRMZM2G008864	green	royalblue	AT5G43430.1	ETFBETA	electron transfer flavoprotein beta
1828	GRMZM2G008892	midnightblue	midnightblue	AT2G01918.1	PQL3	PsbQ-like 3
1829	GRMZM2G008898	blue	blue	AT1G59640.1	BPE,BPEp,BPEub,ZCW32	BIG PETAL P
1830	GRMZM2G008919	cyan	cyan	AT2G32670.1	ATVAMP725,VAMP725	vesicle-associated membrane protein 725
1831	GRMZM2G008935	tan	yellow	AT2G36780.1	0	UDP-Glycosyltransferase superfamily protein
1832	GRMZM2G008972	darkolivegreen	lightyellow	AT3G07090.1	0	PPPDE putative thiol peptidase family protein
1833	GRMZM2G009014	green	green	AT1G55475.1	0	0
1834	GRMZM2G009019	blue	brown	0	0	0
1835	GRMZM2G009021	green	green	AT3G54480.1	SKIP5,SKP5	SKP1/ASK-interacting protein 5
1836	GRMZM2G009025	grey60	grey60	AT1G02800.1	ATCEL2,CEL2	cellulase 2
1837	GRMZM2G009030	blue	blue	AT1G74030.1	ENO1	enolase 1
1838	GRMZM2G009045	green	royalblue	AT5G14040.1	PHT3;1	phosphate transporter 3;1
1839	GRMZM2G009060	lightcyan	lightcyan	AT3G04030.3	0	Homeodomain-like superfamily protein
1840	GRMZM2G009070	grey60	red	AT1G63680.1	ATMURE,MURE,PDE316	acid-amino acid ligases;ligases;ATP binding;ATP binding;ligases
1841	GRMZM2G009076	lightcyan	lightcyan	#N/A	#N/A	#N/A
1842	GRMZM2G009080	darkturquoise	skyblue3	AT4G17670.1	0	Protein of unknown function (DUF581)
1843	GRMZM2G009091	tan	yellow	0	0	0
1844	GRMZM2G009097	lightsteelblue1	lightsteelblue1	AT1G05835.1	0	PHD finger protein
1845	GRMZM2G009103	green	purple	AT5G64700.1	0	nodulin MtN21 /EamA-like transporter family protein
1846	GRMZM2G009125	darkgreen	darkgrey	AT1G22360.1	AtUGT85A2,UGT85A2	UDP-glucosyl transferase 85A2
1847	GRMZM2G009136	plum1	darkred	AT1G68090.1	ANN5,ANNAT5	annexin 5
1848	GRMZM2G009139	magenta	magenta	AT3G02645.1	0	Plant protein of unknown function (DUF247)
1849	GRMZM2G009144	sienna3	sienna3	AT3G21710.2	0	0
1850	GRMZM2G009155	green	royalblue	0	0	0
1851	GRMZM2G009163	green	green	AT2G33700.1	0	Protein phosphatase 2C family protein
1852	GRMZM2G009166	darkturquoise	darkturquoise	AT5G35370.1	0	S-locus lectin protein kinase family protein
1853	GRMZM2G009188	floralwhite	floralwhite	AT5G50600.1	ATHSD1,HSD1	hydroxysteroid dehydrogenase 1
1854	GRMZM2G009189	lightgreen	lightgreen	AT5G24860.1	ATFPF1,FPF1	flowering promoting factor 1
1855	GRMZM2G009196	blue	blue	AT2G20690.1	0	lumazine-binding family protein
1856	GRMZM2G009208	green	royalblue	AT1G77270.1	0	0
1857	GRMZM2G009223	darkturquoise	darkturquoise	AT1G61800.1	ATGPT2,GPT2	glucose-6-phosphate/phosphate translocator 2
1858	GRMZM2G009253	blue	brown	AT4G26410.1	0	Uncharacterised conserved protein UCP022280
1859	GRMZM2G009265	grey60	red	AT4G27880.1	0	Protein with RING/U-box and TRAF-like domains
1860	GRMZM2G009282	grey60	grey60	AT1G68560.1	ATXYL1,TRG1,XYL1	alpha-xylosidase 1
1861	GRMZM2G009320	lightcyan	lightcyan	AT2G04039.1	0	0
1862	GRMZM2G009323	pink	turquoise	AT4G34200.1	EDA9	D-3-phosphoglycerate dehydrogenase
1863	GRMZM2G009326	grey60	black	AT2G22475.1	GEM	GRAM domain family protein
1864	GRMZM2G009335	tan	yellow	0	0	0
1865	GRMZM2G009344	grey60	red	AT1G28220.1	ATPUP3,PUP3	purine permease 3
1866	GRMZM2G009346	tan	tan	AT1G79940.1	ATERDJ2A	DnaJ / Sec63 Brl domains-containing protein
1867	GRMZM2G009353	pink	turquoise	AT1G31120.1	KUP10	K+ uptake permease 10
1868	GRMZM2G009365	grey60	grey60	AT5G62960.1	0	0
1869	GRMZM2G009368	lightcyan	lightcyan	AT5G03280.1	ATEIN2,CKR1,EIN2,ERA3,ORE2,ORE3,PIR2	NRAMP metal ion transporter family protein
1870	GRMZM2G009387	lightcyan1	lightcyan1	AT1G24270.1	0	0
1871	GRMZM2G009406	salmon	salmon	AT1G51700.1	ADOF1,DOF1	DOF zinc finger protein 1
1872	GRMZM2G009412	pink	turquoise	AT4G14320.2	0	Zinc-binding ribosomal protein family protein
1873	GRMZM2G009413	pink	turquoise	AT1G03360.1	ATRRP4,RRP4	ribosomal RNA processing 4
1874	GRMZM2G009426	lightgreen	orange	AT3G18050.1	0	0
1875	GRMZM2G009438	plum1	plum1	AT2G39830.1	DAR2	DA1-related protein 2
1876	GRMZM2G009439	blue	blue	0	0	0
1877	GRMZM2G009442	grey60	black	0	0	0
1878	GRMZM2G009443	pink	turquoise	AT5G50920.1	ATHSP93-V,CLPC,CLPC1,DCA1,HSP93-V	CLPC homologue 1
1879	GRMZM2G009448	pink	turquoise	AT5G61030.1	GR-RBP3	glycine-rich RNA-binding protein 3
1880	GRMZM2G009464	pink	turquoise	AT5G60790.1	ATGCN1,GCN1	ABC transporter family protein
1881	GRMZM2G009475	tan	yellow	AT1G52140.1	0	0
1882	GRMZM2G009478	lightgreen	lightgreen	AT1G69010.1	BIM2	BES1-interacting Myc-like protein 2
1883	GRMZM2G009479	blue	brown	AT3G45140.1	ATLOX2,LOX2	lipoxygenase 2
1884	GRMZM2G009506	pink	turquoise	AT4G23180.1	CRK10,RLK4	cysteine-rich RLK (RECEPTOR-like protein kinase) 10
1885	GRMZM2G009510	magenta	magenta	AT5G13930.1	ATCHS,CHS,TT4	Chalcone and stilbene synthase family protein
1886	GRMZM2G009519	green	royalblue	#N/A	#N/A	#N/A
1887	GRMZM2G009530	green	purple	AT5G25830.1	GATA12	GATA transcription factor 12
1888	GRMZM2G009538	plum1	plum1	AT3G50690.1	0	Leucine-rich repeat (LRR) family protein
1889	GRMZM2G009544	blue	blue	AT1G14900.1	HMGA	high mobility group A
1890	GRMZM2G009555	grey60	red	#N/A	#N/A	#N/A
1891	GRMZM2G009563	pink	pink	AT5G51130.1	0	S-adenosyl-L-methionine-dependent methyltransferases superfamily protein
1892	GRMZM2G009571	pink	turquoise	AT5G27710.1	0	0
1893	GRMZM2G009575	pink	turquoise	AT3G10770.1	0	Single-stranded nucleic acid binding R3H protein
1894	GRMZM2G009591	blue	brown	AT2G22480.1	PFK5	phosphofructokinase 5
1895	GRMZM2G009593	blue	blue	AT1G08420.1	BSL2	BRI1 suppressor 1 (BSU1)-like 2
1896	GRMZM2G009598	lightcyan1	skyblue	AT4G27950.1	CRF4	cytokinin response factor 4
1897	GRMZM2G009601	darkorange	darkorange	AT1G42440.1	0	0
1898	GRMZM2G009626	grey60	black	AT3G07020.2	0	UDP-Glycosyltransferase superfamily protein
1899	GRMZM2G009627	grey60	black	AT5G64630.2	FAS2,MUB3.9,NFB01,NFB1	Transducin/WD40 repeat-like superfamily protein
1900	GRMZM2G009632	blue	brown	0	0	0
1901	GRMZM2G009638	blue	blue	AT2G33040.1	ATP3	gamma subunit of Mt ATP synthase
1902	GRMZM2G009653	pink	turquoise	AT1G06010.1	0	0
1903	GRMZM2G009655	pink	turquoise	AT4G10590.2	UBP10	ubiquitin-specific protease 10
1904	GRMZM2G009661	grey60	red	AT4G15415.1	ATB\' GAMMA	Protein phosphatase 2A regulatory B subunit family protein
1905	GRMZM2G009681	grey60	black	AT2G33590.1	0	NAD(P)-binding Rossmann-fold superfamily protein
1906	GRMZM2G009683	sienna3	white	AT1G24120.1	ARL1	ARG1-like 1
1907	GRMZM2G009690	blue	greenyellow	AT3G45400.1	0	exostosin family protein
1908	GRMZM2G009703	pink	turquoise	AT4G28980.2	CAK1AT,CDKF;1	CDK-activating kinase 1AT
1909	GRMZM2G009717	tan	yellow	AT5G46170.1	0	F-box family protein
1910	GRMZM2G009719	darkturquoise	skyblue3	AT3G62550.1	0	Adenine nucleotide alpha hydrolases-like superfamily protein
1911	GRMZM2G009724	lightcyan1	lightcyan1	AT5G19000.1	ATBPM1,BPM1	BTB-POZ and MATH domain 1
1912	GRMZM2G009725	plum1	darkmagenta	0	0	0
1913	GRMZM2G009735	pink	turquoise	AT5G53750.1	0	CBS domain-containing protein
1914	GRMZM2G009761	pink	turquoise	0	0	0
1915	GRMZM2G009763	cyan	cyan	#N/A	#N/A	#N/A
1916	GRMZM2G009776	plum1	darkred	AT5G13160.1	PBS1	Protein kinase superfamily protein
1917	GRMZM2G009785	lightcyan	lightcyan	AT4G32770.1	ATSDX1,VTE1	tocopherol cyclase, chloroplast / vitamin E deficient 1 (VTE1) / sucrose export defective 1 (SXD1)
1918	GRMZM2G009792	pink	turquoise	0	0	0
1919	GRMZM2G009795	pink	turquoise	AT5G64180.1	0	0
1920	GRMZM2G009804	blue	brown	AT5G13810.1	0	Glutaredoxin family protein
1921	GRMZM2G009808	darkslateblue	darkslateblue	AT2G05710.1	ACO3	aconitase 3
1922	GRMZM2G009818	blue	brown	AT4G28650.1	0	Leucine-rich repeat transmembrane protein kinase family protein
1923	GRMZM2G009843	blue	blue	AT3G53030.1	SRPK4	ser/arg-rich protein kinase 4
1924	GRMZM2G009845	tan	yellow	AT3G06720.2	AIMP ALPHA,AT-IMP,ATKAP ALPHA,IMPA-1,IMPA1	importin alpha isoform 1
1925	GRMZM2G009849	magenta	steelblue	AT2G35630.1	GEM1,MOR1	ARM repeat superfamily protein
1926	GRMZM2G009869	grey60	grey60	AT1G20650.1	0	Protein kinase superfamily protein
1927	GRMZM2G009871	pink	turquoise	AT3G11830.1	0	TCP-1/cpn60 chaperonin family protein
1928	GRMZM2G009876	pink	turquoise	AT5G06360.1	0	Ribosomal protein S8e family protein
1929	GRMZM2G009888	lightgreen	lightgreen	AT1G04290.1	0	Thioesterase superfamily protein
1930	GRMZM2G009892	darkolivegreen	darkolivegreen	AT5G61430.1	ANAC100,ATNAC5,NAC100	NAC domain containing protein 100
1931	GRMZM2G009894	grey60	black	AT3G06680.1	0	Ribosomal L29e protein family
1932	GRMZM2G009895	green	purple	AT3G22845.1	0	emp24/gp25L/p24 family/GOLD family protein
1933	GRMZM2G009901	grey60	black	AT5G28150.1	0	Plant protein of unknown function (DUF868)
1934	GRMZM2G009913	grey60	red	AT2G33560.2	BUBR1	BUB1-related (BUB1: budding uninhibited by benzymidazol 1)
1935	GRMZM2G009928	darkorange2	darkorange2	AT2G02590.1	0	0
1936	GRMZM2G009936	pink	turquoise	AT3G53740.3	0	Ribosomal protein L36e family protein
1937	GRMZM2G009940	pink	turquoise	AT4G11410.1	0	NAD(P)-binding Rossmann-fold superfamily protein
1938	GRMZM2G009948	pink	pink	AT1G69680.1	0	Mog1/PsbP/DUF1795-like photosystem II reaction center PsbP family protein
1939	GRMZM2G009958	green	green	AT2G15890.1	MEE14	maternal effect embryo arrest 14
1940	GRMZM2G009968	midnightblue	yellowgreen	AT5G58530.1	0	Glutaredoxin family protein
1941	GRMZM2G009994	darkolivegreen	lightyellow	AT1G50120.1	0	0
1942	GRMZM2G009995	midnightblue	yellowgreen	AT1G14390.1	0	Leucine-rich repeat protein kinase family protein
1943	GRMZM2G010000	grey60	red	AT4G02100.1	0	Heat shock protein DnaJ with tetratricopeptide repeat
1944	GRMZM2G010011	blue	greenyellow	AT4G15080.1	0	DHHC-type zinc finger family protein
1945	GRMZM2G010016	salmon	salmon	AT3G03280.1	0	0
1946	GRMZM2G010017	lightcyan1	skyblue	AT4G38520.2	0	Protein phosphatase 2C family protein
1947	GRMZM2G010034	lightcyan	lightcyan	AT1G62250.1	0	0
1948	GRMZM2G010037	darkturquoise	skyblue3	AT5G37480.1	0	0
1949	GRMZM2G010044	pink	pink	AT4G13430.1	ATLEUC1,IIL1	isopropyl malate isomerase large subunit 1
1950	GRMZM2G010052	cyan	cyan	AT4G16440.1	0	ferredoxin hydrogenases
1951	GRMZM2G010054	ivory	ivory	AT1G62020.1	0	Coatomer, alpha subunit
1952	GRMZM2G010056	cyan	violet	AT3G25470.1	0	bacterial hemolysin-related
1953	GRMZM2G010065	pink	pink	AT1G03760.1	0	Prefoldin chaperone subunit family protein
1954	GRMZM2G010075	plum1	plum1	AT1G06230.3	GTE4	global transcription factor group E4
1955	GRMZM2G010085	grey60	red	AT5G18620.2	CHR17	chromatin remodeling factor17
1956	GRMZM2G010093	darkolivegreen	lightyellow	AT4G26570.1	ATCBL3,CBL3	calcineurin B-like 3
1957	GRMZM2G010095	lightsteelblue1	paleturquoise	AT5G43230.1	0	0
1958	GRMZM2G010105	grey60	red	AT1G65470.1	FAS1,NFB2	chromatin assembly factor-1 (FASCIATA1) (FAS1)
1959	GRMZM2G010136	pink	turquoise	AT3G05520.2	0	Subunits of heterodimeric actin filament capping protein Capz superfamily
1960	GRMZM2G010142	darkolivegreen	lightyellow	AT5G03760.1	ATCSLA09,ATCSLA9,CSLA09,CSLA9,RAT4	Nucleotide-diphospho-sugar transferases superfamily protein
1961	GRMZM2G010146	blue	brown	AT1G51160.1	0	SNARE-like superfamily protein
1962	GRMZM2G010149	blue	blue	AT1G76010.1	0	Alba DNA/RNA-binding protein
1963	GRMZM2G010152	darkgreen	darkgreen	AT5G44790.1	HMA7,RAN1	copper-exporting ATPase / responsive-to-antagonist 1 / copper-transporting ATPase (RAN1)
1964	GRMZM2G010163	blue	blue	0	0	0
1965	GRMZM2G010196	pink	turquoise	AT5G58250.1	0	0
1966	GRMZM2G010202	pink	turquoise	AT5G23670.2	LCB2	long chain base2
1967	GRMZM2G010221	magenta	magenta	AT4G15110.1	CYP97B3	cytochrome P450, family 97, subfamily B, polypeptide 3
1968	GRMZM2G010235	blue	brown	AT5G13190.1	0	0
1969	GRMZM2G010238	blue	brown	AT1G01290.1	CNX3	cofactor of nitrate reductase and xanthine dehydrogenase 3
1970	GRMZM2G010251	darkturquoise	darkturquoise	AT1G08090.1	ACH1,ATNRT2.1,ATNRT2:1,LIN1,NRT2,NRT2.1,NRT2:1,NRT2;1AT	nitrate transporter 2:1
1971	GRMZM2G010257	blue	blue	AT3G44590.2	0	60S acidic ribosomal protein family
1972	GRMZM2G010280	darkturquoise	darkturquoise	AT5G60770.1	ATNRT2.4,NRT2.4	nitrate transporter 2.4
1973	GRMZM2G010290	salmon	salmon	AT4G24060.1	0	Dof-type zinc finger DNA-binding family protein
1974	GRMZM2G010298	blue	brown	AT3G15260.1	0	Protein phosphatase 2C family protein
1975	GRMZM2G010302	tan	yellow	AT2G40960.1	0	Single-stranded nucleic acid binding R3H protein
1976	GRMZM2G010306	grey60	red	AT1G53140.1	DRP5A	Dynamin related protein 5A
1977	GRMZM2G010315	pink	turquoise	AT3G12380.1	ARP5,ATARP5	actin-related protein 5
1978	GRMZM2G010321	grey60	red	AT2G35120.1	0	Single hybrid motif superfamily protein
1979	GRMZM2G010323	tan	yellow	0	0	0
1980	GRMZM2G010328	pink	turquoise	AT4G33680.1	AGD2	Pyridoxal phosphate (PLP)-dependent transferases superfamily protein
1981	GRMZM2G010333	midnightblue	midnightblue	AT1G35830.1	0	VQ motif-containing protein
1982	GRMZM2G010342	darkgreen	darkgrey	AT2G13370.1	CHR5	chromatin remodeling 5
1983	GRMZM2G010348	pink	turquoise	AT4G10040.1	CYTC-2	cytochrome c-2
1984	GRMZM2G010349	cyan	cyan	AT1G68830.1	STN7	STT7 homolog STN7
1985	GRMZM2G010351	green	green	0	0	0
1986	GRMZM2G010353	cyan	cyan	AT3G54720.1	AMP1,COP2,HPT,MFO1,PT	Peptidase M28 family protein
1987	GRMZM2G010357	pink	turquoise	AT5G59710.1	AtVIP2,VIP2	VIRE2 interacting protein 2
1988	GRMZM2G010362	blue	blue	AT5G62600.1	0	ARM repeat superfamily protein
1989	GRMZM2G010363	blue	brown	AT1G55840.1	0	Sec14p-like phosphatidylinositol transfer family protein
1990	GRMZM2G010372	blue	greenyellow	AT1G75500.1	WAT1	Walls Are Thin 1
1991	GRMZM2G010389	pink	turquoise	AT5G23040.1	CDF1	Protein of unknown function (DUF3353)
1992	GRMZM2G010406	pink	turquoise	AT4G24830.1	0	arginosuccinate synthase family
1993	GRMZM2G010422	blue	blue	AT2G37680.1	0	0
1994	GRMZM2G010433	sienna3	sienna3	AT5G15240.1	0	Transmembrane amino acid transporter family protein
1995	GRMZM2G010435	darkolivegreen	lightyellow	AT5G43060.1	0	Granulin repeat cysteine protease family protein
1996	GRMZM2G010439	pink	turquoise	AT5G45540.1	0	Protein of unknown function (DUF594)
1997	GRMZM2G010443	plum1	darkred	0	0	0
1998	GRMZM2G010447	pink	turquoise	AT3G47510.1	0	0
1999	GRMZM2G010452	pink	turquoise	AT3G08947.1	0	ARM repeat superfamily protein
[truncated: 24,784 more rows]

## Sheet: DEGs
Gene ID (maize)	moduleColor	dynamicColor	Best-hit-arabi-name	arabi-symbol	arabi-defline
AC149829.2_FG002	blue	brown	0	0	0
AC155610.2_FG007	floralwhite	floralwhite	AT5G41040.1	0	HXXXD-type acyl-transferase family protein
AC177897.2_FG002	darkturquoise	darkturquoise	AT2G38920.1	0	SPX (SYG1/Pho81/XPR1) domain-containing protein / zinc finger (C3HC4-type RING finger) protein-related
AC186512.3_FG001	blue	brown	#N/A	#N/A	#N/A
AC187262.4_FG007	blue	blue	0	0	0
AC190480.1_FG007	lightcyan	lightcyan	AT2G39210.1	0	Major facilitator superfamily protein
AC190623.3_FG001	lightcyan	lightcyan	AT2G30570.1	PSBW	photosystem II reaction center W
AC190743.3_FG012	blue	blue	AT3G01150.1	ATPTB1,PTB,PTB1	polypyrimidine tract-binding protein 1
AC191113.2_FG002	pink	turquoise	AT5G64550.1	0	loricrin-related
AC193786.3_FG005	cyan	cyan	AT3G56970.1	BHLH038,ORG2	basic helix-loop-helix (bHLH) DNA-binding superfamily protein
AC196961.2_FG003	blue	blue	AT3G53730.1	0	Histone superfamily protein
AC197699.3_FG002	tan	yellow	AT3G63520.1	ATCCD1,ATNCED1,CCD1,NCED1	carotenoid cleavage dioxygenase 1
AC197705.4_FG003	grey60	red	AT5G01300.1	0	PEBP (phosphatidylethanolamine-binding protein) family protein
AC197705.4_FG004	green	green	AT1G20823.1	0	RING/U-box superfamily protein
AC198937.4_FG003	darkturquoise	darkturquoise	AT5G10870.1	ATCM2,CM2	chorismate mutase 2
AC202864.3_FG002	blue	greenyellow	AT5G25830.1	GATA12	GATA transcription factor 12
AC203571.3_FG001	orangered4	orangered4	AT2G44600.1	0	0
AC203753.4_FG006	orangered4	orangered4	AT3G23640.1	HGL1	heteroglycan glucosidase 1
AC203966.5_FG003	darkturquoise	skyblue3	AT3G53010.1	0	Domain of unknown function (DUF303)
AC203989.4_FG001	pink	turquoise	AT5G15120.1	0	Protein of unknown function (DUF1637)
AC204662.3_FG005	darkturquoise	darkturquoise	0	0	0
AC204711.3_FG002	darkgreen	darkgrey	AT4G38650.1	0	Glycosyl hydrolase family 10 protein
AC205154.3_FG005	pink	turquoise	AT5G42180.1	0	Peroxidase superfamily protein
AC205362.4_FG002	green	purple	AT5G49630.1	AAP6	amino acid permease 6
AC206350.3_FG005	lightsteelblue1	lightsteelblue1	AT1G07730.2	0	Disease resistance-responsive (dirigent-like protein) family protein
AC206951.3_FG016	midnightblue	midnightblue	AT1G72360.3	HRE1	Integrase-type DNA-binding superfamily protein
AC206951.3_FG017	midnightblue	midnightblue	AT1G72360.2	HRE1	Integrase-type DNA-binding superfamily protein
AC208015.3_FG005	blue	blue	0	0	0
AC208077.3_FG004	blue	blue	0	0	0
AC208110.2_FG006	grey60	red	AT3G03130.1	0	0
AC208201.3_FG002	midnightblue	midnightblue	AT2G30020.1	0	Protein phosphatase 2C family protein
AC208201.3_FG003	saddlebrown	saddlebrown	AT3G55990.1	ESK1,TBL29	Plant protein of unknown function (DUF828)
AC208897.3_FG004	magenta	magenta	AT5G26340.1	ATSTP13,MSS1,STP13	Major facilitator superfamily protein
AC209050.3_FG003	midnightblue	midnightblue	AT1G80840.1	ATWRKY40,WRKY40	WRKY DNA-binding protein 40
AC209636.2_FG003	salmon	salmon	AT5G16080.1	AtCXE17,CXE17	carboxyesterase 17
AC209784.3_FG007	plum2	plum2	AT3G12580.1	ATHSP70,HSP70	heat shock protein 70
AC210003.2_FG004	grey60	black	AT2G18980.1	0	Peroxidase superfamily protein
AC210013.4_FG017	darkolivegreen	lightyellow	AT3G57510.1	ADPG1	Pectin lyase-like superfamily protein
AC210102.3_FG004	darkturquoise	darkturquoise	AT5G49810.1	MMT	methionine S-methyltransferase
AC210173.4_FG005	grey60	black	AT4G36220.1	CYP84A1,FAH1	ferulic acid 5-hydroxylase 1
AC210193.4_FG002	lightsteelblue1	paleturquoise	0	0	0
AC210616.4_FG003	midnightblue	midnightblue	AT1G34580.1	0	Major facilitator superfamily protein
AC211164.5_FG004	blue	blue	AT5G67400.1	RHS19	root hair specific 19
AC212219.3_FG005	magenta	magenta	AT3G11180.1	0	2-oxoglutarate (2OG) and Fe(II)-dependent oxygenase superfamily protein
AC212347.3_FG002	blue	blue	0	0	0
AC212835.3_FG002	blue	blue	AT5G07475.1	0	Cupredoxin superfamily protein
AC214360.3_FG001	darkslateblue	darkslateblue	AT1G79460.1	ATKS,ATKS1,GA2,KS,KS1	Terpenoid cyclases/Protein prenyltransferases superfamily protein
AC214508.3_FG003	darkgreen	darkgreen	0	0	0
AC217293.3_FG007	blue	brown	AT1G21270.1	WAK2	wall-associated kinase 2
AC217300.3_FG005	darkturquoise	darkturquoise	AT5G13510.1	0	Ribosomal protein L10 family protein
AC217910.3_FG004	midnightblue	midnightblue	AT5G54300.1	0	Protein of unknown function (DUF761)
AC217975.3_FG001	lightcyan1	skyblue	AT3G06483.1	ATPDHK,PDK	pyruvate dehydrogenase kinase
AC218998.2_FG001	blue	greenyellow	AT5G25140.1	CYP71B13	cytochrome P450, family 71, subfamily B, polypeptide 13
AC218998.2_FG011	blue	greenyellow	AT4G02780.1	ABC33,ATCPS1,CPS,CPS1,GA1	Terpenoid cyclases/Protein prenyltransferases superfamily protein
AC220927.3_FG007	midnightblue	yellowgreen	AT4G08950.1	EXO	Phosphate-responsive 1 family protein
AC225176.2_FG003	darkturquoise	darkturquoise	0	0	0
AC225718.2_FG006	salmon	salmon	AT2G46600.1	0	Calcium-binding EF-hand family protein
AC225718.2_FG009	blue	blue	AT4G10270.1	0	Wound-responsive family protein
AC226235.2_FG001	saddlebrown	saddlebrown	AT1G75290.1	0	NAD(P)-binding Rossmann-fold superfamily protein
AC230011.2_FG002	blue	greenyellow	AT3G14460.1	0	LRR and NB-ARC domains-containing disease resistance protein
AC233851.1_FG017	grey60	black	0	0	0
AC233899.1_FG002	blue	blue	AT1G72210.1	0	basic helix-loop-helix (bHLH) DNA-binding superfamily protein
AC233953.1_FG004	blue	brown	AT3G26700.1	0	Protein kinase superfamily protein
AC233955.1_FG003	darkolivegreen	darkolivegreen	AT1G56430.1	ATNAS4,NAS4	nicotianamine synthase 4
AC233966.1_FG001	blue	brown	AT5G45275.1	0	Major facilitator superfamily protein
AC234163.1_FG002	lightsteelblue1	paleturquoise	AT4G37980.1	ATCAD7,CAD7,ELI3,ELI3-1	elicitor-activated gene 3-1
AC234185.1_FG004	darkturquoise	darkturquoise	AT1G30820.1	0	CTP synthase family protein
AC234520.1_FG002	midnightblue	midnightblue	AT4G37180.1	0	Homeodomain-like superfamily protein
AC234520.1_FG003	midnightblue	midnightblue	AT2G03500.1	0	Homeodomain-like superfamily protein
AF546187.1_FG012	pink	turquoise	AT3G49930.1	0	C2H2 and C2HC zinc fingers superfamily protein
GRMZM2G000035	blue	greenyellow	AT1G49000.1	0	0
GRMZM2G000158	midnightblue	midnightblue	AT3G23030.1	IAA2	indole-3-acetic acid inducible 2
GRMZM2G000166	floralwhite	floralwhite	AT1G29000.1	0	Heavy metal transport/detoxification superfamily protein
GRMZM2G000326	darkolivegreen	darkolivegreen	AT2G38870.1	0	Serine protease inhibitor, potato inhibitor I-type family protein
GRMZM2G000520	midnightblue	yellowgreen	AT5G52020.1	0	Integrase-type DNA-binding superfamily protein
GRMZM2G000608	grey60	red	AT1G54385.2	0	ARM repeat superfamily protein
GRMZM2G000614	darkolivegreen	lightyellow	AT1G59870.1	ABCG36,ATABCG36,ATPDR8,PDR8,PEN3	ABC-2 and Plant PDR ABC-type transporter family protein
GRMZM2G000739	darkturquoise	darkturquoise	AT5G40850.1	UPM1	urophorphyrin methylase 1
GRMZM2G000741	darkturquoise	darkturquoise	AT1G72820.1	0	Mitochondrial substrate carrier family protein
GRMZM2G000825	grey60	black	AT3G51280.1	0	Tetratricopeptide repeat (TPR)-like superfamily protein
GRMZM2G000836	grey60	grey60	AT3G20880.1	WIP4	WIP domain protein 4
GRMZM2G000932	blue	brown	AT4G24050.1	0	NAD(P)-binding Rossmann-fold superfamily protein
GRMZM2G001035	darkolivegreen	lightyellow	AT3G43660.1	0	Vacuolar iron transporter (VIT) family protein
GRMZM2G001114	lightsteelblue1	paleturquoise	AT1G08050.1	0	Zinc finger (C3HC4-type RING finger) family protein
GRMZM2G001205	darkturquoise	darkturquoise	AT5G59820.1	RHL41,ZAT12	C2H2-type zinc finger family protein
GRMZM2G001514	orangered4	orangered4	AT2G20520.1	FLA6	FASCICLIN-like arabinogalactan 6
GRMZM2G001645	blue	greenyellow	AT1G76490.1	HMG1,HMGR1	hydroxy methylglutaryl CoA reductase 1
GRMZM2G001653	lightcyan	lightcyan	AT1G08380.1	PSAO	photosystem I subunit O
GRMZM2G001696	lightcyan	lightcyan	AT4G37870.1	PCK1,PEPCK	phosphoenolpyruvate carboxykinase 1
GRMZM2G001708	brown4	brown4	0	0	0
GRMZM2G001816	blue	blue	AT5G45775.2	0	Ribosomal L5P family protein
GRMZM2G001930	lightgreen	lightgreen	AT1G32640.1	ATMYC2,JAI1,JIN1,MYC2,RD22BP1,ZBF1	Basic helix-loop-helix (bHLH) DNA-binding family protein
GRMZM2G002128	midnightblue	midnightblue	AT2G38090.1	0	Duplicated homeodomain-like superfamily protein
GRMZM2G002147	grey60	black	AT4G15830.1	0	ARM repeat superfamily protein
GRMZM2G002260	midnightblue	midnightblue	AT1G58370.1	ATXYN1,RXF12	glycosyl hydrolase family 10 protein / carbohydrate-binding domain-containing protein
GRMZM2G002396	grey60	red	AT4G15610.1	0	Uncharacterised protein family (UPF0497)
GRMZM2G002420	blue	brown	0	0	0
GRMZM2G002523	saddlebrown	saddlebrown	AT5G17420.1	ATCESA7,CESA7,IRX3,MUR10	Cellulose synthase family protein
GRMZM2G002704	magenta	magenta	AT2G36690.1	0	2-oxoglutarate (2OG) and Fe(II)-dependent oxygenase superfamily protein
GRMZM2G002830	grey60	black	AT3G20060.1	UBC19	ubiquitin-conjugating enzyme19
GRMZM2G002915	darkturquoise	skyblue3	AT3G01470.1	ATHB-1,ATHB1,HAT5,HB-1,HD-ZIP-1	homeobox 1
GRMZM2G002948	grey60	black	0	0	0
GRMZM2G002993	orangered4	orangered4	AT3G54950.1	PLA IIIA,PLP7	patatin-like protein 6
GRMZM2G003138	pink	turquoise	AT2G28630.1	KCS12	3-ketoacyl-CoA synthase 12
GRMZM2G003165	blue	greenyellow	AT4G12730.1	FLA2	FASCICLIN-like arabinogalactan 2
GRMZM2G003426	darkturquoise	skyblue3	0	0	0
GRMZM2G003558	pink	pink	AT2G27050.1	AtEIL1,EIL1	ETHYLENE-INSENSITIVE3-like 1
GRMZM2G003752	grey60	grey60	AT3G60900.1	FLA10	FASCICLIN-like arabinogalactan-protein 10
GRMZM2G003930	floralwhite	floralwhite	AT2G01275.2	0	RING/FYVE/PHD zinc finger superfamily protein
GRMZM2G003970	blue	brown	0	0	0
GRMZM2G004106	darkgreen	darkgreen	AT2G02850.1	ARPN	plantacyanin
GRMZM2G004161	blue	blue	AT3G48360.1	ATBT2,BT2	BTB and TAZ domain protein 2
GRMZM2G004207	sienna3	sienna3	AT2G05940.1	0	Protein kinase superfamily protein
GRMZM2G004211	brown4	brown4	AT4G35000.1	APX3	ascorbate peroxidase 3
GRMZM2G004528	blue	greenyellow	AT4G39800.1	ATIPS1,ATMIPS1,MI-1-P SYNTHASE,MIPS1	myo-inositol-1-phosphate synthase 1
GRMZM2G004590	pink	turquoise	AT2G21940.4	ATSK1,SK1	shikimate kinase 1
GRMZM2G004732	darkgreen	darkgrey	AT1G61660.1	0	basic helix-loop-helix (bHLH) DNA-binding superfamily protein
GRMZM2G004748	mediumpurple3	mediumpurple3	AT4G25960.1	PGP2	P-glycoprotein 2
GRMZM2G004909	lightcyan1	skyblue	AT3G18280.1	0	Bifunctional inhibitor/lipid-transfer protein/seed storage 2S albumin superfamily protein
GRMZM2G004984	blue	brown	AT5G58400.1	0	Peroxidase superfamily protein
GRMZM2G005024	pink	turquoise	AT5G54810.1	ATTSB1,TRP2,TRPB,TSB1	tryptophan synthase beta-subunit 1
GRMZM2G005082	grey60	black	AT5G56590.1	0	O-Glycosyl hydrolases family 17 protein
GRMZM2G005310	grey60	red	AT1G69770.1	CMT3	chromomethylase 3
GRMZM2G005314	blue	greenyellow	0	0	0
GRMZM2G005361	grey60	red	#N/A	#N/A	#N/A
GRMZM2G005454	blue	greenyellow	AT1G70230.1	TBL27	TRICHOME BIREFRINGENCE-LIKE 27
GRMZM2G005459	blue	greenyellow	AT4G03110.1	AtRBP-DR1,RBP-DR1	RNA-binding protein-defense related 1
GRMZM2G005633	darkgreen	darkgreen	AT3G54420.1	ATCHITIV,ATEP3,CHIV,EP3	homolog of carrot EP3-3 chitinase
GRMZM2G005721	grey60	black	#N/A	#N/A	#N/A
GRMZM2G005840	salmon	salmon	AT2G04240.2	XERICO	RING/U-box superfamily protein
GRMZM2G005954	lightgreen	lightgreen	AT1G19180.1	JAZ1,TIFY10A	jasmonate-zim-domain protein 1
GRMZM2G005991	floralwhite	floralwhite	AT1G05450.2	0	Bifunctional inhibitor/lipid-transfer protein/seed storage 2S albumin superfamily protein
GRMZM2G006197	blue	brown	AT1G76250.1	0	0
GRMZM2G006363	grey60	black	0	0	0
GRMZM2G006490	sienna3	white	#N/A	#N/A	#N/A
GRMZM2G006631	blue	blue	AT1G72210.1	0	basic helix-loop-helix (bHLH) DNA-binding superfamily protein
GRMZM2G006716	magenta	magenta	AT5G06570.1	0	alpha/beta-Hydrolases superfamily protein
GRMZM2G006762	lightcyan1	skyblue	AT5G18280.1	APY2,ATAPY2	apyrase 2
GRMZM2G006765	blue	brown	0	0	0
GRMZM2G006853	lightcyan	lightcyan	AT4G11650.1	ATOSM34,OSM34	osmotin 34
GRMZM2G006973	blue	blue	AT5G07270.1	XBAT33	XB3 ortholog 3 in Arabidopsis thaliana
GRMZM2G006981	grey60	red	0	0	0
GRMZM2G007057	grey60	black	AT3G20060.1	UBC19	ubiquitin-conjugating enzyme19
GRMZM2G007249	grey60	grey60	AT1G05010.1	ACO4,EAT1,EFE	ethylene-forming enzyme
GRMZM2G007698	lightsteelblue1	paleturquoise	AT3G48280.1	CYP71A25	cytochrome P450, family 71, subfamily A, polypeptide 25
GRMZM2G007729	plum2	plum2	AT5G51440.1	0	HSP20-like chaperones superfamily protein
GRMZM2G007953	lightsteelblue1	paleturquoise	AT1G75500.2	WAT1	Walls Are Thin 1
GRMZM2G007969	sienna3	white	0	0	0
GRMZM2G008106	midnightblue	midnightblue	AT1G08500.1	AtENODL18,ENODL18	early nodulin-like protein 18
GRMZM2G008309	pink	turquoise	AT1G61260.1	0	Protein of unknown function (DUF761)
GRMZM2G008316	blue	greenyellow	AT3G18180.1	0	Glycosyltransferase family 61 protein
GRMZM2G008353	blue	blue	AT4G08950.1	EXO	Phosphate-responsive 1 family protein
GRMZM2G008367	blue	brown	AT4G25780.1	0	CAP (Cysteine-rich secretory proteins, Antigen 5, and Pathogenesis-related 1 protein) superfamily protein
GRMZM2G008507	plum1	darkred	AT4G10120.2	ATSPS4F	Sucrose-phosphate synthase family protein
GRMZM2G008712	midnightblue	midnightblue	AT1G24625.1	ZFP7	zinc finger protein 7
GRMZM2G008740	salmon	salmon	0	0	0
GRMZM2G008773	green	royalblue	AT5G62150.1	0	peptidoglycan-binding LysM domain-containing protein
GRMZM2G008819	blue	blue	AT2G32300.1	UCC1	uclacyanin 1
GRMZM2G009080	darkturquoise	skyblue3	AT4G17670.1	0	Protein of unknown function (DUF581)
GRMZM2G009097	lightsteelblue1	lightsteelblue1	AT1G05835.1	0	PHD finger protein
GRMZM2G009103	green	purple	AT5G64700.1	0	nodulin MtN21 /EamA-like transporter family protein
GRMZM2G009125	darkgreen	darkgrey	AT1G22360.1	AtUGT85A2,UGT85A2	UDP-glucosyl transferase 85A2
GRMZM2G009139	magenta	magenta	AT3G02645.1	0	Plant protein of unknown function (DUF247)
GRMZM2G009188	floralwhite	floralwhite	AT5G50600.1	ATHSD1,HSD1	hydroxysteroid dehydrogenase 1
GRMZM2G009223	darkturquoise	darkturquoise	AT1G61800.1	ATGPT2,GPT2	glucose-6-phosphate/phosphate translocator 2
GRMZM2G009387	lightcyan1	lightcyan1	AT1G24270.1	0	0
GRMZM2G009478	lightgreen	lightgreen	AT1G69010.1	BIM2	BES1-interacting Myc-like protein 2
GRMZM2G009555	grey60	red	#N/A	#N/A	#N/A
GRMZM2G009719	darkturquoise	skyblue3	AT3G62550.1	0	Adenine nucleotide alpha hydrolases-like superfamily protein
GRMZM2G009804	blue	brown	AT5G13810.1	0	Glutaredoxin family protein
GRMZM2G009818	blue	brown	AT4G28650.1	0	Leucine-rich repeat transmembrane protein kinase family protein
GRMZM2G009913	grey60	red	AT2G33560.2	BUBR1	BUB1-related (BUB1: budding uninhibited by benzymidazol 1)
GRMZM2G010011	blue	greenyellow	AT4G15080.1	0	DHHC-type zinc finger family protein
GRMZM2G010016	salmon	salmon	AT3G03280.1	0	0
GRMZM2G010105	grey60	red	AT1G65470.1	FAS1,NFB2	chromatin assembly factor-1 (FASCIATA1) (FAS1)
GRMZM2G010251	darkturquoise	darkturquoise	AT1G08090.1	ACH1,ATNRT2.1,ATNRT2:1,LIN1,NRT2,NRT2.1,NRT2:1,NRT2;1AT	nitrate transporter 2:1
GRMZM2G010280	darkturquoise	darkturquoise	AT5G60770.1	ATNRT2.4,NRT2.4	nitrate transporter 2.4
GRMZM2G010306	grey60	red	AT1G53140.1	DRP5A	Dynamin related protein 5A
GRMZM2G010348	pink	turquoise	AT4G10040.1	CYTC-2	cytochrome c-2
GRMZM2G010372	blue	greenyellow	AT1G75500.1	WAT1	Walls Are Thin 1
GRMZM2G010468	grey60	red	AT2G30490.1	ATC4H,C4H,CYP73A5,REF3	cinnamate-4-hydroxylase
GRMZM2G010640	blue	brown	AT1G30870.1	0	Peroxidase superfamily protein
GRMZM2G010765	darkslateblue	darkslateblue	AT5G52450.1	0	MATE efflux family protein
GRMZM2G010783	darkturquoise	skyblue3	AT5G27760.1	0	Hypoxia-responsive family protein
GRMZM2G010884	lightcyan	lightcyan	AT1G61520.3	LHCA3	photosystem I light harvesting complex gene 3
GRMZM2G010909	darkturquoise	darkturquoise	AT5G01740.1	0	Nuclear transport factor 2 (NTF2) family protein
GRMZM2G010924	sienna3	sienna3	AT3G54200.1	0	Late embryogenesis abundant (LEA) hydroxyproline-rich glycoprotein family
GRMZM2G011006	magenta	magenta	AT5G56550.1	ATOXS3,OXS3	oxidative stress 3
GRMZM2G011347	blue	brown	AT5G24030.1	SLAH3	SLAC1 homologue 3
GRMZM2G011422	blue	greenyellow	AT5G57620.1	AtMYB36,MYB36	myb domain protein 36
GRMZM2G011523	cyan	cyan	0	0	0
GRMZM2G011592	lightsteelblue1	lightsteelblue1	AT2G38170.1	ATCAX1,CAX1,RCI4	cation exchanger 1
GRMZM2G012183	grey60	black	0	0	0
GRMZM2G012224	grey60	red	AT3G08030.1	0	Protein of unknown function, DUF642
GRMZM2G012397	lightcyan	lightcyan	AT1G30380.1	PSAK	photosystem I subunit K
GRMZM2G012412	blue	greenyellow	AT3G27470.1	0	Protein of unknown function (DUF707)
GRMZM2G012413	grey60	red	AT4G35730.1	0	Regulator of Vps4 activity in the MVB pathway protein
GRMZM2G012904	blue	greenyellow	AT4G32460.2	0	Protein of unknown function, DUF642
GRMZM2G012970	grey60	black	AT2G38370.1	0	Plant protein of unknown function (DUF827)
GRMZM2G013002	grey60	red	AT1G65680.1	ATEXPB2,ATHEXP BETA 1.4,EXPB2	expansin B2
GRMZM2G013082	floralwhite	floralwhite	AT5G23190.1	CYP86B1	cytochrome P450, family 86, subfamily B, polypeptide 1
GRMZM2G013152	pink	pink	AT3G01820.1	0	P-loop containing nucleoside triphosphate hydrolases superfamily protein
GRMZM2G013206	orangered4	orangered4	AT5G26330.1	0	Cupredoxin superfamily protein
GRMZM2G013324	blue	greenyellow	AT4G26690.1	GPDL2,MRH5,SHV3	PLC-like phosphodiesterase family protein
GRMZM2G013430	midnightblue	midnightblue	AT1G55920.1	ATSERAT2;1,SAT1,SAT5,SERAT2;1	serine acetyltransferase 2;1
GRMZM2G013448	blue	blue	AT2G19590.1	ACO1,ATACO1	ACC oxidase 1
GRMZM2G013465	grey60	black	AT5G25510.1	0	Protein phosphatase 2A regulatory B subunit family protein
GRMZM2G013530	lightsteelblue1	paleturquoise	AT5G48930.1	HCT	hydroxycinnamoyl-CoA shikimate/quinate hydroxycinnamoyl transferase
GRMZM2G013581	grey60	red	AT3G46130.1	ATMYB48,ATMYB48-1,ATMYB48-2,ATMYB48-3,MYB48	myb domain protein 48
GRMZM2G013671	blue	greenyellow	AT1G65680.1	ATEXPB2,ATHEXP BETA 1.4,EXPB2	expansin B2
GRMZM2G013726	darkturquoise	skyblue3	AT5G42800.1	DFR,M318,TT3	dihydroflavonol 4-reductase
GRMZM2G013956	blue	blue	AT5G06900.1	CYP93D1	cytochrome P450, family 93, subfamily D, polypeptide 1
GRMZM2G014022	blue	brown	AT2G36090.1	0	F-box family protein
GRMZM2G014055	lightcyan1	lightcyan1	AT1G59730.1	ATH7,TH7	thioredoxin H-type 7
GRMZM2G014076	grey60	red	AT3G16110.1	ATPDI4,ATPDIL1-6,PDI4,PDIL1-6	PDI-like 1-6
GRMZM2G014282	tan	yellow	AT3G53480.1	ABCG37,ATPDR9,PDR9,PIS1	pleiotropic drug resistance 9
GRMZM2G014356	grey60	red	0	0	0
GRMZM2G014409	lightcyan1	lightcyan1	AT1G58070.1	0	0
GRMZM2G014454	darkorange2	darkorange2	AT2G39450.1	ATMTP11,MTP11	Cation efflux family protein
GRMZM2G014499	grey60	red	AT5G45650.1	0	subtilase family protein
GRMZM2G014558	grey60	red	AT1G55850.1	ATCSLE1,CSLE1	cellulose synthase like E1
GRMZM2G014610	grey60	black	AT4G09810.1	0	Nucleotide-sugar transporter family protein
GRMZM2G015793	grey60	red	AT5G07860.1	0	HXXXD-type acyl-transferase family protein
GRMZM2G015872	blue	brown	AT5G48270.1	0	Plant protein of unknown function (DUF868)
GRMZM2G015886	grey60	red	AT1G02730.1	ATCSLD5,CSLD5,SOS6	cellulose synthase-like D5
GRMZM2G015908	blue	brown	AT1G73010.1	ATPS2,PS2	phosphate starvation-induced gene 2
GRMZM2G015976	grey60	red	AT5G23660.1	MTN3	homolog of Medicago truncatula MTN3
GRMZM2G016004	saddlebrown	saddlebrown	0	0	0
GRMZM2G016210	blue	brown	AT5G18460.1	0	Protein of Unknown Function (DUF239)
GRMZM2G016346	grey60	grey60	0	0	0
GRMZM2G016462	lightgreen	lightgreen	0	0	0
GRMZM2G016477	grey60	red	AT4G36180.1	0	Leucine-rich receptor-like protein kinase family protein
GRMZM2G016749	darkturquoise	darkturquoise	AT3G16560.1	0	Protein phosphatase 2C family protein
GRMZM2G016836	blue	brown	AT2G33590.1	0	NAD(P)-binding Rossmann-fold superfamily protein
GRMZM2G016922	sienna3	white	AT1G79460.1	ATKS,ATKS1,GA2,KS,KS1	Terpenoid cyclases/Protein prenyltransferases superfamily protein
GRMZM2G017081	grey60	black	AT5G11300.1	CYC2BAT,CYC3B,CYCA2;2	mitotic-like cyclin 3B from Arabidopsis
GRMZM2G017110	plum1	plum1	AT5G17330.1	GAD,GAD1	glutamate decarboxylase
GRMZM2G017183	saddlebrown	saddlebrown	#N/A	#N/A	#N/A
GRMZM2G017207	sienna3	white	#N/A	#N/A	#N/A
GRMZM2G017237	grey60	grey60	AT3G63240.1	0	DNAse I-like superfamily protein
GRMZM2G017290	lightcyan	lightcyan	AT1G31330.1	PSAF	photosystem I subunit F
GRMZM2G017305	darkturquoise	skyblue3	AT1G80350.1	AAA1,ATKTN1,BOT1,ERH3,FRA2,FRC2,FTR,KTN1,LUE1	P-loop containing nucleoside triphosphate hydrolases superfamily protein
GRMZM2G017319	darkturquoise	skyblue3	AT5G67420.1	ASL39,LBD37	LOB domain-containing protein 37
GRMZM2G017382	floralwhite	floralwhite	AT1G08510.1	FATB	fatty acyl-ACP thioesterases B
GRMZM2G017386	blue	brown	AT3G59110.1	0	Protein kinase superfamily protein
GRMZM2G017536	grey60	red	AT5G26910.1	0	0
GRMZM2G017555	brown4	brown4	AT3G05620.1	0	Plant invertase/pectin methylesterase inhibitor superfamily
GRMZM2G017792	salmon	salmon	AT3G45640.1	ATMAPK3,ATMPK3,MPK3	mitogen-activated protein kinase 3
GRMZM2G017894	blue	brown	AT5G47780.1	GAUT4	galacturonosyltransferase 4
GRMZM2G017991	lightsteelblue1	paleturquoise	AT3G44220.1	0	Late embryogenesis abundant (LEA) hydroxyproline-rich glycoprotein family
GRMZM2G018027	magenta	magenta	AT5G56550.1	ATOXS3,OXS3	oxidative stress 3
GRMZM2G018375	lightcyan	lightcyan	AT5G54770.1	THI1,THI4,TZ	thiazole biosynthetic enzyme, chloroplast (ARA6) (THI1) (THI4)
GRMZM2G018416	blue	brown	AT4G26690.1	GPDL2,MRH5,SHV3	PLC-like phosphodiesterase family protein
GRMZM2G018424	magenta	magenta	0	0	0
GRMZM2G018631	sienna3	white	AT3G61460.1	BRH1	brassinosteroid-responsive RING-H2
GRMZM2G018756	bisque4	bisque4	AT2G33205.1	0	Serinc-domain containing serine and sphingolipid biosynthesis protein
GRMZM2G018806	salmon	salmon	AT2G01300.1	0	0
GRMZM2G018820	blue	brown	AT3G02040.1	SRG3	senescence-related gene 3
GRMZM2G018876	magenta	magenta	AT1G06040.1	STO	B-box zinc finger family protein
GRMZM2G018951	lightsteelblue1	paleturquoise	AT1G55550.1	0	P-loop containing nucleoside triphosphate hydrolases superfamily protein
GRMZM2G019056	midnightblue	midnightblue	AT5G43260.1	0	chaperone protein dnaJ-related
GRMZM2G019090	saddlebrown	saddlebrown	AT2G02390.1	ATGSTZ1,GST18,GSTZ1	glutathione S-transferase zeta 1
GRMZM2G019183	darkturquoise	darkturquoise	AT1G68020.2	ATTPS6,TPS6	UDP-Glycosyltransferase / trehalose-phosphatase family protein
GRMZM2G019185	grey60	grey60	AT3G57260.1	BG2,BGL2,PR-2,PR2	beta-1,3-glucanase 2
GRMZM2G019225	grey60	red	AT3G25690.1	CHUP1	Hydroxyproline-rich glycoprotein family protein
GRMZM2G019246	midnightblue	yellowgreen	AT1G64720.1	CP5	Polyketide cyclase/dehydrase and lipid transport superfamily protein
GRMZM2G019373	floralwhite	floralwhite	AT5G09530.1	0	hydroxyproline-rich glycoprotein family protein
GRMZM2G019411	green	royalblue	AT3G29090.1	ATPME31,PME31	pectin methylesterase 31
GRMZM2G019413	lightcyan1	skyblue	AT2G30300.1	0	Major facilitator superfamily protein
GRMZM2G019586	sienna3	sienna3	AT5G62550.1	0	0
GRMZM2G019686	midnightblue	midnightblue	AT5G24860.1	ATFPF1,FPF1	flowering promoting factor 1
GRMZM2G019777	darkturquoise	darkturquoise	AT5G01830.1	0	ARM repeat superfamily protein
GRMZM2G019974	blue	brown	AT1G79360.1	2-Oct,ATOCT2,OCT2	organic cation/carnitine transporter 2
GRMZM2G020054	salmon	salmon	AT3G20310.1	ATERF-7,ATERF7,ERF7	ethylene response factor 7
GRMZM2G020098	lightcyan1	lightcyan1	AT1G03610.1	0	Protein of unknown function (DUF789)
GRMZM2G020150	salmon	salmon	AT3G15210.1	ATERF-4,ATERF4,ERF4,RAP2.5	ethylene responsive element binding factor 4
GRMZM2G020183	blue	greenyellow	0	0	0
GRMZM2G020468	blue	blue	0	0	0
GRMZM2G020500	floralwhite	floralwhite	AT1G01600.1	CYP86A4	cytochrome P450, family 86, subfamily A, polypeptide 4
GRMZM2G020523	saddlebrown	saddlebrown	AT5G05340.1	0	Peroxidase superfamily protein
GRMZM2G020761	grey60	red	AT2G46950.1	CYP709B2	cytochrome P450, family 709, subfamily B, polypeptide 2
GRMZM2G020772	darkturquoise	darkturquoise	AT2G38090.1	0	Duplicated homeodomain-like superfamily protein
GRMZM2G021069	grey60	red	AT5G44635.1	MCM6	minichromosome maintenance (MCM2/3/5) family protein
GRMZM2G021106	pink	turquoise	AT1G17710.1	0	Pyridoxal phosphate phosphatase-related protein
GRMZM2G021270	grey60	red	AT3G23890.2	ATTOPII,TOPII	topoisomerase II
GRMZM2G021427	blue	greenyellow	AT1G65680.1	ATEXPB2,ATHEXP BETA 1.4,EXPB2	expansin B2
GRMZM2G021573	pink	turquoise	AT4G37750.1	ANT,CKC,CKC1,DRG	Integrase-type DNA-binding superfamily protein
GRMZM2G021605	darkturquoise	darkturquoise	AT1G22170.1	0	Phosphoglycerate mutase family protein
GRMZM2G021621	blue	greenyellow	AT1G65680.1	ATEXPB2,ATHEXP BETA 1.4,EXPB2	expansin B2
GRMZM2G021786	magenta	magenta	AT3G22250.1	0	UDP-Glycosyltransferase superfamily protein
GRMZM2G021796	grey60	grey60	AT2G42360.1	0	RING/U-box superfamily protein
GRMZM2G021807	mediumpurple3	mediumpurple3	AT4G18550.1	0	alpha/beta-Hydrolases superfamily protein
GRMZM2G022242	magenta	magenta	AT5G17050.1	UGT78D2	UDP-glucosyl transferase 78D2
GRMZM2G022253	grey60	black	0	0	0
GRMZM2G022311	blue	brown	AT4G19460.1	0	UDP-Glycosyltransferase superfamily protein
GRMZM2G022402	darkgreen	darkgreen	AT5G55050.1	0	GDSL-like Lipase/Acylhydrolase superfamily protein
GRMZM2G022442	blue	greenyellow	AT3G18180.1	0	Glycosyltransferase family 61 protein
GRMZM2G022558	blue	brown	AT2G26640.1	KCS11	3-ketoacyl-CoA synthase 11
GRMZM2G022642	magenta	magenta	AT2G01170.1	BAT1	bidirectional amino acid transporter 1
GRMZM2G022679	magenta	magenta	AT1G78440.1	ATGA2OX1,GA2OX1	Arabidopsis thaliana gibberellin 2-oxidase 1
GRMZM2G022799	darkolivegreen	lightyellow	AT5G04200.1	AtMC9,MC9	metacaspase 9
GRMZM2G022820	grey60	black	AT3G25500.1	AFH1,AHF1,ATFH1,FH1	formin homology 1
GRMZM2G022904	blue	blue	AT5G38450.1	CYP735A1	cytochrome P450, family 735, subfamily A, polypeptide 1
GRMZM2G022958	lightcyan1	skyblue	0	0	0
GRMZM2G023051	grey60	red	0	0	0
GRMZM2G023132	lightsteelblue1	lightsteelblue1	0	0	0
GRMZM2G023152	tan	yellow	AT4G35160.1	0	O-methyltransferase family protein
GRMZM2G023204	lightgreen	orange	AT3G25250.1	AGC2,AGC2-1,AtOXI1,OXI1	AGC (cAMP-dependent, cGMP-dependent and protein kinase C) kinase family protein
GRMZM2G023220	lightsteelblue1	lightsteelblue1	AT1G80280.1	0	alpha/beta-Hydrolases superfamily protein
GRMZM2G023655	sienna3	sienna3	AT1G75800.1	0	Pathogenesis-related thaumatin superfamily protein
GRMZM2G023683	darkturquoise	darkturquoise	AT5G12340.1	0	0
GRMZM2G023748	blue	blue	AT1G08360.1	0	Ribosomal protein L1p/L10e family
GRMZM2G023840	lightsteelblue1	lightsteelblue1	AT5G66390.1	0	Peroxidase superfamily protein
GRMZM2G023946	darkturquoise	darkturquoise	AT5G47900.1	0	Protein of unknown function (DUF1624)
GRMZM2G023952	lightsteelblue1	lightsteelblue1	AT2G26170.1	CYP711A1,MAX1	cytochrome P450, family 711, subfamily A, polypeptide 1
GRMZM2G023986	grey60	black	AT5G20950.2	0	Glycosyl hydrolase family protein
GRMZM2G024099	blue	blue	AT1G09750.1	0	Eukaryotic aspartyl protease family protein
GRMZM2G024196	grey60	red	AT1G65730.1	YSL7	YELLOW STRIPE like 7
GRMZM2G024234	blue	brown	AT5G58400.1	0	Peroxidase superfamily protein
GRMZM2G024331	darkorange2	darkorange2	AT5G52400.1	CYP715A1	cytochrome P450, family 715, subfamily A, polypeptide 1
GRMZM2G024345	blue	blue	0	0	0
GRMZM2G024476	lightgreen	orange	AT1G75450.1	ATCKX5,ATCKX6,CKX5	cytokinin oxidase 5
GRMZM2G024530	lightgreen	orange	AT5G58010.1	LRL3	LJRHL1-like 3
GRMZM2G024799	sienna3	white	AT2G43680.1	IQD14	IQ-domain 14
GRMZM2G025105	darkgreen	darkgreen	AT5G06860.1	ATPGIP1,PGIP1	polygalacturonase inhibiting protein 1
GRMZM2G025107	grey60	black	#N/A	#N/A	#N/A
GRMZM2G025175	blue	greenyellow	AT1G29140.1	0	Pollen Ole e 1 allergen and extensin family protein
GRMZM2G025182	blue	brown	AT4G02320.1	0	Plant invertase/pectin methylesterase inhibitor superfamily
GRMZM2G025190	pink	turquoise	AT1G10360.1	ATGSTU18,GST29,GSTU18	glutathione S-transferase TAU 18
GRMZM2G025205	grey60	red	0	0	0
GRMZM2G025240	blue	blue	AT5G03170.1	ATFLA11,FLA11	FASCICLIN-like arabinogalactan-protein 11
GRMZM2G025441	blue	greenyellow	AT5G05340.1	0	Peroxidase superfamily protein
GRMZM2G025448	saddlebrown	saddlebrown	AT2G26410.1	Iqd4	IQ-domain 4
GRMZM2G025458	pink	turquoise	0	0	0
GRMZM2G025459	darkturquoise	skyblue3	AT5G21170.1	AKINBETA1	5\'-AMP-activated protein kinase beta-2 subunit protein
GRMZM2G025579	blue	greenyellow	AT5G10720.1	AHK5,CKI2,HK5	histidine kinase 5
GRMZM2G025783	cyan	cyan	AT2G44130.1	0	Galactose oxidase/kelch repeat superfamily protein
GRMZM2G026015	lightcyan	lightcyan	AT4G12800.1	PSAL	photosystem I subunit l
GRMZM2G026065	blue	greenyellow	AT5G47750.1	D6PKL2,PK5	D6 protein kinase like 2
GRMZM2G026143	grey60	red	0	0	0
GRMZM2G026346	grey60	black	AT1G47230.1	CYCA3;4	CYCLIN A3;4
GRMZM2G026532	tan	yellow	AT5G36110.1	CYP716A1	cytochrome P450, family 716, subfamily A, polypeptide 1
GRMZM2G026558	grey60	black	AT1G65710.1	0	0
GRMZM2G026560	grey60	red	AT5G60930.1	0	P-loop containing nucleoside triphosphate hydrolases superfamily protein
GRMZM2G026643	grey60	red	AT4G00730.1	AHDP,ANL2	Homeobox-leucine zipper family protein / lipid-binding START domain-containing protein
GRMZM2G026780	blue	blue	0	0	0
GRMZM2G026918	grey60	red	AT3G23910.1	0	0
GRMZM2G026930	midnightblue	midnightblue	AT5G42800.1	DFR,M318,TT3	dihydroflavonol 4-reductase
GRMZM2G027217	blue	blue	AT4G11290.1	0	Peroxidase superfamily protein
GRMZM2G027317	pink	turquoise	#N/A	#N/A	#N/A
GRMZM2G027627	magenta	steelblue	AT1G24180.1	IAR4	Thiamin diphosphate-binding fold (THDP-binding) superfamily protein
GRMZM2G027958	blue	brown	AT2G31880.1	EVR,SOBIR1	Leucine-rich repeat protein kinase family protein
GRMZM2G027960	lightgreen	lightgreen	AT1G08290.1	WIP3	WIP domain protein 3
GRMZM2G027976	blue	brown	AT2G42380.2	ATBZIP34,BZIP34	Basic-leucine zipper (bZIP) transcription factor family protein
GRMZM2G028010	lightsteelblue1	lightsteelblue1	AT5G03430.1	0	phosphoadenosine phosphosulfate (PAPS) reductase family protein
GRMZM2G028041	blue	blue	AT4G08150.1	BP,BP1,KNAT1	KNOTTED-like from Arabidopsis thaliana
GRMZM2G028110	darkorange2	darkorange2	AT1G80160.1	0	Lactoylglutathione lyase / glyoxalase I family protein
GRMZM2G028129	pink	turquoise	AT3G28580.1	0	P-loop containing nucleoside triphosphate hydrolases superfamily protein
GRMZM2G028134	floralwhite	floralwhite	AT3G24450.1	0	Heavy metal transport/detoxification superfamily protein
GRMZM2G028179	lightgreen	lightgreen	0	0	0
GRMZM2G028234	orangered4	orangered4	AT2G42360.1	0	RING/U-box superfamily protein
GRMZM2G028556	orangered4	orangered4	AT3G09270.1	ATGSTU8,GSTU8	glutathione S-transferase TAU 8
GRMZM2G028656	darkslateblue	darkslateblue	0	0	0
GRMZM2G028677	darkturquoise	darkturquoise	AT2G30490.1	ATC4H,C4H,CYP73A5,REF3	cinnamate-4-hydroxylase
GRMZM2G028821	tan	tan	AT1G10370.1	ATGSTU17,ERD9,GST30,GST30B	Glutathione S-transferase family protein
GRMZM2G029314	grey60	red	AT4G17000.1	0	0
GRMZM2G029400	blue	brown	AT5G45910.1	0	GDSL-like Lipase/Acylhydrolase superfamily protein
GRMZM2G029518	grey60	red	0	0	0
GRMZM2G029587	orangered4	orangered4	AT3G52060.2	0	Core-2/I-branching beta-1,6-N-acetylglucosaminyltransferase family protein
GRMZM2G029713	orangered4	orangered4	AT2G45720.1	0	ARM repeat superfamily protein
GRMZM2G029756	plum1	plum1	AT1G06800.1	PLA-I{gamma}1	alpha/beta-Hydrolases superfamily protein
GRMZM2G029780	blue	greenyellow	AT3G14067.1	0	Subtilase family protein
GRMZM2G030009	grey60	grey60	0	0	0
GRMZM2G030036	darkolivegreen	darkolivegreen	AT1G56430.1	ATNAS4,NAS4	nicotianamine synthase 4
GRMZM2G030173	blue	brown	AT2G06850.1	EXGT-A1,EXT,XTH4	xyloglucan endotransglucosylase/hydrolase 4
GRMZM2G030181	grey60	grey60	0	0	0
GRMZM2G030216	magenta	magenta	AT3G30340.1	0	nodulin MtN21 /EamA-like transporter family protein
GRMZM2G030228	pink	turquoise	AT5G59240.1	0	Ribosomal protein S8e family protein
GRMZM2G030284	grey60	red	AT5G51600.1	ATMAP65-3,MAP65-3,PLE	Microtubule associated protein (MAP65/ASE1) family protein
GRMZM2G030571	tan	yellow	AT3G08860.1	PYD4	PYRIMIDINE 4
GRMZM2G030636	floralwhite	floralwhite	AT1G64670.1	BDG1	alpha/beta-Hydrolases superfamily protein
GRMZM2G030768	grey60	red	AT5G43530.1	0	Helicase protein with RING/U-box domain
GRMZM2G030850	blue	brown	AT1G32860.1	0	Glycosyl hydrolase superfamily protein
GRMZM2G030869	floralwhite	floralwhite	#N/A	#N/A	#N/A
GRMZM2G031004	mediumpurple3	mediumpurple3	AT1G58370.1	ATXYN1,RXF12	glycosyl hydrolase family 10 protein / carbohydrate-binding domain-containing protein
GRMZM2G031065	lightcyan1	skyblue	AT1G47480.1	0	alpha/beta-Hydrolases superfamily protein
GRMZM2G031167	grey60	red	AT5G09220.1	AAP2	amino acid permease 2
GRMZM2G031317	grey60	grey60	AT3G44735.2	ATPSK3,PSK1,PSK3	PHYTOSULFOKINE 3 PRECURSOR
GRMZM2G031354	lightcyan	lightcyan	AT3G22142.1	0	Bifunctional inhibitor/lipid-transfer protein/seed storage 2S albumin superfamily protein
GRMZM2G031432	magenta	magenta	AT1G78440.1	ATGA2OX1,GA2OX1	Arabidopsis thaliana gibberellin 2-oxidase 1
GRMZM2G031441	blue	blue	AT1G75250.2	ATRL6,RL6,RSM3	RAD-like 6
GRMZM2G031447	salmon	salmon	AT5G16080.1	AtCXE17,CXE17	carboxyesterase 17
GRMZM2G031504	pink	turquoise	0	0	0
GRMZM2G031607	blue	blue	AT1G30070.2	0	SGS domain-containing protein
GRMZM2G031615	blue	brown	0	0	0
GRMZM2G031660	darkorange2	darkorange2	AT1G61820.1	BGLU46	beta glucosidase 46
GRMZM2G031724	blue	brown	AT1G78440.1	ATGA2OX1,GA2OX1	Arabidopsis thaliana gibberellin 2-oxidase 1
GRMZM2G031730	blue	blue	#N/A	#N/A	#N/A
GRMZM2G031827	pink	turquoise	AT5G42820.1	ATU2AF35B,U2AF35B	Zinc finger C-x8-C-x5-C-x3-H type family protein
GRMZM2G031837	grey60	red	AT4G39170.1	0	Sec14p-like phosphatidylinositol transfer family protein
GRMZM2G031904	pink	turquoise	0	0	0
GRMZM2G031938	blue	greenyellow	AT3G21690.1	0	MATE efflux family protein
GRMZM2G032107	blue	brown	AT1G13360.1	0	0
GRMZM2G032198	midnightblue	midnightblue	0	0	0
GRMZM2G032478	grey60	black	AT3G52525.1	ATOFP6,OFP6	ovate family protein 6
GRMZM2G032594	brown4	brown4	AT5G46530.1	0	AWPM-19-like family protein
GRMZM2G032807	plum1	darkmagenta	AT5G48290.1	0	Heavy metal transport/detoxification superfamily protein
GRMZM2G032977	blue	greenyellow	AT1G68290.1	ENDO 2	endonuclease 2
GRMZM2G033126	lightsteelblue1	lightsteelblue1	AT4G36470.1	0	S-adenosyl-L-methionine-dependent methyltransferases superfamily protein
GRMZM2G033208	darkturquoise	darkturquoise	AT3G60750.1	0	Transketolase
GRMZM2G033359	green	green	AT4G37390.1	AUR3,BRU6,GH3-2,GH3.2,YDK1	Auxin-responsive GH3 family protein
GRMZM2G033555	grey60	red	AT2G33590.1	0	NAD(P)-binding Rossmann-fold superfamily protein
GRMZM2G033630	blue	brown	AT3G07990.1	SCPL27	serine carboxypeptidase-like 27
GRMZM2G033649	blue	brown	AT4G09160.1	0	SEC14 cytosolic factor family protein / phosphoglyceride transfer family protein
GRMZM2G033785	grey60	red	AT1G59540.1	ZCF125	P-loop containing nucleoside triphosphate hydrolases superfamily protein
GRMZM2G033952	lightsteelblue1	lightsteelblue1	AT4G34050.1	CCoAOMT1	S-adenosyl-L-methionine-dependent methyltransferases superfamily protein
GRMZM2G034061	lightcyan1	skyblue	AT1G11260.1	ATSTP1,STP1	sugar transporter 1
GRMZM2G034152	blue	greenyellow	AT5G13700.1	APAO,ATPAO1,PAO1	polyamine oxidase 1
GRMZM2G034155	grey60	red	AT5G48940.1	0	Leucine-rich repeat transmembrane protein kinase family protein
GRMZM2G034302	mediumpurple3	mediumpurple3	AT2G02860.1	ATSUC3,ATSUT2,SUC3,SUT2	sucrose transporter 2
GRMZM2G034360	floralwhite	floralwhite	AT5G41040.1	0	HXXXD-type acyl-transferase family protein
GRMZM2G034385	green	purple	AT1G07090.1	LSH6	Protein of unknown function (DUF640)
GRMZM2G034471	darkgreen	darkgrey	AT2G46660.1	CYP78A6	cytochrome P450, family 78, subfamily A, polypeptide 6
GRMZM2G034572	grey60	red	AT4G20940.1	0	Leucine-rich receptor-like protein kinase family protein
GRMZM2G034647	grey60	red	AT5G06150.1	CYC1BAT,CYCB1;2	Cyclin family protein
GRMZM2G034815	tan	yellow	AT5G07050.1	0	nodulin MtN21 /EamA-like transporter family protein
GRMZM2G034828	grey60	red	AT3G23670.1	KINESIN-12B,PAKRP1L	phragmoplast-associated kinesin-related protein, putative
GRMZM2G034833	blue	brown	AT3G26935.1	0	DHHC-type zinc finger family protein
GRMZM2G034956	darkolivegreen	lightyellow	AT1G56430.1	ATNAS4,NAS4	nicotianamine synthase 4
GRMZM2G034985	blue	brown	AT5G25460.1	0	Protein of unknown function, DUF642
GRMZM2G035023	darkorange	darkorange	AT5G07860.1	0	HXXXD-type acyl-transferase family protein
GRMZM2G035156	blue	brown	AT3G47710.1	BHLH161,BNQ3	BANQUO 3
GRMZM2G035189	blue	greenyellow	AT1G20190.1	ATEXP11,ATEXPA11,ATHEXP ALPHA 1.14,EXP11,EXPA11	expansin 11
GRMZM2G035222	darkorange2	darkorange2	AT1G23390.1	0	Kelch repeat-containing F-box family protein
GRMZM2G035370	pink	turquoise	AT5G06800.1	0	myb-like HTH transcriptional regulator family protein
GRMZM2G035520	lightsteelblue1	lightsteelblue1	AT5G62670.1	AHA11,HA11	H(+)-ATPase 11
GRMZM2G035599	darkolivegreen	darkolivegreen	AT2G01290.1	RPI2	ribose-5-phosphate isomerase 2
GRMZM2G035665	grey60	black	AT2G31270.1	ATCDT1A,CDT1,CDT1A	homolog of yeast CDT1 A
GRMZM2G035704	blue	brown	AT3G05200.1	ATL6	RING/U-box superfamily protein
GRMZM2G035821	grey60	red	AT3G12920.1	0	SBP (S-ribonuclease binding protein) family protein
GRMZM2G035890	darkorange2	darkorange2	0	0	0
GRMZM2G036009	blue	blue	#N/A	#N/A	#N/A
GRMZM2G036048	midnightblue	midnightblue	#N/A	#N/A	#N/A
GRMZM2G036092	blue	greenyellow	AT1G26945.1	KDR	basic helix-loop-helix (bHLH) DNA-binding superfamily protein
GRMZM2G036134	blue	blue	AT3G54400.1	0	Eukaryotic aspartyl protease family protein
GRMZM2G036286	magenta	steelblue	AT2G44670.1	0	Protein of unknown function (DUF581)
GRMZM2G036340	midnightblue	midnightblue	AT1G15550.1	ATGA3OX1,GA3OX1,GA4	gibberellin 3-oxidase 1
GRMZM2G036351	midnightblue	yellowgreen	AT1G74950.1	JAZ2,TIFY10B	TIFY domain/Divergent CCT motif family protein
GRMZM2G036365	darkgreen	darkgreen	AT2G03200.1	0	Eukaryotic aspartyl protease family protein
GRMZM2G036436	lightsteelblue1	lightsteelblue1	AT5G05840.1	0	Protein of unknown function (DUF620)
GRMZM2G036448	pink	turquoise	AT3G56200.1	0	Transmembrane amino acid transporter family protein
GRMZM2G036609	darkturquoise	darkturquoise	AT5G04140.1	FD-GOGAT,GLS1,GLU1,GLUS	glutamate synthase 1
GRMZM2G036619	grey60	red	AT3G53320.1	0	0
GRMZM2G036708	blue	brown	AT3G61440.1	ARATH;BSAS3;1,ATCYSC1,CYSC1	cysteine synthase C1
GRMZM2G036921	pink	turquoise	AT3G52960.1	0	Thioredoxin superfamily protein
GRMZM2G036940	bisque4	bisque4	AT5G19410.1	0	ABC-2 type transporter family protein
GRMZM2G037156	blue	brown	AT1G44970.1	0	Peroxidase superfamily protein
GRMZM2G037255	blue	brown	AT2G45180.1	0	Bifunctional inhibitor/lipid-transfer protein/seed storage 2S albumin superfamily protein
GRMZM2G037265	pink	turquoise	AT1G55740.1	AtSIP1,SIP1	seed imbibition 1
GRMZM2G037411	plum1	plum1	AT5G55590.1	QRT1	Pectin lyase-like superfamily protein
GRMZM2G037452	magenta	magenta	AT5G04080.1	0	0
GRMZM2G037545	blue	brown	AT2G15490.3	UGT73B4	UDP-glycosyltransferase 73B4
GRMZM2G038153	darkolivegreen	darkolivegreen	AT1G70080.1	0	Terpenoid cyclases/Protein prenyltransferases superfamily protein
GRMZM2G038780	floralwhite	floralwhite	AT1G03700.1	0	Uncharacterised protein family (UPF0497)
GRMZM2G038783	magenta	magenta	AT5G24930.1	ATCOL4,COL4	CONSTANS-like 4
GRMZM2G038964	blue	greenyellow	AT2G34770.1	ATFAH1,FAH1	fatty acid hydroxylase 1
GRMZM2G039173	green	purple	AT2G30300.1	0	Major facilitator superfamily protein
GRMZM2G039365	lightsteelblue1	lightsteelblue1	AT1G21460.1	0	Nodulin MtN3 family protein
GRMZM2G039431	blue	greenyellow	AT5G56040.2	0	Leucine-rich receptor-like protein kinase family protein
GRMZM2G039556	blue	blue	#N/A	#N/A	#N/A
GRMZM2G039639	green	purple	AT4G11650.1	ATOSM34,OSM34	osmotin 34
GRMZM2G039757	tan	yellow	AT4G01870.1	0	tolB protein-related
GRMZM2G039934	orangered4	orangered4	AT5G61480.1	PXY	Leucine-rich repeat protein kinase family protein
GRMZM2G039961	green	purple	0	0	0
GRMZM2G039993	magenta	magenta	AT5G66430.1	0	S-adenosyl-L-methionine-dependent methyltransferases superfamily protein
GRMZM2G040115	blue	blue	AT3G19850.1	0	Phototropic-responsive NPH3 family protein
GRMZM2G040121	grey60	red	AT2G33380.1	CLO-3,RD20	Caleosin-related family protein
GRMZM2G040389	grey60	red	AT4G31360.1	0	selenium binding
GRMZM2G040517	grey60	grey60	AT1G28290.1	AGP31	arabinogalactan protein 31
GRMZM2G040669	green	purple	0	0	0
GRMZM2G040689	blue	blue	AT3G22142.1	0	Bifunctional inhibitor/lipid-transfer protein/seed storage 2S albumin superfamily protein
GRMZM2G040911	lightcyan1	lightcyan1	AT5G16530.1	PIN5	Auxin efflux carrier family protein
GRMZM2G041125	grey60	red	AT4G16970.1	0	Protein kinase superfamily protein
GRMZM2G041127	lightgreen	orange	AT4G40060.1	ATHB-16,ATHB16,HB16	homeobox protein 16
GRMZM2G041308	lightsteelblue1	lightsteelblue1	AT5G66390.1	0	Peroxidase superfamily protein
GRMZM2G041310	grey60	red	AT1G06660.1	0	0
GRMZM2G041415	magenta	magenta	AT4G38620.1	ATMYB4,MYB4	myb domain protein 4
GRMZM2G041506	darkturquoise	skyblue3	AT2G17110.1	0	Protein of unknown function (DUF630 and DUF632)
GRMZM2G041549	darkgreen	darkgreen	AT4G33565.1	0	RING/U-box superfamily protein
GRMZM2G041645	grey60	black	AT4G28100.1	0	0
GRMZM2G041694	blue	greenyellow	AT4G05530.1	IBR1,SDRA	indole-3-butyric acid response 1
GRMZM2G041765	blue	blue	AT5G62390.1	ATBAG7,BAG7	BCL-2-associated athanogene 7
GRMZM2G041774	salmon	salmon	AT4G26890.1	MAPKKK16	mitogen-activated protein kinase kinase kinase 16
GRMZM2G041866	sienna3	sienna3	AT4G35160.1	0	O-methyltransferase family protein
GRMZM2G041959	magenta	magenta	AT1G14330.1	0	Galactose oxidase/kelch repeat superfamily protein
GRMZM2G042323	pink	turquoise	0	0	0
GRMZM2G042347	bisque4	bisque4	AT5G05340.1	0	Peroxidase superfamily protein
GRMZM2G042364	pink	turquoise	AT5G07050.1	0	nodulin MtN21 /EamA-like transporter family protein
GRMZM2G042502	blue	brown	AT1G76550.1	0	Phosphofructokinase family protein
GRMZM2G042756	midnightblue	midnightblue	AT4G25470.1	ATCBF2,CBF2,DREB1C,FTQ4	C-repeat/DRE binding factor 2
GRMZM2G042895	lightgreen	orange	AT5G57150.1	0	basic helix-loop-helix (bHLH) DNA-binding superfamily protein
GRMZM2G043198	darkturquoise	skyblue3	AT5G50850.1	MAB1	Transketolase family protein
GRMZM2G043300	orangered4	orangered4	AT2G02850.1	ARPN	plantacyanin
GRMZM2G043336	lightsteelblue1	paleturquoise	0	0	0
GRMZM2G043489	sienna3	white	AT1G74160.1	0	0
GRMZM2G043493	blue	greenyellow	AT2G40435.1	0	0
GRMZM2G043893	grey60	red	AT2G24200.2	0	Cytosol aminopeptidase family protein
GRMZM2G044049	blue	greenyellow	AT5G51890.1	0	Peroxidase superfamily protein
GRMZM2G044104	cyan	cyan	AT5G42510.1	0	Disease resistance-responsive (dirigent-like protein) family protein
GRMZM2G044174	lightsteelblue1	paleturquoise	AT2G19000.1	0	0
GRMZM2G044377	grey60	red	AT5G07720.1	0	Galactosyl transferase GMA12/MNN10 family protein
GRMZM2G044383	darkgreen	darkgreen	AT1G10370.1	ATGSTU17,ERD9,GST30,GST30B	Glutathione S-transferase family protein
GRMZM2G044481	darkslateblue	darkslateblue	AT4G02780.1	ABC33,ATCPS1,CPS,CPS1,GA1	Terpenoid cyclases/Protein prenyltransferases superfamily protein
GRMZM2G044576	blue	brown	AT4G32890.1	GATA9	GATA transcription factor 9
GRMZM2G044591	pink	turquoise	AT1G64140.1	0	0
GRMZM2G044629	lightsteelblue1	paleturquoise	AT2G35020.1	GlcNAc1pUT2	N-acetylglucosamine-1-phosphate uridylyltransferase 2
GRMZM2G044762	grey60	black	AT3G46940.1	DUT1	DUTP-PYROPHOSPHATASE-LIKE 1
GRMZM2G044902	lightgreen	orange	AT5G67420.1	ASL39,LBD37	LOB domain-containing protein 37
GRMZM2G044947	blue	brown	AT5G45910.1	0	GDSL-like Lipase/Acylhydrolase superfamily protein
GRMZM2G044989	grey60	black	AT4G24790.1	0	AAA-type ATPase family protein
GRMZM2G045057	blue	brown	AT2G21050.1	LAX2	like AUXIN RESISTANT 2
GRMZM2G045117	blue	blue	AT5G14360.1	0	Ubiquitin-like superfamily protein
GRMZM2G045171	brown4	brown4	AT1G73370.1	ATSUS6,SUS6	sucrose synthase 6
GRMZM2G045188	lightcyan1	skyblue	AT2G27740.1	0	Family of unknown function (DUF662)
GRMZM2G045720	lightgreen	lightgreen	AT3G26618.1	ERF1-3	eukaryotic release factor 1-3
GRMZM2G045781	blue	greenyellow	AT1G60030.1	ATNAT7,NAT7	nucleobase-ascorbate transporter 7
GRMZM2G045808	grey60	red	AT5G67270.1	ATEB1C,ATEB1H1,EB1C	end binding protein 1C
GRMZM2G045844	blue	greenyellow	AT3G44220.1	0	Late embryogenesis abundant (LEA) hydroxyproline-rich glycoprotein family
GRMZM2G045927	blue	brown	AT1G72230.1	0	Cupredoxin superfamily protein
GRMZM2G046284	lightcyan	lightcyan	AT4G38970.1	FBA2	fructose-bisphosphate aldolase 2
GRMZM2G046458	blue	brown	AT3G01516.1	0	0
GRMZM2G046601	darkturquoise	skyblue3	AT1G66200.3	ATGSR2,GSR2	glutamine synthase clone F11
GRMZM2G046609	grey60	red	AT5G64030.1	0	S-adenosyl-L-methionine-dependent methyltransferases superfamily protein
GRMZM2G046669	darkturquoise	skyblue3	AT1G52820.1	0	2-oxoglutarate (2OG) and Fe(II)-dependent oxygenase superfamily protein
GRMZM2G046676	grey60	red	AT5G44560.1	VPS2.2	SNF7 family protein
GRMZM2G046841	grey60	grey60	AT3G45980.1	H2B,HTB9	Histone superfamily protein
GRMZM2G046861	darkturquoise	skyblue3	AT4G30200.3	VEL1	vernalization5/VIN3-like
GRMZM2G047002	magenta	magenta	AT5G20190.1	0	Tetratricopeptide repeat (TPR)-like superfamily protein
GRMZM2G047055	blue	brown	AT3G12110.1	ACT11	actin-11
GRMZM2G047129	grey60	red	AT1G28600.1	0	GDSL-like Lipase/Acylhydrolase superfamily protein
GRMZM2G047298	blue	blue	AT1G29050.1	TBL38	TRICHOME BIREFRINGENCE-LIKE 38
GRMZM2G047368	green	green	AT2G37170.1	PIP2;2,PIP2B	plasma membrane intrinsic protein 2
GRMZM2G047384	blue	greenyellow	AT5G44680.1	0	DNA glycosylase superfamily protein
GRMZM2G047434	pink	pink	AT3G07770.1	AtHsp90-6,AtHsp90.6,Hsp89.1	HEAT SHOCK PROTEIN 89.1
GRMZM2G047474	darkturquoise	skyblue3	AT5G39590.1	0	TLD-domain containing nucleolar protein
GRMZM2G047592	pink	turquoise	AT5G66530.1	0	Galactose mutarotase-like superfamily protein
GRMZM2G047616	lightcyan1	skyblue	AT4G10310.1	ATHKT1,HKT1	high-affinity K+ transporter 1
GRMZM2G047656	sienna3	white	AT5G67400.1	RHS19	root hair specific 19
GRMZM2G047835	salmon	salmon	AT3G17630.1	ATCHX19,CHX19	cation/H+ exchanger 19
GRMZM2G047867	magenta	magenta	AT5G53120.1	ATSPDS3,SPDS3,SPMS	spermidine synthase 3
GRMZM2G047875	darkolivegreen	darkolivegreen	AT3G17630.1	ATCHX19,CHX19	cation/H+ exchanger 19
GRMZM2G047941	grey60	black	AT1G70230.1	TBL27	TRICHOME BIREFRINGENCE-LIKE 27
GRMZM2G048073	darkturquoise	darkturquoise	AT4G28780.1	0	GDSL-like Lipase/Acylhydrolase superfamily protein
GRMZM2G048175	blue	brown	AT5G13140.1	0	Pollen Ole e 1 allergen and extensin family protein
GRMZM2G048205	darkturquoise	darkturquoise	AT5G54130.2	0	Calcium-binding endonuclease/exonuclease/phosphatase family
GRMZM2G048458	lightsteelblue1	lightsteelblue1	AT1G71691.2	0	GDSL-like Lipase/Acylhydrolase superfamily protein
GRMZM2G048474	blue	brown	AT4G33420.1	0	Peroxidase superfamily protein
GRMZM2G048801	grey60	grey60	AT3G47570.1	0	Leucine-rich repeat protein kinase family protein
GRMZM2G048962	bisque4	bisque4	AT5G37690.1	0	SGNH hydrolase-type esterase superfamily protein
GRMZM2G049070	green	purple	AT1G72310.1	ATL3	RING/U-box superfamily protein
GRMZM2G049077	grey60	black	0	0	0
GRMZM2G049229	lightgreen	lightgreen	AT4G17880.1	0	Basic helix-loop-helix (bHLH) DNA-binding family protein
GRMZM2G049318	lightsteelblue1	lightsteelblue1	AT3G55230.1	0	Disease resistance-responsive (dirigent-like protein) family protein
GRMZM2G049549	plum1	darkred	AT4G08920.1	ATCRY1,BLU1,CRY1,HY4,OOP2	cryptochrome 1
GRMZM2G049695	blue	blue	AT5G56840.1	0	myb-like transcription factor family protein
GRMZM2G049727	plum1	plum1	0	0	0
GRMZM2G049811	darkolivegreen	darkolivegreen	AT5G14780.1	FDH	formate dehydrogenase
GRMZM2G049852	darkturquoise	skyblue3	AT5G52050.1	0	MATE efflux family protein
GRMZM2G049877	floralwhite	floralwhite	AT3G55090.1	0	ABC-2 type transporter family protein
GRMZM2G049990	mediumpurple3	mediumpurple3	0	0	0
GRMZM2G050177	blue	brown	AT1G55740.1	AtSIP1,SIP1	seed imbibition 1
GRMZM2G050234	darkorange2	darkorange2	AT4G10500.1	0	2-oxoglutarate (2OG) and Fe(II)-dependent oxygenase superfamily protein
GRMZM2G050268	grey60	red	AT3G51280.1	0	Tetratricopeptide repeat (TPR)-like superfamily protein
GRMZM2G050286	blue	brown	AT2G46330.1	AGP16,ATAGP16	arabinogalactan protein 16
GRMZM2G050329	magenta	magenta	AT4G22990.1	0	Major Facilitator Superfamily with SPX (SYG1/Pho81/XPR1) domain-containing protein
GRMZM2G050570	darkturquoise	skyblue3	AT4G29840.1	MTO2,TS	Pyridoxal-5\'-phosphate-dependent enzyme family protein
GRMZM2G050748	darkturquoise	darkturquoise	AT4G15480.1	UGT84A1	UDP-Glycosyltransferase superfamily protein
GRMZM2G050764	salmon	salmon	#N/A	#N/A	#N/A
GRMZM2G051005	blue	greenyellow	AT5G48930.1	HCT	hydroxycinnamoyl-CoA shikimate/quinate hydroxycinnamoyl transferase
GRMZM2G051256	lightgreen	lightgreen	AT2G47460.1	ATMYB12,MYB12,PFG1	myb domain protein 12
GRMZM2G051305	magenta	magenta	#N/A	#N/A	#N/A
GRMZM2G051474	green	green	AT1G01420.1	UGT72B3	UDP-glucosyl transferase 72B3
GRMZM2G051689	blue	brown	AT1G05370.1	0	Sec14p-like phosphatidylinositol transfer family protein
GRMZM2G051721	pink	turquoise	0	0	0
GRMZM2G051753	grey60	red	AT1G15460.1	ATBOR4,BOR4	HCO3- transporter family
GRMZM2G051806	blue	blue	AT2G19860.1	ATHXK2,HXK2	hexokinase 2
GRMZM2G051912	grey60	black	AT1G80240.1	0	Protein of unknown function, DUF642
GRMZM2G051943	darkgreen	darkgreen	AT3G54420.1	ATCHITIV,ATEP3,CHIV,EP3	homolog of carrot EP3-3 chitinase
GRMZM2G051974	blue	greenyellow	AT1G26700.1	ATMLO14,MLO14	Seven transmembrane MLO family protein
GRMZM2G052100	grey60	red	0	0	0
GRMZM2G052288	darkturquoise	darkturquoise	AT5G11880.1	0	Pyridoxal-dependent decarboxylase family protein
GRMZM2G052422	magenta	magenta	AT1G05010.1	ACO4,EAT1,EFE	ethylene-forming enzyme
GRMZM2G052507	blue	brown	AT1G28110.1	SCPL45	serine carboxypeptidase-like 45
GRMZM2G052644	orangered4	orangered4	AT2G33385.2	arpc2b	actin-related protein C2B
GRMZM2G052685	plum1	darkred	AT1G42550.1	PMI1	plastid movement impaired1
GRMZM2G052688	grey60	black	AT1G04020.1	ATBARD1,BARD1,ROW1	breast cancer associated RING 1
GRMZM2G052740	grey60	red	AT3G20290.1	ATEHD1,EHD1	EPS15 homology domain 1
GRMZM2G052825	green	green	AT3G26300.1	CYP71B34	cytochrome P450, family 71, subfamily B, polypeptide 34
GRMZM2G053206	plum2	plum2	AT1G03230.1	0	Eukaryotic aspartyl protease family protein
GRMZM2G053338	midnightblue	yellowgreen	AT4G37390.1	AUR3,BRU6,GH3-2,GH3.2,YDK1	Auxin-responsive GH3 family protein
GRMZM2G053503	blue	blue	0	0	0
GRMZM2G053669	plum2	plum2	AT3G47340.1	ASN1,AT-ASN1,DIN6	glutamine-dependent asparagine synthase 1
GRMZM2G053908	tan	yellow	AT1G07030.1	0	Mitochondrial substrate carrier family protein
GRMZM2G053977	blue	brown	AT3G61220.1	0	NAD(P)-binding Rossmann-fold superfamily protein
GRMZM2G054211	darkturquoise	darkturquoise	0	0	0
GRMZM2G054361	blue	brown	AT4G37770.1	ACS8	1-amino-cyclopropane-1-carboxylate synthase 8
GRMZM2G054653	grey60	black	AT1G10370.1	ATGSTU17,ERD9,GST30,GST30B	Glutathione S-transferase family protein
GRMZM2G054713	grey60	grey60	0	0	0
GRMZM2G055052	salmon	salmon	AT1G66160.1	ATCMPG1,CMPG1	CYS, MET, PRO, and GLY protein 1
GRMZM2G055101	darkolivegreen	lightyellow	AT4G33840.1	0	Glycosyl hydrolase family 10 protein
GRMZM2G055150	darkslateblue	darkslateblue	AT2G22190.1	0	Haloacid dehalogenase-like hydrolase (HAD) superfamily protein
GRMZM2G055257	lightgreen	orange	AT5G04820.1	ATOFP13,OFP13	ovate family protein 13
GRMZM2G055435	grey60	grey60	AT5G42860.1	0	0
GRMZM2G055467	plum1	darkred	AT2G41290.1	SSL2	strictosidine synthase-like 2
GRMZM2G055698	blue	brown	AT1G63120.1	ATRBL2,RBL2	RHOMBOID-like 2
GRMZM2G055834	magenta	magenta	AT2G37900.1	0	Major facilitator superfamily protein
GRMZM2G055968	grey60	black	AT1G10780.1	0	F-box/RNI-like superfamily protein
GRMZM2G055999	grey60	grey60	AT1G23000.1	0	Heavy metal transport/detoxification superfamily protein
GRMZM2G056231	grey60	red	AT3G54560.1	HTA11	histone H2A 11
GRMZM2G056236	grey60	grey60	AT2G45110.1	ATEXPB4,ATHEXP BETA 1.1,EXPB4	expansin B4
GRMZM2G056329	blue	brown	0	0	0
GRMZM2G056467	darkolivegreen	lightyellow	AT2G15760.1	0	Protein of unknown function (DUF1645)
GRMZM2G056505	darkturquoise	darkturquoise	AT5G64550.1	0	loricrin-related
GRMZM2G056851	darkolivegreen	lightyellow	0	0	0
GRMZM2G056961	lightcyan1	lightcyan1	0	0	0
GRMZM2G056975	tan	yellow	AT5G62790.1	DXR,PDE129	1-deoxy-D-xylulose 5-phosphate reductoisomerase
GRMZM2G057116	salmon	salmon	AT5G26170.1	ATWRKY50,WRKY50	WRKY DNA-binding protein 50
GRMZM2G057159	pink	pink	AT4G10550.3	0	Subtilase family protein
GRMZM2G057283	brown4	brown4	AT5G46530.1	0	AWPM-19-like family protein
GRMZM2G057317	darkturquoise	skyblue3	#N/A	#N/A	#N/A
GRMZM2G057413	darkolivegreen	darkolivegreen	AT3G56970.1	BHLH038,ORG2	basic helix-loop-helix (bHLH) DNA-binding superfamily protein
GRMZM2G057571	blue	brown	AT3G02820.1	0	zinc knuckle (CCHC-type) family protein
GRMZM2G057616	blue	brown	AT5G40890.1	ATCLC-A,ATCLCA,CLC-A,CLCA	chloride channel A
GRMZM2G057672	midnightblue	yellowgreen	AT3G48180.1	0	0
GRMZM2G057690	grey60	red	AT5G66230.1	0	Chalcone-flavanone isomerase family protein
GRMZM2G057749	tan	yellow	AT1G13080.1	CYP71B2	cytochrome P450, family 71, subfamily B, polypeptide 2
GRMZM2G057789	salmon	salmon	AT1G76410.1	ATL8	RING/U-box superfamily protein
GRMZM2G058024	magenta	magenta	AT3G11180.1	0	2-oxoglutarate (2OG) and Fe(II)-dependent oxygenase superfamily protein
GRMZM2G058095	blue	brown	AT1G76490.1	HMG1,HMGR1	hydroxy methylglutaryl CoA reductase 1
GRMZM2G058394	lightsteelblue1	paleturquoise	AT5G02140.1	0	Pathogenesis-related thaumatin superfamily protein
GRMZM2G058404	lightgreen	lightgreen	AT4G36810.1	GGPS1	geranylgeranyl pyrophosphate synthase 1
GRMZM2G058414	blue	brown	AT3G54950.1	PLA IIIA,PLP7	patatin-like protein 6
GRMZM2G058622	blue	brown	AT2G32300.1	UCC1	uclacyanin 1
GRMZM2G058760	darkturquoise	darkturquoise	AT4G05390.1	ATRFNR1,RFNR1	root FNR 1
GRMZM2G059010	grey60	red	AT1G67630.1	POLA2	DNA polymerase alpha 2
GRMZM2G059078	darkslateblue	darkslateblue	#N/A	#N/A	#N/A
GRMZM2G059117	blue	brown	AT3G28040.1	0	Leucine-rich receptor-like protein kinase family protein
GRMZM2G059308	pink	turquoise	AT5G25900.1	ATKO1,CYP701A3,GA3	GA requiring 3
GRMZM2G059465	darkolivegreen	darkolivegreen	AT4G35160.1	0	O-methyltransferase family protein
GRMZM2G059502	pink	turquoise	0	0	0
GRMZM2G059517	blue	blue	AT3G05170.1	0	Phosphoglycerate mutase family protein
GRMZM2G059565	blue	blue	AT5G58600.1	PMR5,TBL44	Plant protein of unknown function (DUF828)
GRMZM2G059634	lightsteelblue1	paleturquoise	AT2G01660.1	PDLP6	plasmodesmata-located protein 6
GRMZM2G059785	darkolivegreen	lightyellow	AT1G65680.1	ATEXPB2,ATHEXP BETA 1.4,EXPB2	expansin B2
GRMZM2G059836	magenta	magenta	AT1G22990.1	0	Heavy metal transport/detoxification superfamily protein
GRMZM2G059865	grey60	red	AT1G75950.1	ASK1,ATSKP1,SKP1,SKP1A,UIP1	S phase kinase-associated protein 1
GRMZM2G059939	magenta	magenta	AT1G13260.1	EDF4,RAV1	related to ABI3/VP1 1
GRMZM2G059964	tan	yellow	AT2G45180.1	0	Bifunctional inhibitor/lipid-transfer protein/seed storage 2S albumin superfamily protein
GRMZM2G060029	lightsteelblue1	lightsteelblue1	AT1G61350.1	0	ARM repeat superfamily protein
GRMZM2G060079	darkturquoise	darkturquoise	AT4G02940.1	0	oxidoreductase, 2OG-Fe(II) oxygenase family protein
GRMZM2G060194	blue	brown	AT4G26690.1	GPDL2,MRH5,SHV3	PLC-like phosphodiesterase family protein
GRMZM2G060216	pink	turquoise	AT1G08320.3	bZIP21,TGA9	bZIP transcription factor family protein
GRMZM2G060253	grey60	red	AT4G23800.2	0	HMG (high mobility group) box protein
GRMZM2G060544	darkolivegreen	darkolivegreen	AT3G02550.1	LBD41	LOB domain-containing protein 41
GRMZM2G060659	brown4	brown4	AT1G73370.1	ATSUS6,SUS6	sucrose synthase 6
GRMZM2G060720	darkorange	darkorange	AT1G68450.1	0	VQ motif-containing protein
GRMZM2G060721	grey60	red	AT1G71695.1	0	Peroxidase superfamily protein
GRMZM2G060811	blue	brown	0	0	0
GRMZM2G060866	bisque4	bisque4	AT1G75880.2	0	SGNH hydrolase-type esterase superfamily protein
GRMZM2G060918	lightgreen	lightgreen	AT4G11070.1	AtWRKY41,WRKY41	WRKY family transcription factor
GRMZM2G060919	magenta	magenta	AT5G46910.1	0	Transcription factor jumonji (jmj) family protein / zinc finger (C5HC2 type) family protein
GRMZM2G061052	blue	brown	AT2G47270.1	0	sequence-specific DNA binding transcription factors;transcription regulators
GRMZM2G061088	tan	yellow	AT5G06730.1	0	Peroxidase superfamily protein
GRMZM2G061287	grey60	red	AT1G76310.1	CYCB2;4	CYCLIN B2;4
GRMZM2G061305	blue	greenyellow	AT3G19430.1	0	late embryogenesis abundant protein-related / LEA protein-related
GRMZM2G061314	darkturquoise	darkturquoise	AT1G78230.1	0	Outer arm dynein light chain 1 protein
GRMZM2G061487	salmon	salmon	AT1G78080.1	RAP2.4	related to AP2 4
GRMZM2G061521	blue	brown	AT2G34700.1	0	Pollen Ole e 1 allergen and extensin family protein
GRMZM2G061562	blue	greenyellow	AT1G74160.1	0	0
GRMZM2G061568	darkturquoise	darkturquoise	AT1G15080.1	ATLPP2,ATPAP2,LPP2	lipid phosphate phosphatase 2
GRMZM2G061663	lightgreen	lightgreen	AT1G73760.1	0	RING/U-box superfamily protein
GRMZM2G061695	blue	greenyellow	0	0	0
GRMZM2G061718	blue	greenyellow	AT1G21270.1	WAK2	wall-associated kinase 2
GRMZM2G061910	brown4	brown4	AT5G22870.1	0	Late embryogenesis abundant (LEA) hydroxyproline-rich glycoprotein family
GRMZM2G061941	grey60	black	AT5G65170.1	0	VQ motif-containing protein
GRMZM2G062009	blue	blue	AT4G28530.1	anac074,NAC074	NAC domain containing protein 74
GRMZM2G062218	blue	blue	AT5G41380.1	0	CCT motif family protein
GRMZM2G062333	grey60	black	AT5G44635.1	MCM6	minichromosome maintenance (MCM2/3/5) family protein
GRMZM2G062396	midnightblue	midnightblue	AT3G51240.1	F3\'H,F3H,TT6	flavanone 3-hydroxylase
GRMZM2G062416	blue	greenyellow	AT1G62430.1	ATCDS1,CDS1	CDP-diacylglycerol synthase 1
GRMZM2G062429	magenta	magenta	AT2G20900.3	ATDGK5,DGK5	diacylglycerol kinase 5
GRMZM2G062524	grey60	red	AT1G50240.2	FU	Protein kinase family protein with ARM repeat domain
GRMZM2G062527	blue	brown	0	0	0
GRMZM2G062716	lightgreen	lightgreen	AT4G30550.1	0	Class I glutamine amidotransferase-like superfamily protein
GRMZM2G062724	sienna3	sienna3	AT5G22920.1	0	CHY-type/CTCHY-type/RING-type Zinc finger protein
GRMZM2G063069	darkturquoise	skyblue3	AT3G01490.1	0	Protein kinase superfamily protein
GRMZM2G063156	blue	greenyellow	0	0	0
GRMZM2G063162	tan	tan	AT2G46240.1	ATBAG6,BAG6	BCL-2-associated athanogene 6
GRMZM2G063192	grey60	red	AT4G33270.1	CDC20.1	Transducin family protein / WD-40 repeat family protein
GRMZM2G063306	darkolivegreen	darkolivegreen	AT5G13750.1	ZIFL1	zinc induced facilitator-like 1
GRMZM2G063342	blue	brown	AT2G36950.1	0	Heavy metal transport/detoxification superfamily protein
GRMZM2G063429	grey60	red	0	0	0
GRMZM2G063431	lightgreen	lightgreen	0	0	0
GRMZM2G063464	bisque4	bisque4	AT5G37690.1	0	SGNH hydrolase-type esterase superfamily protein
GRMZM2G063566	blue	brown	AT5G57560.1	TCH4,XTH22	Xyloglucan endotransglucosylase/hydrolase family protein
GRMZM2G063700	blue	blue	AT5G59240.1	0	Ribosomal protein S8e family protein
GRMZM2G063747	mediumpurple3	mediumpurple3	AT1G47410.2	0	0
GRMZM2G063756	darkorange	darkorange	AT3G48280.1	CYP71A25	cytochrome P450, family 71, subfamily A, polypeptide 25
GRMZM2G063880	darkgreen	darkgreen	AT4G23810.1	ATWRKY53,WRKY53	WRKY family transcription factor
GRMZM2G063896	grey60	red	AT3G53730.1	0	Histone superfamily protein
GRMZM2G063897	saddlebrown	saddlebrown	AT2G28250.1	NCRK	Protein kinase superfamily protein
GRMZM2G063909	blue	greenyellow	AT2G44350.2	ATCS,CSY4	Citrate synthase family protein
GRMZM2G063975	brown4	brown4	AT5G18970.1	0	AWPM-19-like family protein
GRMZM2G064005	darkturquoise	darkturquoise	AT4G22910.1	CCS52A1,FZR2	FIZZY-related 2
GRMZM2G064083	blue	brown	0	0	0
GRMZM2G064106	grey60	black	AT4G39830.1	0	Cupredoxin superfamily protein
GRMZM2G064437	blue	blue	AT3G18830.1	ATPLT5,ATPMT5,PMT5	polyol/monosaccharide transporter 5
GRMZM2G064503	grey60	red	AT1G75150.1	0	0
GRMZM2G064605	darkgreen	darkgreen	AT5G40020.1	0	Pathogenesis-related thaumatin superfamily protein
GRMZM2G064640	pink	turquoise	AT5G39850.1	0	Ribosomal protein S4
GRMZM2G064701	darkturquoise	skyblue3	AT3G12120.1	FAD2	fatty acid desaturase 2
GRMZM2G064818	blue	greenyellow	AT5G50335.1	0	0
GRMZM2G064877	blue	blue	#N/A	#N/A	#N/A
GRMZM2G065030	darkolivegreen	darkolivegreen	AT2G42910.1	0	Phosphoribosyltransferase family protein
GRMZM2G065205	grey60	red	AT4G02060.2	MCM7,PRL	Minichromosome maintenance (MCM2/3/5) family protein
GRMZM2G065214	lightsteelblue1	paleturquoise	AT2G18470.1	PERK4	roline-rich extensin-like receptor kinase 4
GRMZM2G065423	grey60	grey60	AT5G02010.1	ATROPGEF7,ROPGEF7	RHO guanyl-nucleotide exchange factor 7
GRMZM2G065471	darkorange2	darkorange2	AT5G06570.1	0	alpha/beta-Hydrolases superfamily protein
GRMZM2G065557	magenta	magenta	AT5G05960.1	0	Bifunctional inhibitor/lipid-transfer protein/seed storage 2S albumin superfamily protein
GRMZM2G065585	grey60	red	AT4G16260.1	0	Glycosyl hydrolase superfamily protein
GRMZM2G065635	magenta	magenta	AT3G50660.1	CLM,CYP90B1,DWF4,PSC1,SAV1,SNP2	Cytochrome P450 superfamily protein
GRMZM2G065640	floralwhite	floralwhite	AT2G48130.1	0	Bifunctional inhibitor/lipid-transfer protein/seed storage 2S albumin superfamily protein
GRMZM2G065829	magenta	steelblue	0	0	0
GRMZM2G065896	darkturquoise	darkturquoise	AT1G51600.1	GATA28,TIFY2A,ZML2	ZIM-LIKE 2
GRMZM2G065956	pink	turquoise	AT1G70190.1	0	Ribosomal protein L7/L12, oligomerisation;Ribosomal protein L7/L12, C-terminal/adaptor protein ClpS-like
GRMZM2G066101	grey60	black	AT2G16440.1	MCM4	Minichromosome maintenance (MCM2/3/5) family protein
GRMZM2G066202	blue	brown	AT3G07390.1	AIR12	auxin-responsive family protein
GRMZM2G066219	saddlebrown	saddlebrown	AT3G25290.1	0	Auxin-responsive family protein
GRMZM2G066274	grey60	black	AT3G51740.1	IMK2	inflorescence meristem receptor-like kinase 2
GRMZM2G066326	darkorange	darkorange	AT4G35350.1	XCP1	xylem cysteine peptidase 1
GRMZM2G066341	darkturquoise	skyblue3	AT5G11460.1	0	Protein of unknown function (DUF581)
GRMZM2G066413	sienna3	white	AT5G33320.1	ARAPPT,CUE1,PPT	Glucose-6-phosphate/phosphate translocator-related
GRMZM2G066428	salmon	salmon	AT5G15240.1	0	Transmembrane amino acid transporter family protein
GRMZM2G066489	lightcyan1	lightcyan1	AT1G42540.1	ATGLR3.3,GLR3.3	glutamate receptor 3.3
GRMZM2G066528	grey60	grey60	AT1G20696.2	HMGB3,NFD03,NFD3	high mobility group B3
GRMZM2G066636	darkolivegreen	lightyellow	AT3G62040.1	0	Haloacid dehalogenase-like hydrolase (HAD) superfamily protein
GRMZM2G066840	blue	greenyellow	AT3G26770.1	0	NAD(P)-binding Rossmann-fold superfamily protein
GRMZM2G067022	orangered4	orangered4	AT5G01240.1	LAX1	like AUXIN RESISTANT 1
GRMZM2G067225	magenta	magenta	AT5G42650.1	AOS,CYP74A,DDE2	allene oxide synthase
GRMZM2G067298	grey60	red	AT5G66230.1	0	Chalcone-flavanone isomerase family protein
GRMZM2G067315	darkslateblue	darkslateblue	0	0	0
GRMZM2G067371	midnightblue	midnightblue	AT3G29575.4	AFP3	ABI five binding protein 3
GRMZM2G067402	darkturquoise	darkturquoise	AT2G16060.1	AHB1,ARATH GLB1,ATGLB1,GLB1,HB1,NSHB1	hemoglobin 1
GRMZM2G067575	midnightblue	midnightblue	0	0	0
GRMZM2G067943	blue	brown	AT3G50170.1	0	Plant protein of unknown function (DUF247)
GRMZM2G068193	grey60	red	AT1G76540.1	CDKB2;1	cyclin-dependent kinase B2;1
GRMZM2G068322	saddlebrown	saddlebrown	AT1G17620.1	0	Late embryogenesis abundant (LEA) hydroxyproline-rich glycoprotein family
GRMZM2G068455	blue	blue	AT3G47520.1	MDH	malate dehydrogenase
GRMZM2G068672	lightsteelblue1	lightsteelblue1	AT4G16780.1	ATHB-2,ATHB2,HAT4,HB-2	homeobox protein 2
GRMZM2G068714	sienna3	white	AT2G28315.1	0	Nucleotide/sugar transporter family protein
GRMZM2G068826	midnightblue	midnightblue	0	0	0
GRMZM2G068967	salmon	salmon	AT3G20310.1	ATERF-7,ATERF7,ERF7	ethylene response factor 7
GRMZM2G069093	blue	greenyellow	AT5G66390.1	0	Peroxidase superfamily protein
GRMZM2G069237	midnightblue	midnightblue	0	0	0
GRMZM2G069335	salmon	salmon	0	0	0
GRMZM2G069389	blue	brown	0	0	0
GRMZM2G069694	pink	turquoise	AT4G32480.1	0	Protein of unknown function (DUF506)
GRMZM2G069722	blue	greenyellow	AT4G37320.1	CYP81D5	cytochrome P450, family 81, subfamily D, polypeptide 5
GRMZM2G069784	lightsteelblue1	lightsteelblue1	AT5G22540.1	0	Plant protein of unknown function (DUF247)
GRMZM2G069827	grey60	red	AT3G10640.1	VPS60.1	SNF7 family protein
GRMZM2G069911	green	purple	AT2G18050.1	HIS1-3	histone H1-3
GRMZM2G070087	blue	brown	AT3G54700.1	PHT1;7	phosphate transporter 1;7
GRMZM2G070167	lightcyan	lightcyan	AT3G26740.1	CCL	CCR-like
GRMZM2G070178	floralwhite	floralwhite	AT2G23540.1	0	GDSL-like Lipase/Acylhydrolase superfamily protein
GRMZM2G070242	grey60	black	AT5G35160.2	0	Endomembrane protein 70 protein family
GRMZM2G070255	grey60	red	AT5G16250.1	0	0
GRMZM2G070295	blue	brown	AT2G12646.1	0	PLATZ transcription factor family protein
GRMZM2G070304	blue	brown	AT4G01950.1	ATGPAT3,GPAT3	glycerol-3-phosphate acyltransferase 3
GRMZM2G070315	pink	turquoise	AT1G05000.1	0	Phosphotyrosine protein phosphatases superfamily protein
GRMZM2G070448	blue	brown	AT3G59680.2	0	0
GRMZM2G070468	sienna3	sienna3	AT1G32910.1	0	HXXXD-type acyl-transferase family protein
GRMZM2G070508	orangered4	orangered4	AT2G26170.1	CYP711A1,MAX1	cytochrome P450, family 711, subfamily A, polypeptide 1
GRMZM2G070603	blue	greenyellow	AT1G05260.1	RCI3,RCI3A	Peroxidase superfamily protein
GRMZM2G070673	green	purple	AT4G14750.1	IQD19	IQ-domain 19
GRMZM2G070761	tan	tan	AT5G45890.1	SAG12	senescence-associated gene 12
GRMZM2G070825	blue	greenyellow	AT1G28640.1	0	GDSL-like Lipase/Acylhydrolase superfamily protein
GRMZM2G070912	orangered4	orangered4	0	0	0
GRMZM2G071025	grey60	red	AT5G66750.1	ATDDM1,CHA1,CHR01,CHR1,DDM1,SOM1,SOM4	chromatin remodeling 1
GRMZM2G071089	blue	brown	AT4G20260.3	ATPCAP1,PCAP1	plasma-membrane associated cation-binding protein 1
GRMZM2G071277	salmon	salmon	AT3G61460.1	BRH1	brassinosteroid-responsive RING-H2
GRMZM2G071339	blue	blue	AT5G19730.1	0	Pectin lyase-like superfamily protein
GRMZM2G071390	tan	yellow	AT5G39110.1	0	RmlC-like cupins superfamily protein
GRMZM2G071450	lightcyan	lightcyan	AT1G76100.1	PETE1	plastocyanin 1
GRMZM2G071478	darkturquoise	darkturquoise	AT2G23770.1	0	protein kinase family protein / peptidoglycan-binding LysM domain-containing protein
GRMZM2G071573	lightsteelblue1	paleturquoise	AT4G22130.1	SRF8	STRUBBELIG-receptor family 8
GRMZM2G071599	grey60	red	AT3G51290.2	0	Protein of unknown function (DUF630) ;Protein of unknown function (DUF632)
GRMZM2G071704	midnightblue	midnightblue	0	0	0
GRMZM2G071714	blue	brown	AT2G20860.1	LIP1	lipoic acid synthase 1
GRMZM2G072034	mediumpurple3	mediumpurple3	AT5G58070.1	ATTIL,TIL	temperature-induced lipocalin
GRMZM2G072121	grey60	black	AT3G03220.1	ATEXP13,ATEXPA13,ATHEXP ALPHA 1.22,EXP13,EXPA13	expansin A13
GRMZM2G072383	grey60	red	0	0	0
GRMZM2G072406	grey60	red	AT5G57500.1	0	Galactosyltransferase family protein
GRMZM2G072513	darkturquoise	darkturquoise	AT1G34320.1	0	Protein of unknown function (DUF668)
GRMZM2G072529	green	royalblue	AT1G77330.1	0	2-oxoglutarate (2OG) and Fe(II)-dependent oxygenase superfamily protein
GRMZM2G072586	blue	blue	AT3G59210.2	0	F-box/RNI-like superfamily protein
GRMZM2G072850	grey60	grey60	AT3G28860.1	ABCB19,ATABCB19,ATMDR1,ATMDR11,ATPGP19,MDR1,MDR11,PGP19	ATP binding cassette subfamily B19
GRMZM2G072890	lightgreen	lightgreen	AT4G02380.1	AtLEA5,SAG21	senescence-associated gene 21
GRMZM2G073003	grey60	red	AT5G06150.1	CYC1BAT,CYCB1;2	Cyclin family protein
GRMZM2G073044	tan	yellow	AT3G02550.1	LBD41	LOB domain-containing protein 41
GRMZM2G073275	blue	greenyellow	AT3G53730.1	0	Histone superfamily protein
GRMZM2G073326	pink	turquoise	0	0	0
GRMZM2G073671	grey60	red	AT1G20610.1	CYCB2;3	Cyclin B2;3
GRMZM2G073700	blue	brown	AT1G76460.1	0	RNA-binding (RRM/RBD/RNP motifs) family protein
GRMZM2G073764	floralwhite	floralwhite	0	0	0
GRMZM2G073884	grey60	red	AT3G47570.1	0	Leucine-rich repeat protein kinase family protein
GRMZM2G073929	darkslateblue	darkslateblue	AT5G16010.1	0	3-oxo-5-alpha-steroid 4-dehydrogenase family protein
GRMZM2G074017	darkturquoise	skyblue3	AT5G04750.1	0	F1F0-ATPase inhibitor protein, putative
GRMZM2G074158	green	green	AT3G29320.1	0	Glycosyl transferase, family 35
GRMZM2G074377	grey60	red	AT5G25590.1	0	Protein of unknown function (DUF630 and DUF632)
GRMZM2G074401	lightgreen	lightgreen	AT5G05580.1	FAD8	fatty acid desaturase 8
GRMZM2G074611	midnightblue	yellowgreen	0	0	0
GRMZM2G074631	sienna3	sienna3	AT4G34131.1	UGT73B3	UDP-glucosyl transferase 73B3
GRMZM2G074672	blue	greenyellow	AT2G01770.1	ATVIT1,VIT1	vacuolar iron transporter 1
GRMZM2G074773	lightgreen	orange	AT1G56170.2	ATHAP5B,HAP5B,NF-YC2	nuclear factor Y, subunit C2
GRMZM2G074818	grey60	red	AT3G59550.1	ATRAD21.2,ATSYN3,SYN3	Rad21/Rec8-like family protein
GRMZM2G074896	saddlebrown	saddlebrown	AT3G18180.1	0	Glycosyltransferase family 61 protein
GRMZM2G074987	midnightblue	yellowgreen	AT1G63930.1	ROH1	from the Czech \'roh\' meaning \'corner\'
GRMZM2G075145	pink	turquoise	AT4G31400.1	CTF7	damaged DNA binding;DNA-directed DNA polymerases
GRMZM2G075244	plum2	plum2	AT2G46950.1	CYP709B2	cytochrome P450, family 709, subfamily B, polypeptide 2
GRMZM2G075283	tan	yellow	0	0	0
GRMZM2G075286	ivory	ivory	AT1G21270.1	WAK2	wall-associated kinase 2
GRMZM2G075315	darkslateblue	darkslateblue	0	0	0
GRMZM2G075456	plum2	plum2	AT1G70670.1	0	Caleosin-related family protein
GRMZM2G075459	blue	blue	0	0	0
GRMZM2G075461	lightgreen	lightgreen	AT2G46950.1	CYP709B2	cytochrome P450, family 709, subfamily B, polypeptide 2
GRMZM2G075492	grey60	black	AT2G20370.1	KAM1,MUR3	Exostosin family protein
GRMZM2G075502	darkturquoise	darkturquoise	AT5G03380.1	0	Heavy metal transport/detoxification superfamily protein
GRMZM2G075594	blue	greenyellow	AT3G43790.1	ZIFL2	zinc induced facilitator-like 2
GRMZM2G075701	blue	blue	AT1G20330.1	CVP1,FRL1,SMT2	sterol methyltransferase 2
GRMZM2G075780	grey60	red	AT1G67780.1	0	Zinc-finger domain of monoamine-oxidase A repressor R1 protein
GRMZM2G075974	midnightblue	midnightblue	AT2G23970.1	0	Class I glutamine amidotransferase-like superfamily protein
GRMZM2G075978	grey60	black	AT2G07690.1	MCM5	Minichromosome maintenance (MCM2/3/5) family protein
GRMZM2G076029	darkorange	darkorange	0	0	0
GRMZM2G076075	darkturquoise	darkturquoise	AT4G24620.1	PGI,PGI1	phosphoglucose isomerase 1
GRMZM2G076313	lightgreen	lightgreen	AT2G02040.1	ATPTR2,ATPTR2-B,NTR1,PTR2,PTR2-B	peptide transporter 2
GRMZM2G076348	blue	greenyellow	AT3G23570.1	0	alpha/beta-Hydrolases superfamily protein
GRMZM2G076417	lightgreen	lightgreen	AT1G20160.1	ATSBT5.2	Subtilisin-like serine endopeptidase family protein
GRMZM2G076723	darkturquoise	darkturquoise	AT1G77760.1	GNR1,NIA1,NR1	nitrate reductase 1
GRMZM2G076778	darkorange	darkorange	AT1G47410.2	0	0
GRMZM2G076818	pink	turquoise	0	0	0
GRMZM2G076844	magenta	magenta	AT5G56550.1	ATOXS3,OXS3	oxidative stress 3
GRMZM2G076896	magenta	magenta	AT5G61890.1	0	Integrase-type DNA-binding superfamily protein
GRMZM2G076985	blue	greenyellow	AT1G76160.1	sks5	SKU5 similar 5
GRMZM2G077054	darkturquoise	darkturquoise	AT5G53460.2	GLT1	NADH-dependent glutamate synthase 1
GRMZM2G077127	magenta	magenta	AT3G03990.1	0	alpha/beta-Hydrolases superfamily protein
GRMZM2G077181	blue	blue	AT3G57520.1	AtSIP2,SIP2	seed imbibition 2
GRMZM2G077333	lightcyan	lightcyan	AT1G44575.1	NPQ4,PSBS	Chlorophyll A-B binding family protein
GRMZM2G077500	midnightblue	midnightblue	AT3G06270.1	0	Protein phosphatase 2C family protein
GRMZM2G077669	magenta	magenta	AT1G64650.1	0	Major facilitator superfamily protein
GRMZM2G077769	blue	brown	AT1G64640.1	AtENODL8,ENODL8	early nodulin-like protein 8
GRMZM2G078129	darkslateblue	darkslateblue	AT5G52450.1	0	MATE efflux family protein
GRMZM2G078210	blue	brown	AT4G29310.1	0	Protein of unknown function (DUF1005)
GRMZM2G078279	grey60	red	0	0	0
GRMZM2G078314	grey60	black	AT1G09200.1	0	Histone superfamily protein
GRMZM2G078465	darkturquoise	darkturquoise	AT2G43840.1	UGT74F1	UDP-glycosyltransferase 74 F1
GRMZM2G078472	darkslateblue	darkslateblue	AT5G65010.2	ASN2	asparagine synthetase 2
GRMZM2G078667	blue	brown	AT2G21100.1	0	Disease resistance-responsive (dirigent-like protein) family protein
GRMZM2G078723	blue	brown	AT4G32870.1	0	Polyketide cyclase/dehydrase and lipid transport superfamily protein
GRMZM2G078742	grey60	red	0	0	0
GRMZM2G078820	salmon	salmon	AT2G23290.1	AtMYB70,MYB70	myb domain protein 70
GRMZM2G078959	sienna3	white	AT5G37478.1	0	TPX2 (targeting protein for Xklp2) protein family
GRMZM2G079256	blue	blue	AT2G05990.2	ENR1,MOD1	NAD(P)-binding Rossmann-fold superfamily protein
GRMZM2G079381	darkturquoise	darkturquoise	AT2G15620.1	ATHNIR,NIR,NIR1	nitrite reductase 1
GRMZM2G079409	saddlebrown	saddlebrown	0	0	0
GRMZM2G079440	tan	tan	AT5G66400.1	ATDI8,RAB18	Dehydrin family protein
GRMZM2G079491	blue	greenyellow	0	0	0
GRMZM2G079638	blue	greenyellow	0	0	0
GRMZM2G079883	grey60	black	AT1G28290.1	AGP31	arabinogalactan protein 31
GRMZM2G080041	magenta	magenta	AT5G46330.1	FLS2	Leucine-rich receptor-like protein kinase family protein
GRMZM2G080107	lightcyan	lightcyan	AT5G64040.1	PSAN	photosystem I reaction center subunit PSI-N, chloroplast, putative / PSI-N, putative (PSAN)
GRMZM2G080116	blue	greenyellow	AT5G20110.1	0	Dynein light chain type 1 family protein
GRMZM2G080503	orangered4	orangered4	AT5G49660.1	0	Leucine-rich repeat transmembrane protein kinase family protein
GRMZM2G080567	midnightblue	yellowgreen	AT1G72510.2	0	Protein of unknown function (DUF1677)
GRMZM2G080746	pink	turquoise	AT2G43650.1	EMB2777	Sas10/U3 ribonucleoprotein (Utp) family protein
GRMZM2G080858	sienna3	sienna3	AT5G64700.1	0	nodulin MtN21 /EamA-like transporter family protein
GRMZM2G080887	salmon	salmon	AT4G27970.1	SLAH2	SLAC1 homologue 2
GRMZM2G080992	lightgreen	lightgreen	AT4G23030.1	0	MATE efflux family protein
GRMZM2G081053	grey60	black	AT5G14230.1	0	0
GRMZM2G081114	lightcyan	lightcyan	AT3G47070.1	0	0
GRMZM2G081322	grey60	grey60	AT2G41740.1	ATVLN2,VLN2	villin 2
GRMZM2G081333	darkorange	darkorange	0	0	0
GRMZM2G081536	grey60	red	0	0	0
GRMZM2G081554	darkolivegreen	lightyellow	AT4G02780.1	ABC33,ATCPS1,CPS,CPS1,GA1	Terpenoid cyclases/Protein prenyltransferases superfamily protein
GRMZM2G081710	darkgreen	darkgreen	0	0	0
GRMZM2G081822	brown4	brown4	AT2G27140.1	0	HSP20-like chaperones superfamily protein
GRMZM2G081883	blue	blue	AT4G10040.1	CYTC-2	cytochrome c-2
GRMZM2G081928	blue	brown	AT4G25980.1	0	Peroxidase superfamily protein
GRMZM2G082032	pink	turquoise	AT3G16150.1	0	N-terminal nucleophile aminohydrolases (Ntn hydrolases) superfamily protein
GRMZM2G082034	magenta	magenta	AT5G18670.1	BAM9,BMY3	beta-amylase 3
GRMZM2G082184	darkturquoise	darkturquoise	AT5G37810.1	NIP4;1,NLM4	NOD26-like intrinsic protein 4;1
GRMZM2G082343	lightgreen	orange	AT4G37850.1	0	basic helix-loop-helix (bHLH) DNA-binding superfamily protein
GRMZM2G082384	grey60	red	AT5G02370.1	0	ATP binding microtubule motor family protein
GRMZM2G082434	darkorange2	darkorange2	AT5G09220.1	AAP2	amino acid permease 2
GRMZM2G082487	lightgreen	lightgreen	AT2G29380.1	HAI3	highly ABA-induced PP2C gene 3
GRMZM2G082520	grey60	grey60	AT1G65680.1	ATEXPB2,ATHEXP BETA 1.4,EXPB2	expansin B2
GRMZM2G082940	lightsteelblue1	lightsteelblue1	AT2G32300.1	UCC1	uclacyanin 1
GRMZM2G082943	pink	turquoise	0	0	0
GRMZM2G082959	blue	blue	AT5G16080.1	AtCXE17,CXE17	carboxyesterase 17
GRMZM2G083195	bisque4	bisque4	AT2G38110.1	ATGPAT6,GPAT6	glycerol-3-phosphate acyltransferase 6
GRMZM2G083292	blue	greenyellow	AT1G02360.1	0	Chitinase family protein
GRMZM2G083347	magenta	magenta	AT5G13180.1	ANAC083,NAC083,VNI2	NAC domain containing protein 83
GRMZM2G083474	blue	greenyellow	AT2G20080.1	0	0
GRMZM2G083475	grey60	red	AT3G45850.2	0	P-loop containing nucleoside triphosphate hydrolases superfamily protein
GRMZM2G083574	floralwhite	floralwhite	AT5G58860.1	CYP86,CYP86A1	cytochrome P450, family 86, subfamily A, polypeptide 1
GRMZM2G083788	blue	brown	AT2G41190.1	0	Transmembrane amino acid transporter family protein
GRMZM2G083810	plum2	plum2	AT5G12020.1	HSP17.6II	17.6 kDa class II heat shock protein
GRMZM2G083812	blue	greenyellow	AT5G34940.2	AtGUS3,GUS3	glucuronidase 3
GRMZM2G083888	blue	greenyellow	AT5G15290.1	0	Uncharacterised protein family (UPF0497)
GRMZM2G083930	darkturquoise	darkturquoise	0	0	0
GRMZM2G084086	pink	turquoise	AT1G05000.1	0	Phosphotyrosine protein phosphatases superfamily protein
GRMZM2G084132	blue	blue	0	0	0
GRMZM2G084142	lightcyan	lightcyan	0	0	0
GRMZM2G084195	grey60	red	AT5G59970.1	0	Histone superfamily protein
GRMZM2G084286	midnightblue	midnightblue	0	0	0
GRMZM2G084445	lightsteelblue1	lightsteelblue1	AT5G66800.1	0	0
GRMZM2G084477	darkturquoise	darkturquoise	AT3G16310.1	0	mitotic phosphoprotein N\' end (MPPN) family protein
GRMZM2G084486	mediumpurple3	mediumpurple3	AT4G13420.1	ATHAK5,HAK5	high affinity K+ transporter 5
GRMZM2G084583	magenta	magenta	AT4G38620.1	ATMYB4,MYB4	myb domain protein 4
GRMZM2G084868	blue	blue	0	0	0
GRMZM2G084935	lightcyan1	lightcyan1	AT1G18210.2	0	Calcium-binding EF-hand family protein
GRMZM2G084947	tan	tan	AT4G29110.1	0	0
GRMZM2G085236	blue	greenyellow	AT3G28860.1	ABCB19,ATABCB19,ATMDR1,ATMDR11,ATPGP19,MDR1,MDR11,PGP19	ATP binding cassette subfamily B19
GRMZM2G085381	sienna3	white	AT4G02610.1	0	Aldolase-type TIM barrel family protein
GRMZM2G085392	brown4	brown4	AT3G20570.1	AtENODL9,ENODL9	early nodulin-like protein 9
GRMZM2G085513	saddlebrown	saddlebrown	AT5G67210.1	0	Protein of unknown function (DUF579)
GRMZM2G085646	lightcyan	lightcyan	AT1G31330.1	PSAF	photosystem I subunit F
GRMZM2G085932	pink	turquoise	AT5G02050.1	0	Mitochondrial glycoprotein family protein
GRMZM2G085964	pink	turquoise	AT3G16770.1	ATEBP,EBP,ERF72,RAP2.3	ethylene-responsive element binding protein
GRMZM2G085967	blue	greenyellow	AT1G05260.1	RCI3,RCI3A	Peroxidase superfamily protein
GRMZM2G086272	grey60	black	AT1G10280.1	0	Core-2/I-branching beta-1,6-N-acetylglucosaminyltransferase family protein
GRMZM2G086573	grey60	red	AT5G57390.1	AIL5,CHO1,EMK	AINTEGUMENTA-like 5
GRMZM2G086835	green	green	AT1G24625.1	ZFP7	zinc finger protein 7
GRMZM2G086934	grey60	red	AT5G08020.1	ATRPA70B,RPA70B	RPA70-kDa subunit B
GRMZM2G087207	blue	greenyellow	AT4G11820.2	EMB2778,FKP1,HMGS,MVA1	hydroxymethylglutaryl-CoA synthase / HMG-CoA synthase / 3-hydroxy-3-methylglutaryl coenzyme A synthase
GRMZM2G087245	blue	brown	AT2G22170.1	0	Lipase/lipooxygenase, PLAT/LH2 family protein
GRMZM2G087254	tan	yellow	AT4G21990.1	APR3,ATAPR3,PRH-26,PRH26	APS reductase 3
GRMZM2G087625	grey60	red	AT4G23180.1	CRK10,RLK4	cysteine-rich RLK (RECEPTOR-like protein kinase) 10
GRMZM2G087741	darkorange	darkorange	AT1G23380.1	KNAT6,KNAT6L,KNAT6S	KNOTTED1-like homeobox gene 6
GRMZM2G087827	darkorange2	darkorange2	AT1G28640.1	0	GDSL-like Lipase/Acylhydrolase superfamily protein
GRMZM2G087875	darkorange2	darkorange2	AT4G37370.1	CYP81D8	cytochrome P450, family 81, subfamily D, polypeptide 8
GRMZM2G087896	bisque4	bisque4	AT3G15820.1	ROD1	phosphatidic acid phosphatase-related / PAP2-related
GRMZM2G088053	plum1	darkred	AT1G21890.1	0	nodulin MtN21 /EamA-like transporter family protein
GRMZM2G088064	blue	blue	0	0	0
GRMZM2G088189	blue	brown	AT5G26660.1	ATMYB86,MYB86	myb domain protein 86
GRMZM2G088242	blue	brown	AT1G46264.1	AT-HSFB4,HSFB4,SCZ	heat shock transcription factor B4
GRMZM2G088531	green	royalblue	AT5G06860.1	ATPGIP1,PGIP1	polygalacturonase inhibiting protein 1
GRMZM2G088765	lightsteelblue1	lightsteelblue1	AT5G06720.1	ATPA2,PA2	peroxidase 2
GRMZM2G088819	midnightblue	yellowgreen	AT3G29000.1	0	Calcium-binding EF-hand family protein
GRMZM2G089259	blue	greenyellow	AT1G11000.1	ATMLO4,MLO4	Seven transmembrane MLO family protein
GRMZM2G089351	sienna3	sienna3	AT3G16060.1	0	ATP binding microtubule motor family protein
GRMZM2G089421	blue	blue	AT1G57860.1	0	Translation protein SH3-like family protein
GRMZM2G089448	saddlebrown	saddlebrown	AT5G48890.1	0	C2H2-like zinc finger protein
GRMZM2G089506	green	purple	AT5G10770.1	0	Eukaryotic aspartyl protease family protein
GRMZM2G089517	grey60	red	AT3G57860.1	OSD1,UVI4-LIKE	UV-B-insensitive 4-like
GRMZM2G089525	green	green	AT3G24520.1	AT-HSFC1,HSFC1	heat shock transcription factor C1
GRMZM2G089574	midnightblue	midnightblue	0	0	0
GRMZM2G089698	lightgreen	lightgreen	AT5G48930.1	HCT	hydroxycinnamoyl-CoA shikimate/quinate hydroxycinnamoyl transferase
GRMZM2G089803	tan	yellow	AT2G32440.2	ATKAO2,CYP88A4,KAO2	ent-kaurenoic acid hydroxylase 2
GRMZM2G089819	grey60	red	AT3G56100.1	IMK3,MRLK	meristematic receptor-like kinase
GRMZM2G089836	blue	brown	AT1G62660.1	0	Glycosyl hydrolases family 32 protein
GRMZM2G089856	plum1	darkred	AT1G77330.1	0	2-oxoglutarate (2OG) and Fe(II)-dependent oxygenase superfamily protein
GRMZM2G089958	grey60	black	AT2G39050.1	0	hydroxyproline-rich glycoprotein family protein
GRMZM2G089982	blue	greenyellow	AT5G66390.1	0	Peroxidase superfamily protein
GRMZM2G090010	midnightblue	yellowgreen	AT1G13270.1	MAP1B,MAP1C	methionine aminopeptidase 1B
GRMZM2G090245	saddlebrown	saddlebrown	AT1G72610.1	ATGER1,GER1,GLP1	germin-like protein 1
GRMZM2G090266	grey60	red	AT5G57685.1	ATGDU3,GDU3,LSB1	glutamine dumper 3
GRMZM2G090435	plum1	darkred	AT5G22090.1	0	Protein of unknown function (DUF3049)
GRMZM2G090505	bisque4	bisque4	AT1G70670.1	0	Caleosin-related family protein
GRMZM2G090563	sienna3	white	AT5G18520.1	0	Lung seven transmembrane receptor family protein
GRMZM2G090603	grey60	grey60	AT2G03200.1	0	Eukaryotic aspartyl protease family protein
GRMZM2G090728	sienna3	sienna3	AT2G38320.1	TBL34	TRICHOME BIREFRINGENCE-LIKE 34
GRMZM2G090736	pink	turquoise	AT4G04950.1	0	thioredoxin family protein
GRMZM2G090865	pink	turquoise	0	0	0
GRMZM2G091006	grey60	red	AT2G41460.1	ARP	apurinic endonuclease-redox protein
GRMZM2G091118	blue	brown	AT3G23730.1	XTH16	xyloglucan endotransglucosylase/hydrolase 16
GRMZM2G091189	grey60	black	AT5G20720.2	ATCPN21,CHCPN10,CPN10,CPN20,CPN21	chaperonin 20
GRMZM2G091201	magenta	magenta	AT5G04760.1	0	Duplicated homeodomain-like superfamily protein
GRMZM2G091303	blue	brown	AT3G23730.1	XTH16	xyloglucan endotransglucosylase/hydrolase 16
GRMZM2G091383	blue	blue	AT5G28060.1	0	Ribosomal protein S24e family protein
GRMZM2G091511	grey60	red	AT5G61210.1	ATSNAP33,ATSNAP33B,SNAP33,SNP33	soluble N-ethylmaleimide-sensitive factor adaptor protein 33
GRMZM2G091534	blue	brown	AT4G12520.1	0	Bifunctional inhibitor/lipid-transfer protein/seed storage 2S albumin superfamily protein
GRMZM2G091540	lightgreen	orange	AT1G51760.1	IAR3,JR3	peptidase M20/M25/M40 family protein
GRMZM2G091543	grey60	red	AT5G15510.1	0	TPX2 (targeting protein for Xklp2) protein family
GRMZM2G091578	blue	brown	AT5G67360.1	ARA12	Subtilase family protein
GRMZM2G091643	lightcyan1	skyblue	AT5G63380.1	0	AMP-dependent synthetase and ligase family protein
GRMZM2G091656	darkturquoise	skyblue3	AT3G03450.1	RGL2	RGA-like 2
GRMZM2G092008	midnightblue	midnightblue	AT2G27550.1	ATC	centroradialis
GRMZM2G092146	darkorange2	darkorange2	0	0	0
GRMZM2G092256	darkolivegreen	darkolivegreen	AT1G22750.2	0	0
GRMZM2G092268	pink	turquoise	AT4G14465.1	AHL20	AT-hook motif nuclear-localized protein 20
GRMZM2G092311	lightcyan	lightcyan	AT3G54890.1	LHCA1	photosystem I light harvesting complex gene 1
GRMZM2G092363	ivory	ivory	AT5G24930.1	ATCOL4,COL4	CONSTANS-like 4
GRMZM2G092474	darkgreen	darkgreen	AT4G11650.1	ATOSM34,OSM34	osmotin 34
GRMZM2G092483	blue	brown	AT2G42430.1	ASL18,LBD16	lateral organ boundaries-domain 16
GRMZM2G092542	blue	blue	AT2G42440.1	0	Lateral organ boundaries (LOB) domain family protein
GRMZM2G092621	blue	blue	AT5G15140.1	0	Galactose mutarotase-like superfamily protein
GRMZM2G092669	blue	greenyellow	AT3G13510.1	0	Protein of Unknown Function (DUF239)
GRMZM2G092718	blue	brown	AT5G23760.1	0	Copper transport protein family
GRMZM2G092749	grey60	red	AT1G31650.1	ATROPGEF14,ROPGEF14	RHO guanyl-nucleotide exchange factor 14
GRMZM2G092793	magenta	steelblue	AT2G29650.1	ANTR1,PHT4;1	phosphate transporter 4;1
GRMZM2G092804	midnightblue	midnightblue	0	0	0
GRMZM2G092867	blue	greenyellow	AT4G23882.1	0	Heavy metal transport/detoxification superfamily protein
GRMZM2G093010	blue	brown	0	0	0
GRMZM2G093076	pink	pink	AT5G39110.1	0	RmlC-like cupins superfamily protein
GRMZM2G093090	saddlebrown	saddlebrown	AT2G25810.1	TIP4;1	tonoplast intrinsic protein 4;1
GRMZM2G093125	darkturquoise	darkturquoise	AT2G20340.1	0	Pyridoxal phosphate (PLP)-dependent transferases superfamily protein
GRMZM2G093195	lightcyan1	lightcyan1	AT2G32440.2	ATKAO2,CYP88A4,KAO2	ent-kaurenoic acid hydroxylase 2
GRMZM2G093210	lightcyan1	skyblue	AT2G37710.1	RLK	receptor lectin kinase
GRMZM2G093217	blue	blue	AT1G04730.1	CTF18	P-loop containing nucleoside triphosphate hydrolases superfamily protein
GRMZM2G093286	midnightblue	midnightblue	AT2G46660.1	CYP78A6	cytochrome P450, family 78, subfamily A, polypeptide 6
GRMZM2G093436	blue	brown	AT1G53300.1	TTL1	tetratricopetide-repeat thioredoxin-like 1
GRMZM2G093622	darkolivegreen	darkolivegreen	AT5G39110.1	0	RmlC-like cupins superfamily protein
GRMZM2G093809	orangered4	orangered4	AT5G49660.1	0	Leucine-rich repeat transmembrane protein kinase family protein
GRMZM2G093951	midnightblue	yellowgreen	AT5G36970.1	NHL25	NDR1/HIN1-like 25
GRMZM2G094165	darkturquoise	darkturquoise	AT1G70410.3	ATBCA4,BCA4,CA4	beta carbonic anhydrase 4
GRMZM2G094224	lightcyan	lightcyan	AT4G12800.1	PSAL	photosystem I subunit l
GRMZM2G094273	darkturquoise	darkturquoise	AT3G18270.1	CYP77A5P	cytochrome P450, family 77, subfamily A, polypeptide 5 pseudogene
GRMZM2G094304	lightgreen	lightgreen	AT5G38200.1	0	Class I glutamine amidotransferase-like superfamily protein
GRMZM2G094328	tan	yellow	AT5G39190.1	ATGER2,GER2,GLP2A	germin-like protein 2
GRMZM2G094353	grey60	red	AT3G15680.1	0	Ran BP2/NZF zinc finger-like superfamily protein
GRMZM2G094490	bisque4	bisque4	AT1G53270.1	0	ABC-2 type transporter family protein
GRMZM2G094510	pink	turquoise	0	0	0
GRMZM2G094543	darkorange2	darkorange2	AT4G28290.1	0	0
GRMZM2G094589	darkorange	darkorange	AT3G05975.1	0	Late embryogenesis abundant (LEA) hydroxyproline-rich glycoprotein family
GRMZM2G094602	blue	brown	AT5G60710.1	0	Zinc finger (C3HC4-type RING finger) family protein
GRMZM2G094639	blue	brown	AT4G12520.1	0	Bifunctional inhibitor/lipid-transfer protein/seed storage 2S albumin superfamily protein
GRMZM2G094860	green	green	AT4G00910.1	0	Aluminium activated malate transporter family protein
GRMZM2G094990	grey60	red	AT1G65680.1	ATEXPB2,ATHEXP BETA 1.4,EXPB2	expansin B2
GRMZM2G095090	pink	turquoise	0	0	0
GRMZM2G095126	magenta	magenta	AT5G08380.1	AGAL1,AtAGAL1	alpha-galactosidase 1
GRMZM2G095164	sienna3	sienna3	AT4G15800.1	RALFL33	ralf-like 33
GRMZM2G095299	cyan	cyan	AT2G31380.1	STH	salt tolerance homologue
GRMZM2G095404	floralwhite	floralwhite	AT1G68850.1	0	Peroxidase superfamily protein
GRMZM2G095655	lightcyan1	lightcyan1	AT3G17020.1	0	Adenine nucleotide alpha hydrolases-like superfamily protein
GRMZM2G095757	darkturquoise	darkturquoise	AT1G15110.1	0	phosphatidyl serine synthase family protein
GRMZM2G095892	blue	brown	AT4G23060.1	IQD22	IQ-domain 22
GRMZM2G095899	darkolivegreen	darkolivegreen	AT4G37850.1	0	basic helix-loop-helix (bHLH) DNA-binding superfamily protein
GRMZM2G096029	tan	yellow	AT1G11680.1	CYP51,CYP51A2,CYP51G1,EMB1738	CYTOCHROME P450 51G1
GRMZM2G096184	grey60	red	AT5G37630.1	EMB2656	ARM repeat superfamily protein
GRMZM2G096247	brown4	brown4	AT2G47730.1	ATGSTF5,ATGSTF8,GST6,GSTF8	glutathione S-transferase phi 8
GRMZM2G096269	lightsteelblue1	lightsteelblue1	AT2G47730.1	ATGSTF5,ATGSTF8,GST6,GSTF8	glutathione S-transferase phi 8
GRMZM2G096372	grey60	black	0	0	0
GRMZM2G096475	lightsteelblue1	lightsteelblue1	AT1G52690.1	0	Late embryogenesis abundant protein (LEA) family protein
GRMZM2G096525	darkorange	darkorange	AT2G19170.1	SLP3	subtilisin-like serine protease 3
GRMZM2G096958	darkolivegreen	darkolivegreen	AT5G36160.1	0	Tyrosine transaminase family protein
GRMZM2G097229	blue	greenyellow	AT1G65680.1	ATEXPB2,ATHEXP BETA 1.4,EXPB2	expansin B2
GRMZM2G097316	blue	greenyellow	AT3G19430.1	0	late embryogenesis abundant protein-related / LEA protein-related
GRMZM2G097340	blue	greenyellow	AT3G19430.1	0	late embryogenesis abundant protein-related / LEA protein-related
GRMZM2G097342	darkorange2	darkorange2	AT5G62900.1	0	0
GRMZM2G097349	blue	brown	AT1G69780.1	ATHB13	Homeobox-leucine zipper protein family
GRMZM2G097404	orangered4	orangered4	AT4G25190.2	0	Family of unknown function (DUF566)
GRMZM2G097638	mediumpurple3	mediumpurple3	AT1G79180.1	ATMYB63,MYB63	myb domain protein 63
GRMZM2G097641	grey60	red	AT2G35840.1	0	Sucrose-6F-phosphate phosphohydrolase family protein
GRMZM2G097706	plum1	darkred	AT3G24503.1	ALDH1A,ALDH2C4,REF1	aldehyde dehydrogenase 2C4
GRMZM2G097788	green	green	AT1G75250.1	ATRL6,RL6,RSM3	RAD-like 6
GRMZM2G097851	lightsteelblue1	lightsteelblue1	AT2G32300.1	UCC1	uclacyanin 1
GRMZM2G097884	sienna3	sienna3	0	0	0
GRMZM2G097967	sienna3	white	AT5G42510.1	0	Disease resistance-responsive (dirigent-like protein) family protein
GRMZM2G097989	grey60	red	AT3G09270.1	ATGSTU8,GSTU8	glutathione S-transferase TAU 8
GRMZM2G098167	plum2	plum2	AT1G54050.1	0	HSP20-like chaperones superfamily protein
GRMZM2G098290	darkturquoise	darkturquoise	AT5G35630.1	ATGSL1,GLN2,GS2	glutamine synthetase 2
GRMZM2G098370	blue	greenyellow	AT5G17310.2	AtUGP2,UGP2	UDP-glucose pyrophosphorylase 2
GRMZM2G098442	blue	brown	AT1G75540.1	STH2	salt tolerance homolog2
GRMZM2G098520	lightcyan	lightcyan	AT5G38410.1	0	Ribulose bisphosphate carboxylase (small chain) family protein
GRMZM2G098569	darkorange2	darkorange2	AT5G47770.1	FPS1	farnesyl diphosphate synthase 1
GRMZM2G098714	grey60	red	AT5G08020.1	ATRPA70B,RPA70B	RPA70-kDa subunit B
GRMZM2G098828	grey60	red	AT1G54960.1	ANP2,MAPKKK2,NP2	NPK1-related protein kinase 2
GRMZM2G098875	darkturquoise	darkturquoise	AT5G17330.1	GAD,GAD1	glutamate decarboxylase
GRMZM2G098986	darkturquoise	skyblue3	AT5G51870.1	AGL71	AGAMOUS-like 71
GRMZM2G099003	blue	brown	AT4G02380.1	AtLEA5,SAG21	senescence-associated gene 21
GRMZM2G099023	magenta	magenta	AT3G18950.1	0	Transducin/WD40 repeat-like superfamily protein
GRMZM2G099067	midnightblue	yellowgreen	AT5G21130.1	0	Late embryogenesis abundant (LEA) hydroxyproline-rich glycoprotein family
GRMZM2G099144	blue	greenyellow	AT4G10350.1	ANAC070,BRN2,NAC070	NAC domain containing protein 70
GRMZM2G099295	blue	brown	AT5G06860.1	ATPGIP1,PGIP1	polygalacturonase inhibiting protein 1
GRMZM2G099413	darkorange	darkorange	0	0	0
GRMZM2G099420	plum2	plum2	AT1G15950.1	ATCCR1,CCR1,IRX4	cinnamoyl coa reductase 1
GRMZM2G099454	lightcyan	lightcyan	AT3G12500.1	ATHCHIB,B-CHI,CHI-B,HCHIB,PR-3,PR3	basic chitinase
GRMZM2G099467	green	purple	AT5G24530.1	DMR6	2-oxoglutarate (2OG) and Fe(II)-dependent oxygenase superfamily protein
GRMZM2G099483	magenta	steelblue	AT3G14920.1	0	Peptide-N4-(N-acetyl-beta-glucosaminyl)asparagine amidase A protein
GRMZM2G099496	lightsteelblue1	lightsteelblue1	0	0	0
GRMZM2G099642	tan	yellow	AT5G17000.1	0	Zinc-binding dehydrogenase family protein
GRMZM2G099678	tan	yellow	AT4G28940.1	0	Phosphorylase superfamily protein
GRMZM2G099767	orangered4	orangered4	AT1G24764.1	ATMAP70-2,MAP70-2	microtubule-associated proteins 70-2
GRMZM2G099967	brown4	brown4	AT5G50140.1	0	Ankyrin repeat family protein
GRMZM2G100090	green	purple	AT5G62560.1	0	RING/U-box superfamily protein with ARM repeat domain
GRMZM2G100158	magenta	magenta	AT4G36220.1	CYP84A1,FAH1	ferulic acid 5-hydroxylase 1
GRMZM2G100478	grey60	red	AT1G08560.1	ATSYP111,KN,SYP111	syntaxin of plants 111
GRMZM2G100639	grey60	red	AT5G46280.1	MCM3	Minichromosome maintenance (MCM2/3/5) family protein
GRMZM2G100727	magenta	magenta	AT5G61890.1	0	Integrase-type DNA-binding superfamily protein
GRMZM2G100754	lightsteelblue1	lightsteelblue1	AT4G35150.1	0	O-methyltransferase family protein
GRMZM2G100828	blue	blue	AT3G23640.2	HGL1	heteroglycan glucosidase 1
GRMZM2G101024	midnightblue	midnightblue	AT3G57450.1	0	0
GRMZM2G101062	lightsteelblue1	paleturquoise	AT5G42560.1	0	Abscisic acid-responsive (TB2/DP1, HVA22) family protein
GRMZM2G101080	darkturquoise	darkturquoise	AT2G38800.1	0	Plant calmodulin-binding protein-related
GRMZM2G101116	plum2	plum2	AT2G43120.1	0	RmlC-like cupins superfamily protein
GRMZM2G101221	blue	blue	AT4G25980.1	0	Peroxidase superfamily protein
GRMZM2G101409	blue	brown	AT2G41010.1	ATCAMBP25,CAMBP25	calmodulin (CAM)-binding protein of 25 kDa
GRMZM2G101741	grey60	black	0	0	0
GRMZM2G101818	grey60	red	AT1G30260.1	0	0
GRMZM2G102056	magenta	magenta	AT1G08315.1	0	ARM repeat superfamily protein
GRMZM2G102138	floralwhite	floralwhite	0	0	0
GRMZM2G102683	tan	yellow	AT3G18830.1	ATPLT5,ATPMT5,PMT5	polyol/monosaccharide transporter 5
GRMZM2G102760	darkorange2	darkorange2	AT1G55020.1	ATLOX1,LOX1	lipoxygenase 1
GRMZM2G102862	green	purple	AT1G70520.1	CRK2	cysteine-rich RLK (RECEPTOR-like protein kinase) 2
GRMZM2G102878	blue	greenyellow	AT3G25110.1	AtFaTA,FaTA	fatA acyl-ACP thioesterase
GRMZM2G102954	blue	brown	#N/A	#N/A	#N/A
GRMZM2G102959	darkturquoise	darkturquoise	AT2G15620.1	ATHNIR,NIR,NIR1	nitrite reductase 1
GRMZM2G103116	darkturquoise	darkturquoise	AT1G23220.1	0	Dynein light chain type 1 family protein
GRMZM2G103169	blue	greenyellow	AT5G17820.1	0	Peroxidase superfamily protein
GRMZM2G103197	darkturquoise	darkturquoise	AT1G19670.1	ATCLH1,ATHCOR1,CLH1,CORI1	chlorophyllase 1
GRMZM2G103342	darkslateblue	darkslateblue	AT1G71695.1	0	Peroxidase superfamily protein
GRMZM2G103512	blue	greenyellow	AT1G09560.1	GLP5	germin-like protein 5
GRMZM2G103617	blue	blue	0	0	0
GRMZM2G103647	blue	blue	AT5G24800.1	ATBZIP9,BZIP9,BZO2H2	basic leucine zipper 9
GRMZM2G103847	blue	brown	AT5G47900.1	0	Protein of unknown function (DUF1624)
GRMZM2G103929	orangered4	orangered4	AT4G31250.1	0	Leucine-rich repeat protein kinase family protein
GRMZM2G104109	grey60	red	AT3G21770.1	0	Peroxidase superfamily protein
GRMZM2G104176	magenta	magenta	AT3G16500.1	IAA26,PAP1	phytochrome-associated protein 1
GRMZM2G104484	sienna3	white	AT1G73270.1	scpl6	serine carboxypeptidase-like 6
GRMZM2G104618	blue	greenyellow	0	0	0
GRMZM2G104626	lightgreen	orange	AT1G01120.1	KCS1	3-ketoacyl-CoA synthase 1
GRMZM2G104638	darkorange	darkorange	AT4G03600.1	0	0
GRMZM2G104651	blue	blue	AT5G57550.1	XTH25,XTR3	xyloglucan endotransglucosylase/hydrolase 25
GRMZM2G104783	plum1	darkred	AT2G46660.1	CYP78A6	cytochrome P450, family 78, subfamily A, polypeptide 6
GRMZM2G104945	pink	turquoise	AT2G45180.1	0	Bifunctional inhibitor/lipid-transfer protein/seed storage 2S albumin superfamily protein
GRMZM2G105140	darkturquoise	darkturquoise	AT4G01250.1	AtWRKY22,WRKY22	WRKY family transcription factor
GRMZM2G105233	pink	turquoise	0	0	0
GRMZM2G105335	grey60	black	AT3G13960.1	AtGRF5,GRF5	growth-regulating factor 5
GRMZM2G105348	plum1	plum1	AT3G24520.1	AT-HSFC1,HSFC1	heat shock transcription factor C1
GRMZM2G105362	sienna3	sienna3	AT2G06925.1	ATSPLA2-ALPHA,PLA2-ALPHA	Phospholipase A2 family protein
GRMZM2G105364	blue	brown	AT5G15230.1	GASA4	GAST1 protein homolog 4
GRMZM2G105400	pink	turquoise	AT5G64330.1	JK218,NPH3,RPT3	Phototropic-responsive NPH3 family protein
GRMZM2G105604	darkturquoise	darkturquoise	AT5G40850.1	UPM1	urophorphyrin methylase 1
GRMZM2G105631	grey60	red	AT5G22740.1	ATCSLA02,ATCSLA2,CSLA02,CSLA2	cellulose synthase-like A02
GRMZM2G105682	blue	greenyellow	AT2G32300.1	UCC1	uclacyanin 1
GRMZM2G105770	grey60	grey60	AT4G39050.1	0	Kinesin motor family protein
GRMZM2G105775	green	purple	0	0	0
GRMZM2G105844	grey60	red	AT1G69530.2	AT-EXP1,ATEXP1,ATEXPA1,ATHEXP ALPHA 1.2,EXP1,EXPA1	expansin A1
GRMZM2G105987	midnightblue	midnightblue	AT5G36970.1	NHL25	NDR1/HIN1-like 25
GRMZM2G106172	lightsteelblue1	paleturquoise	AT4G35160.1	0	O-methyltransferase family protein
GRMZM2G106177	pink	turquoise	AT1G10030.1	ERG28	homolog of yeast ergosterol28
GRMZM2G106190	darkturquoise	darkturquoise	AT2G27510.1	ATFD3,FD3	ferredoxin 3
GRMZM2G106276	blue	greenyellow	AT5G06710.1	HAT14	homeobox from Arabidopsis thaliana
GRMZM2G106324	blue	blue	AT5G46900.1	0	Bifunctional inhibitor/lipid-transfer protein/seed storage 2S albumin superfamily protein
GRMZM2G106344	ivory	ivory	AT1G60420.1	0	DC1 domain-containing protein
GRMZM2G106393	blue	blue	AT4G10265.1	0	Wound-responsive family protein
GRMZM2G106413	pink	turquoise	AT4G10270.1	0	Wound-responsive family protein
GRMZM2G106511	tan	yellow	AT4G10270.1	0	Wound-responsive family protein
GRMZM2G106556	lightcyan	lightcyan	0	0	0
GRMZM2G106622	magenta	magenta	AT5G13200.1	0	GRAM domain family protein
GRMZM2G106728	darkturquoise	darkturquoise	0	0	0
GRMZM2G106732	grey60	black	AT1G60930.1	ATRECQ4B,RECQ4B,RECQL4B	RECQ helicase L4B
GRMZM2G106748	brown4	brown4	AT3G22400.1	LOX5	PLAT/LH2 domain-containing lipoxygenase family protein
GRMZM2G106752	darkturquoise	darkturquoise	AT5G64550.1	0	loricrin-related
GRMZM2G106792	salmon	salmon	AT3G11650.1	NHL2	NDR1/HIN1-like 2
GRMZM2G106945	midnightblue	midnightblue	AT1G24620.1	0	EF hand calcium-binding protein family
GRMZM2G106950	darkorange2	darkorange2	AT5G48220.1	0	Aldolase-type TIM barrel family protein
GRMZM2G107027	cyan	cyan	AT3G62160.1	0	HXXXD-type acyl-transferase family protein
GRMZM2G107031	salmon	salmon	AT2G45680.1	0	TCP family transcription factor
GRMZM2G107073	darkgreen	darkgrey	AT3G61490.2	0	Pectin lyase-like superfamily protein
GRMZM2G107092	sienna3	sienna3	AT1G27210.1	0	ARM repeat superfamily protein
GRMZM2G107228	lightsteelblue1	lightsteelblue1	AT5G05340.1	0	Peroxidase superfamily protein
GRMZM2G107308	lightsteelblue1	paleturquoise	AT1G21240.1	WAK3	wall associated kinase 3
GRMZM2G107373	floralwhite	floralwhite	AT3G28150.1	TBL22	TRICHOME BIREFRINGENCE-LIKE 22
GRMZM2G107540	grey60	red	AT1G54690.1	G-H2AX,GAMMA-H2AX,H2AXB,HTA3	gamma histone variant H2AX
GRMZM2G107711	grey60	grey60	0	0	0
GRMZM2G107737	grey60	red	AT4G24610.1	0	0
GRMZM2G107839	darkgreen	darkgreen	AT5G59320.1	LTP3	lipid transfer protein 3
GRMZM2G108123	blue	brown	AT1G71695.1	0	Peroxidase superfamily protein
GRMZM2G108149	grey60	red	AT3G57880.1	0	Calcium-dependent lipid-binding (CaLB domain) plant phosphoribosyltransferase family protein
GRMZM2G108153	blue	brown	AT1G71695.1	0	Peroxidase superfamily protein
GRMZM2G108207	cyan	violet	AT1G71695.1	0	Peroxidase superfamily protein
GRMZM2G108219	blue	greenyellow	AT1G71695.1	0	Peroxidase superfamily protein
GRMZM2G108273	green	green	AT2G25810.1	TIP4;1	tonoplast intrinsic protein 4;1
GRMZM2G108537	grey60	red	AT1G21890.1	0	nodulin MtN21 /EamA-like transporter family protein
GRMZM2G108712	grey60	black	AT2G29570.1	ATPCNA2,PCNA2	proliferating cell nuclear antigen 2
GRMZM2G108847	grey60	red	AT1G72060.1	0	serine-type endopeptidase inhibitors
GRMZM2G108997	magenta	magenta	AT2G38465.1	0	0
GRMZM2G109056	darkturquoise	darkturquoise	AT1G55020.1	ATLOX1,LOX1	lipoxygenase 1
GRMZM2G109130	darkorange2	darkorange2	AT1G55020.1	ATLOX1,LOX1	lipoxygenase 1
GRMZM2G109159	grey60	red	AT2G20590.1	0	Reticulon family protein
GRMZM2G109326	saddlebrown	saddlebrown	AT5G15630.1	COBL4,IRX6	COBRA-like extracellular glycosyl-phosphatidyl inositol-anchored protein family
GRMZM2G109448	blue	brown	AT5G02560.1	HTA12	histone H2A 12
GRMZM2G109527	plum1	plum1	AT1G71960.1	ABCG25,ATABCG25	ATP-binding casette family G25
GRMZM2G109547	plum1	plum1	AT1G71960.1	ABCG25,ATABCG25	ATP-binding casette family G25
GRMZM2G109814	brown4	brown4	0	0	0
GRMZM2G110027	pink	pink	AT1G75460.1	0	ATP-dependent protease La (LON) domain protein
GRMZM2G110135	floralwhite	floralwhite	AT1G34670.1	AtMYB93,MYB93	myb domain protein 93
GRMZM2G110192	sienna3	sienna3	AT4G19170.1	CCD4,NCED4	nine-cis-epoxycarotenoid dioxygenase 4
GRMZM2G110220	darkturquoise	darkturquoise	AT1G70170.1	MMP	matrix metalloproteinase
GRMZM2G110504	lightcyan	lightcyan	AT2G03440.1	ATNRP1,NRP1	nodulin-related protein 1
GRMZM2G110832	lightsteelblue1	lightsteelblue1	AT5G15290.1	0	Uncharacterised protein family (UPF0497)
GRMZM2G110913	plum1	plum1	AT2G45420.1	LBD18	LOB domain-containing protein 18
GRMZM2G110922	darkturquoise	skyblue3	AT1G10940.1	ASK1,SNRK2-4,SNRK2.4,SRK2A	Protein kinase superfamily protein
GRMZM2G110965	tan	yellow	AT3G03080.1	0	Zinc-binding dehydrogenase family protein
GRMZM2G111143	blue	blue	AT5G24318.1	0	O-Glycosyl hydrolases family 17 protein
GRMZM2G111191	grey60	red	AT1G69420.1	0	DHHC-type zinc finger family protein
GRMZM2G111271	grey60	black	0	0	0
GRMZM2G111415	plum1	darkmagenta	AT5G25190.1	0	Integrase-type DNA-binding superfamily protein
GRMZM2G111477	pink	turquoise	AT2G33210.1	HSP60-2	heat shock protein 60-2
GRMZM2G111609	darkolivegreen	lightyellow	AT3G57510.1	ADPG1	Pectin lyase-like superfamily protein
GRMZM2G111975	salmon	salmon	AT1G08280.1	0	Glycosyltransferase family 29 (sialyltransferase) family protein
GRMZM2G111998	blue	brown	AT5G09730.1	ATBX3,ATBXL3,BX3,BXL3,XYL3	beta-xylosidase 3
GRMZM2G112039	lightgreen	lightgreen	AT1G59740.1	0	Major facilitator superfamily protein
GRMZM2G112072	grey60	red	AT3G25980.1	MAD2	DNA-binding HORMA family protein
GRMZM2G112074	grey60	black	AT4G02060.1	MCM7,PRL	Minichromosome maintenance (MCM2/3/5) family protein
GRMZM2G112251	midnightblue	midnightblue	AT2G37430.1	0	C2H2 and C2HC zinc fingers superfamily protein
GRMZM2G112337	sienna3	sienna3	AT5G10770.1	0	Eukaryotic aspartyl protease family protein
GRMZM2G112377	pink	turquoise	AT3G54700.1	PHT1;7	phosphate transporter 1;7
GRMZM2G112456	pink	turquoise	AT5G64410.1	ATOPT4,OPT4	oligopeptide transporter 4
GRMZM2G112483	blue	greenyellow	AT2G31370.5	0	Basic-leucine zipper (bZIP) transcription factor family protein
GRMZM2G112488	darkgreen	darkgreen	AT2G40330.1	PYL6,RCAR9	PYR1-like 6
GRMZM2G112524	darkgreen	darkgreen	0	0	0
GRMZM2G112629	lightgreen	lightgreen	AT1G10585.1	0	basic helix-loop-helix (bHLH) DNA-binding superfamily protein
GRMZM2G112686	blue	greenyellow	AT5G45910.1	0	GDSL-like Lipase/Acylhydrolase superfamily protein
GRMZM2G112830	lightgreen	lightgreen	AT5G51460.2	ATTPPA	Haloacid dehalogenase-like hydrolase (HAD) superfamily protein
GRMZM2G112912	grey60	red	AT3G45980.1	H2B,HTB9	Histone superfamily protein
GRMZM2G112965	blue	blue	0	0	0
GRMZM2G112968	grey60	red	AT4G21585.1	ENDO4	endonuclease 4
GRMZM2G113098	blue	brown	AT2G45050.1	GATA2	GATA transcription factor 2
GRMZM2G113135	lightgreen	lightgreen	AT2G46690.1	0	SAUR-like auxin-responsive protein family
GRMZM2G113165	darkturquoise	darkturquoise	AT1G08080.1	ACA7,ATACA7	alpha carbonic anhydrase 7
GRMZM2G113241	blue	greenyellow	AT5G49800.1	0	Polyketide cyclase/dehydrase and lipid transport superfamily protein
GRMZM2G113252	darkolivegreen	darkolivegreen	AT5G66600.2	0	Protein of unknown function, DUF547
GRMZM2G113480	pink	turquoise	0	0	0
GRMZM2G113545	blue	blue	AT2G32240.1	0	0
GRMZM2G113652	grey60	red	AT3G10310.1	0	P-loop nucleoside triphosphate hydrolases superfamily protein with CH (Calponin Homology) domain
GRMZM2G113668	blue	blue	AT4G34215.2	0	Domain of unknown function (DUF303)
GRMZM2G113761	sienna3	sienna3	AT2G36870.1	XTH32	xyloglucan endotransglucosylase/hydrolase 32
GRMZM2G113860	salmon	salmon	AT3G19580.1	AZF2,ZF2	zinc-finger protein 2
GRMZM2G114036	blue	greenyellow	AT3G54950.1	PLA IIIA,PLP7	patatin-like protein 6
GRMZM2G114055	blue	brown	AT2G14820.1	NPY2	Phototropic-responsive NPH3 family protein
GRMZM2G114057	grey60	black	AT1G44760.1	0	Adenine nucleotide alpha hydrolases-like superfamily protein
GRMZM2G114113	grey60	black	AT5G17160.1	0	0
GRMZM2G114153	midnightblue	midnightblue	AT5G23350.1	0	GRAM domain-containing protein / ABA-responsive protein-related
GRMZM2G114184	midnightblue	midnightblue	AT2G23060.1	0	Acyl-CoA N-acyltransferases (NAT) superfamily protein
GRMZM2G114276	grey60	red	AT4G36180.1	0	Leucine-rich receptor-like protein kinase family protein
GRMZM2G114294	plum1	darkmagenta	0	0	0
GRMZM2G114322	pink	turquoise	AT3G45970.1	ATEXLA1,ATEXPL1,ATHEXP BETA 2.1,EXLA1,EXPL1	expansin-like A1
GRMZM2G114503	midnightblue	midnightblue	AT1G75250.1	ATRL6,RL6,RSM3	RAD-like 6
GRMZM2G114552	plum1	darkred	0	0	0
GRMZM2G114619	grey60	black	AT3G05470.1	0	Actin-binding FH2 (formin homology 2) family protein
GRMZM2G114751	lightsteelblue1	paleturquoise	AT4G30420.1	0	nodulin MtN21 /EamA-like transporter family protein
GRMZM2G115124	grey60	black	AT3G51160.1	GMD2,MUR1,MUR_1	NAD(P)-binding Rossmann-fold superfamily protein
GRMZM2G115131	pink	turquoise	AT5G06610.1	0	Protein of unknown function (DUF620)
GRMZM2G115190	floralwhite	floralwhite	AT1G31260.1	ZIP10	zinc transporter 10 precursor
GRMZM2G115329	grey60	grey60	AT3G18050.1	0	0
GRMZM2G115499	grey60	red	AT4G13370.1	0	Plant protein of unknown function (DUF936)
GRMZM2G115658	lightsteelblue1	paleturquoise	AT5G13750.1	ZIFL1	zinc induced facilitator-like 1
GRMZM2G115716	darkturquoise	darkturquoise	AT1G11330.2	0	S-locus lectin protein kinase family protein
GRMZM2G115812	grey60	red	0	0	0
GRMZM2G115901	pink	turquoise	AT4G18100.1	0	Ribosomal protein L32e
GRMZM2G115988	bisque4	bisque4	AT1G12760.2	0	Zinc finger, C3HC4 type (RING finger) family protein
GRMZM2G116167	blue	brown	AT1G62790.1	0	Bifunctional inhibitor/lipid-transfer protein/seed storage 2S albumin superfamily protein
GRMZM2G116426	blue	greenyellow	AT5G21950.1	0	alpha/beta-Hydrolases superfamily protein
GRMZM2G116520	darkslateblue	darkslateblue	0	0	0
GRMZM2G116614	lightgreen	lightgreen	AT1G19180.1	JAZ1,TIFY10A	jasmonate-zim-domain protein 1
GRMZM2G116629	tan	tan	AT3G48980.1	0	Arabidopsis thaliana protein of unknown function (DUF821)
GRMZM2G116632	blue	brown	AT2G32300.1	UCC1	uclacyanin 1
GRMZM2G116846	lightsteelblue1	lightsteelblue1	AT5G06730.1	0	Peroxidase superfamily protein
GRMZM2G116902	grey60	grey60	AT5G19890.1	0	Peroxidase superfamily protein
GRMZM2G117007	salmon	salmon	AT5G58620.1	0	zinc finger (CCCH-type) family protein
GRMZM2G117030	pink	turquoise	AT1G09390.1	0	GDSL-like Lipase/Acylhydrolase superfamily protein
GRMZM2G117281	blue	blue	0	0	0
GRMZM2G117365	green	royalblue	AT5G06730.1	0	Peroxidase superfamily protein
GRMZM2G117412	lightcyan	lightcyan	AT1G19150.1	LHCA2*1,LHCA6	photosystem I light harvesting complex gene 6
GRMZM2G117454	grey60	red	0	0	0
GRMZM2G117706	tan	yellow	AT5G05340.1	0	Peroxidase superfamily protein
GRMZM2G117942	darkslateblue	darkslateblue	AT3G04720.1	HEL,PR-4,PR4	pathogenesis-related 4
GRMZM2G117956	ivory	ivory	AT5G38710.1	0	Methylenetetrahydrofolate reductase family protein
GRMZM2G117963	orangered4	orangered4	AT3G14920.1	0	Peptide-N4-(N-acetyl-beta-glucosaminyl)asparagine amidase A protein
GRMZM2G117971	green	purple	AT3G04720.1	HEL,PR-4,PR4	pathogenesis-related 4
GRMZM2G117989	green	purple	AT3G04720.1	HEL,PR-4,PR4	pathogenesis-related 4
GRMZM2G118003	blue	brown	AT3G18080.1	BGLU44	B-S glucosidase 44
GRMZM2G118172	midnightblue	yellowgreen	AT4G37710.1	0	VQ motif-containing protein
GRMZM2G118173	grey60	black	0	0	0
GRMZM2G118507	lightsteelblue1	lightsteelblue1	AT4G00910.1	0	Aluminium activated malate transporter family protein
GRMZM2G118759	grey60	red	0	0	0
GRMZM2G118821	tan	yellow	AT1G31260.1	ZIP10	zinc transporter 10 precursor
GRMZM2G119067	saddlebrown	saddlebrown	AT5G07990.1	CYP75B1,D501,TT7	Cytochrome P450 superfamily protein
GRMZM2G119175	blue	brown	AT3G52990.1	0	Pyruvate kinase family protein
GRMZM2G119287	grey60	red	AT3G63430.1	0	0
GRMZM2G119305	sienna3	sienna3	AT3G02610.1	0	Plant stearoyl-acyl-carrier-protein desaturase family protein
GRMZM2G119499	blue	greenyellow	AT3G03190.1	ATGSTF11,ATGSTF6,GSTF11	glutathione S-transferase F11
GRMZM2G119693	plum1	plum1	AT1G09540.1	ATMYB61,MYB61	myb domain protein 61
GRMZM2G119766	tan	yellow	AT2G17230.1	EXL5	EXORDIUM like 5
GRMZM2G119783	lightsteelblue1	paleturquoise	AT5G57560.1	TCH4,XTH22	Xyloglucan endotransglucosylase/hydrolase family protein
GRMZM2G119823	lightgreen	lightgreen	AT5G57150.4	0	basic helix-loop-helix (bHLH) DNA-binding superfamily protein
GRMZM2G119850	grey60	red	AT3G56370.1	0	Leucine-rich repeat protein kinase family protein
GRMZM2G119864	lightgreen	lightgreen	AT4G02330.1	ATPMEPCRB	Plant invertase/pectin methylesterase inhibitor superfamily
GRMZM2G119970	grey60	red	AT3G10960.1	ATAZG1,AZG1	AZA-guanine resistant1
GRMZM2G119975	blue	brown	AT3G07600.1	0	Heavy metal transport/detoxification superfamily protein
GRMZM2G120085	blue	blue	AT2G05920.1	0	Subtilase family protein
GRMZM2G120110	blue	blue	AT5G12900.1	0	0
GRMZM2G120320	lightgreen	orange	AT1G80840.1	ATWRKY40,WRKY40	WRKY DNA-binding protein 40
GRMZM2G120408	grey60	black	AT3G61590.2	HS,HWS	Galactose oxidase/kelch repeat superfamily protein
GRMZM2G120432	pink	turquoise	AT3G52580.1	0	Ribosomal protein S11 family protein
GRMZM2G120652	magenta	magenta	AT5G01410.1	ATPDX1,ATPDX1.3,PDX1,PDX1.3,RSR4	Aldolase-type TIM barrel family protein
GRMZM2G120938	darkolivegreen	darkolivegreen	AT5G22500.1	FAR1	fatty acid reductase 1
GRMZM2G120940	magenta	steelblue	AT5G43150.1	0	0
GRMZM2G120962	blue	brown	AT5G44640.1	BGLU13	beta glucosidase 13
GRMZM2G121066	grey60	black	AT3G02570.1	MEE31,PMI1	Mannose-6-phosphate isomerase, type I
GRMZM2G121210	grey60	red	AT3G10690.1	GYRA	DNA GYRASE A
GRMZM2G121275	cyan	cyan	AT5G47450.1	ATTIP2;3,DELTA-TIP3,TIP2;3	tonoplast intrinsic protein 2;3
GRMZM2G121309	lightsteelblue1	paleturquoise	AT3G16500.1	IAA26,PAP1	phytochrome-associated protein 1
GRMZM2G121312	blue	blue	AT3G12610.1	DRT100	Leucine-rich repeat (LRR) family protein
GRMZM2G121333	bisque4	bisque4	AT4G24140.1	0	alpha/beta-Hydrolases superfamily protein
GRMZM2G121573	blue	brown	AT1G53730.1	SRF6	STRUBBELIG-receptor family 6
GRMZM2G121700	pink	turquoise	AT1G14130.1	0	2-oxoglutarate (2OG) and Fe(II)-dependent oxygenase superfamily protein
GRMZM2G121878	pink	turquoise	AT5G14740.2	BETA CA2,CA18,CA2	carbonic anhydrase 2
GRMZM2G122073	sienna3	white	AT1G70230.1	TBL27	TRICHOME BIREFRINGENCE-LIKE 27
GRMZM2G122172	lightcyan1	skyblue	AT3G24503.1	ALDH1A,ALDH2C4,REF1	aldehyde dehydrogenase 2C4
GRMZM2G122231	darkturquoise	skyblue3	AT2G18700.1	ATTPS11,ATTPSB,TPS11	trehalose phosphatase/synthase 11
GRMZM2G122277	blue	brown	AT5G16910.1	ATCSLD2,CSLD2	cellulose-synthase like D2
GRMZM2G122302	pink	turquoise	AT2G32300.1	UCC1	uclacyanin 1
GRMZM2G122327	lightcyan	lightcyan	AT1G60950.1	ATFD2,FED A	2Fe-2S ferredoxin-like superfamily protein
GRMZM2G122413	orangered4	orangered4	0	0	0
GRMZM2G122437	blue	greenyellow	AT5G50740.3	0	Heavy metal transport/detoxification superfamily protein
GRMZM2G122498	tan	yellow	AT5G25180.1	CYP71B14	cytochrome P450, family 71, subfamily B, polypeptide 14
GRMZM2G122503	tan	tan	AT5G17540.1	0	HXXXD-type acyl-transferase family protein
GRMZM2G122618	saddlebrown	saddlebrown	AT2G28315.1	0	Nucleotide/sugar transporter family protein
GRMZM2G122654	grey	grey	AT5G25120.1	CYP71B11	ytochrome p450, family 71, subfamily B, polypeptide 11
GRMZM2G122656	grey60	black	AT4G18590.1	0	Nucleic acid-binding, OB-fold-like protein
GRMZM2G122757	grey60	red	0	0	0
GRMZM2G122853	lightsteelblue1	lightsteelblue1	AT4G33420.1	0	Peroxidase superfamily protein
GRMZM2G122965	lightsteelblue1	paleturquoise	AT2G47500.1	0	P-loop nucleoside triphosphate hydrolases superfamily protein with CH (Calponin Homology) domain
GRMZM2G123107	magenta	steelblue	AT3G57270.1	BG1	beta-1,3-glucanase 1
GRMZM2G123257	blue	greenyellow	AT3G05390.1	0	0
GRMZM2G123277	lightgreen	orange	AT1G06410.1	ATTPS7,ATTPSA,TPS7	trehalose-phosphatase/synthase 7
GRMZM2G123308	grey60	red	0	0	0
GRMZM2G123309	magenta	magenta	AT3G14680.1	CYP72A14	cytochrome P450, family 72, subfamily A, polypeptide 14
GRMZM2G123407	darkolivegreen	lightyellow	AT1G08500.1	AtENODL18,ENODL18	early nodulin-like protein 18
GRMZM2G123410	magenta	magenta	AT2G02250.1	AtPP2-B2,PP2-B2	phloem protein 2-B2
GRMZM2G123440	sienna3	sienna3	AT5G62550.1	0	0
GRMZM2G123446	tan	yellow	AT1G13110.1	CYP71B7	cytochrome P450, family 71 subfamily B, polypeptide 7
GRMZM2G123452	blue	blue	AT5G53750.1	0	CBS domain-containing protein
GRMZM2G123667	lightgreen	orange	AT5G08790.1	anac081,ATAF2	NAC (No Apical Meristem) domain transcriptional regulator superfamily protein
GRMZM2G123815	blue	brown	AT3G17180.1	scpl33	serine carboxypeptidase-like 33
GRMZM2G123920	grey60	red	AT1G61000.1	0	0
GRMZM2G123940	sienna3	sienna3	AT1G28110.1	SCPL45	serine carboxypeptidase-like 45
GRMZM2G123972	grey60	grey60	AT5G66800.1	0	0
GRMZM2G124011	midnightblue	midnightblue	AT4G25480.1	ATCBF3,CBF3,DREB1A	dehydration response element B1A
GRMZM2G124061	blue	greenyellow	AT3G54780.1	0	Zinc finger (C3HC4-type RING finger) family protein
GRMZM2G124179	grey60	black	AT5G45700.1	0	Haloacid dehalogenase-like hydrolase (HAD) superfamily protein
GRMZM2G124229	magenta	magenta	AT5G06570.2	0	alpha/beta-Hydrolases superfamily protein
GRMZM2G124540	blue	brown	AT4G37180.1	0	Homeodomain-like superfamily protein
GRMZM2G124566	grey60	red	AT2G36400.1	AtGRF3,GRF3	growth-regulating factor 3
GRMZM2G124785	darkolivegreen	darkolivegreen	AT1G56430.1	ATNAS4,NAS4	nicotianamine synthase 4
GRMZM2G124799	grey60	red	AT4G35160.1	0	O-methyltransferase family protein
GRMZM2G124863	darkturquoise	skyblue3	AT2G20830.1	0	transferases;folic acid binding
GRMZM2G124883	grey60	grey60	AT1G63640.1	0	P-loop nucleoside triphosphate hydrolases superfamily protein with CH (Calponin Homology) domain
GRMZM2G124921	magenta	magenta	AT2G26560.1	PLA IIA,PLA2A,PLP2	phospholipase A 2A
GRMZM2G124963	blue	greenyellow	AT1G72330.3	ALAAT2	alanine aminotransferase 2
GRMZM2G125020	magenta	magenta	AT3G63210.1	MARD1	Protein of unknown function (DUF581)
GRMZM2G125023	lightsteelblue1	lightsteelblue1	AT5G47450.1	ATTIP2;3,DELTA-TIP3,TIP2;3	tonoplast intrinsic protein 2;3
GRMZM2G125032	darkgreen	darkgreen	AT4G16260.1	0	Glycosyl hydrolase superfamily protein
GRMZM2G125034	salmon	salmon	AT5G01830.1	0	ARM repeat superfamily protein
GRMZM2G125424	grey60	black	0	0	0
GRMZM2G125455	darkturquoise	skyblue3	AT1G70280.2	0	NHL domain-containing protein
GRMZM2G125552	sienna3	sienna3	AT3G02875.1	ILR1	Peptidase M20/M25/M40 family protein
GRMZM2G125648	grey60	black	AT5G23420.1	HMGB6	high-mobility group box 6
GRMZM2G125653	green	green	AT1G80840.1	ATWRKY40,WRKY40	WRKY DNA-binding protein 40
GRMZM2G125853	grey60	black	0	0	0
GRMZM2G125871	darkturquoise	darkturquoise	#N/A	#N/A	#N/A
GRMZM2G125991	pink	turquoise	AT2G32990.1	AtGH9B8,GH9B8	glycosyl hydrolase 9B8
GRMZM2G126079	grey60	grey60	AT4G13350.1	NIG	NSP (nuclear shuttle protein)-interacting GTPase
GRMZM2G126261	lightsteelblue1	lightsteelblue1	AT5G05340.1	0	Peroxidase superfamily protein
GRMZM2G126367	blue	blue	AT2G23620.1	ATMES1,MES1	methyl esterase 1
GRMZM2G126386	lightgreen	lightgreen	AT3G05410.2	0	Photosystem II reaction center PsbP family protein
GRMZM2G126505	lightgreen	orange	AT4G19230.1	CYP707A1	cytochrome P450, family 707, subfamily A, polypeptide 1
GRMZM2G126541	tan	yellow	AT1G15000.1	scpl50	serine carboxypeptidase-like 50
GRMZM2G126586	cyan	violet	AT1G17200.1	0	Uncharacterised protein family (UPF0497)
GRMZM2G126732	magenta	magenta	AT1G77330.1	0	2-oxoglutarate (2OG) and Fe(II)-dependent oxygenase superfamily protein
GRMZM2G126763	brown4	brown4	AT2G47730.1	ATGSTF5,ATGSTF8,GST6,GSTF8	glutathione S-transferase phi 8
GRMZM2G126781	lightsteelblue1	lightsteelblue1	AT2G30870.1	ATGSTF10,ATGSTF4,ERD13,GSTF10	glutathione S-transferase PHI 10
GRMZM2G126900	blue	blue	AT1G14520.2	MIOX1	myo-inositol oxygenase 1
GRMZM2G126972	brown4	brown4	AT5G04890.1	RTM2	HSP20-like chaperones superfamily protein
GRMZM2G127072	grey60	black	AT4G38400.1	ATEXLA2,ATEXPL2,ATHEXP BETA 2.2,EXLA2,EXPL2	expansin-like A2
GRMZM2G127087	blue	brown	AT1G70080.1	0	Terpenoid cyclases/Protein prenyltransferases superfamily protein
GRMZM2G127123	blue	greenyellow	AT2G28470.1	BGAL8	beta-galactosidase 8
GRMZM2G127134	magenta	magenta	AT1G59740.1	0	Major facilitator superfamily protein
GRMZM2G127379	magenta	magenta	AT3G04070.2	anac047,NAC047	NAC domain containing protein 47
GRMZM2G127418	darkturquoise	skyblue3	AT4G35160.1	0	O-methyltransferase family protein
GRMZM2G127490	lightsteelblue1	paleturquoise	AT1G09540.1	ATMYB61,MYB61	myb domain protein 61
GRMZM2G127546	blue	brown	AT1G30120.1	PDH-E1 BETA	pyruvate dehydrogenase E1 beta
GRMZM2G127656	grey60	red	AT4G37110.1	0	Zinc-finger domain of monoamine-oxidase A repressor R1
GRMZM2G127668	blue	brown	AT3G51240.1	F3\'H,F3H,TT6	flavanone 3-hydroxylase
GRMZM2G127776	magenta	magenta	0	0	0
GRMZM2G128016	darkturquoise	darkturquoise	AT5G15640.1	0	Mitochondrial substrate carrier family protein
GRMZM2G128333	blue	brown	AT3G12700.1	0	Eukaryotic aspartyl protease family protein
GRMZM2G128421	blue	greenyellow	AT1G04240.1	IAA3,SHY2	AUX/IAA transcriptional regulator family protein
GRMZM2G128551	magenta	magenta	0	0	0
GRMZM2G128644	darkgreen	darkgrey	AT3G56880.1	0	VQ motif-containing protein
GRMZM2G128658	blue	greenyellow	AT1G53300.1	TTL1	tetratricopetide-repeat thioredoxin-like 1
GRMZM2G128682	magenta	steelblue	AT4G02330.1	ATPMEPCRB	Plant invertase/pectin methylesterase inhibitor superfamily
GRMZM2G128807	blue	brown	AT5G65640.1	bHLH093	beta HLH protein 93
GRMZM2G128876	blue	brown	0	0	0
GRMZM2G128971	lightgreen	lightgreen	AT5G05580.1	FAD8	fatty acid desaturase 8
GRMZM2G129019	blue	brown	AT5G04080.1	0	0
GRMZM2G129189	green	royalblue	AT3G54420.1	ATCHITIV,ATEP3,CHIV,EP3	homolog of carrot EP3-3 chitinase
GRMZM2G129246	grey60	black	AT3G14420.2	0	Aldolase-type TIM barrel family protein
GRMZM2G129249	floralwhite	floralwhite	AT5G42510.1	0	Disease resistance-responsive (dirigent-like protein) family protein
GRMZM2G129302	grey60	black	AT3G62720.2	ATXT1,XT1,XXT1	xylosyltransferase 1
GRMZM2G129304	blue	brown	AT1G69040.2	ACR4	ACT domain repeat 4
GRMZM2G129413	grey60	red	AT2G21050.1	LAX2	like AUXIN RESISTANT 2
GRMZM2G129450	pink	turquoise	AT1G33055.1	0	0
GRMZM2G129453	blue	greenyellow	AT2G46210.1	0	Fatty acid/sphingolipid desaturase
GRMZM2G129493	grey60	grey60	AT5G06860.1	ATPGIP1,PGIP1	polygalacturonase inhibiting protein 1
GRMZM2G129674	darkturquoise	skyblue3	AT1G72360.1	HRE1	Integrase-type DNA-binding superfamily protein
GRMZM2G129947	grey60	grey60	AT5G50150.1	0	Protein of Unknown Function (DUF239)
GRMZM2G130079	grey60	black	AT1G09200.1	0	Histone superfamily protein
GRMZM2G130191	pink	turquoise	0	0	0
GRMZM2G130260	lightcyan1	lightcyan1	0	0	0
GRMZM2G130379	lightcyan	lightcyan	AT5G51010.1	0	Rubredoxin-like superfamily protein
GRMZM2G130528	blue	brown	AT5G45910.1	0	GDSL-like Lipase/Acylhydrolase superfamily protein
GRMZM2G130904	pink	turquoise	AT5G19890.1	0	Peroxidase superfamily protein
GRMZM2G131165	bisque4	bisque4	AT5G48930.1	HCT	hydroxycinnamoyl-CoA shikimate/quinate hydroxycinnamoyl transferase
GRMZM2G131177	mediumpurple3	mediumpurple3	AT5G67360.1	ARA12	Subtilase family protein
GRMZM2G131340	plum1	darkred	0	0	0
GRMZM2G131442	grey60	grey60	AT1G48000.1	AtMYB112,MYB112	myb domain protein 112
GRMZM2G131609	grey60	black	AT5G56040.2	0	Leucine-rich receptor-like protein kinase family protein
GRMZM2G131746	blue	brown	0	0	0
GRMZM2G131749	blue	greenyellow	AT4G20140.1	GSO1	Leucine-rich repeat transmembrane protein kinase
GRMZM2G131769	darkturquoise	darkturquoise	AT4G04950.1	0	thioredoxin family protein
GRMZM2G131961	grey60	black	AT5G65210.2	TGA1	bZIP transcription factor family protein
GRMZM2G132069	green	royalblue	AT4G26270.1	PFK3	phosphofructokinase 3
GRMZM2G132169	floralwhite	floralwhite	AT5G05390.1	LAC12	laccase 12
GRMZM2G132185	salmon	salmon	AT5G44210.1	ATERF-9,ATERF9,ERF9	erf domain protein 9
GRMZM2G132371	grey60	red	AT2G36200.1	0	P-loop containing nucleoside triphosphate hydrolases superfamily protein
GRMZM2G132442	magenta	steelblue	AT2G38760.1	ANN3,ANNAT3	annexin 3
GRMZM2G132509	grey60	red	AT1G03230.1	0	Eukaryotic aspartyl protease family protein
GRMZM2G132686	pink	turquoise	AT3G16060.1	0	ATP binding microtubule motor family protein
GRMZM2G132690	plum1	darkred	AT1G01490.2	0	Heavy metal transport/detoxification superfamily protein
GRMZM2G132886	pink	turquoise	#N/A	#N/A	#N/A
GRMZM2G132958	salmon	salmon	AT1G13340.1	0	Regulator of Vps4 activity in the MVB pathway protein
GRMZM2G133032	bisque4	bisque4	AT5G49350.1	0	Glycine-rich protein family
GRMZM2G133249	blue	brown	AT3G57470.1	0	Insulinase (Peptidase family M16) family protein
GRMZM2G133394	blue	brown	AT1G79720.1	0	Eukaryotic aspartyl protease family protein
GRMZM2G133475	lightsteelblue1	lightsteelblue1	AT5G05340.1	0	Peroxidase superfamily protein
GRMZM2G133552	magenta	magenta	AT1G68360.1	0	C2H2 and C2HC zinc fingers superfamily protein
GRMZM2G133684	darkturquoise	darkturquoise	AT5G62720.1	0	Integral membrane HPP family protein
GRMZM2G133838	blue	blue	AT2G20490.1	EDA27,NOP10	nucleolar RNA-binding Nop10p family protein
GRMZM2G134023	lightgreen	orange	AT3G61460.1	BRH1	brassinosteroid-responsive RING-H2
GRMZM2G134045	darkorange2	darkorange2	AT4G17890.1	AGD8	ARF-GAP domain 8
GRMZM2G134235	blue	greenyellow	AT3G06868.1	0	0
GRMZM2G134256	darkturquoise	darkturquoise	AT5G13420.1	0	Aldolase-type TIM barrel family protein
GRMZM2G134279	magenta	magenta	AT1G48000.1	AtMYB112,MYB112	myb domain protein 112
GRMZM2G134476	tan	tan	AT1G56300.1	0	Chaperone DnaJ-domain superfamily protein
GRMZM2G134846	sienna3	sienna3	0	0	0
GRMZM2G134878	midnightblue	yellowgreen	AT5G35090.1	0	0
GRMZM2G135044	darkolivegreen	lightyellow	AT5G47470.1	0	Nodulin MtN21 /EamA-like transporter family protein
GRMZM2G135108	lightsteelblue1	lightsteelblue1	AT4G11290.1	0	Peroxidase superfamily protein
GRMZM2G135165	blue	greenyellow	AT5G17210.1	0	Protein of unknown function (DUF1218)
GRMZM2G135175	darkturquoise	darkturquoise	AT5G19700.1	0	MATE efflux family protein
GRMZM2G135286	grey60	black	AT2G24630.1	ATCSLC08,ATCSLC8,CSLC08	Glycosyl transferase family 2 protein
GRMZM2G135332	orangered4	orangered4	AT1G07090.1	LSH6	Protein of unknown function (DUF640)
GRMZM2G135359	sienna3	white	AT4G18640.1	MRH1	Leucine-rich repeat protein kinase family protein
GRMZM2G135362	pink	turquoise	AT2G03430.1	0	Ankyrin repeat family protein
GRMZM2G135498	blue	greenyellow	AT5G46290.1	KAS I,KAS1	3-ketoacyl-acyl carrier protein synthase I
GRMZM2G135536	blue	brown	AT1G64940.1	CYP89A6	cytochrome P450, family 87, subfamily A, polypeptide 6
GRMZM2G135629	darkturquoise	skyblue3	AT1G24330.1	0	ARM repeat superfamily protein
GRMZM2G135722	darkturquoise	darkturquoise	AT5G49690.1	0	UDP-Glycosyltransferase superfamily protein
GRMZM2G136032	lightgreen	lightgreen	AT4G00430.1	PIP1;4,PIP1E,TMP-C	plasma membrane intrinsic protein 1;4
GRMZM2G136081	midnightblue	midnightblue	AT2G38820.2	0	Protein of unknown function (DUF506)
GRMZM2G136106	blue	blue	AT1G53830.1	ATPME2,PME2	pectin methylesterase 2
GRMZM2G136158	blue	brown	AT5G15180.1	0	Peroxidase superfamily protein
GRMZM2G136364	lightcyan1	skyblue	AT5G05960.1	0	Bifunctional inhibitor/lipid-transfer protein/seed storage 2S albumin superfamily protein
GRMZM2G136372	blue	brown	AT4G11650.1	ATOSM34,OSM34	osmotin 34
GRMZM2G136453	tan	yellow	AT5G50400.1	ATPAP27,PAP27	purple acid phosphatase 27
GRMZM2G136534	lightgreen	orange	AT4G37530.1	0	Peroxidase superfamily protein
GRMZM2G136567	pink	pink	AT5G07050.1	0	nodulin MtN21 /EamA-like transporter family protein
GRMZM2G136580	plum1	plum1	AT2G41640.1	0	Glycosyltransferase family 61 protein
GRMZM2G136710	darkturquoise	darkturquoise	AT1G05577.1	0	Domain of unknown function (DUF966)
GRMZM2G136712	pink	pink	AT1G31230.1	AK-HSDH,AK-HSDH I	aspartate kinase-homoserine dehydrogenase i
GRMZM2G136750	darkturquoise	darkturquoise	AT1G49000.1	0	0
GRMZM2G136838	grey60	red	AT1G18370.1	ATNACK1,HIK,NACK1	ATP binding microtubule motor family protein
GRMZM2G136895	blue	greenyellow	AT5G64570.1	ATBXL4,XYL4	beta-D-xylosidase 4
GRMZM2G136964	blue	blue	0	0	0
GRMZM2G136970	blue	greenyellow	0	0	0
GRMZM2G137108	blue	blue	AT5G37820.1	NIP4;2,NLM5	NOD26-like intrinsic protein 4;2
GRMZM2G137118	sienna3	sienna3	AT3G44200.1	ATNEK6,IBO1,NEK6	NIMA (never in mitosis, gene A)-related 6
GRMZM2G137211	blue	greenyellow	AT2G42320.2	0	nucleolar protein gar2-related
GRMZM2G137341	midnightblue	yellowgreen	AT4G25470.1	ATCBF2,CBF2,DREB1C,FTQ4	C-repeat/DRE binding factor 2
GRMZM2G137352	sienna3	sienna3	AT3G48940.1	0	Remorin family protein
GRMZM2G137440	green	royalblue	AT3G54780.1	0	Zinc finger (C3HC4-type RING finger) family protein
GRMZM2G137507	floralwhite	floralwhite	AT2G04570.1	0	GDSL-like Lipase/Acylhydrolase superfamily protein
GRMZM2G137788	blue	greenyellow	AT1G66150.1	TMK1	transmembrane kinase 1
GRMZM2G137961	blue	blue	AT5G11340.1	0	Acyl-CoA N-acyltransferases (NAT) superfamily protein
GRMZM2G138074	darkorange2	darkorange2	AT2G40890.1	CYP98A3	cytochrome P450, family 98, subfamily A, polypeptide 3
GRMZM2G138131	grey60	black	AT2G23530.1	0	Zinc-finger domain of monoamine-oxidase A repressor R1
GRMZM2G138338	blue	brown	AT3G28040.1	0	Leucine-rich receptor-like protein kinase family protein
GRMZM2G138382	magenta	magenta	AT2G29690.1	ASA2,ATHANSYNAB	anthranilate synthase 2
GRMZM2G138450	pink	turquoise	AT5G15180.1	0	Peroxidase superfamily protein
GRMZM2G138589	lightcyan	lightcyan	AT3G18830.1	ATPLT5,ATPMT5,PMT5	polyol/monosaccharide transporter 5
GRMZM2G138750	grey60	red	AT2G26710.1	BAS1,CYP72B1,CYP734A1	Cytochrome P450 superfamily protein
GRMZM2G138771	grey60	black	AT1G70230.1	TBL27	TRICHOME BIREFRINGENCE-LIKE 27
GRMZM2G138886	grey60	black	AT1G20610.1	CYCB2;3	Cyclin B2;3
GRMZM2G138937	green	green	AT1G47980.1	0	0
GRMZM2G139082	grey60	red	AT5G57390.1	AIL5,CHO1,EMK	AINTEGUMENTA-like 5
GRMZM2G139193	brown4	brown4	AT3G20570.1	AtENODL9,ENODL9	early nodulin-like protein 9
GRMZM2G139396	darkslateblue	darkslateblue	AT5G09280.1	0	Pectin lyase-like superfamily protein
GRMZM2G139565	grey60	black	AT5G26230.1	0	0
GRMZM2G139689	darkturquoise	skyblue3	AT5G14760.1	AO	L-aspartate oxidase
GRMZM2G139765	pink	turquoise	AT2G20880.1	0	Integrase-type DNA-binding superfamily protein
GRMZM2G139894	grey60	black	AT1G44900.1	ATMCM2,MCM2	minichromosome maintenance (MCM2/3/5) family protein
GRMZM2G140101	darkgreen	darkgreen	0	0	0
GRMZM2G140170	floralwhite	floralwhite	AT5G49350.1	0	Glycine-rich protein family
GRMZM2G140201	grey60	red	AT2G20680.1	0	Glycosyl hydrolase superfamily protein
GRMZM2G140455	blue	greenyellow	AT2G19770.1	PRF5	profilin 5
GRMZM2G140527	grey60	black	AT3G09220.1	LAC7	laccase 7
GRMZM2G140561	pink	turquoise	AT2G46300.1	0	Late embryogenesis abundant (LEA) hydroxyproline-rich glycoprotein family
GRMZM2G140674	plum1	plum1	AT5G67620.1	0	0
GRMZM2G140739	grey60	black	AT1G23530.1	0	0
GRMZM2G140932	blue	brown	0	0	0
GRMZM2G140996	darkslateblue	darkslateblue	AT4G35160.1	0	O-methyltransferase family protein
GRMZM2G141036	darkgreen	darkgrey	AT5G10770.1	0	Eukaryotic aspartyl protease family protein
GRMZM2G141208	grey60	red	AT4G26760.1	MAP65-2	microtubule-associated protein 65-2
GRMZM2G141322	lightsteelblue1	lightsteelblue1	AT1G26820.1	RNS3	ribonuclease 3
GRMZM2G141353	cyan	cyan	AT2G42900.1	0	Plant basic secretory protein (BSP) family protein
GRMZM2G141383	grey60	red	AT4G28720.1	YUC8	Flavin-binding monooxygenase family protein
GRMZM2G141632	grey60	red	0	0	0
GRMZM2G141638	grey60	red	AT1G51190.1	PLT2	Integrase-type DNA-binding superfamily protein
GRMZM2G141683	blue	blue	0	0	0
GRMZM2G141911	grey60	grey60	AT1G02800.1	ATCEL2,CEL2	cellulase 2
GRMZM2G142179	blue	blue	AT4G27950.1	CRF4	cytokinin response factor 4
GRMZM2G142685	grey60	black	AT4G31590.1	ATCSLC05,ATCSLC5,CSLC05,CSLC5	Cellulose-synthase-like C5
GRMZM2G142718	darkgreen	darkgreen	AT5G66940.1	0	Dof-type zinc finger DNA-binding family protein
GRMZM2G142832	lightgreen	orange	AT2G17220.1	0	Protein kinase superfamily protein
GRMZM2G142891	lightcyan	lightcyan	AT1G73040.1	0	Mannose-binding lectin superfamily protein
GRMZM2G143258	orangered4	orangered4	AT5G21950.1	0	alpha/beta-Hydrolases superfamily protein
GRMZM2G143397	grey60	black	0	0	0
GRMZM2G143400	darkturquoise	skyblue3	AT5G19700.1	0	MATE efflux family protein
GRMZM2G143469	darkturquoise	skyblue3	AT1G34000.1	OHP2	one-helix protein 2
GRMZM2G143512	orangered4	orangered4	AT1G63440.1	HMA5	heavy metal atpase 5
GRMZM2G143745	grey60	grey60	0	0	0
GRMZM2G143747	grey60	grey60	AT1G64390.1	AtGH9C2,GH9C2	glycosyl hydrolase 9C2
GRMZM2G143756	floralwhite	floralwhite	AT3G55090.1	0	ABC-2 type transporter family protein
GRMZM2G143791	blue	greenyellow	AT1G18650.1	PDCB3	plasmodesmata callose-binding protein 3
GRMZM2G144051	pink	turquoise	0	0	0
GRMZM2G144480	pink	pink	AT3G30530.1	ATBZIP42,bZIP42	basic leucine-zipper 42
GRMZM2G144483	pink	turquoise	AT5G02020.1	0	0
GRMZM2G144504	grey60	red	AT5G02010.1	ATROPGEF7,ROPGEF7	RHO guanyl-nucleotide exchange factor 7
GRMZM2G144960	darkturquoise	darkturquoise	AT1G78810.1	0	0
GRMZM2G144997	salmon	salmon	AT4G13830.2	J20	DNAJ-like 20
GRMZM2G145008	floralwhite	floralwhite	AT1G08680.1	AGD14,ZIGA4	ARF GAP-like zinc finger-containing protein ZIGA4
GRMZM2G145221	magenta	magenta	AT3G60320.1	0	Protein of unknown function (DUF630 and DUF632)
GRMZM2G145412	salmon	salmon	AT3G43440.1	JAZ11,TIFY3A	jasmonate-zim-domain protein 11
GRMZM2G145440	pink	turquoise	AT1G71830.1	ATSERK1,SERK1	somatic embryogenesis receptor-like kinase 1
GRMZM2G145461	grey	grey	AT3G12500.1	ATHCHIB,B-CHI,CHI-B,HCHIB,PR-3,PR3	basic chitinase
GRMZM2G145562	blue	greenyellow	AT3G54770.1	0	RNA-binding (RRM/RBD/RNP motifs) family protein
GRMZM2G145670	grey60	red	#N/A	#N/A	#N/A
GRMZM2G145914	darkturquoise	darkturquoise	AT4G02940.1	0	oxidoreductase, 2OG-Fe(II) oxygenase family protein
GRMZM2G146004	darkturquoise	darkturquoise	AT4G02380.1	AtLEA5,SAG21	senescence-associated gene 21
GRMZM2G146130	brown4	brown4	0	0	0
GRMZM2G146152	saddlebrown	saddlebrown	AT5G60020.1	ATLAC17,LAC17	laccase 17
GRMZM2G146161	cyan	cyan	AT2G34960.1	CAT5	cationic amino acid transporter 5
GRMZM2G146163	pink	pink	AT4G13830.2	J20	DNAJ-like 20
GRMZM2G146192	blue	brown	AT1G02640.1	ATBXL2,BXL2	beta-xylosidase 2
GRMZM2G146206	blue	brown	AT3G55440.1	ATCTIMC,CYTOTPI,TPI	triosephosphate isomerase
GRMZM2G146358	pink	turquoise	AT3G16780.1	0	Ribosomal protein L19e family protein
GRMZM2G146463	blue	blue	AT5G08380.1	AGAL1,AtAGAL1	alpha-galactosidase 1
GRMZM2G146614	salmon	salmon	AT3G21150.1	BBX32	B-box 32
GRMZM2G146677	pink	turquoise	AT2G30970.2	ASP1	aspartate aminotransferase 1
GRMZM2G146760	darkturquoise	darkturquoise	AT1G70300.1	KUP6	K+ uptake permease 6
GRMZM2G146913	magenta	steelblue	AT1G10360.1	ATGSTU18,GST29,GSTU18	glutathione S-transferase TAU 18
GRMZM2G146940	green	purple	AT3G52190.1	PHF1	phosphate transporter traffic facilitator1
GRMZM2G147051	grey60	red	AT4G01330.2	0	Protein kinase superfamily protein
GRMZM2G147221	lightsteelblue1	paleturquoise	0	0	0
GRMZM2G147245	green	green	AT2G30490.1	ATC4H,C4H,CYP73A5,REF3	cinnamate-4-hydroxylase
GRMZM2G147268	lightgreen	orange	AT1G08630.2	THA1	threonine aldolase 1
GRMZM2G147467	salmon	salmon	AT5G07990.1	CYP75B1,D501,TT7	Cytochrome P450 superfamily protein
GRMZM2G147491	lightcyan1	skyblue	AT4G35160.1	0	O-methyltransferase family protein
GRMZM2G147544	orangered4	orangered4	AT2G29670.1	0	Tetratricopeptide repeat (TPR)-like superfamily protein
GRMZM2G147560	plum1	plum1	AT1G80830.1	ATNRAMP1,NRAMP1,PMIT1	natural resistance-associated macrophage protein 1
GRMZM2G147659	brown4	brown4	AT1G63310.1	0	0
GRMZM2G147687	blue	greenyellow	AT5G20950.2	0	Glycosyl hydrolase family protein
GRMZM2G147775	pink	turquoise	AT2G16700.1	ADF5,ATADF5	actin depolymerizing factor 5
GRMZM2G147857	grey60	black	AT5G62710.1	0	Leucine-rich repeat protein kinase family protein
GRMZM2G147882	grey60	black	AT1G35190.1	0	2-oxoglutarate (2OG) and Fe(II)-dependent oxygenase superfamily protein
GRMZM2G147966	blue	brown	AT1G19230.1	0	Riboflavin synthase-like superfamily protein
GRMZM2G148176	darkolivegreen	lightyellow	AT3G18080.1	BGLU44	B-S glucosidase 44
GRMZM2G148200	blue	greenyellow	AT1G15690.1	ATAVP3,AtVHP1;1,AVP-3,AVP1	Inorganic H pyrophosphatase family protein
GRMZM2G148387	tan	yellow	AT5G40370.1	0	Glutaredoxin family protein
GRMZM2G148441	saddlebrown	saddlebrown	AT5G06900.1	CYP93D1	cytochrome P450, family 93, subfamily D, polypeptide 1
GRMZM2G148648	pink	turquoise	AT5G16530.1	PIN5	Auxin efflux carrier family protein
GRMZM2G148702	grey60	red	AT1G34110.1	0	Leucine-rich receptor-like protein kinase family protein
GRMZM2G148772	tan	yellow	AT5G57660.1	ATCOL5,COL5	CONSTANS-like 5
GRMZM2G148904	salmon	salmon	AT2G41380.1	0	S-adenosyl-L-methionine-dependent methyltransferases superfamily protein
GRMZM2G148925	pink	turquoise	AT5G47550.1	0	Cystatin/monellin superfamily protein
GRMZM2G148930	grey60	grey60	AT5G01740.1	0	Nuclear transport factor 2 (NTF2) family protein
GRMZM2G149024	salmon	salmon	AT3G50760.1	GATL2	galacturonosyltransferase-like 2
GRMZM2G149051	blue	greenyellow	AT5G56040.2	0	Leucine-rich receptor-like protein kinase family protein
GRMZM2G149178	grey60	red	AT5G59970.1	0	Histone superfamily protein
GRMZM2G149184	magenta	magenta	AT1G73590.1	ATPIN1,PIN1	Auxin efflux carrier family protein
GRMZM2G149335	pink	turquoise	AT1G48620.1	HON5	high mobility group A5
GRMZM2G149347	sienna3	sienna3	AT1G66810.1	0	Zinc finger C-x8-C-x5-C-x3-H type family protein
GRMZM2G149422	tan	yellow	AT4G08950.1	EXO	Phosphate-responsive 1 family protein
GRMZM2G149605	blue	blue	AT2G03090.1	ATEXP15,ATEXPA15,ATHEXP ALPHA 1.3,EXP15,EXPA15	expansin A15
GRMZM2G149636	floralwhite	floralwhite	AT1G01120.1	KCS1	3-ketoacyl-CoA synthase 1
GRMZM2G149700	darkolivegreen	lightyellow	0	0	0
GRMZM2G149714	cyan	cyan	AT5G39110.1	0	RmlC-like cupins superfamily protein
GRMZM2G149756	magenta	magenta	AT5G61890.1	0	Integrase-type DNA-binding superfamily protein
GRMZM2G149798	darkolivegreen	lightyellow	AT4G38660.1	0	Pathogenesis-related thaumatin superfamily protein
GRMZM2G150215	grey60	black	AT4G19970.1	0	0
GRMZM2G150248	blue	brown	AT1G65840.1	ATPAO4,PAO4	polyamine oxidase 4
GRMZM2G150327	blue	blue	AT2G22760.1	0	basic helix-loop-helix (bHLH) DNA-binding superfamily protein
GRMZM2G150408	grey60	red	AT1G04030.1	0	0
GRMZM2G150450	darkturquoise	skyblue3	AT3G24450.1	0	Heavy metal transport/detoxification superfamily protein
GRMZM2G150503	blue	brown	AT1G08760.1	0	Plant protein of unknown function (DUF936)
GRMZM2G150674	blue	greenyellow	0	0	0
GRMZM2G150688	midnightblue	midnightblue	AT1G10588.1	0	Gibberellin-regulated family protein
GRMZM2G150691	lightsteelblue1	paleturquoise	AT5G63500.1	0	Protein of unknown function (DUF 3339)
GRMZM2G150731	blue	greenyellow	AT4G33420.1	0	Peroxidase superfamily protein
GRMZM2G150859	orangered4	orangered4	AT1G22030.1	0	0
GRMZM2G150884	blue	brown	0	0	0
GRMZM2G150893	blue	blue	AT5G06730.1	0	Peroxidase superfamily protein
GRMZM2G151044	tan	yellow	AT1G35910.1	0	Haloacid dehalogenase-like hydrolase (HAD) superfamily protein
GRMZM2G151309	grey60	red	AT1G03840.1	MGP	C2H2 and C2HC zinc fingers superfamily protein
GRMZM2G151425	darkturquoise	skyblue3	AT3G03270.2	0	Adenine nucleotide alpha hydrolases-like superfamily protein
GRMZM2G151496	salmon	salmon	AT2G24540.1	AFR	Galactose oxidase/kelch repeat superfamily protein
GRMZM2G151542	grey60	black	AT4G27950.1	CRF4	cytokinin response factor 4
GRMZM2G151567	green	purple	AT1G56145.2	0	Leucine-rich repeat transmembrane protein kinase
GRMZM2G151651	blue	brown	AT2G32380.1	0	Transmembrane protein 97, predicted
GRMZM2G151826	grey60	black	AT4G27230.2	HTA2	histone H2A 2
GRMZM2G151992	blue	brown	AT5G02230.1	0	Haloacid dehalogenase-like hydrolase (HAD) superfamily protein
GRMZM2G152016	blue	blue	0	0	0
GRMZM2G152079	midnightblue	midnightblue	AT3G53235.1	0	0
GRMZM2G152089	lightcyan1	skyblue	0	0	0
GRMZM2G152123	grey60	black	0	0	0
GRMZM2G152143	grey60	grey60	AT5G18310.2	0	0
GRMZM2G152179	darkturquoise	skyblue3	AT3G45070.1	0	P-loop containing nucleoside triphosphate hydrolases superfamily protein
GRMZM2G152189	floralwhite	floralwhite	AT5G09530.1	0	hydroxyproline-rich glycoprotein family protein
GRMZM2G152258	green	green	AT5G06060.1	0	NAD(P)-binding Rossmann-fold superfamily protein
GRMZM2G152328	blue	brown	AT3G12110.1	ACT11	actin-11
GRMZM2G152417	pink	turquoise	AT3G16910.1	AAE7,ACN1	acyl-activating enzyme 7
GRMZM2G152447	grey60	grey60	AT1G14700.1	ATPAP3,PAP3	purple acid phosphatase 3
GRMZM2G152451	blue	brown	0	0	0
GRMZM2G152553	pink	turquoise	AT3G49601.1	0	0
GRMZM2G152962	floralwhite	floralwhite	AT1G28650.1	0	GDSL-like Lipase/Acylhydrolase superfamily protein
GRMZM2G153920	blue	blue	AT3G18830.1	ATPLT5,ATPMT5,PMT5	polyol/monosaccharide transporter 5
GRMZM2G154090	magenta	magenta	AT2G38940.1	ATPT2,PHT1;4	phosphate transporter 1;4
GRMZM2G154178	blue	greenyellow	AT2G45110.1	ATEXPB4,ATHEXP BETA 1.1,EXPB4	expansin B4
GRMZM2G154223	blue	blue	AT3G56500.1	0	serine-rich protein-related
GRMZM2G154245	pink	turquoise	AT5G64700.1	0	nodulin MtN21 /EamA-like transporter family protein
GRMZM2G154267	grey60	red	AT5G22110.1	ATDPB2,CYL2,DPB2	DNA polymerase epsilon subunit B2
GRMZM2G154317	sienna3	white	AT3G12955.1	0	SAUR-like auxin-responsive protein family
GRMZM2G154332	grey60	red	AT2G46690.1	0	SAUR-like auxin-responsive protein family
GRMZM2G154460	tan	yellow	AT4G34950.1	0	Major facilitator superfamily protein
GRMZM2G154505	magenta	steelblue	AT1G72720.1	0	Protein of unknown function (DUF3511)
GRMZM2G154523	magenta	magenta	AT2G26560.1	PLA IIA,PLA2A,PLP2	phospholipase A 2A
GRMZM2G154641	sienna3	white	AT2G27990.1	BLH8,PNF	BEL1-like homeodomain 8
GRMZM2G154766	blue	greenyellow	AT5G06740.1	0	Concanavalin A-like lectin protein kinase family protein
GRMZM2G154789	grey60	red	0	0	0
GRMZM2G154904	grey60	red	AT1G03780.2	TPX2	targeting protein for XKLP2
GRMZM2G154936	blue	brown	AT1G69295.1	PDCB4	plasmodesmata callose-binding protein 4
GRMZM2G154954	grey60	black	0	0	0
GRMZM2G154960	blue	brown	AT1G07410.1	ATRAB-A2B,ATRABA2B,RAB-A2B,RABA2b	RAB GTPase homolog A2B
GRMZM2G155058	tan	yellow	AT1G18480.1	0	Calcineurin-like metallo-phosphoesterase superfamily protein
GRMZM2G155216	lightcyan	lightcyan	AT2G34420.1	LHB1B2,LHCB1.5	photosystem II light harvesting complex gene B1B2
GRMZM2G155217	magenta	magenta	AT1G61660.1	0	basic helix-loop-helix (bHLH) DNA-binding superfamily protein
GRMZM2G155242	darkolivegreen	darkolivegreen	AT2G22240.1	ATIPS2,ATMIPS2,MIPS2	myo-inositol-1-phosphate synthase 2
GRMZM2G155321	darkturquoise	skyblue3	AT2G37480.1	0	0
GRMZM2G155343	sienna3	white	AT3G17950.1	0	0
GRMZM2G155499	blue	brown	AT4G30410.2	0	sequence-specific DNA binding transcription factors
GRMZM2G155699	lightgreen	lightgreen	AT4G14465.1	AHL20	AT-hook motif nuclear-localized protein 20
GRMZM2G155816	grey60	grey60	AT1G79580.3	ANAC033,SMB	NAC (No Apical Meristem) domain transcriptional regulator superfamily protein
GRMZM2G156004	sienna3	sienna3	AT1G32910.1	0	HXXXD-type acyl-transferase family protein
GRMZM2G156110	pink	turquoise	AT5G09500.1	0	Ribosomal protein S19 family protein
GRMZM2G156307	lightcyan1	skyblue	AT5G23100.1	0	Protein of unknown function, DUF617
GRMZM2G156365	blue	brown	AT5G45280.2	0	Pectinacetylesterase family protein
GRMZM2G156599	darkolivegreen	darkolivegreen	AT5G53550.2	ATYSL3,YSL3	YELLOW STRIPE like 3
GRMZM2G156632	darkslateblue	darkslateblue	0	0	0
GRMZM2G156684	blue	greenyellow	AT1G74790.1	0	catalytics
GRMZM2G156861	blue	brown	AT1G55020.1	ATLOX1,LOX1	lipoxygenase 1
GRMZM2G156877	darkturquoise	skyblue3	AT3G62760.1	ATGSTF13	Glutathione S-transferase family protein
GRMZM2G157057	blue	brown	AT3G18830.1	ATPLT5,ATPMT5,PMT5	polyol/monosaccharide transporter 5
GRMZM2G157113	tan	yellow	AT5G16370.1	AAE5	acyl activating enzyme 5
GRMZM2G157269	saddlebrown	saddlebrown	AT5G36880.2	ACS	acetyl-CoA synthetase
GRMZM2G157334	pink	turquoise	AT5G55190.1	ATRAN3,RAN3	RAN GTPase 3
GRMZM2G157481	saddlebrown	saddlebrown	AT5G52060.1	ATBAG1,BAG1	BCL-2-associated athanogene 1
GRMZM2G157505	lightcyan1	lightcyan1	0	0	0
GRMZM2G157616	grey60	red	AT1G18550.1	0	ATP binding microtubule motor family protein
GRMZM2G157621	magenta	magenta	AT1G02890.1	0	AAA-type ATPase family protein
GRMZM2G157683	lightsteelblue1	lightsteelblue1	AT3G27890.1	NQR	NADPH:quinone oxidoreductase
GRMZM2G157760	cyan	cyan	AT5G58670.1	ATPLC,ATPLC1,PLC1	phospholipase C1
GRMZM2G157845	blue	brown	AT3G19430.1	0	late embryogenesis abundant protein-related / LEA protein-related
GRMZM2G157927	sienna3	white	AT1G66810.1	0	Zinc finger C-x8-C-x5-C-x3-H type family protein
GRMZM2G158013	blue	brown	AT3G51895.1	AST12,SULTR3;1	sulfate transporter 3;1
GRMZM2G158117	lightcyan	lightcyan	AT4G39250.1	ATRL1,RL1,RSM2	RAD-like 1
GRMZM2G158232	plum2	plum2	AT1G53540.1	0	HSP20-like chaperones superfamily protein
GRMZM2G158313	blue	greenyellow	AT3G58120.1	ATBZIP61,BZIP61	Basic-leucine zipper (bZIP) transcription factor family protein
GRMZM2G158342	tan	yellow	AT4G12300.1	CYP706A4	cytochrome P450, family 706, subfamily A, polypeptide 4
GRMZM2G158359	blue	greenyellow	AT1G66150.1	TMK1	transmembrane kinase 1
GRMZM2G158378	blue	brown	AT1G02260.1	0	Divalent ion symporter
GRMZM2G158657	pink	turquoise	AT2G44990.1	ATCCD7,CCD7,MAX3	carotenoid cleavage dioxygenase 7
GRMZM2G158700	salmon	salmon	AT1G48000.1	AtMYB112,MYB112	myb domain protein 112
GRMZM2G158835	pink	turquoise	AT3G53460.2	CP29	chloroplast RNA-binding protein 29
GRMZM2G158890	midnightblue	midnightblue	AT2G17080.1	0	Arabidopsis protein of unknown function (DUF241)
GRMZM2G159110	lightgreen	lightgreen	AT4G38670.1	0	Pathogenesis-related thaumatin superfamily protein
GRMZM2G159193	grey60	black	AT5G07720.1	0	Galactosyl transferase GMA12/MNN10 family protein
GRMZM2G159285	blue	greenyellow	AT3G04730.1	IAA16	indoleacetic acid-induced protein 16
GRMZM2G159344	blue	brown	0	0	0
GRMZM2G159470	darkgreen	darkgreen	0	0	0
GRMZM2G159547	floralwhite	floralwhite	AT1G34670.1	AtMYB93,MYB93	myb domain protein 93
GRMZM2G159632	darkturquoise	skyblue3	AT1G22150.1	SULTR1;3	sulfate transporter 1;3
GRMZM2G159732	darkturquoise	darkturquoise	AT3G01930.2	0	Major facilitator superfamily protein
GRMZM2G159811	magenta	magenta	AT5G51760.1	AHG1	Protein phosphatase 2C family protein
GRMZM2G159918	darkorange2	darkorange2	AT3G22250.1	0	UDP-Glycosyltransferase superfamily protein
GRMZM2G159937	lightgreen	lightgreen	AT1G01260.1	0	basic helix-loop-helix (bHLH) DNA-binding superfamily protein
GRMZM2G159953	grey60	black	AT5G55830.1	0	Concanavalin A-like lectin protein kinase family protein
GRMZM2G159977	blue	greenyellow	AT5G40010.1	AATP1	AAA-ATPase 1
GRMZM2G160268	lightcyan	lightcyan	AT3G47470.1	CAB4,LHCA4	light-harvesting chlorophyll-protein complex I subunit A4
GRMZM2G160327	blue	greenyellow	AT5G42180.1	0	Peroxidase superfamily protein
GRMZM2G160444	saddlebrown	saddlebrown	AT1G17140.2	ICR1,RIP1	interactor of constitutive active rops 1
GRMZM2G160541	magenta	magenta	AT3G10340.1	PAL4	phenylalanine ammonia-lyase 4
GRMZM2G160563	orangered4	orangered4	AT5G07450.1	CYCP4;3	cyclin p4;3
GRMZM2G160862	brown4	brown4	0	0	0
GRMZM2G160971	blue	brown	AT4G27950.1	CRF4	cytokinin response factor 4
GRMZM2G160990	magenta	magenta	AT4G28300.2	0	Protein of unknown function (DUF1421)
GRMZM2G161040	lightgreen	orange	AT4G18380.2	0	F-box family protein
GRMZM2G161169	lightcyan1	skyblue	AT5G36110.1	CYP716A1	cytochrome P450, family 716, subfamily A, polypeptide 1
GRMZM2G161245	darkturquoise	darkturquoise	AT3G47520.1	MDH	malate dehydrogenase
GRMZM2G161274	magenta	magenta	0	0	0
GRMZM2G161295	lightcyan	lightcyan	AT5G43750.1	NDH18	NAD(P)H dehydrogenase 18
GRMZM2G161310	blue	blue	AT5G13750.1	ZIFL1	zinc induced facilitator-like 1
GRMZM2G161459	blue	blue	AT1G12110.1	ATNRT1,B-1,CHL1,CHL1-1,NRT1,NRT1.1	nitrate transporter 1.1
GRMZM2G161566	blue	blue	AT2G21940.4	ATSK1,SK1	shikimate kinase 1
GRMZM2G161868	pink	pink	AT3G58610.3	0	ketol-acid reductoisomerase
GRMZM2G161905	magenta	magenta	AT1G10370.1	ATGSTU17,ERD9,GST30,GST30B	Glutathione S-transferase family protein
GRMZM2G162020	grey60	red	AT4G00820.1	iqd17	IQ-domain 17
GRMZM2G162109	green	purple	AT1G07090.1	LSH6	Protein of unknown function (DUF640)
GRMZM2G162158	pink	turquoise	AT5G20400.1	0	2-oxoglutarate (2OG) and Fe(II)-dependent oxygenase superfamily protein
GRMZM2G162216	lightsteelblue1	lightsteelblue1	AT5G15290.1	0	Uncharacterised protein family (UPF0497)
GRMZM2G162333	darkgreen	darkgrey	AT5G47500.1	0	Pectin lyase-like superfamily protein
GRMZM2G162359	tan	yellow	AT5G24090.1	ATCHIA,CHIA	chitinase A
GRMZM2G162445	grey60	red	AT5G46280.1	MCM3	Minichromosome maintenance (MCM2/3/5) family protein
GRMZM2G162505	darkturquoise	skyblue3	0	0	0
GRMZM2G162531	sienna3	sienna3	AT4G22130.1	SRF8	STRUBBELIG-receptor family 8
GRMZM2G162535	blue	brown	AT5G43150.1	0	0
GRMZM2G162537	green	green	AT1G74390.1	0	Polynucleotidyl transferase, ribonuclease H-like superfamily protein
GRMZM2G162709	sienna3	white	AT1G68320.1	AtMYB62,BW62B,BW62C,MYB62	myb domain protein 62
GRMZM2G162755	grey60	grey60	AT2G18570.1	0	UDP-Glycosyltransferase superfamily protein
GRMZM2G162829	grey60	black	AT3G47570.1	0	Leucine-rich repeat protein kinase family protein
GRMZM2G162879	grey60	red	#N/A	#N/A	#N/A
GRMZM2G163086	darkorange	darkorange	AT2G17940.1	0	Plant protein of unknown function (DUF827)
GRMZM2G163136	lightcyan1	skyblue	AT5G25570.2	0	0
GRMZM2G163154	tan	yellow	AT1G51340.2	0	MATE efflux family protein
GRMZM2G163195	grey60	red	AT5G60700.1	0	glycosyltransferase family protein 2
GRMZM2G163251	sienna3	white	AT2G43000.1	anac042,NAC042	NAC domain containing protein 42
GRMZM2G163406	sienna3	sienna3	AT1G19715.1	0	Mannose-binding lectin superfamily protein
GRMZM2G163421	blue	greenyellow	AT1G77510.1	ATPDI6,ATPDIL1-2,PDI6,PDIL1-2	PDI-like 1-2
GRMZM2G163535	grey60	red	AT4G39830.1	0	Cupredoxin superfamily protein
GRMZM2G163544	darkolivegreen	lightyellow	AT5G54570.1	BGLU41	beta glucosidase 41
GRMZM2G163709	pink	turquoise	AT4G36945.1	0	PLC-like phosphodiesterases superfamily protein
GRMZM2G163724	blue	greenyellow	AT2G15300.1	0	Leucine-rich repeat protein kinase family protein
GRMZM2G163740	sienna3	sienna3	AT5G22540.1	0	Plant protein of unknown function (DUF247)
GRMZM2G163925	floralwhite	floralwhite	AT3G57880.1	0	Calcium-dependent lipid-binding (CaLB domain) plant phosphoribosyltransferase family protein
GRMZM2G164036	tan	yellow	AT3G48280.1	CYP71A25	cytochrome P450, family 71, subfamily A, polypeptide 25
GRMZM2G164064	blue	greenyellow	0	0	0
GRMZM2G164074	darkorange2	darkorange2	AT3G48520.1	CYP94B3	cytochrome P450, family 94, subfamily B, polypeptide 3
GRMZM2G164340	sienna3	sienna3	AT1G69230.2	SP1L2	SPIRAL1-like2
GRMZM2G164591	salmon	salmon	#N/A	#N/A	#N/A
GRMZM2G164696	grey60	black	AT5G23860.2	TUB8	tubulin beta 8
GRMZM2G164715	lightgreen	lightgreen	AT5G15900.1	TBL19	TRICHOME BIREFRINGENCE-LIKE 19
GRMZM2G164761	tan	yellow	AT1G02730.1	ATCSLD5,CSLD5,SOS6	cellulose synthase-like D5
GRMZM2G164967	tan	yellow	AT3G63520.1	ATCCD1,ATNCED1,CCD1,NCED1	carotenoid cleavage dioxygenase 1
GRMZM2G164974	floralwhite	floralwhite	AT1G68530.1	CER6,CUT1,G2,KCS6,POP1	3-ketoacyl-CoA synthase 6
GRMZM2G165005	green	purple	AT5G67390.1	0	0
GRMZM2G165007	blue	greenyellow	AT5G60570.1	0	Galactose oxidase/kelch repeat superfamily protein
GRMZM2G165099	lightgreen	lightgreen	AT4G26890.1	MAPKKK16	mitogen-activated protein kinase kinase kinase 16
GRMZM2G165176	pink	turquoise	AT1G34430.1	EMB3003	2-oxoacid dehydrogenases acyltransferase family protein
GRMZM2G165192	magenta	magenta	AT2G39980.1	0	HXXXD-type acyl-transferase family protein
GRMZM2G165325	magenta	magenta	AT5G67390.2	0	0
GRMZM2G165365	green	green	#N/A	#N/A	#N/A
GRMZM2G165461	darkolivegreen	darkolivegreen	AT1G26355.1	SP1L1	SPIRAL1-like1
GRMZM2G165506	blue	brown	AT4G08685.1	SAH7	Pollen Ole e 1 allergen and extensin family protein
GRMZM2G165601	blue	brown	0	0	0
GRMZM2G165755	grey60	red	AT2G42260.1	PYM,UVI4	uv-b-insensitive 4
GRMZM2G165769	saddlebrown	saddlebrown	AT3G21360.1	0	2-oxoglutarate (2OG) and Fe(II)-dependent oxygenase superfamily protein
GRMZM2G165914	darkturquoise	skyblue3	AT2G28780.1	0	0
GRMZM2G165961	magenta	magenta	AT5G06700.1	TBR	Plant protein of unknown function (DUF828)
GRMZM2G166082	grey60	red	AT2G18390.1	ARL2,ATARLC1,HAL,TTN5	ADP-ribosylation factor family protein
GRMZM2G166141	lightcyan1	lightcyan1	AT3G05950.1	0	RmlC-like cupins superfamily protein
GRMZM2G166159	blue	greenyellow	AT3G62270.1	0	HCO3- transporter family
GRMZM2G166218	magenta	magenta	AT5G15780.1	0	Pollen Ole e 1 allergen and extensin family protein
GRMZM2G166430	midnightblue	yellowgreen	AT1G79060.1	0	0
GRMZM2G166452	lightsteelblue1	paleturquoise	0	0	0
GRMZM2G166639	lightgreen	lightgreen	AT1G77330.1	0	2-oxoglutarate (2OG) and Fe(II)-dependent oxygenase superfamily protein
GRMZM2G166857	grey60	black	AT3G09220.1	LAC7	laccase 7
GRMZM2G166940	magenta	steelblue	AT3G25140.1	GAUT8,QUA1	Nucleotide-diphospho-sugar transferases superfamily protein
GRMZM2G166944	lightsteelblue1	lightsteelblue1	AT5G57550.1	XTH25,XTR3	xyloglucan endotransglucosylase/hydrolase 25
GRMZM2G167018	cyan	violet	AT1G56010.2	anac021,ANAC022,NAC1	NAC domain containing protein 1
GRMZM2G167085	blue	brown	AT3G02580.1	BUL1,DWF7,STE1	sterol 1
GRMZM2G167164	blue	brown	AT5G03610.1	0	GDSL-like Lipase/Acylhydrolase superfamily protein
GRMZM2G167336	pink	turquoise	AT5G06900.1	CYP93D1	cytochrome P450, family 93, subfamily D, polypeptide 1
GRMZM2G167497	magenta	magenta	AT5G15630.1	COBL4,IRX6	COBRA-like extracellular glycosyl-phosphatidyl inositol-anchored protein family
GRMZM2G167549	darkorange	darkorange	AT3G48310.1	CYP71A22	cytochrome P450, family 71, subfamily A, polypeptide 22
GRMZM2G167613	tan	yellow	AT4G39330.1	ATCAD9,CAD9	cinnamyl alcohol dehydrogenase 9
GRMZM2G167649	grey60	red	0	0	0
GRMZM2G167758	plum2	plum2	AT5G04830.2	0	Nuclear transport factor 2 (NTF2) family protein
GRMZM2G168073	blue	brown	AT5G58400.1	0	Peroxidase superfamily protein
GRMZM2G168375	blue	brown	AT5G59480.1	0	Haloacid dehalogenase-like hydrolase (HAD) superfamily protein
GRMZM2G168404	lightsteelblue1	paleturquoise	AT5G42650.1	AOS,CYP74A,DDE2	allene oxide synthase
GRMZM2G168439	grey60	grey60	AT4G01470.1	ATTIP1.3,GAMMA-TIP3,TIP1;3	tonoplast intrinsic protein 1;3
GRMZM2G168447	grey60	grey60	AT3G19690.1	0	CAP (Cysteine-rich secretory proteins, Antigen 5, and Pathogenesis-related 1 protein) superfamily protein
GRMZM2G168552	lightcyan1	skyblue	0	0	0
GRMZM2G168588	grey60	red	AT2G17120.1	LYM2	lysm domain GPI-anchored protein 2 precursor
GRMZM2G168603	blue	brown	AT4G28650.1	0	Leucine-rich repeat transmembrane protein kinase family protein
GRMZM2G168651	grey60	grey60	0	0	0
GRMZM2G168747	plum1	darkred	AT1G80830.1	ATNRAMP1,NRAMP1,PMIT1	natural resistance-associated macrophage protein 1
GRMZM2G168898	pink	turquoise	AT2G16060.1	AHB1,ARATH GLB1,ATGLB1,GLB1,HB1,NSHB1	hemoglobin 1
GRMZM2G169033	darkslateblue	darkslateblue	AT5G09360.1	LAC14	laccase 14
GRMZM2G169121	green	green	AT1G15030.1	0	Protein of unknown function (DUF789)
GRMZM2G169149	bisque4	bisque4	AT4G31800.1	ATWRKY18,WRKY18	WRKY DNA-binding protein 18
GRMZM2G169240	darkslateblue	darkslateblue	AT3G12120.2	FAD2	fatty acid desaturase 2
GRMZM2G169261	darkslateblue	darkslateblue	AT3G12120.1	FAD2	fatty acid desaturase 2
GRMZM2G169329	darkolivegreen	darkolivegreen	AT2G37970.1	SOUL-1	SOUL heme-binding family protein
GRMZM2G169363	darkturquoise	darkturquoise	AT1G72820.1	0	Mitochondrial substrate carrier family protein
GRMZM2G169593	darkorange2	darkorange2	AT5G54810.1	ATTSB1,TRP2,TRPB,TSB1	tryptophan synthase beta-subunit 1
GRMZM2G169704	lightsteelblue1	lightsteelblue1	0	0	0
GRMZM2G169726	tan	yellow	AT5G48290.1	0	Heavy metal transport/detoxification superfamily protein
GRMZM2G169967	grey60	grey60	AT4G28250.1	ATEXPB3,ATHEXP BETA 1.6,EXPB3	expansin B3
GRMZM2G170017	green	green	AT1G01800.1	0	NAD(P)-binding Rossmann-fold superfamily protein
GRMZM2G170044	pink	turquoise	AT2G44300.1	0	Bifunctional inhibitor/lipid-transfer protein/seed storage 2S albumin superfamily protein
GRMZM2G170388	magenta	magenta	AT1G02460.1	0	Pectin lyase-like superfamily protein
GRMZM2G170400	pink	turquoise	AT3G18000.1	NMT1,PEAMT,XPL1	S-adenosyl-L-methionine-dependent methyltransferases superfamily protein
GRMZM2G170577	darkturquoise	skyblue3	AT5G49890.1	ATCLC-C,CLC-C	chloride channel C
GRMZM2G170595	darkturquoise	skyblue3	AT5G10330.1	ATHPA1,EMB2196,HISN6A,HPA1	histidinol phosphate aminotransferase 1
GRMZM2G170982	midnightblue	midnightblue	AT2G46620.1	0	P-loop containing nucleoside triphosphate hydrolases superfamily protein
GRMZM2G171096	blue	blue	0	0	0
GRMZM2G171111	darkolivegreen	darkolivegreen	AT4G34840.1	ATMTAN2,ATMTN2,MTAN2,MTN2	Phosphorylase superfamily protein
GRMZM2G171139	darkorange2	darkorange2	AT2G27690.1	CYP94C1	cytochrome P450, family 94, subfamily C, polypeptide 1
GRMZM2G171223	green	purple	AT3G60410.3	0	Protein of unknown function (DUF1639)
GRMZM2G171248	grey60	black	AT1G05440.1	0	C-8 sterol isomerases
GRMZM2G171408	blue	greenyellow	AT4G31890.2	0	ARM repeat superfamily protein
GRMZM2G171484	pink	turquoise	AT4G25740.1	0	RNA binding Plectin/S10 domain-containing protein
GRMZM2G171716	lightsteelblue1	paleturquoise	AT2G46890.1	0	Protein of unknown function (DUF1295)
GRMZM2G171781	blue	greenyellow	AT1G09540.1	ATMYB61,MYB61	myb domain protein 61
GRMZM2G172204	darkorange2	darkorange2	AT1G19715.3	0	Mannose-binding lectin superfamily protein
GRMZM2G172327	sienna3	sienna3	AT3G12720.1	ATMYB67,ATY53,MYB67	myb domain protein 67
GRMZM2G172834	lightcyan1	skyblue	AT1G68090.1	ANN5,ANNAT5	annexin 5
GRMZM2G172932	blue	greenyellow	AT5G12250.1	TUB6	beta-6 tubulin
GRMZM2G173063	tan	yellow	AT5G28050.2	0	Cytidine/deoxycytidylate deaminase family protein
GRMZM2G173105	blue	blue	AT5G44400.1	0	FAD-binding Berberine family protein
GRMZM2G173111	sienna3	white	#N/A	#N/A	#N/A
GRMZM2G173209	blue	brown	AT5G63400.1	ADK1	adenylate kinase 1
GRMZM2G173315	grey60	red	AT2G36970.1	0	UDP-Glycosyltransferase superfamily protein
GRMZM2G173596	lightgreen	lightgreen	AT1G74950.1	JAZ2,TIFY10B	TIFY domain/Divergent CCT motif family protein
GRMZM2G173669	brown4	brown4	AT5G50800.1	0	Nodulin MtN3 family protein
GRMZM2G173718	mediumpurple3	mediumpurple3	AT4G19840.1	ATPP2-A1,ATPP2A-1,PP2-A1	phloem protein 2-A1
GRMZM2G173826	blue	brown	AT1G20190.1	ATEXP11,ATEXPA11,ATHEXP ALPHA 1.14,EXP11,EXPA11	expansin 11
GRMZM2G173882	darkturquoise	darkturquoise	AT2G03500.1	0	Homeodomain-like superfamily protein
GRMZM2G173965	midnightblue	midnightblue	AT5G55090.1	MAPKKK15	mitogen-activated protein kinase kinase kinase 15
GRMZM2G174048	lightcyan1	skyblue	AT2G15780.1	0	Cupredoxin superfamily protein
GRMZM2G174310	blue	blue	AT2G26110.1	0	Protein of unknown function (DUF761)
GRMZM2G174347	salmon	salmon	AT5G44210.1	ATERF-9,ATERF9,ERF9	erf domain protein 9
GRMZM2G174396	darkturquoise	skyblue3	AT4G39770.1	0	Haloacid dehalogenase-like hydrolase (HAD) superfamily protein
GRMZM2G174449	darkgreen	darkgreen	AT3G50150.1	0	Plant protein of unknown function (DUF247)
GRMZM2G174699	mediumpurple3	mediumpurple3	AT5G44640.1	BGLU13	beta glucosidase 13
GRMZM2G174896	blue	brown	AT2G26980.4	CIPK3,SnRK3.17	CBL-interacting protein kinase 3
GRMZM2G174917	mediumpurple3	mediumpurple3	AT2G23340.1	DEAR3	DREB and EAR motif protein 3
GRMZM2G174975	mediumpurple3	mediumpurple3	AT1G56670.1	0	GDSL-like Lipase/Acylhydrolase superfamily protein
GRMZM2G174984	lightcyan	lightcyan	AT1G79040.1	PSBR	photosystem II subunit R
GRMZM2G175134	blue	brown	AT3G03190.1	ATGSTF11,ATGSTF6,GSTF11	glutathione S-transferase F11
GRMZM2G175232	magenta	magenta	AT5G26660.1	ATMYB86,MYB86	myb domain protein 86
GRMZM2G175406	lightcyan1	skyblue	0	0	0
GRMZM2G175425	green	green	AT2G24762.1	AtGDU4,GDU4	glutamine dumper 4
GRMZM2G175562	lightcyan	lightcyan	AT3G50820.1	OEC33,PSBO-2,PSBO2	photosystem II subunit O-2
GRMZM2G175812	tan	tan	AT5G13930.1	ATCHS,CHS,TT4	Chalcone and stilbene synthase family protein
GRMZM2G175874	tan	tan	AT4G23310.1	CRK23	cysteine-rich RLK (RECEPTOR-like protein kinase) 23
GRMZM2G176047	grey60	red	AT1G72250.2	0	Di-glucose binding protein with Kinesin motor domain
GRMZM2G176173	plum1	darkmagenta	AT5G57660.1	ATCOL5,COL5	CONSTANS-like 5
GRMZM2G176182	salmon	salmon	AT5G62770.1	0	Protein of unknown function (DUF1645)
GRMZM2G176230	bisque4	bisque4	AT5G37690.1	0	SGNH hydrolase-type esterase superfamily protein
GRMZM2G176235	darkturquoise	darkturquoise	0	0	0
GRMZM2G176307	blue	blue	AT1G13440.1	GAPC-2,GAPC2	glyceraldehyde-3-phosphate dehydrogenase C2
GRMZM2G176347	pink	turquoise	AT3G22620.1	0	Bifunctional inhibitor/lipid-transfer protein/seed storage 2S albumin superfamily protein
GRMZM2G176394	blue	greenyellow	AT4G18670.1	0	Leucine-rich repeat (LRR) family protein
GRMZM2G176548	lightcyan1	lightcyan1	AT1G21390.1	emb2170	embryo defective 2170
GRMZM2G176595	grey60	grey60	AT1G65680.1	ATEXPB2,ATHEXP BETA 1.4,EXPB2	expansin B2
GRMZM2G176638	darkturquoise	darkturquoise	AT1G67340.1	0	HCP-like superfamily protein with MYND-type zinc finger
GRMZM2G176998	magenta	steelblue	AT1G21680.1	0	DPP6 N-terminal domain-like protein
GRMZM2G177001	blue	greenyellow	AT4G03110.1	AtRBP-DR1,RBP-DR1	RNA-binding protein-defense related 1
GRMZM2G177050	lightgreen	lightgreen	AT2G30360.1	CIPK11,PKS5,SIP4,SNRK3.22	SOS3-interacting protein 4
GRMZM2G177076	brown4	brown4	AT2G30933.1	0	Carbohydrate-binding X8 domain superfamily protein
GRMZM2G177077	darkturquoise	darkturquoise	AT5G13110.1	G6PD2	glucose-6-phosphate dehydrogenase 2
GRMZM2G177165	grey60	red	AT5G66750.1	ATDDM1,CHA1,CHR01,CHR1,DDM1,SOM1,SOM4	chromatin remodeling 1
GRMZM2G177218	tan	yellow	AT5G57500.1	0	Galactosyltransferase family protein
GRMZM2G177242	saddlebrown	saddlebrown	AT5G03170.1	ATFLA11,FLA11	FASCICLIN-like arabinogalactan-protein 11
GRMZM2G177298	grey60	grey60	0	0	0
GRMZM2G177340	salmon	salmon	AT5G22250.1	0	Polynucleotidyl transferase, ribonuclease H-like superfamily protein
GRMZM2G177386	magenta	magenta	AT1G72770.1	HAB1	homology to ABI1
GRMZM2G177491	blue	greenyellow	0	0	0
GRMZM2G177668	lightgreen	lightgreen	AT3G48520.1	CYP94B3	cytochrome P450, family 94, subfamily B, polypeptide 3
GRMZM2G177867	midnightblue	yellowgreen	AT3G44050.1	0	P-loop containing nucleoside triphosphate hydrolases superfamily protein
GRMZM2G177878	lightgreen	orange	AT2G35510.1	SRO1	similar to RCD one 1
GRMZM2G177991	darkgreen	darkgreen	0	0	0
GRMZM2G178005	grey60	red	AT5G16250.1	0	0
GRMZM2G178106	grey60	red	AT4G36360.1	BGAL3	beta-galactosidase 3
GRMZM2G178261	grey60	black	AT2G22840.1	AtGRF1,GRF1	growth-regulating factor 1
GRMZM2G178351	darkorange2	darkorange2	AT4G39950.1	CYP79B2	cytochrome P450, family 79, subfamily B, polypeptide 2
GRMZM2G178734	grey60	black	AT4G32390.1	0	Nucleotide-sugar transporter family protein
GRMZM2G178753	darkgreen	darkgreen	AT3G47570.1	0	Leucine-rich repeat protein kinase family protein
GRMZM2G178769	magenta	magenta	AT5G48930.1	HCT	hydroxycinnamoyl-CoA shikimate/quinate hydroxycinnamoyl transferase
GRMZM2G178817	darkolivegreen	darkolivegreen	AT5G39110.1	0	RmlC-like cupins superfamily protein
GRMZM2G178913	darkturquoise	skyblue3	AT3G43850.1	0	0
GRMZM2G179049	grey60	red	AT2G33480.1	ANAC041,NAC041	NAC domain containing protein 41
GRMZM2G179120	blue	brown	AT2G46210.1	0	Fatty acid/sphingolipid desaturase
GRMZM2G179294	darkturquoise	darkturquoise	AT5G50200.1	ATNRT3.1,NRT3.1,WR3	nitrate transmembrane transporters
GRMZM2G179349	pink	turquoise	AT3G48740.1	0	Nodulin MtN3 family protein
GRMZM2G179424	grey60	red	AT3G42660.1	0	transducin family protein / WD-40 repeat family protein
GRMZM2G179679	saddlebrown	saddlebrown	AT5G53190.1	0	Nodulin MtN3 family protein
GRMZM2G179696	blue	brown	AT1G60590.1	0	Pectin lyase-like superfamily protein
GRMZM2G179768	midnightblue	midnightblue	AT1G70170.1	MMP	matrix metalloproteinase
GRMZM2G179827	pink	turquoise	AT1G59940.1	ARR3	response regulator 3
GRMZM2G179976	pink	turquoise	AT2G40010.1	0	Ribosomal protein L10 family protein
GRMZM2G180082	lightcyan	lightcyan	AT5G36110.1	CYP716A1	cytochrome P450, family 716, subfamily A, polypeptide 1
GRMZM2G180168	lightgreen	lightgreen	AT1G01030.1	NGA3	AP2/B3-like transcriptional factor family protein
GRMZM2G180246	blue	blue	AT5G28640.1	AN3,ATGIF1,GIF,GIF1	SSXT family protein
GRMZM2G180547	tan	yellow	AT5G09220.1	AAP2	amino acid permease 2
GRMZM2G180668	grey60	grey60	AT1G28280.1	0	VQ motif-containing protein
GRMZM2G180720	darkturquoise	skyblue3	AT1G61800.1	ATGPT2,GPT2	glucose-6-phosphate/phosphate translocator 2
GRMZM2G180926	bisque4	bisque4	AT4G35350.1	XCP1	xylem cysteine peptidase 1
GRMZM2G181081	darkturquoise	skyblue3	AT2G26980.4	CIPK3,SnRK3.17	CBL-interacting protein kinase 3
GRMZM2G181135	blue	blue	AT1G34060.1	0	Pyridoxal phosphate (PLP)-dependent transferases superfamily protein
GRMZM2G181227	plum1	darkmagenta	AT5G65940.1	CHY1	beta-hydroxyisobutyryl-CoA hydrolase 1
GRMZM2G181231	saddlebrown	saddlebrown	AT1G33260.2	0	Protein kinase superfamily protein
GRMZM2G181236	salmon	salmon	AT1G64940.1	CYP89A6	cytochrome P450, family 87, subfamily A, polypeptide 6
GRMZM2G181358	grey60	black	AT5G57500.1	0	Galactosyltransferase family protein
GRMZM2G181566	darkolivegreen	lightyellow	AT4G34320.1	0	Protein of unknown function (DUF677)
GRMZM2G181607	blue	blue	AT1G08570.2	ACHT4	atypical CYS HIS rich thioredoxin 4
GRMZM2G300133	orangered4	orangered4	AT1G75820.1	ATCLV1,CLV1,FAS3,FLO5	Leucine-rich receptor-like protein kinase family protein
GRMZM2G300965	blue	brown	AT5G47910.1	ATRBOHD,RBOHD	respiratory burst oxidase homologue D
GRMZM2G301037	darkslateblue	darkslateblue	AT5G11560.1	0	catalytics
GRMZM2G301089	midnightblue	midnightblue	AT5G43650.1	BHLH92	basic helix-loop-helix (bHLH) DNA-binding superfamily protein
GRMZM2G301194	grey60	red	AT3G44730.1	ATKP1,KP1	kinesin-like protein 1
GRMZM2G301355	plum1	plum1	AT3G55950.1	ATCRR3,CCR3	CRINKLY4 related 3
GRMZM2G301860	magenta	magenta	AT2G23340.1	DEAR3	DREB and EAR motif protein 3
GRMZM2G301885	pink	turquoise	AT3G18830.1	ATPLT5,ATPMT5,PMT5	polyol/monosaccharide transporter 5
GRMZM2G301939	lightgreen	lightgreen	0	0	0
GRMZM2G302131	blue	brown	#N/A	#N/A	#N/A
GRMZM2G302604	magenta	magenta	AT3G18830.1	ATPLT5,ATPMT5,PMT5	polyol/monosaccharide transporter 5
GRMZM2G303044	lightcyan1	lightcyan1	AT4G33040.1	0	Thioredoxin superfamily protein
GRMZM2G303149	grey60	red	AT2G17880.1	0	Chaperone DnaJ-domain superfamily protein
GRMZM2G304362	grey60	red	AT2G21790.1	ATRNR1,CLS8,R1,RNR1	ribonucleotide reductase 1
GRMZM2G304385	grey60	grey60	#N/A	#N/A	#N/A
GRMZM2G304712	darkorange2	darkorange2	AT4G15480.1	UGT84A1	UDP-Glycosyltransferase superfamily protein
GRMZM2G304956	grey60	black	AT4G19970.1	0	0
GRMZM2G305035	grey60	black	0	0	0
GRMZM2G305080	grey60	black	AT3G23740.1	0	0
GRMZM2G305362	darkorange2	darkorange2	AT3G10040.1	0	sequence-specific DNA binding transcription factors
GRMZM2G305439	blue	brown	AT5G15890.1	TBL21	TRICHOME BIREFRINGENCE-LIKE 21
GRMZM2G305900	magenta	magenta	AT3G62160.1	0	HXXXD-type acyl-transferase family protein
GRMZM2G306105	lightcyan	lightcyan	0	0	0
GRMZM2G306214	sienna3	sienna3	0	0	0
GRMZM2G306258	grey60	red	AT3G45980.1	H2B,HTB9	Histone superfamily protein
GRMZM2G306345	blue	blue	AT4G15530.5	PPDK	pyruvate orthophosphate dikinase
GRMZM2G307262	grey60	red	AT1G77510.1	ATPDI6,ATPDIL1-2,PDI6,PDIL1-2	PDI-like 1-2
GRMZM2G308463	blue	greenyellow	AT3G26770.1	0	NAD(P)-binding Rossmann-fold superfamily protein
GRMZM2G308503	grey60	red	AT2G31940.1	0	0
GRMZM2G308590	salmon	salmon	0	0	0
GRMZM2G309071	plum1	darkmagenta	AT5G20610.1	0	0
GRMZM2G309711	grey60	grey60	0	0	0
GRMZM2G310002	pink	turquoise	0	0	0
GRMZM2G310158	sienna3	sienna3	0	0	0
GRMZM2G310368	salmon	salmon	AT5G44210.1	ATERF-9,ATERF9,ERF9	erf domain protein 9
GRMZM2G310431	plum2	plum2	AT3G12580.1	ATHSP70,HSP70	heat shock protein 70
GRMZM2G310569	lightgreen	lightgreen	AT3G02850.1	SKOR	STELAR K+ outward rectifier
GRMZM2G310955	blue	blue	0	0	0
GRMZM2G311036	blue	blue	AT4G35160.1	0	O-methyltransferase family protein
GRMZM2G311500	pink	turquoise	AT1G77400.1	0	0
GRMZM2G311969	saddlebrown	saddlebrown	0	0	0
GRMZM2G312146	midnightblue	midnightblue	0	0	0
GRMZM2G312521	magenta	magenta	AT2G18700.1	ATTPS11,ATTPSB,TPS11	trehalose phosphatase/synthase 11
GRMZM2G312997	darkturquoise	darkturquoise	AT3G01420.1	ALPHA-DOX1,DIOX1,DOX1,PADOX-1	Peroxidase superfamily protein
GRMZM2G313184	pink	turquoise	AT4G33420.1	0	Peroxidase superfamily protein
GRMZM2G313529	darkolivegreen	lightyellow	AT3G21550.1	AtDMP2,DMP2	DUF679 domain membrane protein 2
GRMZM2G313867	ivory	ivory	AT1G53380.1	0	Plant protein of unknown function (DUF641)
GRMZM2G314660	blue	brown	AT1G76890.2	AT-GT2,GT2	Duplicated homeodomain-like superfamily protein
GRMZM2G314969	blue	brown	AT1G50180.1	0	NB-ARC domain-containing disease resistance protein
GRMZM2G316362	blue	blue	AT1G43800.1	0	Plant stearoyl-acyl-carrier-protein desaturase family protein
GRMZM2G316665	blue	brown	0	0	0
GRMZM2G316721	blue	brown	AT4G10265.1	0	Wound-responsive family protein
GRMZM2G316778	darkolivegreen	darkolivegreen	AT1G64980.1	0	Nucleotide-diphospho-sugar transferases superfamily protein
GRMZM2G316789	darkolivegreen	darkolivegreen	#N/A	#N/A	#N/A
GRMZM2G317426	salmon	salmon	0	0	0
GRMZM2G318183	magenta	magenta	0	0	0
GRMZM2G318213	blue	brown	AT5G11930.1	0	Thioredoxin superfamily protein
GRMZM2G318299	darkorange	darkorange	AT2G36710.1	0	Pectin lyase-like superfamily protein
[truncated: 712 more rows]

## Sheet: Top GO terms of module
module	GO term	Ontology	Description	Number in input list	Number in BG/Ref	p-value	FDR
midnightblue	GO:0009719	P	response to endogenous stimulus	132	5149	1.2e-10	8.7e-07
	GO:0010200	P	response to chitin	49	1251	1.4e-09	3.7e-06
	GO:0009755	P	hormone-mediated signaling pathway	76	2467	1.6e-09	3.7e-06
	GO:0009863	P	salicylic acid mediated signaling pathway	43	1054	4.8e-09	4.2e-06
lightcyan1	GO:0044464	C	cell part	385	33355	2.7e-06	0.0012
	GO:0005623	C	cell	385	33355	2.7e-06	0.0012
	GO:0005622	C	intracellular	370	31989	2.7e-05	0.0083
	GO:0044424	C	intracellular part	367	31794	5.8e-05	0.01
lightgreen	GO:0009719	P	response to endogenous stimulus	159	5149	1.4e-20	1.1e-16
	GO:0010033	P	response to organic substance	189	6854	1.6e-19	6.2e-16
	GO:1901700	P	response to oxygen-containing compound	159	5475	4.5e-18	9e-15
	GO:0009725	P	response to hormone	140	4502	3.7e-18	9e-15
orangered4	GO:0010051	P	xylem and phloem pattern formation	13	470	2e-07	0.00068
	GO:0007389	P	pattern specification process	18	1107	1.9e-06	0.0027
	GO:0009855	P	determination of bilateral symmetry	9	268	3.5e-06	0.0027
	GO:0003002	P	regionalization	16	933	3.7e-06	0.0027
cyan	GO:0006464	P	cellular protein modification process	182	7223	4.7e-07	0.0014
	GO:0032446	P	protein modification by small protein conjugation	51	1334	6.2e-07	0.0014
	GO:0070647	P	protein modification by small protein conjugation or removal	64	1823	4e-07	0.0014
	GO:0036211	P	protein modification process	182	7223	4.7e-07	0.0014
plum1	GO:0044699	P	single-organism process	552	27617	3.1e-13	2.9e-09
	GO:0044763	P	single-organism cellular process	435	20769	1.5e-10	6.8e-07
	GO:0050794	P	regulation of cellular process	384	18086	2.8e-09	8.5e-06
	GO:0065007	P	biological regulation	459	22769	9.6e-09	2.2e-05
darkorange2	GO:0009813	P	flavonoid biosynthetic process	18	875	3.2e-10	9.3e-07
	GO:0009812	P	flavonoid metabolic process	18	924	7.5e-10	1.1e-06
	GO:0009698	P	phenylpropanoid metabolic process	18	1162	2.4e-08	2.4e-05
	GO:0046283	P	anthocyanin-containing compound metabolic process	11	379	3.9e-08	2.8e-05
darkturquoise	GO:0042221	P	response to chemical	210	9640	5.5e-21	4.9e-17
	GO:0010167	P	response to nitrate	38	729	1.8e-13	8.2e-10
	GO:0010033	P	response to organic substance	145	6854	2e-12	2.8e-09
	GO:1901700	P	response to oxygen-containing compound	124	5475	1.9e-12	2.8e-09
plum2	GO:0009644	P	response to high light intensity	16	401	9.1e-20	7.9e-17
	GO:0009642	P	response to light intensity	17	577	7.5e-19	2.2e-16
	GO:0009408	P	response to heat	17	577	7.5e-19	2.2e-16
	GO:0010286	P	heat acclimation	13	218	2.6e-18	5.6e-16
darkslateblue	O:0044283	P	small molecule biosynthetic process	18	3434	2.1e-06	0.002
	GO:0016053	P	organic acid biosynthetic process	14	2283	6.6e-06	0.0031
	GO:0044710	P	single-organism metabolic process	39	15163	2.8e-05	0.0087
	GO:0044281	P	small molecule metabolic process	27	8558	4.9e-05	0.011
blue (DEGs)	GO:0071554	P	cell wall organization or biogenesis	106	2422	4.5e-25	3.7e-21
	GO:0009628	P	response to abiotic stimulus	173	5910	4.3e-22	1.8e-18
	GO:0022622	P	root system development	85	1875	5.7e-21	9.5e-18
	GO:0048364	P	root development	85	1872	5.2e-21	9.5e-18
