# Supplementary material for: Cross-Species Root Transcriptional Network Analysis Highlights Conserved Modules in Response to Nitrate between Maize and Sorghum
Source: Int J Mol Sci. 2020 Feb 20;21(4):1445. doi: 10.3390/ijms21041445 (PMC7073038; doi:10.3390/ijms21041445)
Supplement: Supplementary file 1 [file ijms-21-01445-s001.zip › ijms-713606-supplementary-final/supplemental files/Supplemental Data S5.xlsx]

## Sheet: geneInfo-sb-8-50-75
	subtanceBXH	moduleColor	dynamicColor
1	ABI60864	thistle1	thistle1
2	ABK79476	darkseagreen4	red
3	ABK79504	grey60	grey60
4	ABK79509	purple	yellow
5	EBG00005242125	thistle1	thistle1
6	EBG00005242161	thistle1	thistle1
7	Sobic.001G000200	blue	blue	AT4G27100.1		Ypt/Rab-GAP domain of gyp1p superfamily protein
8	Sobic.001G000300	floralwhite	salmon
9	Sobic.001G000400	bisque4	bisque4	AT1G66950.1	ATPDR11,PDR11	pleiotropic drug resistance 11
10	Sobic.001G000700	turquoise	turquoise	AT5G41210.1	ATGSTT1,GST10,GSTT1	glutathione S-transferase THETA 1
11	Sobic.001G000800	lightgreen	lightgreen	AT5G23890.1
12	Sobic.001G001200	floralwhite	salmon	AT5G52850.1		Pentatricopeptide repeat (PPR) superfamily protein
13	Sobic.001G001300	darkseagreen4	red	AT1G17850.2		Rhodanese/Cell cycle control phosphatase superfamily protein
14	Sobic.001G001400	blue	blue	AT5G43310.2		COP1-interacting protein-related
15	Sobic.001G001500	purple	purple
16	Sobic.001G001900	blue	blue	AT2G32700.6	LUH	LEUNIG_homolog
17	Sobic.001G002000	coral1	white	AT2G35050.1		Protein kinase superfamily protein with octicosapeptide/Phox/Bem1p domain
18	Sobic.001G002100	turquoise	turquoise
19	Sobic.001G002300	blue	blue	AT1G03940.1		HXXXD-type acyl-transferase family protein
20	Sobic.001G002400	grey60	grey60	AT2G04160.1	AIR3	Subtilisin-like serine endopeptidase family protein
21	Sobic.001G002500	darkseagreen4	red	AT3G23240.1	ATERF1,ERF1	ethylene response factor 1
22	Sobic.001G002600	darkorange	darkturquoise	AT2G20410.1		RNA-binding ASCH domain protein
23	Sobic.001G002700	violet	magenta	AT1G64040.1	TOPP3	type one serine/threonine protein phosphatase 3
24	Sobic.001G002800	darkgrey	darkgrey	AT5G60720.1		Protein of unknown function, DUF547
25	Sobic.001G003000	turquoise	turquoise	AT5G04250.1		Cysteine proteinases superfamily protein
26	Sobic.001G003100	green	green	AT2G28000.1	CH-CPN60A,CPN60A,SLP	chaperonin-60alpha
27	Sobic.001G003200	purple	purple	AT2G36990.1	ATSIG6,SIG6,SIGF,SOLDAT8	RNApolymerase sigma-subunit F
28	Sobic.001G003300	purple	yellow	AT2G28070.1		ABC-2 type transporter family protein
29	Sobic.001G003500	green	lightyellow	AT5G66100.1		winged-helix DNA-binding transcription factor family protein
30	Sobic.001G003700	darkorange	greenyellow	AT4G22790.1		MATE efflux family protein
31	Sobic.001G003900	darkmagenta	black	AT1G13410.1		Tetratricopeptide repeat (TPR)-like superfamily protein
32	Sobic.001G004000	darkorange	darkturquoise	AT5G51670.1		Protein of unknown function (DUF668)
33	Sobic.001G004100	violet	brown	AT4G00090.1		Transducin/WD40 repeat-like superfamily protein
34	Sobic.001G004200	darkorange	greenyellow	AT1G50510.1		indigoidine synthase A family protein
35	Sobic.001G004300	darkorange	greenyellow
36	Sobic.001G004400	bisque4	salmon4	AT5G17020.1	ATCRM1,ATXPO1,HIT2,XPO1,XPO1A	exportin 1A
37	Sobic.001G004700	turquoise	turquoise	AT1G65000.1
38	Sobic.001G004800	blue	blue	AT3G53010.1		Domain of unknown function (DUF303)
39	Sobic.001G005000	brown4	darkgreen	AT4G34215.1		Domain of unknown function (DUF303)
40	Sobic.001G005200	purple	yellow	AT4G22890.4	PGR5-LIKE A	PGR5-LIKE A
41	Sobic.001G005300	coral1	white	AT5G51810.1	AT2353,ATGA20OX2,GA20OX2	gibberellin 20 oxidase 2
42	Sobic.001G005500	darkorange	lightcyan	AT5G24490.1		30S ribosomal protein, putative
43	Sobic.001G005600	royalblue	tan	AT1G09020.1	ATSNF4,SNF4	homolog of yeast sucrose nonfermenting 4
44	Sobic.001G005700	turquoise	turquoise	AT3G05020.1	ACP,ACP1	acyl carrier protein 1
45	Sobic.001G005800	darkseagreen4	skyblue3	AT1G48050.1	ATKU80,KU80	Ku80 family protein
46	Sobic.001G005900	turquoise	turquoise	AT1G15370.1		SNARE-like superfamily protein
47	Sobic.001G006000	purple	yellow	AT5G46580.1		pentatricopeptide (PPR) repeat-containing protein
48	Sobic.001G006100	plum1	plum1
49	Sobic.001G006200	purple	purple
50	Sobic.001G006400	lightgreen	lightgreen	AT5G42960.1
51	Sobic.001G006500	coral2	coral2	AT1G57790.1		F-box family protein
52	Sobic.001G006700	maroon	maroon	AT1G32230.1	ATP8,CEO,CEO1,RCD1	WWE protein-protein interaction domain protein family
53	Sobic.001G006800	darkseagreen4	lightcyan1
54	Sobic.001G006900	darkorange	greenyellow	AT2G01850.1	ATXTH27,EXGT-A3,XTH27	endoxyloglucan transferase A3
55	Sobic.001G007000	green	lightyellow	AT5G47760.1	ATPGLP2,ATPK5,PGLP2	2-phosphoglycolate phosphatase 2
56	Sobic.001G007100	bisque4	cyan	AT5G03780.1	TRFL10	TRF-like 10
57	Sobic.001G007200	turquoise	turquoise	AT5G16820.2	ATHSF3,ATHSFA1B,HSF3,HSFA1B	heat shock factor 3
58	Sobic.001G007300	darkorange	lightsteelblue1	AT1G24450.1	NFD2	Ribonuclease III family protein
59	Sobic.001G007400	royalblue	tan	AT5G46840.1		RNA-binding (RRM/RBD/RNP motifs) family protein
60	Sobic.001G007500	violet	brown	AT3G46210.4		Ribosomal protein S5 domain 2-like superfamily protein
61	Sobic.001G007600	darkseagreen4	yellowgreen	AT4G17890.1	AGD8	ARF-GAP domain 8
62	Sobic.001G007700	darkorange	greenyellow	AT3G02910.1		AIG2-like (avirulence induced gene) family protein
63	Sobic.001G007800	green	green	AT4G28450.1		nucleotide binding;protein binding
64	Sobic.001G007900	green	lightyellow	AT2G44510.1		CDK inhibitor P21 binding protein
65	Sobic.001G008000	darkseagreen4	red	AT4G20090.1	EMB1025	Pentatricopeptide repeat (PPR) superfamily protein
66	Sobic.001G008100	violet	brown	AT2G35790.1
67	Sobic.001G008200	grey60	saddlebrown	AT5G08550.1	ILP1	GC-rich sequence DNA-binding factor-like protein
68	Sobic.001G008300	darkseagreen4	midnightblue	AT3G45900.1		Ribonuclease P protein subunit P38-related
69	Sobic.001G008400	darkred	skyblue	AT1G31880.1	BRX,NLM9	DZC (Disease resistance/zinc finger/chromosome condensation-like region) domain containing protein
70	Sobic.001G008500	coral1	coral1	AT1G61010.3	CPSF73-I	cleavage and polyadenylation specificity factor 73-I
71	Sobic.001G008600	royalblue	royalblue	AT3G03530.1	NPC4	non-specific phospholipase C4
72	Sobic.001G008700	steelblue	steelblue	AT3G56830.1		Protein of unknown function (DUF565)
73	Sobic.001G008800	green	green	AT1G73940.1
74	Sobic.001G008900	brown4	brown4	AT2G28440.1		proline-rich family protein
75	Sobic.001G009200	plum1	plum1	AT1G07980.1	NF-YC10	nuclear factor Y, subunit C10
76	Sobic.001G009300	darkorange	darkorange	AT4G04860.1	DER2.2	DERLIN-2.2
77	Sobic.001G009500	bisque4	cyan	AT5G65660.1		hydroxyproline-rich glycoprotein family protein
78	Sobic.001G009600	purple	yellow	AT2G25530.1		AFG1-like ATPase family protein
79	Sobic.001G009700	turquoise	turquoise	AT5G02560.1	HTA12	histone H2A 12
80	Sobic.001G009800	purple	purple	AT3G27090.1		DCD (Development and Cell Death) domain protein
81	Sobic.001G009900	purple	yellow	AT5G48840.1	ATPTS,PANC,PTS	homolog of bacterial PANC
82	Sobic.001G010100	purple	yellow	AT4G35450.3	AFT,AKR2,AKR2A	ankyrin repeat-containing protein 2
83	Sobic.001G010200	darkorange	pink	AT2G47010.2
84	Sobic.001G010300	floralwhite	salmon	AT5G50970.1		transducin family protein / WD-40 repeat family protein
85	Sobic.001G010400	darkseagreen4	skyblue3	AT5G47870.1
86	Sobic.001G010600	green	lightyellow	AT1G09760.1	U2A\'	U2 small nuclear ribonucleoprotein A
87	Sobic.001G010700	darkmagenta	honeydew1	AT5G09900.1	EMB2107,MSA,RPN5A	26S proteasome regulatory subunit, putative (RPN5)
88	Sobic.001G010800	coral1	white	AT3G59980.1		Nucleic acid-binding, OB-fold-like protein
89	Sobic.001G010900	thistle1	thistle1	AT3G54900.1	ATGRXCP,CXIP1	CAX interacting protein 1
90	Sobic.001G011000	green	green	AT4G02930.1		GTP binding Elongation factor Tu family protein
91	Sobic.001G011200	green	green	AT1G17880.1	ATBTF3,BTF3	basic transcription factor 3
92	Sobic.001G011300	darkseagreen4	midnightblue	AT4G14100.1		transferases, transferring glycosyl groups
93	Sobic.001G011400	darkslateblue	darkslateblue	AT1G01630.1		Sec14p-like phosphatidylinositol transfer family protein
94	Sobic.001G011600	purple	yellow	AT1G28140.1
95	Sobic.001G011700	floralwhite	salmon	AT5G13280.1	AK,AK-LYS1,AK1	aspartate kinase 1
96	Sobic.001G011800	blue	blue	AT3G48800.1		Sterile alpha motif (SAM) domain-containing protein
97	Sobic.001G012000	plum1	plum1	AT3G26300.1	CYP71B34	cytochrome P450, family 71, subfamily B, polypeptide 34
98	Sobic.001G012100	darkseagreen4	red	AT3G01980.4		NAD(P)-binding Rossmann-fold superfamily protein
99	Sobic.001G012200	darkmagenta	black	AT1G13110.1	CYP71B7	cytochrome P450, family 71 subfamily B, polypeptide 7
100	Sobic.001G012300	blue	blue	AT4G39950.1	CYP79B2	cytochrome P450, family 79, subfamily B, polypeptide 2
101	Sobic.001G012400	darkseagreen4	red	AT1G22380.1	AtUGT85A3,UGT85A3	UDP-glucosyl transferase 85A3
102	Sobic.001G012500	green	green	AT3G62760.1	ATGSTF13	Glutathione S-transferase family protein
103	Sobic.001G012600	grey60	saddlebrown	AT3G21690.1		MATE efflux family protein
104	Sobic.001G012700	darkred	skyblue	AT4G19970.1
105	Sobic.001G012800	darkseagreen4	yellowgreen	AT1G14590.1		Nucleotide-diphospho-sugar transferase family protein
106	Sobic.001G012900	darkorange	lightsteelblue1	AT4G24840.1
107	Sobic.001G013000	violet	brown	AT3G25070.1	RIN4	RPM1 interacting protein 4
108	Sobic.001G013100	darkseagreen4	red	AT5G48660.1		B-cell receptor-associated protein 31-like
109	Sobic.001G013200	blue	blue	AT4G14147.1	ARPC4	protein binding
110	Sobic.001G013300	darkseagreen4	yellowgreen	AT1G60560.1		SWIM zinc finger family protein
111	Sobic.001G013500	darkseagreen4	red	AT3G59600.1	NRPB8B,NRPD8B,NRPE8B	RNA polymerase Rpb8
112	Sobic.001G013600	darkseagreen4	red
113	Sobic.001G013800	coral1	white	AT3G07130.1	ATPAP15,PAP15	purple acid phosphatase 15
114	Sobic.001G014000	royalblue	royalblue	AT5G16490.1	RIC4	ROP-interactive CRIB motif-containing protein 4
115	Sobic.001G014100	royalblue	sienna3	AT5G43490.1
116	Sobic.001G014200	maroon	maroon	AT4G13020.1	MHK	Protein kinase superfamily protein
117	Sobic.001G014300	mediumpurple3	mediumpurple3	AT4G22660.1		F-box family protein with a domain of unknown function (DUF295)
118	Sobic.001G014500	darkmagenta	ivory	AT3G59600.1	NRPB8B,NRPD8B,NRPE8B	RNA polymerase Rpb8
119	Sobic.001G014800	lightgreen	lightgreen	AT3G04830.1		Protein prenylyltransferase superfamily protein
120	Sobic.001G014900	brown4	darkgreen	AT3G23790.1	AAE16	AMP-dependent synthetase and ligase family protein
121	Sobic.001G015100	violet	brown	AT2G43120.1		RmlC-like cupins superfamily protein
122	Sobic.001G015200	purple	yellow	AT3G23700.1		Nucleic acid-binding proteins superfamily
123	Sobic.001G015400	green	green	AT1G45332.1		Translation elongation factor EFG/EF2 protein
124	Sobic.001G015500	darkseagreen4	midnightblue	AT1G24490.1	ALB4,ARTEMIS	OxaA/YidC-like membrane insertion protein
125	Sobic.001G015800	violet	brown	AT4G15415.2	ATB\' GAMMA	Protein phosphatase 2A regulatory B subunit family protein
126	Sobic.001G016000	darkseagreen4	red	AT2G31870.1	TEJ	Poly (ADP-ribose) glycohydrolase (PARG)
127	Sobic.001G016200	turquoise	turquoise	AT1G61000.1
128	Sobic.001G016400	green	green	AT1G27400.1		Ribosomal protein L22p/L17e family protein
129	Sobic.001G016500	coral1	paleturquoise	AT1G27400.1		Ribosomal protein L22p/L17e family protein
130	Sobic.001G016600	lightgreen	lightgreen	AT1G52520.1	FRS6	FAR1-related sequence 6
131	Sobic.001G016700	darkorange	pink	AT5G49960.1
132	Sobic.001G016900	green	green	AT3G03340.1	UNE6	LUC7 related protein
133	Sobic.001G017000	purple	purple	AT1G64510.1		Translation elongation factor EF1B/ribosomal protein S6 family protein
134	Sobic.001G017100	darkorange	darkorange	AT2G44060.2		Late embryogenesis abundant protein, group 2
135	Sobic.001G017200	royalblue	royalblue	AT3G20920.1		translocation protein-related
136	Sobic.001G017300	darkmagenta	black	AT2G02410.1
137	Sobic.001G017400	blue	blue	AT1G09630.1	ATRAB-A2A,ATRAB11C,ATRABA2A,RAB-A2A,RAB11c	RAB GTPase 11C
138	Sobic.001G017600	floralwhite	salmon	AT2G43465.1		RNA-binding ASCH domain protein
139	Sobic.001G017700	coral2	coral2	AT3G59630.1		diphthamide synthesis DPH2 family protein
140	Sobic.001G017800	floralwhite	floralwhite	AT3G19770.1	ATVPS9A,VPS9,VPS9A	Vacuolar sorting protein 9 (VPS9) domain
141	Sobic.001G017900	darkorange	greenyellow	AT3G49645.1
142	Sobic.001G018100	green	green	AT1G09840.3	ATSK41,SK41	shaggy-like protein kinase 41
143	Sobic.001G018200	violet	brown	AT1G03860.1	ATPHB2,PHB2	prohibitin 2
144	Sobic.001G018300	royalblue	tan	AT3G26300.1	CYP71B34	cytochrome P450, family 71, subfamily B, polypeptide 34
145	Sobic.001G018500	green	green	AT1G72170.1		Domain of unknown function (DUF543)
146	Sobic.001G018800	green	lightyellow	AT3G23390.1		Zinc-binding ribosomal protein family protein
147	Sobic.001G018900	green	green	AT5G58420.1		Ribosomal protein S4 (RPS4A) family protein
148	Sobic.001G019200	lightpink4	lightpink4	AT2G13690.1		PRLI-interacting factor, putative
149	Sobic.001G019300	darkorange	lightsteelblue1	AT1G21680.1		DPP6 N-terminal domain-like protein
150	Sobic.001G019400	violet	brown	AT1G77280.1		Protein kinase protein with adenine nucleotide alpha hydrolases-like domain
151	Sobic.001G019500	violet	brown	AT1G77400.1
152	Sobic.001G019600	palevioletred3	palevioletred3
153	Sobic.001G019700	grey60	saddlebrown	AT1G71870.1		MATE efflux family protein
154	Sobic.001G019800	grey60	saddlebrown	AT3G24200.2		FAD/NAD(P)-binding oxidoreductase family protein
155	Sobic.001G019900	violet	brown	AT1G72175.1		RING/U-box protein with domain of unknown function (DUF 1232)
156	Sobic.001G020000	mediumpurple3	mediumpurple3	AT5G23880.1	ATCPSF100,CPSF100,EMB1265,ESP5	cleavage and polyadenylation specificity factor 100
157	Sobic.001G020100	orangered4	orangered4	AT4G09620.1		Mitochondrial transcription termination factor family protein
158	Sobic.001G020200	orangered4	orangered4	AT1G34370.1	STOP1	C2H2 and C2HC zinc fingers superfamily protein
159	Sobic.001G020400	grey60	saddlebrown
160	Sobic.001G020500	darkseagreen4	yellowgreen	AT1G34300.1		lectin protein kinase family protein
161	Sobic.001G020600	royalblue	sienna3	AT5G08720.1
162	Sobic.001G020700	turquoise	turquoise	AT2G33793.1
163	Sobic.001G021000	violet	brown	AT4G36940.1	NAPRT1	nicotinate phosphoribosyltransferase 1
164	Sobic.001G021300	green	lightyellow	AT1G56070.1	LOS1	Ribosomal protein S5/Elongation factor G/III/V family protein
165	Sobic.001G021400	green	green	AT1G56070.1	LOS1	Ribosomal protein S5/Elongation factor G/III/V family protein
166	Sobic.001G021500	darkorange	darkturquoise	AT5G64740.1	CESA6,E112,IXR2,PRC1	cellulose synthase 6
167	Sobic.001G021700	violet	brown	AT3G14470.1		NB-ARC domain-containing disease resistance protein
168	Sobic.001G021800	darkmagenta	darkmagenta	AT1G08370.1	ATDCP1,DCP1	decapping 1
169	Sobic.001G021900	darkorange	pink	AT3G02875.1	ILR1	Peptidase M20/M25/M40 family protein
170	Sobic.001G022000	darkorange	darkturquoise	AT3G02875.1	ILR1	Peptidase M20/M25/M40 family protein
171	Sobic.001G022100	coral1	coral1	AT5G22280.1
172	Sobic.001G022300	violet	brown	AT5G40080.1		Mitochondrial ribosomal protein L27
173	Sobic.001G022400	royalblue	tan	AT2G35460.1		Late embryogenesis abundant (LEA) hydroxyproline-rich glycoprotein family
174	Sobic.001G022500	purple	purple	AT3G13490.1	ATKRS-2,OVA5	Lysyl-tRNA synthetase, class II
175	Sobic.001G022600	darkseagreen4	midnightblue	AT3G26420.1	ATRZ-1A	RNA-binding (RRM/RBD/RNP motifs) family protein with retrovirus zinc finger-like domain
176	Sobic.001G022800	brown4	brown4	AT5G09810.1	ACT7	actin 7
177	Sobic.001G022900	darkseagreen4	skyblue3	AT2G27510.1	ATFD3,FD3	ferredoxin 3
178	Sobic.001G023000	coral1	white	AT2G36360.1		Galactose oxidase/kelch repeat superfamily protein
179	Sobic.001G023100	darkmagenta	ivory	AT3G05420.1	ACBP4	acyl-CoA binding protein 4
180	Sobic.001G023200	brown4	darkgreen	AT1G50940.1	ETFALPHA	electron transfer flavoprotein alpha
181	Sobic.001G023300	purple	purple
182	Sobic.001G023400	orangered4	orangered4	AT4G02510.1	ATTOC159,PPI2,TOC159,TOC160,TOC86	translocon at the outer envelope membrane of chloroplasts 159
183	Sobic.001G023500	turquoise	turquoise	AT3G58650.1
184	Sobic.001G023800	darkorange2	darkorange2	AT4G16100.1		Protein of unknown function (DUF789)
185	Sobic.001G023900	grey60	grey60	AT5G49300.1	GATA16	GATA transcription factor 16
186	Sobic.001G024000	royalblue	tan	AT3G16810.1	APUM24,PUM24	pumilio 24
187	Sobic.001G024200	darkorange	darkorange	AT4G16070.1		Mono-/di-acylglycerol lipase, N-terminal;Lipase, class 3
188	Sobic.001G024500	darkseagreen4	yellowgreen	AT1G14870.1	PCR2	PLANT CADMIUM RESISTANCE 2
189	Sobic.001G024600	violet	brown
190	Sobic.001G025000	grey60	saddlebrown	AT4G10710.1	SPT16	global transcription factor C
191	Sobic.001G025100	bisque4	salmon4
192	Sobic.001G025300	darkorange	pink	AT4G02340.1		alpha/beta-Hydrolases superfamily protein
193	Sobic.001G025400	purple	purple	AT4G15940.1		Fumarylacetoacetate (FAA) hydrolase family
194	Sobic.001G025500	maroon	maroon	AT1G56340.2	AtCRT1a,CRT1,CRT1a	calreticulin 1a
195	Sobic.001G025600	darkorange2	darkorange2	AT3G06610.1		DNA-binding enhancer protein-related
196	Sobic.001G025700	royalblue	royalblue	AT3G17090.1		Protein phosphatase 2C family protein
197	Sobic.001G025800	darkorange	greenyellow	AT1G11290.1	CRR22	Pentatricopeptide repeat (PPR) superfamily protein
198	Sobic.001G026000	darkmagenta	darkmagenta	AT3G06580.1	GAL1,GALK	Mevalonate/galactokinase family protein
199	Sobic.001G026200	darkmagenta	black	AT5G49580.1		Chaperone DnaJ-domain superfamily protein
200	Sobic.001G026400	floralwhite	salmon	AT4G01880.1		methyltransferases
201	Sobic.001G026500	floralwhite	salmon	AT3G60030.1	SPL12	squamosa promoter-binding protein-like 12
202	Sobic.001G026600	green	green
203	Sobic.001G026700	darkorange	greenyellow	AT1G09460.1		Carbohydrate-binding X8 domain superfamily protein
204	Sobic.001G026800	purple	yellow	AT3G62110.1		Pectin lyase-like superfamily protein
205	Sobic.001G026900	darkmagenta	black	AT5G28050.1		Cytidine/deoxycytidylate deaminase family protein
206	Sobic.001G027100	darkmagenta	black	AT5G26680.2		5\'-3\' exonuclease family protein
207	Sobic.001G027600	purple	yellow	AT1G48350.1		Ribosomal L18p/L5e family protein
208	Sobic.001G027700	turquoise	turquoise	AT1G20430.1
209	Sobic.001G027800	bisque4	bisque4	AT5G66460.1		Glycosyl hydrolase superfamily protein
210	Sobic.001G027900	blue	blue	AT3G17630.1	ATCHX19,CHX19	cation/H+ exchanger 19
211	Sobic.001G028000	darkseagreen4	red
212	Sobic.001G028100	purple	yellow	AT5G26742.2	emb1138	DEAD box RNA helicase (RH3)
213	Sobic.001G028400	green	green	AT3G05940.1		Protein of unknown function (DUF300)
214	Sobic.001G028500	darkorange	greenyellow	AT5G15330.1	ATSPX4,SPX4	SPX domain gene 4
215	Sobic.001G028700	turquoise	turquoise	AT5G01470.2		S-adenosyl-L-methionine-dependent methyltransferases superfamily protein
216	Sobic.001G028800	floralwhite	salmon	AT1G19530.1
217	Sobic.001G028900	floralwhite	salmon	AT3G06910.1	ULP1A	UB-like protease 1A
218	Sobic.001G029000	violet	magenta	AT5G07900.1		Mitochondrial transcription termination factor family protein
219	Sobic.001G029100	purple	yellow	AT5G51110.2		Transcriptional coactivator/pterin dehydratase
220	Sobic.001G029200	blue	blue	AT1G07230.1	NPC1	non-specific phospholipase C1
221	Sobic.001G029400	violet	brown	AT3G47120.1		RNA recognition motif (RRM)-containing protein
222	Sobic.001G029600	turquoise	turquoise	AT3G47070.1
223	Sobic.001G029900	bisque4	cyan	AT4G00330.1	CRCK2	calmodulin-binding receptor-like cytoplasmic kinase 2
224	Sobic.001G030000	palevioletred3	palevioletred3	AT3G09090.1	DEX1	defective in exine formation protein (DEX1)
225	Sobic.001G030100	turquoise	turquoise	AT5G58960.1	GIL1	Plant protein of unknown function (DUF641)
226	Sobic.001G030300	green	green	AT2G29530.1	TIM10	Tim10/DDP family zinc finger protein
227	Sobic.001G030400	turquoise	turquoise	AT5G59010.1		Protein kinase protein with tetratricopeptide repeat domain
228	Sobic.001G030500	royalblue	tan	AT3G11340.1		UDP-Glycosyltransferase superfamily protein
229	Sobic.001G030700	violet	brown
230	Sobic.001G031100	green	green	AT1G20575.1		Nucleotide-diphospho-sugar transferases superfamily protein
231	Sobic.001G031200	violet	brown	AT3G13440.1		S-adenosyl-L-methionine-dependent methyltransferases superfamily protein
232	Sobic.001G031300	darkmagenta	darkmagenta	AT1G74850.1	PTAC2	plastid transcriptionally active 2
233	Sobic.001G031400	navajowhite2	navajowhite2	AT4G09550.1	ATGIP1,GIP1	AtGCP3 interacting protein 1
234	Sobic.001G031600	floralwhite	salmon	AT4G25800.2		Calmodulin-binding protein
235	Sobic.001G031700	brown4	darkgreen	AT5G62890.2		Xanthine/uracil permease family protein
236	Sobic.001G031800	green	green	AT5G55140.1		ribosomal protein L30 family protein
237	Sobic.001G031900	lightgreen	lightgreen	AT1G07410.1	ATRAB-A2B,ATRABA2B,RAB-A2B,RABA2b	RAB GTPase homolog A2B
238	Sobic.001G032000	palevioletred3	palevioletred3	AT2G37900.1		Major facilitator superfamily protein
239	Sobic.001G032100	violet	brown
240	Sobic.001G032200	purple	yellow	AT5G59250.1		Major facilitator superfamily protein
241	Sobic.001G032300	violet	violet	AT2G37710.1	RLK	receptor lectin kinase
242	Sobic.001G032400	blue	blue	AT2G37710.1	RLK	receptor lectin kinase
243	Sobic.001G032500	darkseagreen4	midnightblue
244	Sobic.001G032600	violet	magenta
245	Sobic.001G032700	royalblue	tan	AT5G59610.1		Chaperone DnaJ-domain superfamily protein
246	Sobic.001G032800	violet	brown	AT3G09350.1	Fes1A	Fes1A
247	Sobic.001G032900	brown4	darkgreen	AT5G02220.1
248	Sobic.001G033000	steelblue	steelblue	AT5G13830.1		FtsJ-like methyltransferase family protein
249	Sobic.001G033100	steelblue	steelblue	AT2G37660.1		NAD(P)-binding Rossmann-fold superfamily protein
250	Sobic.001G033200	blue	blue	AT1G07530.1	ATGRAS2,GRAS2,SCL14	SCARECROW-like 14
251	Sobic.001G033300	turquoise	turquoise	AT2G39700.1	ATEXP4,ATEXPA4,ATHEXP ALPHA 1.6,EXPA4	expansin A4
252	Sobic.001G033400	darkmagenta	black	AT2G28930.3	APK1B,PK1B	protein kinase 1B
253	Sobic.001G033500	darkmagenta	darkmagenta	AT2G39630.1		Nucleotide-diphospho-sugar transferases superfamily protein
254	Sobic.001G033900	grey60	grey60	AT5G07900.1		Mitochondrial transcription termination factor family protein
255	Sobic.001G034000	green	green	AT5G07900.1		Mitochondrial transcription termination factor family protein
256	Sobic.001G034100	darkseagreen4	lightcyan1	AT2G28890.1	PLL4	poltergeist like 4
257	Sobic.001G034300	darkorange	greenyellow	AT3G55370.2	OBP3	OBF-binding protein 3
258	Sobic.001G034500	turquoise	turquoise	AT3G46450.1		SEC14 cytosolic factor family protein / phosphoglyceride transfer family protein
259	Sobic.001G034600	darkorange	darkturquoise	AT1G75560.2		zinc knuckle (CCHC-type) family protein
260	Sobic.001G034700	lightgreen	lightgreen	AT5G59890.1	ADF4,ATADF4	actin depolymerizing factor 4
261	Sobic.001G034900	blue	blue	AT5G59880.1	ADF3	actin depolymerizing factor 3
262	Sobic.001G035000	violet	violet	AT5G59820.1	RHL41,ZAT12	C2H2-type zinc finger family protein
263	Sobic.001G035100	violet	violet	AT2G28200.1		C2H2-type zinc finger family protein
264	Sobic.001G035200	royalblue	tan	AT1G05180.1	AXR1	NAD(P)-binding Rossmann-fold superfamily protein
265	Sobic.001G035400	floralwhite	salmon	AT5G59840.1		Ras-related small GTP-binding family protein
266	Sobic.001G035500	darkseagreen4	red	AT3G53540.1
267	Sobic.001G035600	turquoise	turquoise	AT3G55120.1	A11,CFI,TT5	Chalcone-flavanone isomerase family protein
268	Sobic.001G035800	turquoise	turquoise	AT2G37390.2		Chloroplast-targeted copper chaperone protein
269	Sobic.001G035900	blue	blue	AT3G04160.1
270	Sobic.001G036000	lightgreen	lightgreen
271	Sobic.001G036100	darkorange	pink
272	Sobic.001G036300	darkmagenta	honeydew1	AT5G13520.1		peptidase M1 family protein
273	Sobic.001G036500	darkmagenta	darkmagenta
274	Sobic.001G036700	darkorange	greenyellow
275	Sobic.001G036800	grey60	grey60	AT2G28550.3	RAP2.7,TOE1	related to AP2.7
276	Sobic.001G036900	green	green	AT5G02960.1		Ribosomal protein S12/S23 family protein
277	Sobic.001G037000	coral1	coral1	AT5G05610.1	AL1	alfin-like 1
278	Sobic.001G037100	lightgreen	lightgreen	AT4G39420.2
279	Sobic.001G037400	brown4	darkgreen	AT1G67510.1		Leucine-rich repeat protein kinase family protein
280	Sobic.001G037500	turquoise	turquoise	AT5G48470.1
281	Sobic.001G037800	darkorange	darkturquoise	AT5G58490.1		NAD(P)-binding Rossmann-fold superfamily protein
282	Sobic.001G037900	plum1	plum1	AT5G58490.1		NAD(P)-binding Rossmann-fold superfamily protein
283	Sobic.001G038000	darkseagreen4	midnightblue	AT1G09870.1		histidine acid phosphatase family protein
284	Sobic.001G038100	bisque4	cyan	AT3G14750.1
285	Sobic.001G038200	darkseagreen4	red	AT2G40320.1	TBL33	TRICHOME BIREFRINGENCE-LIKE 33
286	Sobic.001G038300	darkgrey	darkgrey	AT2G40320.1	TBL33	TRICHOME BIREFRINGENCE-LIKE 33
287	Sobic.001G038400	brown4	brown4	AT2G38320.1	TBL34	TRICHOME BIREFRINGENCE-LIKE 34
288	Sobic.001G038500	darkorange2	darkorange2	AT3G11900.1	ANT1	aromatic and neutral transporter 1
289	Sobic.001G038600	darkred	darkred
290	Sobic.001G038700	darkorange	pink	AT2G38480.1		Uncharacterised protein family (UPF0497)
291	Sobic.001G038800	royalblue	tan	AT2G38440.1	ATSCAR2,DIS3,ITB1,SCAR2,WAVE4	SCAR homolog 2
292	Sobic.001G038900	darkseagreen4	red	AT5G01750.2		Protein of unknown function (DUF567)
293	Sobic.001G039000	mediumorchid	thistle2	AT5G01750.2		Protein of unknown function (DUF567)
294	Sobic.001G039200	grey60	grey60	AT5G01790.1
295	Sobic.001G039300	darkseagreen4	midnightblue	AT5G58370.2		P-loop containing nucleoside triphosphate hydrolases superfamily protein
296	Sobic.001G039400	green	green	AT2G40510.1		Ribosomal protein S26e family protein
297	Sobic.001G039500	orangered4	orangered4	AT5G01850.1		Protein kinase superfamily protein
298	Sobic.001G039600	darkorange	lightsteelblue1	AT5G05230.1		RING/U-box superfamily protein
299	Sobic.001G039700	darkorange	lightsteelblue1	AT2G38560.1	TFIIS	transcript elongation factor IIS
300	Sobic.001G039800	darkorange	lightsteelblue1	AT4G27950.1	CRF4	cytokinin response factor 4
301	Sobic.001G039900	royalblue	tan	AT2G38610.1		RNA-binding KH domain-containing protein
302	Sobic.001G040000	purple	yellow	AT3G54210.1		Ribosomal protein L17 family protein
303	Sobic.001G040100	darkmagenta	black	AT2G44160.1	MTHFR2	methylenetetrahydrofolate reductase 2
304	Sobic.001G040200	violet	violet	AT5G08790.1	anac081,ATAF2	NAC (No Apical Meristem) domain transcriptional regulator superfamily protein
305	Sobic.001G040300	darkorange	pink	AT1G43580.1		Sphingomyelin synthetase family protein
306	Sobic.001G040400	bisque4	salmon4	AT3G59440.1		Calcium-binding EF-hand family protein
307	Sobic.001G040500	darkorange	lightsteelblue1	AT1G55530.1		RING/U-box superfamily protein
308	Sobic.001G040600	purple	purple	AT3G10690.1	GYRA	DNA GYRASE A
309	Sobic.001G040800	darkseagreen4	midnightblue	AT1G10630.1	ARFA1F,ATARFA1F	ADP-ribosylation factor A1F
310	Sobic.001G041000	green	green	AT5G20180.2		Ribosomal protein L36
311	Sobic.001G041100	grey60	saddlebrown	AT5G12190.1		RNA-binding (RRM/RBD/RNP motifs) family protein
312	Sobic.001G041200	thistle1	thistle1	AT2G38730.1		Cyclophilin-like peptidyl-prolyl cis-trans isomerase family protein
313	Sobic.001G041300	darkred	darkred	AT2G21990.1		Protein of unknown function, DUF617
314	Sobic.001G041400	darkorange	lightcyan	AT2G47350.1		HIT zinc finger ;PAPA-1-like conserved region
315	Sobic.001G041500	darkred	darkred	AT2G41130.1		basic helix-loop-helix (bHLH) DNA-binding superfamily protein
316	Sobic.001G041700	mediumpurple3	mediumpurple3
317	Sobic.001G041800	purple	yellow	AT1G08520.1	ALB-1V,ALB1,CHLD,PDE166,V157	ALBINA 1
318	Sobic.001G041900	darkorange	lightcyan	AT5G04040.1	SDP1	Patatin-like phospholipase family protein
319	Sobic.001G042000	violet	brown	AT1G52340.1	ABA2,ATABA2,ATSDR1,GIN1,ISI4,SDR1,SIS4,SRE1	NAD(P)-binding Rossmann-fold superfamily protein
320	Sobic.001G042200	darkgrey	darkgrey	AT5G27540.2	emb2473,MIRO1	MIRO-related GTP-ase 1
321	Sobic.001G042300	violet	magenta
322	Sobic.001G042500	turquoise	turquoise	AT1G64980.1		Nucleotide-diphospho-sugar transferases superfamily protein
323	Sobic.001G042800	grey60	saddlebrown	AT3G12600.1	atnudt16,NUDT16	nudix hydrolase homolog 16
324	Sobic.001G043000	darkslateblue	darkslateblue	AT3G61220.1		NAD(P)-binding Rossmann-fold superfamily protein
325	Sobic.001G043100	green	lightyellow	AT1G13120.1	emb1745	embryo defective 1745
326	Sobic.001G043200	turquoise	turquoise	AT4G17430.1		O-fucosyltransferase family protein
327	Sobic.001G043400	darkgrey	darkgrey	AT1G48840.1		Plant protein of unknown function (DUF639)
328	Sobic.001G043500	lightgreen	lightgreen	AT1G51510.1	Y14	RNA-binding (RRM/RBD/RNP motifs) family protein
329	Sobic.001G043600	darkseagreen4	red
330	Sobic.001G043700	turquoise	turquoise	AT1G75150.1
331	Sobic.001G043800	darkseagreen4	darkolivegreen	AT4G16580.1		Protein phosphatase 2C family protein
332	Sobic.001G043900	darkorange	greenyellow	AT2G37560.1	ATORC2,ORC2	origin recognition complex second largest subunit 2
333	Sobic.001G044000	turquoise	turquoise	AT5G14280.1		DNA-binding storekeeper protein-related
334	Sobic.001G044200	purple	purple
335	Sobic.001G044400	blue	blue	AT3G02100.1		UDP-Glycosyltransferase superfamily protein
336	Sobic.001G044500	violet	brown	AT4G36790.1		Major facilitator superfamily protein
337	Sobic.001G044600	darkmagenta	darkmagenta	AT5G62990.1	emb1692	Ubiquitin carboxyl-terminal hydrolase family protein
338	Sobic.001G044800	darkmagenta	black	AT3G57520.1	AtSIP2,SIP2	seed imbibition 2
339	Sobic.001G044900	darkseagreen4	yellowgreen	AT5G15810.1		N2,N2-dimethylguanosine tRNA methyltransferase
340	Sobic.001G045000	darkseagreen4	darkseagreen4	AT5G19450.2	CDPK19,CPK8	calcium-dependent protein kinase 19
341	Sobic.001G045200	turquoise	turquoise
342	Sobic.001G0456001	turquoise	turquoise
343	Sobic.001G0456002	turquoise	turquoise
344	Sobic.001G045700	turquoise	turquoise	AT5G05170.1	ATCESA3,ATH-B,CESA3,CEV1,IXR1	Cellulose synthase family protein
345	Sobic.001G046000	green	green	AT5G19855.1		Chaperonin-like RbcX protein
346	Sobic.001G046100	green	green	AT3G57490.1		Ribosomal protein S5 family protein
347	Sobic.001G046200	floralwhite	floralwhite
348	Sobic.001G046300	green	green	AT3G57490.1		Ribosomal protein S5 family protein
349	Sobic.001G046800	brown4	darkgreen	AT5G26330.1		Cupredoxin superfamily protein
350	Sobic.001G046900	purple	yellow	AT1G03130.1	PSAD-2	photosystem I subunit D-2
351	Sobic.001G047000	violet	magenta	AT1G55340.1		Protein of unknown function (DUF1639)
352	Sobic.001G047100	antiquewhite4	antiquewhite4	AT3G62940.3		Cysteine proteinases superfamily protein
353	Sobic.001G047200	coral1	orange	AT1G55360.1		Protein of Unknown Function (DUF239)
354	Sobic.001G047400	blue	blue	AT2G19830.1	SNF7.2,VPS32	SNF7 family protein
355	Sobic.001G047600	darkmagenta	honeydew1	AT3G52200.1	LTA3	Dihydrolipoamide acetyltransferase, long form protein
356	Sobic.001G047700	bisque4	cyan
357	Sobic.001G047800	coral1	white	AT4G32470.1		Cytochrome bd ubiquinol oxidase, 14kDa subunit
358	Sobic.001G047900	darkseagreen4	darkseagreen4	AT5G28150.1		Plant protein of unknown function (DUF868)
359	Sobic.001G048000	violet	brown	AT5G18130.1
360	Sobic.001G048100	darkseagreen4	darkseagreen4	AT3G03860.1	APRL5,ATAPRL5	APR-like 5
361	Sobic.001G048200	darkmagenta	darkmagenta	AT4G26310.1		elongation factor P (EF-P) family protein
362	Sobic.001G048400	purple	yellow	AT4G25650.1	ACD1-LIKE,PTC52,TIC55-IV	ACD1-like
363	Sobic.001G048700	violet	magenta	AT5G15930.1	PAM1	plant adhesion molecule 1
364	Sobic.001G048800	turquoise	turquoise
365	Sobic.001G048900	purple	yellow	AT4G38810.2		Calcium-binding EF-hand family protein
366	Sobic.001G049200	darkseagreen4	lightcyan1	AT1G55320.1	AAE18	acyl-activating enzyme 18
367	Sobic.001G049300	darkseagreen4	darkseagreen4	AT3G58490.1		Phosphatidic acid phosphatase (PAP2) family protein
368	Sobic.001G049400	violet	brown	AT3G58500.1	PP2A-4	protein phosphatase 2A-4
369	Sobic.001G049500	grey60	saddlebrown	AT2G42520.1		P-loop containing nucleoside triphosphate hydrolases superfamily protein
370	Sobic.001G049600	turquoise	turquoise	AT4G34640.1	ERG9,SQS1	squalene synthase 1
371	Sobic.001G049700	darkorange	pink	AT5G49690.1		UDP-Glycosyltransferase superfamily protein
372	Sobic.001G049800	darkseagreen4	skyblue3	AT4G12750.1		Homeodomain-like transcriptional regulator
373	Sobic.001G049900	darkorange	pink	AT5G65550.1		UDP-Glycosyltransferase superfamily protein
374	Sobic.001G050000	darkorange	lightcyan	AT5G65550.1		UDP-Glycosyltransferase superfamily protein
375	Sobic.001G050100	turquoise	turquoise	AT1G18970.1	GLP4	germin-like protein 4
376	Sobic.001G050200	blue	blue	AT5G49830.1	EXO84B	exocyst complex component 84B
377	Sobic.001G050300	turquoise	turquoise	AT2G44290.1		Bifunctional inhibitor/lipid-transfer protein/seed storage 2S albumin superfamily protein
378	Sobic.001G050400	grey60	grey60	AT1G76480.2
379	Sobic.001G050500	bisque4	cyan	AT5G62620.1		Galactosyltransferase family protein
380	Sobic.001G050600	floralwhite	salmon	AT4G13750.1	NOV	Histidine kinase-, DNA gyrase B-, and HSP90-like ATPase family protein
381	Sobic.001G050700	darkmagenta	black	AT2G20060.1		Ribosomal protein L4/L1 family
382	Sobic.001G050800	violet	brown	AT5G62620.1		Galactosyltransferase family protein
383	Sobic.001G050900	maroon	maroon	AT3G28480.1		Oxoglutarate/iron-dependent oxygenase
384	Sobic.001G051200	turquoise	turquoise	AT1G04760.1	ATVAMP726,VAMP726	vesicle-associated membrane protein 726
385	Sobic.001G051300	turquoise	turquoise	AT1G59640.1	BPE,BPEp,BPEub,ZCW32	BIG PETAL P
386	Sobic.001G051400	darkseagreen4	skyblue3	AT1G18950.1		DDT domain superfamily
387	Sobic.001G051500	green	lightyellow	AT3G18600.1		P-loop containing nucleoside triphosphate hydrolases superfamily protein
388	Sobic.001G051600	violet	violet	AT5G40010.1	AATP1	AAA-ATPase 1
389	Sobic.001G051700	green	lightyellow	AT5G65540.1
390	Sobic.001G051800	lightgreen	lightgreen
391	Sobic.001G052000	darkorange	lightcyan
392	Sobic.001G052200	royalblue	royalblue	AT1G69910.1		Protein kinase superfamily protein
393	Sobic.001G052300	violet	brown	AT1G59710.1		Protein of unknown function (DUF569)
394	Sobic.001G052400	mediumpurple3	mediumpurple3	AT2G21440.1		RNA-binding (RRM/RBD/RNP motifs) family protein
395	Sobic.001G052600	darkorange	greenyellow	AT5G23330.1		Nucleotidylyl transferase superfamily protein
396	Sobic.001G052700	darkorange	darkturquoise	AT1G75850.1	VPS35B	VPS35 homolog B
397	Sobic.001G052900	darkorange	greenyellow	AT5G39950.1	ATH2,ATTRX2,ATTRXH2,TRX2,TRXH2	thioredoxin 2
398	Sobic.001G053000	plum2	plum2	AT2G02590.1
399	Sobic.001G053200	darkorange	darkorange
400	Sobic.001G053800	darkorange	darkturquoise	AT1G03910.1
401	Sobic.001G053900	violet	magenta	AT2G39210.1		Major facilitator superfamily protein
402	Sobic.001G054000	darkred	skyblue	AT3G52190.1	PHF1	phosphate transporter traffic facilitator1
403	Sobic.001G054100	darkmagenta	darkmagenta	AT5G18570.1	ATOBGC,CPSAR1,EMB269	GTP1/OBG family protein
404	Sobic.001G054200	blue	blue	AT3G51040.1	RTH	RTE1-homolog
405	Sobic.001G054500	plum2	plum2
406	Sobic.001G054600	darkorange	pink	AT1G08800.1		Protein of unknown function, DUF593
407	Sobic.001G054700	turquoise	turquoise	AT3G23090.1		TPX2 (targeting protein for Xklp2) protein family
408	Sobic.001G054800	darkorange	darkturquoise	AT2G30620.1		winged-helix DNA-binding transcription factor family protein
409	Sobic.001G054900	green	green	AT5G09500.1		Ribosomal protein S19 family protein
410	Sobic.001G055600	royalblue	tan	AT1G08770.1	PRA1.E	prenylated RAB acceptor 1.E
411	Sobic.001G055900	green	green	AT2G30580.1	DRIP2	DREB2A-interacting protein 2
412	Sobic.001G056100	brown4	darkgreen	AT1G04240.1	IAA3,SHY2	AUX/IAA transcriptional regulator family protein
413	Sobic.001G056200	darkseagreen4	lightcyan1	AT1G04230.1		Protein of unknown function (DUF2361)
414	Sobic.001G056300	darkorange	greenyellow	AT4G02590.1	UNE12	basic helix-loop-helix (bHLH) DNA-binding superfamily protein
415	Sobic.001G056400	violet	violet	AT4G02610.1		Aldolase-type TIM barrel family protein
416	Sobic.001G056500	violet	magenta	AT4G02610.1		Aldolase-type TIM barrel family protein
417	Sobic.001G056600	green	green
418	Sobic.001G056700	violet	brown	AT5G28770.2	AtbZIP63,BZO2H3	bZIP transcription factor family protein
419	Sobic.001G056800	blue	blue	AT2G38840.1		Guanylate-binding family protein
420	Sobic.001G056900	purple	purple
421	Sobic.001G057100	darkorange	pink	AT2G38820.2		Protein of unknown function (DUF506)
422	Sobic.001G057200	turquoise	turquoise	AT3G22960.1	PKP-ALPHA,PKP1	Pyruvate kinase family protein
423	Sobic.001G057300	green	green	AT3G09630.1		Ribosomal protein L4/L1 family
424	Sobic.001G057400	darkseagreen4	red	AT5G20030.1		Plant Tudor-like RNA-binding protein
425	Sobic.001G057600	violet	brown	AT3G22850.1		Aluminium induced protein with YGL and LRDR motifs
426	Sobic.001G057700	blue	blue	AT3G22830.1	AT-HSFA6B,HSFA6B	heat shock transcription factor A6B
427	Sobic.001G057800	darkorange	pink	AT1G03070.1		Bax inhibitor-1 family protein
428	Sobic.001G058100	thistle1	thistle1	AT3G04780.1		Protein of unknown function (DUF1000)
429	Sobic.001G058200	darkseagreen4	midnightblue	AT3G22470.1		Pentatricopeptide repeat (PPR) superfamily protein
430	Sobic.001G058300	brown4	brown4	AT3G22800.1		Leucine-rich repeat (LRR) family protein
431	Sobic.001G058500	coral1	orange	AT1G55475.1
432	Sobic.001G058600	purple	yellow	AT2G32040.1		Major facilitator superfamily protein
433	Sobic.001G058700	mediumorchid	thistle2	AT1G54490.1	AIN1,ATXRN4,EIN5,XRN4	exoribonuclease 4
434	Sobic.001G058900	green	green	AT1G34030.1		Ribosomal protein S13/S18 family
435	Sobic.001G059000	bisque4	cyan
436	Sobic.001G059100	bisque4	cyan	AT5G18170.1	GDH1	glutamate dehydrogenase 1
437	Sobic.001G059200	green	green	AT3G49030.1		FBD, F-box and Leucine Rich Repeat domains containing protein
438	Sobic.001G059300	green	green	AT2G32030.1		Acyl-CoA N-acyltransferases (NAT) superfamily protein
439	Sobic.001G059400	violet	magenta	AT2G32030.1		Acyl-CoA N-acyltransferases (NAT) superfamily protein
440	Sobic.001G059500	brown4	brown4	AT2G48130.1		Bifunctional inhibitor/lipid-transfer protein/seed storage 2S albumin superfamily protein
441	Sobic.001G059600	darkseagreen4	yellowgreen	AT2G48140.1	EDA4	Bifunctional inhibitor/lipid-transfer protein/seed storage 2S albumin superfamily protein
442	Sobic.001G059700	brown4	brown4	AT3G22600.1		Bifunctional inhibitor/lipid-transfer protein/seed storage 2S albumin superfamily protein
443	Sobic.001G060300	green	green	AT1G53645.1		hydroxyproline-rich glycoprotein family protein
444	Sobic.001G060500	plum2	plum2	AT5G61020.1	ECT3	evolutionarily conserved C-terminal region 3
445	Sobic.001G061100	royalblue	tan
446	Sobic.001G061200	darkorange	lightcyan	AT1G11890.1	ATSEC22,SEC22	Synaptobrevin family protein
447	Sobic.001G061500	turquoise	turquoise	AT2G02760.1	ATUBC2,UBC2	ubiquiting-conjugating enzyme 2
448	Sobic.001G061600	darkmagenta	darkmagenta	AT5G35220.1	EGY1	Peptidase M50 family protein
449	Sobic.001G061700	thistle1	thistle1	AT3G03740.1	ATBPM4,BPM4	BTB-POZ and MATH domain 4
450	Sobic.001G061800	lightgreen	lightgreen	AT5G27740.1	EMB161,EMB251,EMB2775,RFC3	ATPase family associated with various cellular activities (AAA)
451	Sobic.001G061900	violet	lavenderblush3	AT2G19440.1		O-Glycosyl hydrolases family 17 protein
452	Sobic.001G062300	darkorange	lightcyan	AT3G43600.1	AAO2,AO3,AOgamma,atAO-2,AtAO3	aldehyde oxidase 2
453	Sobic.001G062500	royalblue	tan	AT3G43600.1	AAO2,AO3,AOgamma,atAO-2,AtAO3	aldehyde oxidase 2
454	Sobic.001G062600	antiquewhite4	antiquewhite4	AT3G43600.1	AAO2,AO3,AOgamma,atAO-2,AtAO3	aldehyde oxidase 2
455	Sobic.001G062900	darkmagenta	darkmagenta	AT3G54720.1	AMP1,COP2,HPT,MFO1,PT	Peptidase M28 family protein
456	Sobic.001G063000	floralwhite	salmon	AT5G06570.2		alpha/beta-Hydrolases superfamily protein
457	Sobic.001G063100	darkorange	lightsteelblue1	AT5G06560.1		Protein of unknown function, DUF593
458	Sobic.001G063200	blue	blue	AT1G68450.1		VQ motif-containing protein
459	Sobic.001G063400	floralwhite	floralwhite	AT5G22000.1	RHF2A	RING-H2 group F2A
460	Sobic.001G063500	darkgrey	darkgrey	AT5G06390.1	FLA17	FASCICLIN-like arabinogalactan protein 17 precursor
461	Sobic.001G063600	darkseagreen4	red	AT5G04870.1	ATCPK1,CPK1	calcium dependent protein kinase 1
462	Sobic.001G063700	steelblue	steelblue	AT3G10650.1
463	Sobic.001G063800	royalblue	tan	AT3G11780.1		MD-2-related lipid recognition domain-containing protein / ML domain-containing protein
464	Sobic.001G063900	palevioletred3	palevioletred3	AT5G06490.1		RING/U-box superfamily protein
465	Sobic.001G064000	grey60	saddlebrown
466	Sobic.001G064200	purple	purple	AT2G19080.1		metaxin-related
467	Sobic.001G064300	bisque4	cyan
468	Sobic.001G064500	grey60	saddlebrown	AT5G22060.1	ATJ2,J2	DNAJ homologue 2
469	Sobic.001G064600	purple	purple	AT3G22190.2	IQD5	IQ-domain 5
470	Sobic.001G064700	coral1	orange	AT3G47570.1		Leucine-rich repeat protein kinase family protein
471	Sobic.001G064800	darkseagreen4	darkolivegreen	AT3G44150.1
472	Sobic.001G064900	violet	violet	AT3G11820.1	AT-SYR1,ATSYP121,ATSYR1,PEN1,SYP121,SYR1	syntaxin of plants 121
473	Sobic.001G065000	darkorange	darkturquoise	AT5G16280.1		Tetratricopeptide repeat (TPR)-like superfamily protein
474	Sobic.001G065100	blue	blue	AT5G46210.1	ATCUL4,CUL4	cullin4
475	Sobic.001G065500	coral1	paleturquoise	AT5G48890.1		C2H2-like zinc finger protein
476	Sobic.001G065600	turquoise	turquoise	AT3G14420.1		Aldolase-type TIM barrel family protein
477	Sobic.001G065700	darkseagreen4	midnightblue	AT3G07560.1	APM2,PEX13	peroxin 13
478	Sobic.001G065800	turquoise	turquoise	AT1G17180.1	ATGSTU25,GSTU25	glutathione S-transferase TAU 25
479	Sobic.001G065900	antiquewhite4	antiquewhite4	AT1G17180.1	ATGSTU25,GSTU25	glutathione S-transferase TAU 25
480	Sobic.001G066000	blue	blue	AT1G53680.1	ATGSTU28,GSTU28	glutathione S-transferase TAU 28
481	Sobic.001G066100	royalblue	royalblue	AT4G18390.1	TCP2	TEOSINTE BRANCHED 1, cycloidea and PCF transcription factor 2
482	Sobic.001G066300	darkorange	darkorange	AT1G79450.1	ALIS5	ALA-interacting subunit 5
483	Sobic.001G066500	green	green	AT1G17210.1	ATILP1,ILP1	IAP-like protein 1
484	Sobic.001G066600	plum1	plum1	AT2G34620.1		Mitochondrial transcription termination factor family protein
485	Sobic.001G066700	violet	magenta	AT2G34690.1	ACD11	Glycolipid transfer protein (GLTP) family protein
486	Sobic.001G067000	turquoise	turquoise	AT3G20800.1		Cell differentiation, Rcd1-like protein
487	Sobic.001G067100	orangered4	orangered4	AT1G30510.2	ATRFNR2,RFNR2	root FNR 2
488	Sobic.001G067200	blue	blue	AT2G34730.1		myosin heavy chain-related
489	Sobic.001G067300	royalblue	tan	AT5G63890.1	ATHDH,HDH,HISN8	histidinol dehydrogenase
490	Sobic.001G067400	green	lightyellow	AT1G01020.1	ARV1	Arv1-like protein
491	Sobic.001G067500	blue	blue	AT3G54950.1	PLA IIIA,PLP7	patatin-like protein 6
492	Sobic.001G067600	darkseagreen4	midnightblue
493	Sobic.001G067700	darkslateblue	darkslateblue	AT1G56000.1		FAD/NAD(P)-binding oxidoreductase family protein
494	Sobic.001G067800	darkorange	lightcyan	AT3G20870.1	ZTP29	ZIP metal ion transporter family
495	Sobic.001G067900	grey60	grey60	AT2G17380.1	AP19	associated protein 19
496	Sobic.001G068300	violet	brown
497	Sobic.001G068500	darkorange	lightcyan	AT5G09530.1		hydroxyproline-rich glycoprotein family protein
498	Sobic.001G068700	turquoise	turquoise	AT3G10260.3		Reticulon family protein
499	Sobic.001G068900	green	green
500	Sobic.001G069000	purple	yellow	AT5G44520.1		NagB/RpiA/CoA transferase-like superfamily protein
501	Sobic.001G069200	darkorange	lightcyan
502	Sobic.001G069300	steelblue	steelblue	AT4G21300.1		Tetratricopeptide repeat (TPR)-like superfamily protein
503	Sobic.001G069400	green	lightyellow	AT1G11510.1		DNA-binding storekeeper protein-related transcriptional regulator
504	Sobic.001G069500	blue	blue	AT1G56050.1		GTP-binding protein-related
505	Sobic.001G069600	purple	yellow	AT5G44450.1		methyltransferases
506	Sobic.001G069700	blue	blue	AT2G34770.1	ATFAH1,FAH1	fatty acid hydroxylase 1
507	Sobic.001G069800	blue	blue	AT5G23860.2	TUB8	tubulin beta 8
508	Sobic.001G069900	green	lightyellow	AT1G16350.1		Aldolase-type TIM barrel family protein
509	Sobic.001G070000	lightgreen	lightgreen	AT2G31200.1	ADF6,ATADF6	actin depolymerizing factor 6
510	Sobic.001G070500	purple	yellow	AT1G31330.1	PSAF	photosystem I subunit F
511	Sobic.001G070600	darkseagreen4	yellowgreen	AT4G38180.1	FRS5	FAR1-related sequence 5
512	Sobic.001G070700	violet	magenta
513	Sobic.001G070800	royalblue	tan	AT1G05070.1		Protein of unknown function (DUF1068)
514	Sobic.001G070900	floralwhite	salmon	AT2G30820.1
515	Sobic.001G071000	blue	blue	AT2G43000.1	anac042,NAC042	NAC domain containing protein 42
516	Sobic.001G071100	blue	blue	AT2G35795.1		Chaperone DnaJ-domain superfamily protein
517	Sobic.001G071300	bisque4	salmon4
518	Sobic.001G071400	bisque4	cyan	AT3G44530.2	HIRA	homolog of histone chaperone HIRA
519	Sobic.001G071800	floralwhite	salmon	AT5G42740.1		Sugar isomerase (SIS) family protein
520	Sobic.001G071900	bisque4	cyan
521	Sobic.001G072000	turquoise	turquoise	AT5G66760.1	SDH1-1	succinate dehydrogenase 1-1
522	Sobic.001G072300	grey60	grey60
523	Sobic.001G072500	green	green	AT1G24706.1	AtTHO2,THO2	THO2
524	Sobic.001G072600	darkgrey	darkgrey	AT5G42710.1
525	Sobic.001G072700	blue	blue	AT1G19400.1		Erythronate-4-phosphate dehydrogenase family protein
526	Sobic.001G072800	darkorange	pink	AT3G50845.1		Protein of unknown function (DUF59)
527	Sobic.001G073000	bisque4	cyan	AT1G48140.1		dolichol-phosphate mannosyltransferase-related
528	Sobic.001G073100	violet	brown
529	Sobic.001G073200	darkgrey	darkgrey
530	Sobic.001G073300	darkseagreen4	midnightblue	AT5G42760.1		Leucine carboxyl methyltransferase
531	Sobic.001G073400	turquoise	turquoise	AT5G42765.1
532	Sobic.001G073500	green	lightyellow	AT1G75210.1		HAD-superfamily hydrolase, subfamily IG, 5\'-nucleotidase
533	Sobic.001G073600	coral1	white	AT1G79010.1		Alpha-helical ferredoxin
534	Sobic.001G073700	coral1	white	AT4G14960.2	TUA6	Tubulin/FtsZ family protein
535	Sobic.001G073800	turquoise	turquoise	AT5G10530.1		Concanavalin A-like lectin protein kinase family protein
536	Sobic.001G073900	plum1	plum1	AT2G22780.1	PMDH1	peroxisomal NAD-malate dehydrogenase 1
537	Sobic.001G074000	turquoise	turquoise	AT5G65700.1	BAM1	Leucine-rich receptor-like protein kinase family protein
538	Sobic.001G074100	turquoise	turquoise	AT3G49650.1		P-loop containing nucleoside triphosphate hydrolases superfamily protein
539	Sobic.001G074200	darkseagreen4	midnightblue	AT2G16250.1		Leucine-rich repeat protein kinase family protein
540	Sobic.001G074300	coral2	coral2	AT3G43980.1		Ribosomal protein S14p/S29e family protein
541	Sobic.001G074400	violet	lavenderblush3	AT1G10020.1		Protein of unknown function (DUF1005)
542	Sobic.001G074600	darkmagenta	black
543	Sobic.001G074700	green	green	AT4G37830.1		cytochrome c oxidase-related
544	Sobic.001G074800	blue	blue	AT3G53810.1		Concanavalin A-like lectin protein kinase family protein
545	Sobic.001G074900	turquoise	turquoise	AT3G53810.1		Concanavalin A-like lectin protein kinase family protein
546	Sobic.001G075000	green	lightyellow	AT2G37710.1	RLK	receptor lectin kinase
547	Sobic.001G075100	bisque4	bisque4
548	Sobic.001G075300	darkgrey	darkgrey	AT5G57620.1	AtMYB36,MYB36	myb domain protein 36
549	Sobic.001G075600	violet	magenta	AT4G07960.1	ATCSLC12,CSLC12	Cellulose-synthase-like C12
550	Sobic.001G075800	violet	brown	AT4G14300.1		RNA-binding (RRM/RBD/RNP motifs) family protein
551	Sobic.001G075900	bisque4	salmon4	AT3G49760.1	AtbZIP5,bZIP5	basic leucine-zipper 5
552	Sobic.001G076000	steelblue	steelblue	AT1G10150.1		Carbohydrate-binding protein
553	Sobic.001G076100	darkseagreen4	red	AT1G10140.1		Uncharacterised conserved protein UCP031279
554	Sobic.001G076200	purple	yellow	AT1G49380.1		cytochrome c biogenesis protein family
555	Sobic.001G076400	darkseagreen4	lightcyan1	AT3G50780.1
556	Sobic.001G076500	purple	yellow	AT1G74970.1	RPS9,TWN3	ribosomal protein S9
557	Sobic.001G076600	darkseagreen4	red	AT5G42660.1		Protein of unknown function (DUF616)
558	Sobic.001G076700	grey60	grey60	AT2G23700.1		Protein of unknown function, DUF547
559	Sobic.001G076900	coral1	paleturquoise	AT3G50810.1		Uncharacterised protein family (UPF0497)
560	Sobic.001G077000	darkseagreen4	lightcyan1	AT3G50830.1	ATCOR413-PM2,COR413-PM2	cold-regulated 413-plasma membrane 2
561	Sobic.001G077100	plum1	plum1	AT1G47580.1		Pentatricopeptide repeat (PPR) superfamily protein
562	Sobic.001G077200	brown4	darkgreen	AT5G66560.1		Phototropic-responsive NPH3 family protein
563	Sobic.001G077300	bisque4	bisque4	AT4G37200.1	HCF164	Thioredoxin superfamily protein
564	Sobic.001G077400	violet	magenta	AT5G42650.1	AOS,CYP74A,DDE2	allene oxide synthase
565	Sobic.001G077500	coral2	coral2	AT3G18940.1		clast3-related
566	Sobic.001G077700	maroon	maroon
567	Sobic.001G077900	green	green	AT1G47640.1
568	Sobic.001G078000	purple	yellow	AT2G26500.1		cytochrome b6f complex subunit (petM), putative
569	Sobic.001G078100	steelblue	steelblue	AT2G23520.1		Pyridoxal phosphate (PLP)-dependent transferases superfamily protein
570	Sobic.001G078200	darkorange2	darkorange2	AT2G15890.1	MEE14	maternal effect embryo arrest 14
571	Sobic.001G078400	royalblue	tan	AT1G06870.1		Peptidase S24/S26A/S26B/S26C family protein
572	Sobic.001G078500	darkseagreen4	darkolivegreen	AT1G47310.1
573	Sobic.001G078700	turquoise	turquoise	AT1G07640.3	OBP2	Dof-type zinc finger DNA-binding family protein
574	Sobic.001G078800	royalblue	sienna3	AT4G33950.1	ATOST1,OST1,P44,SNRK2-6,SNRK2.6,SRK2E	Protein kinase superfamily protein
575	Sobic.001G078900	darkorange	darkturquoise	AT1G13300.1	HRS1	myb-like transcription factor family protein
576	Sobic.001G079100	darkslateblue	darkslateblue	AT3G19080.1		SWIB complex BAF60b domain-containing protein
577	Sobic.001G079200	royalblue	sienna3	AT5G66850.1	MAPKKK5	mitogen-activated protein kinase kinase kinase 5
578	Sobic.001G079500	violet	violet	AT1G27730.1	STZ,ZAT10	salt tolerance zinc finger
579	Sobic.001G079700	darkseagreen4	red	AT2G23070.1		Protein kinase superfamily protein
580	Sobic.001G079900	turquoise	turquoise	AT1G49890.1		Family of unknown function (DUF566)
581	Sobic.001G080000	violet	brown	AT4G33890.2
582	Sobic.001G080100	royalblue	tan	AT5G43150.1
583	Sobic.001G080200	royalblue	tan	AT3G49960.1		Peroxidase superfamily protein
584	Sobic.001G080300	navajowhite2	navajowhite2	AT4G37530.1		Peroxidase superfamily protein
585	Sobic.001G080700	blue	blue	AT3G50000.1	ATCKA2,CKA2	casein kinase II, alpha chain 2
586	Sobic.001G080800	darkred	skyblue	AT4G33910.1		2-oxoglutarate (2OG) and Fe(II)-dependent oxygenase superfamily protein
587	Sobic.001G080900	darkorange	greenyellow	AT4G37480.1		Chaperone DnaJ-domain superfamily protein
588	Sobic.001G081000	violet	magenta	AT4G19540.1	INDL	IND1(iron-sulfur protein required for NADH dehydrogenase)-like
589	Sobic.001G081100	turquoise	turquoise	AT5G67360.1	ARA12	Subtilase family protein
590	Sobic.001G081200	blue	blue	AT1G04950.2	ATTAF6,TAF6,TAFII59	TATA BOX ASSOCIATED FACTOR II 59
591	Sobic.001G081300	palevioletred3	palevioletred3	AT1G77360.1		Tetratricopeptide repeat (TPR)-like superfamily protein
592	Sobic.001G081400	green	green	AT5G65860.2		ankyrin repeat family protein
593	Sobic.001G081600	violet	brown	AT4G33920.1		Protein phosphatase 2C family protein
594	Sobic.001G081700	turquoise	turquoise	AT4G34290.1		SWIB/MDM2 domain superfamily protein
595	Sobic.001G081800	blue	blue	AT2G39540.1		Gibberellin-regulated family protein
596	Sobic.001G081900	green	lightyellow	AT1G14810.1		semialdehyde dehydrogenase family protein
597	Sobic.001G082000	violet	brown	AT5G22480.1		ZPR1 zinc-finger domain protein
598	Sobic.001G082100	darkmagenta	black	AT4G34270.1		TIP41-like family protein
599	Sobic.001G082200	royalblue	royalblue	AT4G37320.1	CYP81D5	cytochrome P450, family 81, subfamily D, polypeptide 5
600	Sobic.001G082300	darkorange	lightcyan	AT4G37320.1	CYP81D5	cytochrome P450, family 81, subfamily D, polypeptide 5
601	Sobic.001G082400	floralwhite	salmon	AT4G37320.1	CYP81D5	cytochrome P450, family 81, subfamily D, polypeptide 5
602	Sobic.001G082500	turquoise	turquoise	AT2G23190.1	CYP81D7	cytochrome P450, family 81, subfamily D, polypeptide 7
603	Sobic.001G082600	grey60	grey60	AT3G19500.1		basic helix-loop-helix (bHLH) DNA-binding superfamily protein
604	Sobic.001G082900	violet	brown	AT1G13970.1		Protein of unknown function (DUF1336)
605	Sobic.001G083100	purple	yellow	AT3G29185.1		Domain of unknown function (DUF3598)
606	Sobic.001G083200	mediumpurple3	mediumpurple3	AT1G13950.1	ATELF5A-1,EIF-5A,EIF5A,ELF5A-1	eukaryotic elongation factor 5A-1
607	Sobic.001G083400	orangered4	orangered4	AT1G13940.1		Plant protein of unknown function (DUF863)
608	Sobic.001G083500	turquoise	turquoise	AT2G27035.1	AtENODL20,ENODL20	early nodulin-like protein 20
609	Sobic.001G083600	blue	blue	AT2G03430.1		Ankyrin repeat family protein
610	Sobic.001G083800	darkseagreen4	red	AT5G15410.2	ATCNGC2,CNGC2,DND1	Cyclic nucleotide-regulated ion channel family protein
611	Sobic.001G083900	purple	purple	AT3G29320.1		Glycosyl transferase, family 35
612	Sobic.001G084000	violet	magenta	AT1G69310.1	ATWRKY57,WRKY57	WRKY DNA-binding protein 57
613	Sobic.001G084100	darkorange	darkorange	AT3G29360.2		UDP-glucose 6-dehydrogenase family protein
614	Sobic.001G084300	blue	blue	AT3G02100.1		UDP-Glycosyltransferase superfamily protein
615	Sobic.001G084400	violet	violet	AT3G02100.1		UDP-Glycosyltransferase superfamily protein
616	Sobic.001G084500	lightpink4	lightpink4	AT3G02100.1		UDP-Glycosyltransferase superfamily protein
617	Sobic.001G084600	purple	yellow	AT3G02100.1		UDP-Glycosyltransferase superfamily protein
618	Sobic.001G084700	darkorange	pink	AT3G02100.1		UDP-Glycosyltransferase superfamily protein
619	Sobic.001G084900	darkmagenta	darkmagenta	AT5G07960.1
620	Sobic.001G085000	darkorange2	darkorange2	AT5G07980.1		dentin sialophosphoprotein-related
621	Sobic.001G085100	darkorange	pink	AT3G05010.1		Protein of unknown function, transmembrane-40
622	Sobic.001G085200	turquoise	turquoise	AT1G18650.1	PDCB3	plasmodesmata callose-binding protein 3
623	Sobic.001G085300	darkseagreen4	lightcyan1	AT3G02130.1	RPK2,TOAD2	receptor-like protein kinase 2
624	Sobic.001G085400	green	green	AT5G48760.2		Ribosomal protein L13 family protein
625	Sobic.001G085500	darkseagreen4	midnightblue	AT4G26190.1		Haloacid dehalogenase-like hydrolase (HAD) superfamily protein
626	Sobic.001G085600	turquoise	turquoise	AT5G39040.1	ALS1,ATTAP2,TAP2	transporter associated with antigen processing protein 2
627	Sobic.001G085700	royalblue	tan	AT1G69220.2	SIK1	Protein kinase superfamily protein
628	Sobic.001G085800	darkmagenta	black	AT5G60940.1		Transducin/WD40 repeat-like superfamily protein
629	Sobic.001G085900	darkorange	darkorange	AT5G15640.1		Mitochondrial substrate carrier family protein
630	Sobic.001G086200	darkgrey	darkgrey	AT5G60920.1	COB	COBRA-like extracellular glycosyl-phosphatidyl inositol-anchored protein family
631	Sobic.001G086300	green	lightyellow	AT1G26340.1	ATCB5-A,B5 #6,CB5-A	cytochrome B5 isoform A
632	Sobic.001G086600	darkseagreen4	midnightblue	AT1G69060.1		Chaperone DnaJ-domain superfamily protein
633	Sobic.001G086800	green	green	AT5G45890.1	SAG12	senescence-associated gene 12
634	Sobic.001G086900	darkseagreen4	red	AT5G55630.2	ATKCO1,ATTPK1,KCO1,TPK1	Outward rectifying potassium channel protein
635	Sobic.001G087000	darkorange	greenyellow	AT3G13170.1	ATSPO11-1	Spo11/DNA topoisomerase VI, subunit A protein
636	Sobic.001G087100	purple	yellow	AT5G35840.1	PHYC	phytochrome C
637	Sobic.001G087400	darkorange	darkturquoise	AT4G16380.1		Heavy metal transport/detoxification superfamily protein
638	Sobic.001G087600	bisque4	cyan	AT5G51230.1	AtEMF2,CYR1,EMF2,VEF2	VEFS-Box of polycomb protein
639	Sobic.001G087700	darkorange	lightsteelblue1	AT4G16370.1	ATOPT3,OPT3	oligopeptide transporter
640	Sobic.001G087900	turquoise	turquoise	AT2G04900.1
641	Sobic.001G088100	coral1	white	AT4G16420.1	ADA2B,PRZ1	homolog of yeast ADA2 2B
642	Sobic.001G088200	purple	yellow	AT5G22020.1		Calcium-dependent phosphotriesterase superfamily protein
643	Sobic.001G088300	violet	magenta	AT2G27180.1
644	Sobic.001G088500	floralwhite	salmon	AT1G04130.1		Tetratricopeptide repeat (TPR)-like superfamily protein
645	Sobic.001G088700	plum1	plum1	AT3G46630.1		Protein of unknown function (DUF3223)
646	Sobic.001G088800	violet	brown	AT3G58470.1		nucleic acid binding;methyltransferases
647	Sobic.001G088900	darkseagreen4	skyblue3	AT5G20930.1	TSL	Protein kinase superfamily protein
648	Sobic.001G089000	blue	blue	AT5G20950.2		Glycosyl hydrolase family protein
649	Sobic.001G089100	blue	blue	AT5G20950.1		Glycosyl hydrolase family protein
650	Sobic.001G089500	violet	brown	AT5G32450.1		RNA binding (RRM/RBD/RNP motifs) family protein
651	Sobic.001G089600	darkorange	darkorange	AT5G04895.1		DEA(D/H)-box RNA helicase family protein
652	Sobic.001G089800	blue	blue	AT4G16440.1		ferredoxin hydrogenases
653	Sobic.001G089900	royalblue	royalblue	AT2G24200.1		Cytosol aminopeptidase family protein
654	Sobic.001G090000	darkorange	pink	AT5G37480.1
655	Sobic.001G090100	green	lightyellow	AT3G53030.1	SRPK4	ser/arg-rich protein kinase 4
656	Sobic.001G090200	purple	yellow	AT1G55370.2	NDF5	NDH-dependent cyclic electron flow 5
657	Sobic.001G090300	purple	purple	AT4G15570.1	MAA3	P-loop containing nucleoside triphosphate hydrolases superfamily protein
658	Sobic.001G090400	floralwhite	floralwhite	AT1G54390.4	ING2	PHD finger protein-related
659	Sobic.001G090500	brown4	darkgreen	AT3G13460.1	ECT2	evolutionarily conserved C-terminal region 2
660	Sobic.001G090600	blue	blue	AT2G31900.1	ATMYO5,ATXIF,XIF	myosin-like protein XIF
661	Sobic.001G090700	purple	yellow	AT1G05385.1	LPA19,Psb27-H1	photosystem II 11 kDa protein-related
662	Sobic.001G090800	lightgreen	lightgreen	AT1G05380.2		Acyl-CoA N-acyltransferase with RING/FYVE/PHD-type zinc finger protein
663	Sobic.001G091100	darkred	skyblue
664	Sobic.001G091200	antiquewhite4	antiquewhite4
665	Sobic.001G091300	turquoise	turquoise	AT5G47420.1		Tryptophan RNA-binding attenuator protein-like
666	Sobic.001G091400	darkmagenta	black	AT1G05410.1		Protein of unknown function (DUF1423)
667	Sobic.001G091700	green	lightyellow
668	Sobic.001G091900	green	green	AT1G03110.1		Transducin/WD40 repeat-like superfamily protein
669	Sobic.001G092000	violet	brown	AT5G11460.1		Protein of unknown function (DUF581)
670	Sobic.001G092100	darkseagreen4	red	AT5G50230.1		Transducin/WD40 repeat-like superfamily protein
671	Sobic.001G092200	palevioletred3	palevioletred3	AT4G14790.1	ATSUV3,EDA15	ATP-dependent RNA helicase, mitochondrial (SUV3)
672	Sobic.001G092300	violet	brown	AT3G22670.1		Pentatricopeptide repeat (PPR) superfamily protein
673	Sobic.001G092600	mediumorchid	mediumorchid	AT1G03070.2		Bax inhibitor-1 family protein
674	Sobic.001G093000	turquoise	turquoise	AT4G29250.1		HXXXD-type acyl-transferase family protein
675	Sobic.001G093300	purple	purple	AT3G22845.1		emp24/gp25L/p24 family/GOLD family protein
676	Sobic.001G093600	purple	purple
677	Sobic.001G093800	darkorange	darkturquoise	AT1G03060.1	SPI	Beige/BEACH domain ;WD domain, G-beta repeat protein
678	Sobic.001G093900	coral1	white	AT5G43830.1		Aluminium induced protein with YGL and LRDR motifs
679	Sobic.001G094000	violet	brown	AT1G04210.1		Leucine-rich repeat protein kinase family protein
680	Sobic.001G094200	plum1	plum1	AT3G55250.1
681	Sobic.001G094300	plum2	plum2	AT4G14680.1	APS3	Pseudouridine synthase/archaeosine transglycosylase-like family protein
682	Sobic.001G094400	darkseagreen4	red	AT5G37780.1	ACAM-1,CAM1,TCH1	calmodulin 1
683	Sobic.001G094500	bisque4	cyan	AT3G54560.1	HTA11	histone H2A 11
684	Sobic.001G094600	brown4	darkgreen	AT3G04750.1		Tetratricopeptide repeat (TPR)-like superfamily protein
685	Sobic.001G094800	brown4	darkgreen	AT3G04730.1	IAA16	indoleacetic acid-induced protein 16
686	Sobic.001G094900	darkorange2	darkorange2	AT5G43670.1		Sec23/Sec24 protein transport family protein
687	Sobic.001G095000	darkseagreen4	midnightblue	AT5G64560.1	ATMGT9,MGT9,MRS2-2	magnesium transporter 9
688	Sobic.001G095200	floralwhite	floralwhite	AT2G30580.1	DRIP2	DREB2A-interacting protein 2
689	Sobic.001G095300	violet	brown	AT1G55190.1	PRA1.F2,PRA7	PRA1 (Prenylated rab acceptor) family protein
690	Sobic.001G095500	darkorange	greenyellow	AT2G30590.1	WRKY21	WRKY DNA-binding protein 21
691	Sobic.001G095600	darkmagenta	black
692	Sobic.001G095700	violet	magenta	AT5G43650.1	BHLH92	basic helix-loop-helix (bHLH) DNA-binding superfamily protein
693	Sobic.001G095800	darkorange2	darkorange2	AT3G23100.2	XRCC4	homolog of human DNA ligase iv-binding protein XRCC4
694	Sobic.001G096000	darkorange	darkturquoise	AT1G56290.1		CwfJ-like family protein
695	Sobic.001G096100	green	green	AT1G10590.3		Nucleic acid-binding, OB-fold-like protein
696	Sobic.001G096300	darkseagreen4	lightcyan1	AT5G05920.1	DHS,EDA22	deoxyhypusine synthase
697	Sobic.001G096700	floralwhite	salmon	AT5G42655.1		Disease resistance-responsive (dirigent-like protein) family protein
698	Sobic.001G096800	mediumorchid	mediumorchid	AT4G19390.1		Uncharacterised protein family (UPF0114)
699	Sobic.001G096900	thistle1	thistle1	AT5G66560.1		Phototropic-responsive NPH3 family protein
700	Sobic.001G097100	darkmagenta	honeydew1	AT4G37930.1	SHM1,SHMT1,STM	serine transhydroxymethyltransferase 1
701	Sobic.001G097200	lightgreen	lightgreen	AT1G50030.1	TOR	target of rapamycin
702	Sobic.001G097400	darkseagreen4	lightcyan1	AT4G21520.1		Transducin/WD40 repeat-like superfamily protein
703	Sobic.001G097500	floralwhite	floralwhite	AT2G15860.1
704	Sobic.001G097600	darkseagreen4	midnightblue	AT1G77120.1	ADH,ADH1,ATADH,ATADH1	alcohol dehydrogenase 1
705	Sobic.001G097700	violet	magenta
706	Sobic.001G097900	violet	magenta	AT4G02030.1		Vps51/Vps67 family (components of vesicular transport) protein
707	Sobic.001G098000	violet	magenta	AT5G58730.1		pfkB-like carbohydrate kinase family protein
708	Sobic.001G098100	darkorange	darkorange	AT5G27620.1	CYCH;1	cyclin H;1
709	Sobic.001G098200	darkseagreen4	darkolivegreen	AT2G14110.1		Haloacid dehalogenase-like hydrolase (HAD) superfamily protein
710	Sobic.001G098300	darkmagenta	black
711	Sobic.001G098400	blue	blue	AT2G39810.1	HOS1	ubiquitin-protein ligases
712	Sobic.001G098500	darkmagenta	black	AT5G10860.1		Cystathionine beta-synthase (CBS) family protein
713	Sobic.001G098600	green	lightyellow	AT5G05250.1
714	Sobic.001G098700	steelblue	steelblue	AT2G22475.1	GEM	GRAM domain family protein
715	Sobic.001G098800	purple	yellow	AT4G09650.1	ATPD	ATP synthase delta-subunit gene
716	Sobic.001G099000	purple	yellow	AT3G28460.1		methyltransferases
717	Sobic.001G099100	darkgrey	darkgrey	AT5G49720.1	ATGH9A1,DEC,GH9A1,IRX2,KOR,KOR1,RSW2,TSD1	glycosyl hydrolase 9A1
718	Sobic.001G099200	orangered4	orangered4	AT1G77405.1		Pentatricopeptide repeat (PPR) superfamily protein
719	Sobic.001G099400	mediumpurple3	mediumpurple3	AT1G69870.1	NRT1.7	nitrate transporter 1.7
720	Sobic.001G099800	royalblue	tan	AT3G07030.1		Alba DNA/RNA-binding protein
721	Sobic.001G099900	grey60	grey60	AT4G07410.1		Transducin family protein / WD-40 repeat family protein
722	Sobic.001G100000	purple	yellow	AT5G19220.1	ADG2,APL1	ADP glucose pyrophosphorylase large subunit 1
723	Sobic.001G100100	coral1	orange	AT1G51600.2	GATA28,TIFY2A,ZML2	ZIM-LIKE 2
724	Sobic.001G100400	green	green	AT1G70190.1		Ribosomal protein L7/L12, oligomerisation;Ribosomal protein L7/L12, C-terminal/adaptor protein ClpS-like
725	Sobic.001G100500	violet	violet
726	Sobic.001G100600	violet	magenta	AT3G57450.1
727	Sobic.001G100700	grey60	grey60
728	Sobic.001G100800	darkgrey	darkgrey	AT5G66380.1	ATFOLT1,FOLT1	folate transporter 1
729	Sobic.001G100900	brown4	brown4	AT5G27660.1		Trypsin family protein with PDZ domain
730	Sobic.001G101100	green	lightyellow	AT5G66380.1	ATFOLT1,FOLT1	folate transporter 1
731	Sobic.001G101200	grey60	grey60
732	Sobic.001G101400	darkseagreen4	darkseagreen4	AT1G72060.1		serine-type endopeptidase inhibitors
733	Sobic.001G101500	maroon	maroon	AT1G72280.1	AERO1,ERO1	endoplasmic reticulum oxidoreductins 1
734	Sobic.001G101600	coral2	coral2
735	Sobic.001G101800	darkorange	lightcyan
736	Sobic.001G102100	royalblue	royalblue	AT1G76610.1		Protein of unknown function, DUF617
737	Sobic.001G102200	violet	lavenderblush3	AT5G14105.1
738	Sobic.001G102300	blue	blue	AT2G23760.2	BLH4,SAW2	BEL1-like homeodomain 4
739	Sobic.001G102500	brown4	brown4	AT4G34350.1	CLB6,HDR,ISPH	4-hydroxy-3-methylbut-2-enyl diphosphate reductase
740	Sobic.001G102700	navajowhite2	navajowhite2	AT5G42620.2		metalloendopeptidases;zinc ion binding
741	Sobic.001G103200	darkseagreen4	red	AT5G11730.1		Core-2/I-branching beta-1,6-N-acetylglucosaminyltransferase family protein
742	Sobic.001G103300	darkorange	pink	AT1G10130.1	ATECA3,ECA3	endoplasmic reticulum-type calcium-transporting ATPase 3
743	Sobic.001G103700	darkorange	pink
744	Sobic.001G103800	grey60	grey60	AT1G27480.1		alpha/beta-Hydrolases superfamily protein
745	Sobic.001G103900	grey60	grey60	AT2G03120.1	ATSPP,SPP	signal peptide peptidase
746	Sobic.001G104000	turquoise	turquoise	AT5G65910.1		BSD domain-containing protein
747	Sobic.001G104100	violet	magenta	AT5G25320.1		ACT-like superfamily protein
748	Sobic.001G104300	purple	purple	AT1G50000.1		methyltransferases
749	Sobic.001G104500	blue	blue	AT2G22840.1	AtGRF1,GRF1	growth-regulating factor 1
750	Sobic.001G104600	purple	yellow	AT5G65840.1		Thioredoxin superfamily protein
751	Sobic.001G104700	purple	yellow	AT5G65840.1		Thioredoxin superfamily protein
752	Sobic.001G104800	floralwhite	salmon	AT1G44920.1
753	Sobic.001G104900	darkorange	darkturquoise	AT1G17870.1	ATEGY3,EGY3	ethylene-dependent gravitropism-deficient and yellow-green-like 3
754	Sobic.001G105000	coral1	paleturquoise	AT1G68920.3		basic helix-loop-helix (bHLH) DNA-binding superfamily protein
755	Sobic.001G105100	darkseagreen4	skyblue3	AT5G55940.1	emb2731	Uncharacterised protein family (UPF0172)
756	Sobic.001G105200	green	green	AT4G34910.1		P-loop containing nucleoside triphosphate hydrolases superfamily protein
757	Sobic.001G105300	lightpink4	lightpink4	AT3G12210.2		DNA binding
758	Sobic.001G105400	darkseagreen4	red	AT3G49730.1		Tetratricopeptide repeat (TPR)-like superfamily protein
759	Sobic.001G105500	darkseagreen4	midnightblue	AT4G07990.1		Chaperone DnaJ-domain superfamily protein
760	Sobic.001G105700	darkseagreen4	red	AT3G49725.1		GTP-binding protein, HflX
761	Sobic.001G106000	blue	blue	AT4G08150.1	BP,BP1,KNAT1	KNOTTED-like from Arabidopsis thaliana
762	Sobic.001G106100	darkorange	darkturquoise	AT5G66290.1
763	Sobic.001G106200	turquoise	turquoise	AT4G08150.1	BP,BP1,KNAT1	KNOTTED-like from Arabidopsis thaliana
764	Sobic.001G106300	mediumorchid	thistle2	AT5G65740.2		zinc ion binding
765	Sobic.001G106400	mediumorchid	thistle2	AT4G25770.1		alpha/beta-Hydrolases superfamily protein
766	Sobic.001G106600	coral1	white	AT2G36630.1		Sulfite exporter TauE/SafE family protein
767	Sobic.001G106700	blue	blue	AT4G37820.1
768	Sobic.001G106900	violet	brown	AT4G08170.2		Inositol 1,3,4-trisphosphate 5/6-kinase family protein
769	Sobic.001G107100	darkgrey	darkgrey	AT4G14960.2	TUA6	Tubulin/FtsZ family protein
770	Sobic.001G107200	blue	blue	AT4G14960.2	TUA6	Tubulin/FtsZ family protein
771	Sobic.001G107300	mediumpurple3	mediumpurple3	AT3G49660.1		Transducin/WD40 repeat-like superfamily protein
772	Sobic.001G107400	royalblue	royalblue	AT4G37850.1		basic helix-loop-helix (bHLH) DNA-binding superfamily protein
773	Sobic.001G107500	blue	blue	AT5G10270.1	CDKC;1	cyclin-dependent kinase C;1
774	Sobic.001G107600	mediumpurple3	mediumpurple3	AT4G31770.1	ATDBR1,DBR1	debranching enzyme 1
775	Sobic.001G107800	floralwhite	salmon
776	Sobic.001G107900	steelblue	steelblue	AT5G58040.1	ATFIP1[V],ATFIPS5,FIP1[V],FIPS5	homolog of yeast FIP1 [V]
777	Sobic.001G108000	purple	purple	AT5G66550.1		Maf-like protein
778	Sobic.001G108100	turquoise	turquoise
779	Sobic.001G108200	floralwhite	salmon	AT4G39235.1
780	Sobic.001G108400	darkseagreen4	red	AT2G16250.1		Leucine-rich repeat protein kinase family protein
781	Sobic.001G108500	brown4	brown4	AT1G75170.1		Sec14p-like phosphatidylinositol transfer family protein
782	Sobic.001G108600	darkmagenta	black	AT1G75170.2		Sec14p-like phosphatidylinositol transfer family protein
783	Sobic.001G108800	darkorange	darkturquoise
784	Sobic.001G108900	darkorange	pink	AT1G63850.1		BTB/POZ domain-containing protein
785	Sobic.001G109000	coral1	paleturquoise	AT5G66780.1
786	Sobic.001G109100	violet	brown	AT5G66770.1		GRAS family transcription factor
787	Sobic.001G109300	darkred	darkred	AT4G34490.1	ATCAP1,CAP 1,CAP1	cyclase associated protein 1
788	Sobic.001G109400	bisque4	bisque4	AT5G42720.1		Glycosyl hydrolase family 17 protein
789	Sobic.001G109500	blue	blue	AT1G11620.1		F-box and associated interaction domains-containing protein
790	Sobic.001G109700	turquoise	turquoise	AT5G66750.1	ATDDM1,CHA1,CHR01,CHR1,DDM1,SOM1,SOM4	chromatin remodeling 1
791	Sobic.001G109800	darkseagreen4	midnightblue	AT4G34430.2	ATSWI3D,CHB3	DNA-binding family protein
792	Sobic.001G110000	green	lightyellow	AT1G54690.1	G-H2AX,GAMMA-H2AX,H2AXB,HTA3	gamma histone variant H2AX
793	Sobic.001G110300	darkseagreen4	skyblue3	AT5G06660.1		Protein of unknown function DUF106, transmembrane
794	Sobic.001G110400	grey60	saddlebrown
795	Sobic.001G110500	darkgrey	darkgrey	AT5G18490.1		Plant protein of unknown function (DUF946)
796	Sobic.001G110600	mediumpurple3	mediumpurple3	AT1G64790.1	ILA	ILITYHIA
797	Sobic.001G110700	floralwhite	salmon
798	Sobic.001G110800	green	green
799	Sobic.001G110900	blue	blue	AT1G17950.1	ATMYB52,BW52,MYB52	myb domain protein 52
800	Sobic.001G111000	darkmagenta	ivory	AT5G17330.1	GAD,GAD1	glutamate decarboxylase
801	Sobic.001G111200	violet	brown
802	Sobic.001G111400	darkseagreen4	red
803	Sobic.001G111500	darkorange	greenyellow	AT1G09570.1	FHY2,FRE1,HY8,PHYA	phytochrome A
804	Sobic.001G111600	violet	brown	AT1G73460.1		Protein kinase superfamily protein
805	Sobic.001G111700	coral1	orange	AT1G73480.1		alpha/beta-Hydrolases superfamily protein
806	Sobic.001G111800	turquoise	turquoise	AT3G17770.1		Dihydroxyacetone kinase
807	Sobic.001G111900	navajowhite2	navajowhite2
808	Sobic.001G112100	brown4	brown4	AT2G01910.1	ATMAP65-6,MAP65-6	Microtubule associated protein (MAP65/ASE1) family protein
809	Sobic.001G112200	royalblue	tan	AT2G45180.1		Bifunctional inhibitor/lipid-transfer protein/seed storage 2S albumin superfamily protein
810	Sobic.001G112400	green	green	AT1G02410.1		cytochrome c oxidase assembly protein CtaG / Cox11 family
811	Sobic.001G112600	brown4	darkgreen	AT3G12110.1	ACT11	actin-11
812	Sobic.001G112700	darkred	skyblue	AT1G25220.1	ASB1,TRP4,WEI7	anthranilate synthase beta subunit 1
813	Sobic.001G112800	brown4	darkgreen
814	Sobic.001G112900	violet	brown	AT3G17800.1		Protein of unknown function (DUF760)
815	Sobic.001G113000	coral2	coral2	AT5G56680.1	EMB2755,SYNC1,SYNC1 ARATH	Class II aminoacyl-tRNA and biotin synthetases superfamily protein
816	Sobic.001G113200	floralwhite	floralwhite	AT2G01830.2	AHK4,ATCRE1,CRE1,WOL,WOL1	CHASE domain containing histidine kinase protein
817	Sobic.001G113500	darkmagenta	ivory	AT1G11020.1		RING/FYVE/PHD zinc finger superfamily protein
818	Sobic.001G113700	darkorange	darkorange	AT1G14730.1		Cytochrome b561/ferric reductase transmembrane protein family
819	Sobic.001G113800	turquoise	turquoise	AT1G66150.1	TMK1	transmembrane kinase 1
820	Sobic.001G113900	green	lightyellow	AT1G66170.1	MMD1	RING/FYVE/PHD zinc finger superfamily protein
821	Sobic.001G114000	coral1	orange	AT4G36630.1	EMB2754	Vacuolar sorting protein 39
822	Sobic.001G114200	floralwhite	floralwhite	AT1G67960.1
823	Sobic.001G114300	coral2	coral2
824	Sobic.001G114400	royalblue	tan	AT1G74260.1	PUR4	purine biosynthesis 4
825	Sobic.001G114500	turquoise	turquoise	AT4G12790.3		P-loop containing nucleoside triphosphate hydrolases superfamily protein
826	Sobic.001G115000	coral2	coral2
827	Sobic.001G115100	darkorange	greenyellow
828	Sobic.001G115300	royalblue	tan	AT4G17720.1		RNA-binding (RRM/RBD/RNP motifs) family protein
829	Sobic.001G115500	mediumpurple3	mediumpurple3	AT2G46520.1		cellular apoptosis susceptibility protein, putative / importin-alpha re-exporter, putative
830	Sobic.001G115700	blue	blue	AT5G37510.2	CI76,EMB1467	NADH-ubiquinone dehydrogenase, mitochondrial, putative
831	Sobic.001G115900	plum1	plum1	AT3G14760.1
832	Sobic.001G116000	darkorange	pink	AT1G14830.1	ADL1C,ADL5,DL1C,DRP1C	DYNAMIN-like 1C
833	Sobic.001G116100	darkseagreen4	midnightblue	AT3G10050.1	OMR1	L-O-methylthreonine resistant 1
834	Sobic.001G116200	lightgreen	lightgreen	AT4G01570.1		Tetratricopeptide repeat (TPR)-like superfamily protein
835	Sobic.001G116400	blue	blue	AT1G66200.1	ATGSR2,GSR2	glutamine synthase clone F11
836	Sobic.001G116500	blue	blue	AT1G70730.3		Phosphoglucomutase/phosphomannomutase family protein
837	Sobic.001G116600	darkorange2	darkorange2	AT1G48480.1	RKL1	receptor-like kinase 1
838	Sobic.001G116700	coral1	paleturquoise	AT1G23260.1	MMZ1,UEV1A	MMS ZWEI homologue 1
839	Sobic.001G116800	turquoise	turquoise	AT1G70650.1		Ran BP2/NZF zinc finger-like superfamily protein
840	Sobic.001G117200	mediumpurple3	mediumpurple3	AT3G17850.1		Protein kinase superfamily protein
841	Sobic.001G117300	royalblue	tan	AT5G64090.1
842	Sobic.001G117400	green	lightyellow	AT3G25940.1		TFIIB zinc-binding protein
843	Sobic.001G117500	darkslateblue	darkslateblue	AT1G14900.1	HMGA	high mobility group A
844	Sobic.001G117600	green	green	AT4G22760.1		Tetratricopeptide repeat (TPR)-like superfamily protein
845	Sobic.001G117800	darkmagenta	ivory	AT1G62020.1		Coatomer, alpha subunit
846	Sobic.001G117900	purple	purple	AT5G60550.1	ATSNAK1,GRIK2	geminivirus rep interacting kinase 2
847	Sobic.001G118000	violet	brown	AT1G49340.1	ATPI4K ALPHA	Phosphatidylinositol 3- and 4-kinase family protein
848	Sobic.001G118100	purple	yellow	AT1G68520.1		B-box type zinc finger protein with CCT domain
849	Sobic.001G118200	darkorange	lightsteelblue1	AT3G18480.1	AtCASP,CASP	CCAAT-displacement protein alternatively spliced product
850	Sobic.001G118300	darkseagreen4	midnightblue	AT4G39670.1		Glycolipid transfer protein (GLTP) family protein
851	Sobic.001G118400	purple	purple	AT1G73885.1
852	Sobic.001G118700	blue	blue	AT2G44050.1	COS1	6,7-dimethyl-8-ribityllumazine synthase / DMRL synthase / lumazine synthase / riboflavin synthase
853	Sobic.001G118900	violet	violet	AT1G13340.1		Regulator of Vps4 activity in the MVB pathway protein
854	Sobic.001G119000	royalblue	tan	AT2G02850.1	ARPN	plantacyanin
855	Sobic.001G119100	darkseagreen4	skyblue3	AT2G02850.1	ARPN	plantacyanin
856	Sobic.001G119300	floralwhite	salmon	AT3G20650.1		mRNA capping enzyme family protein
857	Sobic.001G119400	darkorange	lightcyan	AT1G65820.1		microsomal glutathione s-transferase, putative
858	Sobic.001G119500	purple	purple	AT1G65820.1		microsomal glutathione s-transferase, putative
859	Sobic.001G119600	darkseagreen4	midnightblue	AT1G70650.2		Ran BP2/NZF zinc finger-like superfamily protein
860	Sobic.001G119700	maroon	maroon	AT1G11510.1		DNA-binding storekeeper protein-related transcriptional regulator
861	Sobic.001G119800	blue	blue	AT5G16720.1		Protein of unknown function, DUF593
862	Sobic.001G119900	grey60	saddlebrown	AT1G28180.1		P-loop containing nucleoside triphosphate hydrolases superfamily protein
863	Sobic.001G120000	purple	yellow	AT1G18170.1		FKBP-like peptidyl-prolyl cis-trans isomerase family protein
864	Sobic.001G120100	darkslateblue	darkslateblue	AT1G18180.1		Protein of unknown function (DUF1295)
865	Sobic.001G120200	darkorange	lightsteelblue1	AT1G64840.1		Protein of unknown function (DUF295)
866	Sobic.001G120300	darkorange	darkorange	AT2G01490.1		phytanoyl-CoA dioxygenase (PhyH) family protein
867	Sobic.001G120400	coral1	orange	AT2G06925.1	ATSPLA2-ALPHA,PLA2-ALPHA	Phospholipase A2 family protein
868	Sobic.001G120500	green	green	AT3G17970.1	atToc64-III,TOC64-III	translocon at the outer membrane of chloroplasts 64-III
869	Sobic.001G120600	coral2	coral2
870	Sobic.001G120900	violet	brown	AT1G14920.1	GAI,RGA2	GRAS family transcription factor family protein
871	Sobic.001G121100	violet	lavenderblush3
872	Sobic.001G121200	bisque4	cyan	AT1G73950.1		Transmembrane Fragile-X-F-associated protein
873	Sobic.001G121700	darkmagenta	ivory	AT5G22090.2		Protein of unknown function (DUF3049)
874	Sobic.001G121900	turquoise	turquoise	AT1G21980.1	ATPIP5K1,ATPIPK1,PIP5K1	phosphatidylinositol-4-phosphate 5-kinase 1
875	Sobic.001G122000	royalblue	tan	AT4G08180.1	ORP1C	OSBP(oxysterol binding protein)-related protein 1C
876	Sobic.001G122100	darkred	skyblue	AT1G77720.1	PPK1	putative protein kinase 1
877	Sobic.001G122200	darkorange	lightsteelblue1	AT2G17900.1	SDG37	SET domain group 37
878	Sobic.001G122300	darkseagreen4	midnightblue	AT3G26070.1		Plastid-lipid associated protein PAP / fibrillin family protein
879	Sobic.001G122400	plum1	plum1	AT5G14320.1		Ribosomal protein S13/S18 family
880	Sobic.001G122500	darkseagreen4	red	AT4G09580.1		SNARE associated Golgi protein family
881	Sobic.001G122800	darkseagreen4	red
882	Sobic.001G122900	blue	blue
883	Sobic.001G123000	darkred	skyblue	AT5G10290.1		leucine-rich repeat transmembrane protein kinase family protein
884	Sobic.001G123100	bisque4	cyan	AT3G18080.1	BGLU44	B-S glucosidase 44
885	Sobic.001G123200	darkmagenta	honeydew1
886	Sobic.001G123300	blue	blue	AT3G18080.1	BGLU44	B-S glucosidase 44
887	Sobic.001G123500	green	green	AT3G26618.1	ERF1-3	eukaryotic release factor 1-3
888	Sobic.001G123600	lightpink4	lightpink4	AT3G17430.1		Nucleotide-sugar transporter family protein
889	Sobic.001G123700	blue	blue
890	Sobic.001G124000	turquoise	turquoise	AT1G15200.1		protein-protein interaction regulator family protein
891	Sobic.001G124100	bisque4	cyan	AT1G60890.1		Phosphatidylinositol-4-phosphate 5-kinase family protein
892	Sobic.001G124200	coral1	white	AT1G66340.1	AtETR1,EIN1,ETR,ETR1	Signal transduction histidine kinase, hybrid-type, ethylene sensor
893	Sobic.001G124300	darkorange	greenyellow	AT1G44770.1
894	Sobic.001G124400	green	lightyellow	AT5G11760.1
895	Sobic.001G124500	thistle1	thistle1	AT3G06470.1		GNS1/SUR4 membrane protein family
896	Sobic.001G124600	darkseagreen4	skyblue3
897	Sobic.001G124700	bisque4	salmon4
898	Sobic.001G124800	purple	purple	AT4G02725.1
899	Sobic.001G125000	green	green	AT2G32150.1		Haloacid dehalogenase-like hydrolase (HAD) superfamily protein
900	Sobic.001G125100	darkorange	pink	AT1G03140.1		splicing factor Prp18 family protein
901	Sobic.001G125200	coral1	white	AT5G19820.1	emb2734	ARM repeat superfamily protein
902	Sobic.001G125300	bisque4	cyan	AT5G03280.1	ATEIN2,CKR1,EIN2,ERA3,ORE2,ORE3,PIR2	NRAMP metal ion transporter family protein
903	Sobic.001G125400	darkseagreen4	red	AT5G03280.1	ATEIN2,CKR1,EIN2,ERA3,ORE2,ORE3,PIR2	NRAMP metal ion transporter family protein
904	Sobic.001G125500	darkmagenta	black	AT5G03280.1	ATEIN2,CKR1,EIN2,ERA3,ORE2,ORE3,PIR2	NRAMP metal ion transporter family protein
905	Sobic.001G125700	royalblue	tan	AT1G55020.1	ATLOX1,LOX1	lipoxygenase 1
906	Sobic.001G125800	violet	brown	AT3G22400.1	LOX5	PLAT/LH2 domain-containing lipoxygenase family protein
907	Sobic.001G125900	green	lightyellow	AT3G22400.1	LOX5	PLAT/LH2 domain-containing lipoxygenase family protein
908	Sobic.001G126100	thistle1	thistle1	AT1G55000.2		peptidoglycan-binding LysM domain-containing protein
909	Sobic.001G126200	violet	magenta	AT1G03150.1		Acyl-CoA N-acyltransferases (NAT) superfamily protein
910	Sobic.001G126300	purple	yellow	AT3G57610.1	ADSS	adenylosuccinate synthase
911	Sobic.001G126600	darkorange	pink	AT5G14520.1		pescadillo-related
912	Sobic.001G1270001	darkseagreen4	skyblue3
913	Sobic.001G1270002	navajowhite2	navajowhite2
914	Sobic.001G127100	violet	violet	AT4G22330.1	ATCES1	Alkaline phytoceramidase (aPHC)
915	Sobic.001G127200	blue	blue	AT2G41900.1		CCCH-type zinc finger protein with ARM repeat domain
916	Sobic.001G127300	blue	blue
917	Sobic.001G127400	purple	yellow	AT2G40110.1		Yippee family putative zinc-binding protein
918	Sobic.001G127500	lightpink4	lightpink4	AT2G40090.1	ATATH9,ATH9	ABC2 homolog 9
919	Sobic.001G127800	darkorange	lightcyan	AT5G12840.4	ATHAP2A,EMB2220,HAP2A,NF-YA1	nuclear factor Y, subunit A1
920	Sobic.001G128000	purple	purple	AT3G57500.1
921	Sobic.001G128100	blue	blue	AT4G13270.1		Late embryogenesis abundant (LEA) hydroxyproline-rich glycoprotein family
922	Sobic.001G128200	turquoise	turquoise	AT3G26420.1	ATRZ-1A	RNA-binding (RRM/RBD/RNP motifs) family protein with retrovirus zinc finger-like domain
923	Sobic.001G128300	grey60	saddlebrown	AT5G26240.1	ATCLC-D,CLC-D	chloride channel D
924	Sobic.001G128400	violet	magenta	AT3G22630.1	PBD1,PRCGB	20S proteasome beta subunit D1
925	Sobic.001G128500	brown4	darkgreen	AT3G22600.1		Bifunctional inhibitor/lipid-transfer protein/seed storage 2S albumin superfamily protein
926	Sobic.001G128600	purple	yellow	AT1G54520.1
927	Sobic.001G129000	royalblue	tan	AT5G49910.1	cpHsc70-2,CPHSC70-2EAT SHOCK PROTEIN 70-2,HSC70-7	chloroplast heat shock protein 70-2
928	Sobic.001G129100	plum1	plum1
929	Sobic.001G129300	darkorange	darkorange	AT5G27820.1		Ribosomal L18p/L5e family protein
930	Sobic.001G129400	green	green	AT3G26360.1		Ribosomal protein S21 family protein
931	Sobic.001G129500	violet	brown
932	Sobic.001G129600	royalblue	royalblue	AT5G62890.2		Xanthine/uracil permease family protein
933	Sobic.001G129700	royalblue	royalblue	AT1G18970.1	GLP4	germin-like protein 4
934	Sobic.001G130000	blue	blue	AT5G19860.1		Protein of unknown function, DUF538
935	Sobic.001G130100	lightpink4	lightpink4	AT3G47850.1
936	Sobic.001G130200	darkseagreen4	red	AT1G59650.1	CW14	Protein of unknown function (DUF1336)
937	Sobic.001G130300	green	green
938	Sobic.001G130400	darkred	darkred	AT1G55265.1		Protein of unknown function, DUF538
939	Sobic.001G130700	turquoise	turquoise	AT2G28150.1		Domain of unknown function (DUF966)
940	Sobic.001G131000	darkseagreen4	yellowgreen
941	Sobic.001G131100	grey60	grey60	AT1G74790.1		catalytics
942	Sobic.001G131200	coral1	orange	AT3G26510.2		Octicosapeptide/Phox/Bem1p family protein
943	Sobic.001G131400	darkseagreen4	darkolivegreen	AT1G48320.1		Thioesterase superfamily protein
944	Sobic.001G131500	darkorange	darkturquoise
945	Sobic.001G131600	darkorange	darkturquoise	AT4G33640.1
946	Sobic.001G131700	darkmagenta	black	AT1G27150.1		Tetratricopeptide repeat (TPR)-like superfamily protein
947	Sobic.001G131800	floralwhite	salmon	AT1G71080.1		RNA polymerase II transcription elongation factor
948	Sobic.001G131900	turquoise	turquoise	AT3G61130.1	GAUT1,LGT1	galacturonosyltransferase 1
949	Sobic.001G132000	floralwhite	floralwhite	AT4G15940.1		Fumarylacetoacetate (FAA) hydrolase family
950	Sobic.001G132100	coral1	paleturquoise	AT1G47420.1	SDH5	succinate dehydrogenase 5
951	Sobic.001G132200	lightgreen	lightgreen	AT3G12680.1	HUA1	floral homeotic protein (HUA1)
952	Sobic.001G132300	bisque4	cyan	AT3G14470.1		NB-ARC domain-containing disease resistance protein
953	Sobic.001G132400	darkorange	lightcyan	AT5G62670.1	AHA11,HA11	H(+)-ATPase 11
954	Sobic.001G132600	darkred	skyblue	AT5G15070.1		Phosphoglycerate mutase-like family protein
955	Sobic.001G132800	coral1	orange	AT1G74740.1	ATCPK30,CDPK1A,CPK30	calcium-dependent protein kinase 30
956	Sobic.001G132900	green	lightyellow	AT1G27090.1		glycine-rich protein
957	Sobic.001G133000	darkmagenta	ivory
958	Sobic.001G133500	grey60	grey60
959	Sobic.001G133900	darkseagreen4	red	AT5G62680.1		Major facilitator superfamily protein
960	Sobic.001G134000	royalblue	royalblue
961	Sobic.001G134100	purple	yellow	AT1G27070.1		5\'-AMP-activated protein kinase-related
962	Sobic.001G134200	floralwhite	salmon	AT1G67350.2
963	Sobic.001G134300	lightgreen	lightgreen	AT4G32820.1		Tetratricopeptide repeat (TPR)-like superfamily protein
964	Sobic.001G134400	coral1	paleturquoise	AT5G09570.1		Cox19-like CHCH family protein
965	Sobic.001G134500	orangered4	orangered4	AT2G23970.1		Class I glutamine amidotransferase-like superfamily protein
966	Sobic.001G134600	darkmagenta	black	AT4G38020.1		tRNA/rRNA methyltransferase (SpoU) family protein
967	Sobic.001G134700	darkmagenta	darkmagenta	AT1G32550.1		2Fe-2S ferredoxin-like superfamily protein
968	Sobic.001G134800	orangered4	orangered4	AT5G62720.1		Integral membrane HPP family protein
969	Sobic.001G134900	royalblue	royalblue	AT5G04500.1		glycosyltransferase family protein 47
970	Sobic.001G135100	purple	yellow	AT5G22830.1	ATMGT10,GMN10,MGT10,MRS2-11	magnesium (Mg) transporter 10
971	Sobic.001G135200	blue	blue	AT1G08390.1
972	Sobic.001G135300	purple	yellow	AT5G22820.2		ARM repeat superfamily protein
973	Sobic.001G135400	darkorange	lightcyan	AT3G21175.2	GATA24,TIFY2B,ZML1	ZIM-like 1
974	Sobic.001G135500	darkseagreen4	red	AT3G53090.2	UPL7	ubiquitin-protein ligase 7
975	Sobic.001G136300	blue	blue	AT2G39210.1		Major facilitator superfamily protein
976	Sobic.001G136400	coral1	orange	AT3G45070.1		P-loop containing nucleoside triphosphate hydrolases superfamily protein
977	Sobic.001G136500	blue	blue	AT5G04280.1		RNA-binding (RRM/RBD/RNP motifs) family protein with retrovirus zinc finger-like domain
978	Sobic.001G136600	darkmagenta	black	AT5G03470.1	ATB\' ALPHA	Protein phosphatase 2A regulatory B subunit family protein
979	Sobic.001G136800	darkorange	darkturquoise	AT3G23610.3	DSPTP1	dual specificity protein phosphatase 1
980	Sobic.001G136900	darkorange	lightcyan	AT5G42990.1	UBC18	ubiquitin-conjugating enzyme 18
981	Sobic.001G137000	darkorange	darkturquoise	AT1G58250.1	SAB	Golgi-body localisation protein domain ;RNA pol II promoter Fmp27 protein domain
982	Sobic.001G137100	darkorange	pink	AT4G34610.1	BLH6	BEL1-like homeodomain 6
983	Sobic.001G137300	turquoise	turquoise	AT4G17570.3	GATA26	GATA transcription factor 26
984	Sobic.001G137800	mediumorchid	thistle2	AT3G04710.3		ankyrin repeat family protein
985	Sobic.001G138000	purple	yellow	AT2G29630.3	PY,THIC	thiaminC
986	Sobic.001G138200	violet	violet	AT3G50760.1	GATL2	galacturonosyltransferase-like 2
987	Sobic.001G138300	darkseagreen4	lightcyan1	AT2G23780.1		RING/U-box superfamily protein
988	Sobic.001G138400	steelblue	steelblue	AT5G41770.1		crooked neck protein, putative / cell cycle protein, putative
989	Sobic.001G138600	darkseagreen4	red	AT2G22880.1		VQ motif-containing protein
990	Sobic.001G138800	turquoise	turquoise	AT4G21620.2		glycine-rich protein
991	Sobic.001G138900	darkseagreen4	midnightblue	AT2G14660.1
992	Sobic.001G139100	royalblue	tan	AT4G10810.1
993	Sobic.001G139300	coral1	paleturquoise
994	Sobic.001G139700	darkorange	greenyellow
995	Sobic.001G139900	purple	yellow	AT2G14520.1		CBS domain-containing protein with a domain of unknown function (DUF21)
996	Sobic.001G140000	coral1	orange	AT1G58520.1	RXW8	lipases;hydrolases, acting on ester bonds
997	Sobic.001G140100	darkorange	greenyellow
998	Sobic.001G140700	turquoise	turquoise	AT3G22960.1	PKP-ALPHA,PKP1	Pyruvate kinase family protein
999	Sobic.001G140900	royalblue	sienna3	AT4G37850.1		basic helix-loop-helix (bHLH) DNA-binding superfamily protein
1000	Sobic.001G141200	turquoise	turquoise	AT2G18390.1	ARL2,ATARLC1,HAL,TTN5	ADP-ribosylation factor family protein
1001	Sobic.001G141300	violet	magenta	AT4G39260.3	ATGRP8,CCR1,GR-RBP8,GRP8	cold, circadian rhythm, and RNA binding 1
1002	Sobic.001G141400	darkseagreen4	yellowgreen	AT1G79120.1		Ubiquitin carboxyl-terminal hydrolase family protein
1003	Sobic.001G141600	bisque4	bisque4	AT3G12920.1		SBP (S-ribonuclease binding protein) family protein
1004	Sobic.001G141700	darkmagenta	black	AT3G50690.1		Leucine-rich repeat (LRR) family protein
1005	Sobic.001G141800	darkred	darkred	AT4G23180.1	CRK10,RLK4	cysteine-rich RLK (RECEPTOR-like protein kinase) 10
1006	Sobic.001G142000	blue	blue	AT3G46940.1	DUT1	DUTP-PYROPHOSPHATASE-LIKE 1
1007	Sobic.001G142100	blue	blue	AT4G34460.1	AGB1,ATAGB1,ELK4	GTP binding protein beta 1
1008	Sobic.001G142200	turquoise	turquoise	AT4G34480.1		O-Glycosyl hydrolases family 17 protein
1009	Sobic.001G142300	darkseagreen4	skyblue3	AT1G20460.1
1010	Sobic.001G142800	blue	blue	AT1G31260.1	ZIP10	zinc transporter 10 precursor
1011	Sobic.001G143000	violet	brown	AT5G45110.1	ATNPR3,NPR3	NPR1-like protein 3
1012	Sobic.001G143200	darkseagreen4	darkolivegreen	AT1G31300.1		TRAM, LAG1 and CLN8 (TLC) lipid-sensing domain containing protein
1013	Sobic.001G143300	darkorange	pink	AT4G19640.1	ARA-7,ARA7,ATRAB-F2B,ATRAB5B,ATRABF2B,RAB-F2B,RABF2B	Ras-related small GTP-binding family protein
1014	Sobic.001G143500	darkred	darkred	AT2G30880.1		Pleckstrin homology (PH) domain-containing protein
1015	Sobic.001G143600	darkorange	pink	AT1G13980.1	EMB30,GN,VAN7	sec7 domain-containing protein
1016	Sobic.001G143900	violet	brown	AT3G56210.4		ARM repeat superfamily protein
1017	Sobic.001G144200	steelblue	steelblue	AT3G22550.1		Protein of unknown function (DUF581)
1018	Sobic.001G144300	darkorange	darkorange	AT2G32020.1		Acyl-CoA N-acyltransferases (NAT) superfamily protein
1019	Sobic.001G144400	maroon	maroon	AT2G32030.1		Acyl-CoA N-acyltransferases (NAT) superfamily protein
1020	Sobic.001G144600	darkseagreen4	yellowgreen	AT3G22590.1	CDC73,PHP	PLANT HOMOLOGOUS TO PARAFIBROMIN
1021	Sobic.001G144700	darkseagreen4	lightcyan1	AT3G22600.1		Bifunctional inhibitor/lipid-transfer protein/seed storage 2S albumin superfamily protein
1022	Sobic.001G144800	darkorange	lightcyan	AT2G48130.1		Bifunctional inhibitor/lipid-transfer protein/seed storage 2S albumin superfamily protein
1023	Sobic.001G145000	darkmagenta	darkmagenta	AT1G17980.1	PAPS1	poly(A) polymerase 1
1024	Sobic.001G145200	blue	blue	AT2G32010.2	CVL1	CVP2 like 1
1025	Sobic.001G145400	mediumpurple3	mediumpurple3	AT5G26830.1		Threonyl-tRNA synthetase
1026	Sobic.001G145500	darkseagreen4	midnightblue	AT1G51160.2		SNARE-like superfamily protein
1027	Sobic.001G145700	mediumorchid	thistle2	AT4G11650.1	ATOSM34,OSM34	osmotin 34
1028	Sobic.001G145900	royalblue	sienna3	AT4G20880.1		ethylene-responsive nuclear protein / ethylene-regulated nuclear protein (ERT2)
1029	Sobic.001G146000	darkgrey	darkgrey	AT5G23860.2	TUB8	tubulin beta 8
1030	Sobic.001G146100	violet	brown	AT1G16500.1
1031	Sobic.001G146200	violet	magenta	AT1G79130.1		SAUR-like auxin-responsive protein family
1032	Sobic.001G146300	purple	purple
1033	Sobic.001G146500	violet	violet	AT1G56150.1		SAUR-like auxin-responsive protein family
1034	Sobic.001G146600	lightgreen	lightgreen
1035	Sobic.001G146800	floralwhite	floralwhite	AT1G60995.1
1036	Sobic.001G146900	turquoise	turquoise	AT1G16520.1
1037	Sobic.001G147100	grey60	grey60	AT5G27990.1		Pre-rRNA-processing protein TSR2, conserved region
1038	Sobic.001G147200	violet	brown	AT5G47430.1		DWNN domain, a CCHC-type zinc finger
1039	Sobic.001G147300	thistle1	thistle1	AT2G32090.1		Lactoylglutathione lyase / glyoxalase I family protein
1040	Sobic.001G147400	purple	yellow	AT4G14890.1		2Fe-2S ferredoxin-like superfamily protein
1041	Sobic.001G147800	darkorange	pink
1042	Sobic.001G147900	brown4	brown4	AT1G12740.1	CYP87A2	cytochrome P450, family 87, subfamily A, polypeptide 2
1043	Sobic.001G148000	darkseagreen4	red	AT2G47260.1	ATWRKY23,WRKY23	WRKY DNA-binding protein 23
1044	Sobic.001G148100	royalblue	sienna3
1045	Sobic.001G148200	purple	yellow	AT4G26370.1		antitermination NusB domain-containing protein
1046	Sobic.001G148300	darkorange	lightcyan	AT1G64760.1		O-Glycosyl hydrolases family 17 protein
1047	Sobic.001G148400	violet	magenta	AT5G17860.1	CAX7	calcium exchanger 7
1048	Sobic.001G148500	orangered4	orangered4	AT5G17840.1		DnaJ/Hsp40 cysteine-rich domain superfamily protein
1049	Sobic.001G148600	brown4	darkgreen	AT2G27140.1		HSP20-like chaperones superfamily protein
1050	Sobic.001G148700	darkseagreen4	skyblue3	AT4G40042.1		Microsomal signal peptidase 12 kDa subunit (SPC12)
1051	Sobic.001G148900	darkgrey	darkgrey	AT5G17920.1	ATCIMS,ATMETS,ATMS1	Cobalamin-independent synthase family protein
1052	Sobic.001G149000	darkmagenta	darkmagenta	AT4G38180.1	FRS5	FAR1-related sequence 5
1053	Sobic.001G149400	royalblue	royalblue	AT1G07710.1		Ankyrin repeat family protein
1054	Sobic.001G149500	floralwhite	floralwhite	AT1G54410.1		dehydrin family protein
1055	Sobic.001G149600	turquoise	turquoise	AT3G03773.2		HSP20-like chaperones superfamily protein
1056	Sobic.001G149700	blue	blue	AT2G36900.1	ATMEMB11,MEMB11	membrin 11
1057	Sobic.001G149800	floralwhite	salmon	AT5G15120.1		Protein of unknown function (DUF1637)
1058	Sobic.001G149900	green	lightyellow
1059	Sobic.001G150000	darkmagenta	black
1060	Sobic.001G150100	thistle1	thistle1
1061	Sobic.001G150200	turquoise	turquoise	AT1G21270.1	WAK2	wall-associated kinase 2
1062	Sobic.001G150600	darkmagenta	darkmagenta	AT5G04900.1	NOL	NYC1-like
1063	Sobic.001G150800	darkorange	darkorange	AT1G28760.1		Uncharacterized conserved protein (DUF2215)
1064	Sobic.001G151000	darkseagreen4	red	AT1G58030.1	CAT2	cationic amino acid transporter 2
1065	Sobic.001G151100	darkorange2	darkorange2	AT5G18230.1		transcription regulator NOT2/NOT3/NOT5 family protein
1066	Sobic.001G151400	mediumpurple3	mediumpurple3	AT1G56430.1	ATNAS4,NAS4	nicotianamine synthase 4
1067	Sobic.001G151500	darkmagenta	black	AT3G04440.1		Plasma-membrane choline transporter family protein
1068	Sobic.001G151600	darkseagreen4	red	AT3G58460.1	ATRBL15,RBL15	RHOMBOID-like protein 15
1069	Sobic.001G151700	coral1	white	AT4G32915.1
1070	Sobic.001G151800	plum2	plum2	AT2G38920.1		SPX (SYG1/Pho81/XPR1) domain-containing protein / zinc finger (C3HC4-type RING finger) protein-related
1071	Sobic.001G151900	maroon	maroon	AT3G54740.2		Protein of unknown function, DUF593
1072	Sobic.001G152000	green	lightyellow	AT3G22980.1		Ribosomal protein S5/Elongation factor G/III/V family protein
1073	Sobic.001G152100	turquoise	turquoise	AT5G51330.1	DYAD,SWI1	SWITCH1
1074	Sobic.001G152600	darkred	darkred	AT5G63370.1		Protein kinase superfamily protein
1075	Sobic.001G153200	violet	magenta	AT3G11760.1
1076	Sobic.001G153300	darkseagreen4	red	AT2G38680.1		5\'-nucleotidases;magnesium ion binding
1077	Sobic.001G153400	darkseagreen4	midnightblue	AT3G15790.1	ATMBD11,MBD11	methyl-CPG-binding domain 11
1078	Sobic.001G153600	coral1	orange	AT1G48410.1	AGO1	Stabilizer of iron transporter SufD / Polynucleotidyl transferase
1079	Sobic.001G153900	grey60	grey60	AT2G17450.1	RHA3A	RING-H2 finger A3A
1080	Sobic.001G154100	darkseagreen4	darkseagreen4	AT5G22060.1	ATJ2,J2	DNAJ homologue 2
1081	Sobic.001G154200	plum1	plum1	AT3G22190.1	IQD5	IQ-domain 5
1082	Sobic.001G154300	blue	blue	AT3G52060.2		Core-2/I-branching beta-1,6-N-acetylglucosaminyltransferase family protein
1083	Sobic.001G154400	darkgrey	darkgrey	AT3G44150.1
1084	Sobic.001G154500	darkorange	lightcyan	AT3G14020.1	NF-YA6	nuclear factor Y, subunit A6
1085	Sobic.001G154600	grey60	grey60	AT1G14060.1		GCK domain-containing protein
1086	Sobic.001G154900	steelblue	steelblue	AT2G27210.1	BSL3	BRI1 suppressor 1 (BSU1)-like 3
1087	Sobic.001G155000	plum1	plum1	AT4G21710.1	EMB1989,NRPB2,RPB2	DNA-directed RNA polymerase family protein
1088	Sobic.001G155200	green	green	AT1G71850.1		Ubiquitin carboxyl-terminal hydrolase family protein
1089	Sobic.001G155300	violet	lavenderblush3	AT1G78390.1	ATNCED9,NCED9	nine-cis-epoxycarotenoid dioxygenase 9
1090	Sobic.001G155400	purple	yellow	AT5G38640.1		NagB/RpiA/CoA transferase-like superfamily protein
1091	Sobic.001G155500	coral1	white	AT2G34590.1		Transketolase family protein
1092	Sobic.001G156100	violet	magenta	AT5G46180.1	DELTA-OAT	ornithine-delta-aminotransferase
1093	Sobic.001G156200	darkorange	darkorange	AT4G18395.1
1094	Sobic.001G156300	darkseagreen4	skyblue3	AT5G47635.1		Pollen Ole e 1 allergen and extensin family protein
1095	Sobic.001G156500	brown4	darkgreen	AT2G34650.1	ABR,PID	Protein kinase superfamily protein
1096	Sobic.001G156600	darkred	skyblue	AT5G10530.1		Concanavalin A-like lectin protein kinase family protein
1097	Sobic.001G156900	darkorange	darkturquoise	AT1G49950.3	ATTRB1,TRB1	telomere repeat binding factor 1
1098	Sobic.001G157100	turquoise	turquoise	AT1G30440.1		Phototropic-responsive NPH3 family protein
1099	Sobic.001G157200	darkred	darkred	AT4G21120.1	AAT1,CAT1	amino acid transporter 1
1100	Sobic.001G157300	grey60	grey60	AT4G05410.1	YAO	Transducin/WD40 repeat-like superfamily protein
1101	Sobic.001G157400	royalblue	royalblue	AT2G34710.1	ATHB-14,ATHB14,PHB,PHB-1D	Homeobox-leucine zipper family protein / lipid-binding START domain-containing protein
1102	Sobic.001G157500	darkorange	lightsteelblue1	AT3G29130.2
1103	Sobic.001G157600	bisque4	cyan	AT5G58230.1	ATMSI1,MEE70,MSI1	Transducin/WD40 repeat-like superfamily protein
1104	Sobic.001G157800	darkorange	greenyellow	AT5G58290.1	RPT3	regulatory particle triple-A ATPase 3
1105	Sobic.001G157900	coral1	orange	AT3G54950.1	PLA IIIA,PLP7	patatin-like protein 6
1106	Sobic.001G158300	turquoise	turquoise	AT5G44560.1	VPS2.2	SNF7 family protein
1107	Sobic.001G158400	blue	blue	AT1G79050.1		recA DNA recombination family protein
1108	Sobic.001G158500	darkseagreen4	red	AT4G20380.2	LSD1	LSD1 zinc finger family protein
1109	Sobic.001G158700	blue	blue	AT3G04710.1		ankyrin repeat family protein
1110	Sobic.001G158900	darkslateblue	darkslateblue	AT2G20180.2	PIF1,PIL5	phytochrome interacting factor 3-like 5
1111	Sobic.001G159000	darkslateblue	darkslateblue
1112	Sobic.001G159200	darkseagreen4	red	AT4G32300.1	SD2-5	S-domain-2 5
1113	Sobic.001G159300	bisque4	bisque4	AT3G48880.2		RNI-like superfamily protein
1114	Sobic.001G159400	coral1	paleturquoise	AT3G22750.1		Protein kinase superfamily protein
1115	Sobic.001G159600	blue	blue	AT3G13050.1		Major facilitator superfamily protein
1116	Sobic.001G159700	darkorange	lightcyan	AT3G13050.1		Major facilitator superfamily protein
1117	Sobic.001G159800	blue	blue	AT3G22790.1		Kinase interacting (KIP1-like) family protein
1118	Sobic.001G159900	darkgrey	darkgrey	AT4G13340.1		Leucine-rich repeat (LRR) family protein
1119	Sobic.001G160200	coral1	orange	AT3G22810.1		Plant protein of unknown function (DUF828) with plant pleckstrin homology-like region
1120	Sobic.001G160800	coral1	paleturquoise	AT5G64700.1		nodulin MtN21 /EamA-like transporter family protein
1121	Sobic.001G161000	purple	yellow	AT3G22942.1	AGG2	G-protein gamma subunit 2
1122	Sobic.001G161100	darkseagreen4	yellowgreen	AT2G42920.1		Pentatricopeptide repeat (PPR-like) superfamily protein
1123	Sobic.001G161200	darkseagreen4	midnightblue	AT4G14580.1	CIPK4,SnRK3.3	CBL-interacting protein kinase 4
1124	Sobic.001G161300	thistle1	thistle1	AT5G28750.1		Bacterial sec-independent translocation protein mttA/Hcf106
1125	Sobic.001G161400	purple	yellow	AT1G47720.1	OSB1	Primosome PriB/single-strand DNA-binding
1126	Sobic.001G161500	brown4	darkgreen	AT1G04240.1	IAA3,SHY2	AUX/IAA transcriptional regulator family protein
1127	Sobic.001G161600	blue	blue
1128	Sobic.001G161700	darkorange	lightsteelblue1	AT4G04910.1	NSF	AAA-type ATPase family protein
1129	Sobic.001G161800	green	green	AT3G54650.1	FBL17	RNI-like superfamily protein
1130	Sobic.001G161900	royalblue	tan	AT2G30580.1	DRIP2	DREB2A-interacting protein 2
1131	Sobic.001G162000	green	lightyellow	AT1G08780.1	AIP3,PFD4	ABI3-interacting protein 3
1132	Sobic.001G162100	violet	brown	AT2G30590.1	WRKY21	WRKY DNA-binding protein 21
1133	Sobic.001G162200	palevioletred3	palevioletred3	AT2G30630.1		P-loop containing nucleoside triphosphate hydrolases superfamily protein
1134	Sobic.001G162300	floralwhite	salmon	AT3G04610.1	FLK	RNA-binding KH domain-containing protein
1135	Sobic.001G162400	brown4	brown4	AT3G26590.1		MATE efflux family protein
1136	Sobic.001G162500	turquoise	turquoise	AT4G36860.1	DAR1	LIM domain-containing protein
1137	Sobic.001G162700	coral1	paleturquoise	AT1G47510.1	5PTASE11,AT5PTASE11	inositol polyphosphate 5-phosphatase 11
1138	Sobic.001G162800	violet	magenta	AT1G49410.1	TOM6	translocase of the outer mitochondrial membrane 6
1139	Sobic.001G163000	darkorange	greenyellow
1140	Sobic.001G163100	floralwhite	salmon
1141	Sobic.001G163300	blue	blue	AT4G34370.1	ARI1,ATARI1	RING/U-box superfamily protein
1142	Sobic.001G163400	orangered4	orangered4	AT1G47550.1	SEC3A	exocyst complex component sec3A
1143	Sobic.001G163800	coral1	paleturquoise	AT3G18400.1	anac058,NAC058	NAC domain containing protein 58
1144	Sobic.001G164400	turquoise	turquoise
1145	Sobic.001G164700	green	green	AT2G15000.5
1146	Sobic.001G164900	steelblue	steelblue	AT5G12890.1		UDP-Glycosyltransferase superfamily protein
1147	Sobic.001G165000	navajowhite2	navajowhite2	AT3G18990.1	REM39,VRN1	AP2/B3-like transcriptional factor family protein
1148	Sobic.001G165800	purple	purple
1149	Sobic.001G166300	plum2	plum2	AT3G19010.1		2-oxoglutarate (2OG) and Fe(II)-dependent oxygenase superfamily protein
1150	Sobic.001G166400	plum2	plum2
1151	Sobic.001G166500	bisque4	cyan	AT3G19010.1		2-oxoglutarate (2OG) and Fe(II)-dependent oxygenase superfamily protein
1152	Sobic.001G166600	purple	purple	AT2G19940.1		oxidoreductases, acting on the aldehyde or oxo group of donors, NAD or NADP as acceptor;copper ion binding
1153	Sobic.001G166700	plum1	plum1	AT2G14760.1		basic helix-loop-helix (bHLH) DNA-binding superfamily protein
1154	Sobic.001G166800	darkorange	pink	AT4G37630.2	CYCD5;1	cyclin d5;1
1155	Sobic.001G167100	darkorange	pink	AT4G37640.1	ACA2	calcium ATPase 2
1156	Sobic.001G167200	thistle1	thistle1	AT1G49980.1		DNA/RNA polymerases superfamily protein
1157	Sobic.001G167500	coral1	white	AT5G66860.1		Ribosomal protein L25/Gln-tRNA synthetase, anti-codon-binding domain
1158	Sobic.001G167800	darkorange	greenyellow	AT1G47720.1	OSB1	Primosome PriB/single-strand DNA-binding
1159	Sobic.001G167900	darkmagenta	black	AT1G04420.1		NAD(P)-linked oxidoreductase superfamily protein
1160	Sobic.001G168000	darkseagreen4	yellowgreen	AT4G03220.1		Protein with RNI-like/FBD-like domains
1161	Sobic.001G168100	darkorange	darkorange	AT4G03220.1		Protein with RNI-like/FBD-like domains
1162	Sobic.001G168200	darkseagreen4	midnightblue
1163	Sobic.001G168300	purple	purple
1164	Sobic.001G168400	darkmagenta	darkmagenta	AT4G33950.1	ATOST1,OST1,P44,SNRK2-6,SNRK2.6,SRK2E	Protein kinase superfamily protein
1165	Sobic.001G168500	royalblue	tan	AT1G47710.1		Serine protease inhibitor (SERPIN) family protein
1166	Sobic.001G168600	royalblue	royalblue	AT1G47710.1		Serine protease inhibitor (SERPIN) family protein
1167	Sobic.001G168800	darkseagreen4	yellowgreen	AT2G14820.1	NPY2	Phototropic-responsive NPH3 family protein
1168	Sobic.001G168900	violet	brown	AT5G19485.1		transferases;nucleotidyltransferases
1169	Sobic.001G169100	plum2	plum2	AT5G44370.1	PHT4;6	phosphate transporter 4;6
1170	Sobic.001G169200	bisque4	salmon4	AT5G67420.1	ASL39,LBD37	LOB domain-containing protein 37
1171	Sobic.001G169500	brown4	brown4
1172	Sobic.001G169600	grey60	saddlebrown	AT5G67320.1	HOS15	WD-40 repeat family protein
1173	Sobic.001G169700	orangered4	orangered4	AT1G24625.1	ZFP7	zinc finger protein 7
1174	Sobic.001G169800	turquoise	turquoise	AT5G43080.1	CYCA3;1	Cyclin A3;1
1175	Sobic.001G169900	blue	blue	AT2G14910.1
1176	Sobic.001G170100	darkorange	darkturquoise	AT3G50590.1		Transducin/WD40 repeat-like superfamily protein
1177	Sobic.001G170500	turquoise	turquoise	AT3G19540.1		Protein of unknown function (DUF620)
1178	Sobic.001G170700	plum2	plum2	AT5G67360.1	ARA12	Subtilase family protein
1179	Sobic.001G171500	steelblue	steelblue	AT2G29900.1	PS2	Presenilin-2
1180	Sobic.001G171600	mediumpurple3	mediumpurple3	AT5G55840.1		Pentatricopeptide repeat (PPR) superfamily protein
1181	Sobic.001G171900	darkred	darkred	AT5G08030.1		PLC-like phosphodiesterases superfamily protein
1182	Sobic.001G172000	green	green	AT5G08040.1	TOM5	mitochondrial import receptor subunit TOM5 homolog
1183	Sobic.001G172200	darkseagreen4	red
1184	Sobic.001G172400	violet	magenta	AT3G30180.1	BR6OX2,CYP85A2	brassinosteroid-6-oxidase 2
1185	Sobic.001G172700	floralwhite	salmon	AT5G55840.1		Pentatricopeptide repeat (PPR) superfamily protein
1186	Sobic.001G172800	darkorange	darkorange	AT1G13690.1	ATE1	ATPase E1
1187	Sobic.001G173300	darkseagreen4	yellowgreen	AT5G15650.1	ATRGP2,RGP2	reversibly glycosylated polypeptide 2
1188	Sobic.001G173400	royalblue	sienna3	AT3G02300.1		Regulator of chromosome condensation (RCC1) family protein
1189	Sobic.001G173500	green	lightyellow	AT5G38900.1		Thioredoxin superfamily protein
1190	Sobic.001G173600	turquoise	turquoise	AT5G15790.2		RING/U-box superfamily protein
1191	Sobic.001G173700	darkred	darkred	AT1G69080.1		Adenine nucleotide alpha hydrolases-like superfamily protein
1192	Sobic.001G173800	darkseagreen4	red	AT1G69070.1
1193	Sobic.001G173900	darkorange	darkturquoise	AT1G69040.2	ACR4	ACT domain repeat 4
1194	Sobic.001G174700	bisque4	cyan	AT5G08100.1		N-terminal nucleophile aminohydrolases (Ntn hydrolases) superfamily protein
1195	Sobic.001G174900	floralwhite	floralwhite	AT4G26630.2		DEK domain-containing chromatin associated protein
1196	Sobic.001G175000	floralwhite	salmon	AT1G62310.1		transcription factor jumonji (jmjC) domain-containing protein
1197	Sobic.001G175100	turquoise	turquoise	AT3G48710.1		DEK domain-containing chromatin associated protein
1198	Sobic.001G175300	green	green	AT2G36620.1	RPL24A	ribosomal protein L24
1199	Sobic.001G175500	bisque4	cyan	AT1G15910.1		XH/XS domain-containing protein
1200	Sobic.001G175600	floralwhite	floralwhite	AT5G47630.1	mtACP3	mitochondrial acyl carrier protein 3
1201	Sobic.001G175700	purple	yellow	AT2G05310.1
1202	Sobic.001G175800	darkorange	greenyellow	AT5G55640.1
1203	Sobic.001G176200	blue	blue	AT5G47790.1		SMAD/FHA domain-containing protein
1204	Sobic.001G176300	bisque4	cyan	AT3G26300.1	CYP71B34	cytochrome P450, family 71, subfamily B, polypeptide 34
1205	Sobic.001G176400	bisque4	cyan	AT1G13110.1	CYP71B7	cytochrome P450, family 71 subfamily B, polypeptide 7
1206	Sobic.001G176600	bisque4	cyan	AT1G13110.1	CYP71B7	cytochrome P450, family 71 subfamily B, polypeptide 7
1207	Sobic.001G176700	steelblue	steelblue	AT1G55930.1		CBS domain-containing protein / transporter associated domain-containing protein
1208	Sobic.001G176800	turquoise	turquoise	AT4G16447.1
1209	Sobic.001G176900	violet	brown	AT1G21150.1		Mitochondrial transcription termination factor family protein
1210	Sobic.001G177000	purple	yellow	AT3G27690.1	LHCB2,LHCB2.3,LHCB2.4	photosystem II light harvesting complex gene 2.3
1211	Sobic.001G177100	green	lightyellow	AT3G07050.1		GTP-binding family protein
1212	Sobic.001G177300	darkmagenta	black	AT5G48385.1		FRIGIDA-like protein
1213	Sobic.001G177500	darkred	skyblue
1214	Sobic.001G177800	green	green	AT1G66580.1	RPL10C,SAG24	senescence associated gene 24
1215	Sobic.001G178000	coral1	orange	AT1G50575.1		Putative lysine decarboxylase family protein
1216	Sobic.001G178100	coral1	paleturquoise	AT3G02870.1	VTC4	Inositol monophosphatase family protein
1217	Sobic.001G178300	darkmagenta	darkmagenta	AT2G03270.1		DNA-binding protein, putative
1218	Sobic.001G178400	green	lightyellow	AT3G11710.1	ATKRS-1	lysyl-tRNA synthetase 1
1219	Sobic.001G178500	green	lightyellow	AT5G47320.1	RPS19	ribosomal protein S19
1220	Sobic.001G178600	steelblue	steelblue	AT3G62010.1
1221	Sobic.001G178700	coral1	paleturquoise	AT3G14460.1		LRR and NB-ARC domains-containing disease resistance protein
1222	Sobic.001G178800	darkorange	pink
1223	Sobic.001G179000	floralwhite	floralwhite	AT5G51940.1	NRPB6A,NRPD6A,NRPE6A	RNA polymerase Rpb6
1224	Sobic.001G179100	purple	yellow	AT3G15840.1	PIFI	post-illumination chlorophyll fluorescence increase
1225	Sobic.001G179200	royalblue	sienna3	AT2G35610.1	XEG113	xyloglucanase 113
1226	Sobic.001G179800	mediumorchid	mediumorchid	AT3G56190.1	ALPHA-SNAP2,ASNAP	alpha-soluble NSF attachment protein 2
1227	Sobic.001G179900	coral1	white	AT3G03300.1	ATDCL2,DCL2	dicer-like 2
1228	Sobic.001G180000	green	lightyellow	AT3G03300.3	ATDCL2,DCL2	dicer-like 2
1229	Sobic.001G180100	brown4	darkgreen
1230	Sobic.001G180200	royalblue	tan	AT1G52870.2		Peroxisomal membrane 22 kDa (Mpv17/PMP22) family protein
1231	Sobic.001G180900	blue	blue	AT1G61250.1	SC3	secretory carrier 3
1232	Sobic.001G181300	turquoise	turquoise	AT2G20830.1		transferases;folic acid binding
1233	Sobic.001G181500	coral1	paleturquoise	AT2G20820.1
1234	Sobic.001G181700	blue	blue	AT3G13677.2
1235	Sobic.001G182500	coral2	coral2	AT5G55050.1		GDSL-like Lipase/Acylhydrolase superfamily protein
1236	Sobic.001G182600	darkseagreen4	lightcyan1	AT5G55050.1		GDSL-like Lipase/Acylhydrolase superfamily protein
1237	Sobic.001G182800	turquoise	turquoise	AT3G14470.1		NB-ARC domain-containing disease resistance protein
1238	Sobic.001G183000	darkslateblue	darkslateblue	AT2G32480.1	ARASP	ARABIDOPSIS SERIN PROTEASE
1239	Sobic.001G183600	darkmagenta	honeydew1	AT1G05170.2		Galactosyltransferase family protein
1240	Sobic.001G183700	darkseagreen4	red	AT4G13420.1	ATHAK5,HAK5	high affinity K+ transporter 5
1241	Sobic.001G184000	coral2	coral2	AT4G13420.1	ATHAK5,HAK5	high affinity K+ transporter 5
1242	Sobic.001G184300	violet	violet	AT4G13420.1	ATHAK5,HAK5	high affinity K+ transporter 5
1243	Sobic.001G185400	mediumorchid	mediumorchid	AT3G21690.1		MATE efflux family protein
1244	Sobic.001G185500	darkseagreen4	midnightblue	AT3G21690.1		MATE efflux family protein
1245	Sobic.001G185600	darkseagreen4	midnightblue	AT3G21690.1		MATE efflux family protein
1246	Sobic.001G185800	darkorange	pink	AT3G21690.1		MATE efflux family protein
1247	Sobic.001G186000	turquoise	turquoise
1248	Sobic.001G186100	turquoise	turquoise	AT5G54900.1	ATRBP45A,RBP45A	RNA-binding protein 45A
1249	Sobic.001G186500	royalblue	royalblue
1250	Sobic.001G186600	mediumpurple3	mediumpurple3	AT1G04860.1	ATUBP2,UBP2	ubiquitin-specific protease 2
1251	Sobic.001G186800	darkorange	greenyellow	AT3G20500.1	ATPAP18,PAP18	purple acid phosphatase 18
1252	Sobic.001G186900	darkred	skyblue
1253	Sobic.001G187000	navajowhite2	navajowhite2	AT4G05160.1		AMP-dependent synthetase and ligase family protein
1254	Sobic.001G187100	violet	magenta	AT5G54880.1		DTW domain-containing protein
1255	Sobic.001G187200	darkmagenta	darkmagenta	AT3G20510.1		Transmembrane proteins 14C
1256	Sobic.001G187800	darkmagenta	ivory	AT3G17940.1		Galactose mutarotase-like superfamily protein
1257	Sobic.001G187900	darkseagreen4	yellowgreen	AT3G14460.1		LRR and NB-ARC domains-containing disease resistance protein
1258	Sobic.001G188000	turquoise	turquoise	AT2G26680.1
1259	Sobic.001G188200	darkseagreen4	darkolivegreen
1260	Sobic.001G188400	green	green	AT4G21790.1	ATTOM1,TOM1	tobamovirus multiplication 1
1261	Sobic.001G188700	grey60	grey60	AT1G61790.1		Oligosaccharyltransferase complex/magnesium transporter family protein
1262	Sobic.001G188900	blue	blue	AT4G01897.1
1263	Sobic.001G189000	brown4	darkgreen	AT5G15180.1		Peroxidase superfamily protein
1264	Sobic.001G189300	royalblue	tan	AT5G63380.1		AMP-dependent synthetase and ligase family protein
1265	Sobic.001G189500	darkred	skyblue	AT2G46760.1		D-arabinono-1,4-lactone oxidase family protein
1266	Sobic.001G189600	darkorange	greenyellow	AT3G48880.1		RNI-like superfamily protein
1267	Sobic.001G189700	royalblue	sienna3	AT2G05250.1		DNAJ heat shock N-terminal domain-containing protein
1268	Sobic.001G189900	thistle1	thistle1
1269	Sobic.001G190000	coral1	paleturquoise	AT1G15720.1	TRFL5	TRF-like 5
1270	Sobic.001G190100	violet	brown	AT4G21380.1	ARK3,RK3	receptor kinase 3
1271	Sobic.001G190200	turquoise	turquoise	AT1G11260.1	ATSTP1,STP1	sugar transporter 1
1272	Sobic.001G190300	darkorange	darkturquoise
1273	Sobic.001G190400	darkmagenta	black	AT1G11800.1		endonuclease/exonuclease/phosphatase family protein
1274	Sobic.001G191000	purple	yellow	AT2G33800.1		Ribosomal protein S5 family protein
1275	Sobic.001G191100	brown4	darkgreen	AT5G07610.1		F-box family protein
1276	Sobic.001G191200	darkmagenta	black	AT2G33830.2		Dormancy/auxin associated family protein
1277	Sobic.001G191300	purple	yellow	AT1G78560.1		Sodium Bile acid symporter family
1278	Sobic.001G191400	coral2	coral2	AT5G44280.1	ATRING1A,RING1A	RING 1A
1279	Sobic.001G191500	bisque4	cyan	AT1G03750.1	CHR9	switch 2
1280	Sobic.001G191600	darkorange	pink	AT3G06170.1		Serinc-domain containing serine and sphingolipid biosynthesis protein
1281	Sobic.001G191700	lightgreen	lightgreen	AT3G05680.1	EMB2016	embryo defective 2016
1282	Sobic.001G191800	blue	blue	AT3G05975.1		Late embryogenesis abundant (LEA) hydroxyproline-rich glycoprotein family
1283	Sobic.001G191900	turquoise	turquoise	AT2G33820.1	ATMBAC1,MBAC1	Mitochondrial substrate carrier family protein
1284	Sobic.001G192000	darkseagreen4	midnightblue	AT2G31260.1	APG9,ATAPG9	autophagy 9 (APG9)
1285	Sobic.001G192100	darkslateblue	darkslateblue	AT2G45560.1	CYP76C1	cytochrome P450, family 76, subfamily C, polypeptide 1
1286	Sobic.001G192200	navajowhite2	navajowhite2	AT2G45550.1	CYP76C4	cytochrome P450, family 76, subfamily C, polypeptide 4
1287	Sobic.001G192300	blue	blue	AT1G65770.1	AMR1	ascorbic acid mannose pathway regulator 1
1288	Sobic.001G192400	violet	violet	AT2G17030.1		F-box family protein with a domain of unknown function (DUF295)
1289	Sobic.001G192600	grey60	saddlebrown	AT1G17530.1	ATTIM23-1,TIM23-1	translocase of inner mitochondrial membrane 23
1290	Sobic.001G192700	plum2	plum2	AT1G64650.1		Major facilitator superfamily protein
1291	Sobic.001G192800	violet	magenta	AT2G46620.1		P-loop containing nucleoside triphosphate hydrolases superfamily protein
1292	Sobic.001G192900	darkorange	greenyellow	AT3G05210.1	ERCC1,UVR7	nucleotide repair protein, putative
1293	Sobic.001G193000	navajowhite2	navajowhite2	AT4G24100.1		Protein kinase superfamily protein
1294	Sobic.001G193100	darkmagenta	ivory	AT5G41950.1		Tetratricopeptide repeat (TPR)-like superfamily protein
1295	Sobic.001G193200	turquoise	turquoise	AT5G53560.1	ATB5-A,ATCB5-E,B5 #2,CB5-E	cytochrome B5 isoform E
1296	Sobic.001G193300	darkmagenta	black	AT5G41940.1		Ypt/Rab-GAP domain of gyp1p superfamily protein
1297	Sobic.001G193400	grey	grey	AT4G24130.1		Protein of unknown function, DUF538
1298	Sobic.001G193500	mediumpurple3	mediumpurple3	AT5G09590.1	HSC70-5,MTHSC70-2	mitochondrial HSO70 2
1299	Sobic.001G193600	violet	brown	AT1G64660.1	ATMGL,MGL	methionine gamma-lyase
1300	Sobic.001G193700	violet	brown	AT5G53580.1		NAD(P)-linked oxidoreductase superfamily protein
1301	Sobic.001G193900	darkred	skyblue
1302	Sobic.001G194000	floralwhite	salmon
1303	Sobic.001G194200	plum2	plum2	AT5G23450.1	ATLCBK1,LCBK1	long-chain base (LCB) kinase 1
1304	Sobic.001G194300	blue	blue	AT1G33250.1		Protein of unknown function (DUF604)
1305	Sobic.001G194600	blue	blue	AT1G76890.2	AT-GT2,GT2	Duplicated homeodomain-like superfamily protein
1306	Sobic.001G194900	turquoise	turquoise	AT2G43400.1	ETFQO	electron-transfer flavoprotein:ubiquinone oxidoreductase
1307	Sobic.001G195000	violet	magenta	AT1G33260.2		Protein kinase superfamily protein
1308	Sobic.001G195100	violet	brown	AT1G64940.1	CYP89A6	cytochrome P450, family 87, subfamily A, polypeptide 6
1309	Sobic.001G195200	brown4	brown4	AT1G64940.1	CYP89A6	cytochrome P450, family 87, subfamily A, polypeptide 6
1310	Sobic.001G195300	darkseagreen4	darkolivegreen	AT1G64940.1	CYP89A6	cytochrome P450, family 87, subfamily A, polypeptide 6
1311	Sobic.001G195500	darkseagreen4	red	AT1G64940.1	CYP89A6	cytochrome P450, family 87, subfamily A, polypeptide 6
1312	Sobic.001G195600	royalblue	tan	AT4G00690.1	ULP1B	UB-like protease 1B
1313	Sobic.001G195700	floralwhite	floralwhite	AT2G46080.1
1314	Sobic.001G195800	blue	blue	AT4G10380.1	NIP5;1,NLM6,NLM8	NOD26-like intrinsic protein 5;1
1315	Sobic.001G195900	lightgreen	lightgreen
1316	Sobic.001G196000	blue	blue	AT4G39050.1		Kinesin motor family protein
1317	Sobic.001G196100	floralwhite	floralwhite	AT4G34660.1		SH3 domain-containing protein
1318	Sobic.001G196200	darkseagreen4	midnightblue	AT2G21350.1		RNA-binding CRS1 / YhbY (CRM) domain protein
1319	Sobic.001G196300	blue	blue	AT4G36220.1	CYP84A1,FAH1	ferulic acid 5-hydroxylase 1
1320	Sobic.001G196500	floralwhite	salmon	AT2G16485.1		nucleic acid binding;zinc ion binding;DNA binding
1321	Sobic.001G196600	bisque4	cyan	AT4G36195.1		Serine carboxypeptidase S28 family protein
1322	Sobic.001G196700	darkorange	greenyellow	AT4G36195.1		Serine carboxypeptidase S28 family protein
1323	Sobic.001G196800	turquoise	turquoise	AT2G46700.1	ATCRK3,CRK3	CDPK-related kinase 3
1324	Sobic.001G196900	violet	magenta	AT2G46690.1		SAUR-like auxin-responsive protein family
1325	Sobic.001G197000	violet	brown	AT1G33170.1		S-adenosyl-L-methionine-dependent methyltransferases superfamily protein
1326	Sobic.001G197200	lightpink4	lightpink4	AT1G76240.1		Arabidopsis protein of unknown function (DUF241)
1327	Sobic.001G197400	violet	brown	AT5G09810.1	ACT7	actin 7
1328	Sobic.001G197800	blue	blue
1329	Sobic.001G198000	plum2	plum2	AT5G24655.1	LSU4	response to low sulfur 4
1330	Sobic.001G198100	darkmagenta	black	AT2G46910.1		Plastid-lipid associated protein PAP / fibrillin family protein
1331	Sobic.001G198200	violet	brown	AT3G49550.1
1332	Sobic.001G198400	purple	yellow	AT5G54090.1		DNA mismatch repair protein MutS, type 2
1333	Sobic.001G198900	grey60	grey60	AT5G51510.1
1334	Sobic.001G199000	turquoise	turquoise	AT3G60740.1	CHO,EMB133,TFC D,TTN1	ARM repeat superfamily protein
1335	Sobic.001G199100	turquoise	turquoise	AT2G45240.1	MAP1A	methionine aminopeptidase 1A
1336	Sobic.001G199300	darkorange	darkturquoise	AT3G60680.1		Plant protein of unknown function (DUF641)
1337	Sobic.001G199500	blue	blue	AT2G35720.1	OWL1	DNAJ heat shock N-terminal domain-containing protein
1338	Sobic.001G199800	turquoise	turquoise	AT3G60600.1	(AT)VAP,VAP,VAP27,VAP27-1	vesicle associated protein
1339	Sobic.001G199900	darkorange	lightcyan	AT4G16530.1		Family of unknown function (DUF577)
1340	Sobic.001G200000	grey60	grey60	AT3G14470.1		NB-ARC domain-containing disease resistance protein
1341	Sobic.001G200200	darkmagenta	darkmagenta	AT1G33400.1		Tetratricopeptide repeat (TPR)-like superfamily protein
1342	Sobic.001G200500	coral1	paleturquoise	AT5G23760.1		Copper transport protein family
1343	Sobic.001G200600	purple	purple	AT1G55630.1		Pentatricopeptide repeat (PPR) superfamily protein
1344	Sobic.001G200700	coral1	paleturquoise	AT5G52300.1	LTI65,RD29B	CAP160 protein
1345	Sobic.001G201000	purple	purple	AT1G63300.1		Myosin heavy chain-related protein
1346	Sobic.001G201100	turquoise	turquoise	AT4G25570.1	ACYB-2	Cytochrome b561/ferric reductase transmembrane protein family
1347	Sobic.001G201200	floralwhite	salmon
1348	Sobic.001G201400	plum1	plum1	AT4G00660.2	ATRH8,RH8	RNAhelicase-like 8
1349	Sobic.001G201500	green	lightyellow	AT4G00660.2	ATRH8,RH8	RNAhelicase-like 8
1350	Sobic.001G201600	darkmagenta	ivory
1351	Sobic.001G201700	darkseagreen4	yellowgreen	AT4G00570.1	NAD-ME2	NAD-dependent malic enzyme 2
1352	Sobic.001G201800	royalblue	sienna3	AT5G17540.1		HXXXD-type acyl-transferase family protein
1353	Sobic.001G201900	royalblue	tan	AT5G05980.1	ATDFB,DFB	DHFS-FPGS homolog B
1354	Sobic.001G202000	darkseagreen4	skyblue3	AT2G21250.1		NAD(P)-linked oxidoreductase superfamily protein
1355	Sobic.001G202300	blue	blue
1356	Sobic.001G202400	darkorange	pink	AT3G48890.1	ATMAPR3,ATMP2,MAPR3,MSBP2	membrane-associated progesterone binding protein 3
1357	Sobic.001G202500	turquoise	turquoise	AT3G48890.1	ATMAPR3,ATMP2,MAPR3,MSBP2	membrane-associated progesterone binding protein 3
1358	Sobic.001G202600	violet	brown	AT1G58290.1	HEMA1	Glutamyl-tRNA reductase family protein
1359	Sobic.001G202700	green	lightyellow
1360	Sobic.001G203000	purple	yellow	AT5G53490.1		Tetratricopeptide repeat (TPR)-like superfamily protein
1361	Sobic.001G203200	violet	brown	AT2G23790.1		Protein of unknown function (DUF607)
1362	Sobic.001G203400	turquoise	turquoise	AT3G09920.3	PIP5K9	phosphatidyl inositol monophosphate 5 kinase
1363	Sobic.001G203500	green	green	AT2G20710.1		Tetratricopeptide repeat (TPR)-like superfamily protein
1364	Sobic.001G203600	turquoise	turquoise	AT4G21705.1		Tetratricopeptide repeat (TPR)-like superfamily protein
1365	Sobic.001G203700	darkred	darkred	AT5G67470.1	ATFH6,FH6	formin homolog 6
1366	Sobic.001G203800	darkmagenta	black
1367	Sobic.001G203900	grey60	grey60	AT4G04950.1		thioredoxin family protein
1368	Sobic.001G204000	darkorange	lightcyan	AT4G28260.1
1369	Sobic.001G204100	coral1	white	AT1G07210.1		Ribosomal protein S18
1370	Sobic.001G204200	violet	magenta	AT1G03650.1		Acyl-CoA N-acyltransferases (NAT) superfamily protein
1371	Sobic.001G204300	mediumpurple3	mediumpurple3	AT3G47160.1		RING/U-box superfamily protein
1372	Sobic.001G204400	violet	lavenderblush3	AT4G37780.1	ATMYB87,MYB87	myb domain protein 87
1373	Sobic.001G204500	darkorange	greenyellow
1374	Sobic.001G204600	darkorange	greenyellow
1375	Sobic.001G204700	steelblue	steelblue	AT3G63390.1
1376	Sobic.001G204900	violet	brown	AT4G27460.1		Cystathionine beta-synthase (CBS) family protein
1377	Sobic.001G205000	turquoise	turquoise	AT5G67270.1	ATEB1C,ATEB1H1,EB1C	end binding protein 1C
1378	Sobic.001G205100	turquoise	turquoise	AT2G47960.1
1379	Sobic.001G205200	blue	blue	AT4G04920.2	SFR6	sensitive to freezing 6
1380	Sobic.001G205300	palevioletred3	palevioletred3
1381	Sobic.001G205500	maroon	maroon	AT5G10010.1
1382	Sobic.001G205700	darkred	skyblue	AT3G51000.1		alpha/beta-Hydrolases superfamily protein
1383	Sobic.001G205800	turquoise	turquoise	AT1G52920.1	GCR2,GPCR	G protein coupled receptor
1384	Sobic.001G205900	darkmagenta	darkmagenta	AT1G20270.1		2-oxoglutarate (2OG) and Fe(II)-dependent oxygenase superfamily protein
1385	Sobic.001G206000	violet	brown	AT4G30580.1	ATS2,EMB1995,LPAT1	Phospholipid/glycerol acyltransferase family protein
1386	Sobic.001G206100	floralwhite	salmon	AT1G61030.1		WAPL (Wings apart-like protein regulation of heterochromatin) protein
1387	Sobic.001G206200	purple	yellow	AT5G54190.1	PORA	protochlorophyllide oxidoreductase A
1388	Sobic.001G206300	darkorange	lightcyan	AT4G00940.1		Dof-type zinc finger DNA-binding family protein
1389	Sobic.001G206400	darkseagreen4	midnightblue	AT3G15480.1		Protein of unknown function (DUF1218)
1390	Sobic.001G206500	mediumpurple3	mediumpurple3	AT2G18220.1		Noc2p family
1391	Sobic.001G206700	coral1	paleturquoise
1392	Sobic.001G206900	darkseagreen4	yellowgreen	AT1G15130.1		Endosomal targeting BRO1-like domain-containing protein
1393	Sobic.001G207000	floralwhite	floralwhite	AT5G15270.2		RNA-binding KH domain-containing protein
1394	Sobic.001G207200	darkmagenta	black	AT2G02955.1	MEE12	maternal effect embryo arrest 12
1395	Sobic.001G207400	bisque4	bisque4	AT5G08390.1		Transducin/WD40 repeat-like superfamily protein
1396	Sobic.001G207500	darkseagreen4	midnightblue	AT5G01160.1		RING/U-box superfamily protein
1397	Sobic.001G207600	turquoise	turquoise	AT1G17840.1	ABCG11,ATWBC11,COF1,DSO,WBC11	white-brown complex homolog protein 11
1398	Sobic.001G207700	darkmagenta	black	AT1G03610.1		Protein of unknown function (DUF789)
1399	Sobic.001G207800	purple	yellow	AT3G02690.1		nodulin MtN21 /EamA-like transporter family protein
1400	Sobic.001G208000	turquoise	turquoise	AT1G52950.1		Nucleic acid-binding, OB-fold-like protein
1401	Sobic.001G208100	blue	blue	AT5G08370.1	AGAL2,AtAGAL2	alpha-galactosidase 2
1402	Sobic.001G208200	darkorange	pink	AT5G08380.1	AGAL1,AtAGAL1	alpha-galactosidase 1
1403	Sobic.001G208300	mediumpurple3	mediumpurple3
1404	Sobic.001G208400	darkorange	pink
1405	Sobic.001G208600	darkgrey	darkgrey	AT2G26730.1		Leucine-rich repeat protein kinase family protein
1406	Sobic.001G208700	purple	purple	AT1G06950.1	ATTIC110,TIC110	translocon at the inner envelope membrane of chloroplasts 110
1407	Sobic.001G208800	plum1	plum1	AT1G23410.1		Ribosomal protein S27a / Ubiquitin family protein
1408	Sobic.001G208900	darkseagreen4	skyblue3	AT5G08535.1		D111/G-patch domain-containing protein
1409	Sobic.001G209100	darkorange	greenyellow
1410	Sobic.001G209200	purple	purple	AT2G15220.1		Plant basic secretory protein (BSP) family protein
1411	Sobic.001G209300	darkred	skyblue	AT2G15220.1		Plant basic secretory protein (BSP) family protein
1412	Sobic.001G209800	violet	violet	AT1G65690.1		Late embryogenesis abundant (LEA) hydroxyproline-rich glycoprotein family
1413	Sobic.001G210000	lightgreen	lightgreen	AT3G54710.1	ATCDT1B,CDT1,CDT1B	homolog of yeast CDT1 B homolog of yeast CDT1 B
1414	Sobic.001G210300	mediumorchid	thistle2
1415	Sobic.001G2107001	darkseagreen4	yellowgreen
1416	Sobic.001G211500	purple	yellow	AT1G08130.1	ATLIG1,LIG1	DNA ligase 1
1417	Sobic.001G211900	darkseagreen4	darkolivegreen	AT3G20020.1	ATPRMT6,PRMT6	protein arginine methyltransferase 6
1418	Sobic.001G212100	plum1	plum1	AT5G23370.1		GRAM domain-containing protein / ABA-responsive protein-related
1419	Sobic.001G212300	darkseagreen4	red	AT3G19960.1	ATM1	myosin 1
1420	Sobic.001G212400	bisque4	cyan
1421	Sobic.001G212500	turquoise	turquoise	AT1G71270.1	ATVPS52,POK,TTD8	Vps52 / Sac2 family
1422	Sobic.001G212700	blue	blue
1423	Sobic.001G212800	violet	brown	AT5G23290.1	PFD5	prefoldin 5
1424	Sobic.001G212900	violet	violet	AT3G02680.1	ATNBS1,NBS1	nijmegen breakage syndrome 1
1425	Sobic.001G213000	turquoise	turquoise	AT5G36960.1
1426	Sobic.001G213300	grey	grey	AT5G23190.1	CYP86B1	cytochrome P450, family 86, subfamily B, polypeptide 1
1427	Sobic.001G213400	mediumorchid	mediumorchid	AT1G17330.1		Metal-dependent phosphohydrolase
1428	Sobic.001G213500	blue	blue	AT5G08240.1
1429	Sobic.001G213800	bisque4	salmon4
1430	Sobic.001G213900	royalblue	royalblue
1431	Sobic.001G214100	darkred	skyblue	AT3G15780.1
1432	Sobic.001G214200	darkseagreen4	lightcyan1	AT5G23130.1		Peptidoglycan-binding LysM domain-containing protein
1433	Sobic.001G214300	purple	purple	AT4G33630.2	EX1	Protein of unknown function (DUF3506)
1434	Sobic.001G214600	darkseagreen4	red	AT3G19780.2
1435	Sobic.001G214700	lightgreen	lightgreen
1436	Sobic.001G214800	turquoise	turquoise	AT3G19840.1	ATPRP40C,PRP40C	pre-mRNA-processing protein 40C
1437	Sobic.001G214900	green	green	AT1G61870.1	PPR336	pentatricopeptide repeat 336
1438	Sobic.001G215100	turquoise	turquoise
1439	Sobic.001G215400	brown4	darkgreen	AT3G49450.1		F-box and associated interaction domains-containing protein
1440	Sobic.001G215500	darkorange	darkturquoise	AT1G65720.1
1441	Sobic.001G215600	blue	blue	AT3G63440.1	ATCKX6,ATCKX7,CKX6	cytokinin oxidase/dehydrogenase 6
1442	Sobic.001G215900	bisque4	bisque4	AT1G70520.1	CRK2	cysteine-rich RLK (RECEPTOR-like protein kinase) 2
1443	Sobic.001G216100	blue	blue
1444	Sobic.001G216200	violet	brown	AT1G17880.1	ATBTF3,BTF3	basic transcription factor 3
1445	Sobic.001G216300	darkseagreen4	lightcyan1	AT3G11920.1		glutaredoxin-related
1446	Sobic.001G216500	coral2	coral2	AT5G25260.1		SPFH/Band 7/PHB domain-containing membrane-associated protein family
1447	Sobic.001G216600	darkorange	greenyellow	AT2G45530.1		RING/U-box superfamily protein
1448	Sobic.001G216700	violet	brown
1449	Sobic.001G216800	darkred	skyblue	AT2G28410.1
1450	Sobic.001G217000	darkgrey	darkgrey	AT5G03230.1		Protein of unknown function, DUF584
1451	Sobic.001G217100	purple	yellow	AT2G28380.1	DRB2	dsRNA-binding protein 2
1452	Sobic.001G217200	turquoise	turquoise	AT5G60690.1	IFL,IFL1,REV	Homeobox-leucine zipper family protein / lipid-binding START domain-containing protein
1453	Sobic.001G217300	mediumpurple3	mediumpurple3	AT4G30080.1	ARF16	auxin response factor 16
1454	Sobic.001G217400	darkseagreen4	red	AT2G28320.1		Pleckstrin homology (PH) and lipid-binding START domains-containing protein
1455	Sobic.001G217500	darkseagreen4	darkolivegreen	AT2G28315.1		Nucleotide/sugar transporter family protein
1456	Sobic.001G217600	darkorange	greenyellow	AT3G59280.1	TXR1	Protein Transporter, Pam16
1457	Sobic.001G217700	violet	brown	AT2G37210.1		lysine decarboxylase family protein
1458	Sobic.001G217900	grey60	grey60	AT1G13630.1		Tetratricopeptide repeat (TPR)-like superfamily protein
1459	Sobic.001G218100	blue	blue
1460	Sobic.001G218200	blue	blue	AT5G10745.1
1461	Sobic.001G218400	blue	blue	AT3G17380.1		TRAF-like family protein
1462	Sobic.001G218500	blue	blue	AT3G17380.1		TRAF-like family protein
1463	Sobic.001G218800	darkorange	pink	AT2G37035.1
1464	Sobic.001G219200	royalblue	royalblue	AT3G23250.1	ATMYB15,ATY19,MYB15	myb domain protein 15
1465	Sobic.001G219300	coral1	paleturquoise	AT5G43330.1		Lactate/malate dehydrogenase family protein
1466	Sobic.001G219400	steelblue	steelblue	AT1G07090.1	LSH6	Protein of unknown function (DUF640)
1467	Sobic.001G219600	coral1	orange	AT5G62600.1		ARM repeat superfamily protein
1468	Sobic.001G219700	darkseagreen4	red	AT1G15510.1	ATECB2,ECB2,VAC1	Tetratricopeptide repeat (TPR)-like superfamily protein
1469	Sobic.001G219800	royalblue	tan	AT3G23300.1		S-adenosyl-L-methionine-dependent methyltransferases superfamily protein
1470	Sobic.001G219900	darkmagenta	black	AT3G04490.1
1471	Sobic.001G220000	darkseagreen4	red	AT1G08610.1		Pentatricopeptide repeat (PPR) superfamily protein
1472	Sobic.001G220300	grey60	saddlebrown	AT5G28850.2		Calcium-binding EF-hand family protein
1473	Sobic.001G220400	darkseagreen4	darkseagreen4	AT1G03950.1	VPS2.3	vacuolar protein sorting-associated protein 2.3
1474	Sobic.001G220500	purple	yellow	AT3G23340.1	ckl10	casein kinase I-like 10
1475	Sobic.001G220900	darkmagenta	black	AT1G03900.1	ATNAP4,NAP4	non-intrinsic ABC protein 4
1476	Sobic.001G221100	floralwhite	salmon	AT4G05320.4	UBQ10	polyubiquitin 10
1477	Sobic.001G221200	darkorange2	darkorange2	AT3G23410.1	ATFAO3,FAO3	fatty alcohol oxidase 3
1478	Sobic.001G221300	plum1	plum1	AT4G28570.1		Long-chain fatty alcohol dehydrogenase family protein
1479	Sobic.001G221400	coral1	orange	AT4G28570.1		Long-chain fatty alcohol dehydrogenase family protein
1480	Sobic.001G221500	mediumorchid	thistle2	AT5G26710.1		Glutamyl/glutaminyl-tRNA synthetase, class Ic
1481	Sobic.001G221800	plum2	plum2	AT3G24180.2		Beta-glucosidase, GBA2 type family protein
1482	Sobic.001G222000	darkseagreen4	darkolivegreen	AT3G49660.1		Transducin/WD40 repeat-like superfamily protein
1483	Sobic.001G222200	darkorange	lightcyan	AT3G07090.1		PPPDE putative thiol peptidase family protein
1484	Sobic.001G222300	floralwhite	salmon	AT5G48820.1	ICK6,KRP3	inhibitor/interactor with cyclin-dependent kinase
1485	Sobic.001G222400	coral1	orange	AT4G28600.1	NPGR2	no pollen germination related 2
1486	Sobic.001G222500	darkorange	darkturquoise	AT2G35920.1		RNA helicase family protein
1487	Sobic.001G222600	violet	brown	AT3G23490.1	CYN	cyanase
1488	Sobic.001G222900	maroon	maroon	AT4G14300.1		RNA-binding (RRM/RBD/RNP motifs) family protein
1489	Sobic.001G223100	grey60	saddlebrown	AT5G46050.1	ATPTR3,PTR3	peptide transporter 3
1490	Sobic.001G223200	turquoise	turquoise	AT5G46050.1	ATPTR3,PTR3	peptide transporter 3
1491	Sobic.001G223600	violet	magenta
1492	Sobic.001G223800	darkseagreen4	lightcyan1
1493	Sobic.001G224000	blue	blue	AT1G35710.1		Protein kinase family protein with leucine-rich repeat domain
1494	Sobic.001G224200	green	green	AT3G18610.1	ATNUC-L2,NUC-L2,PARLL1	nucleolin like 2
1495	Sobic.001G224300	darkgrey	darkgrey	AT5G44030.1	CESA4,IRX5,NWS2	cellulose synthase A4
1496	Sobic.001G224400	grey60	grey60	AT5G35620.1	EIF(ISO)4E,EIF4E2,eIFiso4E,LSP,LSP1	Eukaryotic initiation factor 4E protein
1497	Sobic.001G224600	coral1	coral1	AT3G04460.1	APM4,ATPEX12,PEX12	peroxin-12
1498	Sobic.001G224700	darkgrey	darkgrey
1499	Sobic.001G225400	bisque4	bisque4
1500	Sobic.001G225500	darkorange	lightcyan
1501	Sobic.001G225600	royalblue	tan
1502	Sobic.001G225700	coral1	white	AT1G04480.1		Ribosomal protein L14p/L23e family protein
1503	Sobic.001G226000	darkmagenta	black	AT1G04510.2	MAC3A	MOS4-associated complex 3A
1504	Sobic.001G226100	darkseagreen4	yellowgreen	AT4G35490.1	MRPL11	mitochondrial ribosomal protein L11
1505	Sobic.001G226200	darkseagreen4	midnightblue	AT3G23255.2
1506	Sobic.001G226300	grey60	grey60	AT2G20310.1	RIN13	RPM1 interacting protein 13
1507	Sobic.001G226400	grey60	grey60
1508	Sobic.001G226500	green	green	AT1G57860.1		Translation protein SH3-like family protein
1509	Sobic.001G226700	floralwhite	floralwhite	AT5G43920.1		transducin family protein / WD-40 repeat family protein
1510	Sobic.001G226800	darkseagreen4	darkolivegreen	AT5G60710.1		Zinc finger (C3HC4-type RING finger) family protein
1511	Sobic.001G227200	darkorange	greenyellow	AT4G21470.1	ATFMN/FHY,FMN/FHY	riboflavin kinase/FMN hydrolase
1512	Sobic.001G227400	floralwhite	salmon	AT2G20330.1		Transducin/WD40 repeat-like superfamily protein
1513	Sobic.001G227500	turquoise	turquoise	AT4G13630.2		Protein of unknown function, DUF593
1514	Sobic.001G227800	green	green	AT1G07040.1
1515	Sobic.001G228200	green	green	AT3G23990.1	HSP60,HSP60-3B	heat shock protein 60
1516	Sobic.001G228300	purple	yellow	AT3G04260.1	PTAC3	plastid transcriptionally active 3
1517	Sobic.001G228400	darkmagenta	ivory
1518	Sobic.001G228600	violet	brown
1519	Sobic.001G228700	lightgreen	lightgreen
1520	Sobic.001G229200	violet	brown	AT5G66320.1	GATA5	GATA transcription factor 5
1521	Sobic.001G229300	darkmagenta	black	AT3G01410.2		Polynucleotidyl transferase, ribonuclease H-like superfamily protein
1522	Sobic.001G229600	turquoise	turquoise
1523	Sobic.001G229800	lightgreen	lightgreen
1524	Sobic.001G230000	green	green	AT1G08600.3	ATRX,CHR20	P-loop containing nucleoside triphosphate hydrolases superfamily protein
1525	Sobic.001G230100	darkseagreen4	lightcyan1	AT2G33150.1	KAT2,PED1,PKT3	peroxisomal 3-ketoacyl-CoA thiolase 3
1526	Sobic.001G230200	darkorange	darkorange	AT4G13720.1		Inosine triphosphate pyrophosphatase family protein
1527	Sobic.001G230400	turquoise	turquoise	AT3G53190.1		Pectin lyase-like superfamily protein
1528	Sobic.001G230500	violet	brown	AT2G18510.1	emb2444	RNA-binding (RRM/RBD/RNP motifs) family protein
1529	Sobic.001G230700	turquoise	turquoise	AT5G22920.1		CHY-type/CTCHY-type/RING-type Zinc finger protein
1530	Sobic.001G230900	blue	blue	AT5G03530.1	ATRAB,ATRAB ALPHA,ATRAB18B,ATRABC2A,RABC2A	RAB GTPase homolog C2A
1531	Sobic.001G231000	royalblue	royalblue	AT3G53180.1		glutamate-ammonia ligases;catalytics;glutamate-ammonia ligases
1532	Sobic.001G231200	turquoise	turquoise	AT4G12700.1
1533	Sobic.001G231400	blue	blue	AT4G13180.1		NAD(P)-binding Rossmann-fold superfamily protein
1534	Sobic.001G231500	lightpink4	lightpink4	AT2G30105.1
1535	Sobic.001G231600	darkseagreen4	red	AT4G13180.1		NAD(P)-binding Rossmann-fold superfamily protein
1536	Sobic.001G231700	darkseagreen4	red	AT4G13180.1		NAD(P)-binding Rossmann-fold superfamily protein
1537	Sobic.001G233200	coral1	paleturquoise
1538	Sobic.001G233300	darkorange	greenyellow
1539	Sobic.001G233400	darkorange	lightcyan	AT1G02260.1		Divalent ion symporter
1540	Sobic.001G233500	darkorange	greenyellow
1541	Sobic.001G233700	coral1	white	AT2G46060.1		transmembrane protein-related
1542	Sobic.001G233800	turquoise	turquoise
1543	Sobic.001G234200	turquoise	turquoise	AT3G60830.1	ARP7,ATARP7	actin-related protein 7
1544	Sobic.001G234300	darkorange2	darkorange2	AT3G47160.1		RING/U-box superfamily protein
1545	Sobic.001G234800	darkred	darkred	AT2G38940.1	ATPT2,PHT1;4	phosphate transporter 1;4
1546	Sobic.001G235000	darkorange2	darkorange2	AT1G69340.1		appr-1-p processing enzyme family protein
1547	Sobic.001G235500	turquoise	turquoise	AT3G26330.1	CYP71B37	cytochrome P450, family 71, subfamily B, polypeptide 37
1548	Sobic.001G235700	coral1	coral1	AT2G37020.1		Translin family protein
1549	Sobic.001G235800	purple	purple	AT5G19890.1		Peroxidase superfamily protein
1550	Sobic.001G235900	darkred	darkred	AT2G37010.1	ATNAP12,NAP12	non-intrinsic ABC protein 12
1551	Sobic.001G236200	darkseagreen4	midnightblue	AT3G09830.1		Protein kinase superfamily protein
1552	Sobic.001G236300	darkseagreen4	yellowgreen	AT5G03340.1		ATPase, AAA-type, CDC48 protein
1553	Sobic.001G236400	blue	blue	AT2G36970.1		UDP-Glycosyltransferase superfamily protein
1554	Sobic.001G236700	brown4	brown4	AT4G02220.1		zinc finger (MYND type) family protein / programmed cell death 2 C-terminal domain-containing protein
1555	Sobic.001G236800	purple	yellow	AT3G12780.1	PGK1	phosphoglycerate kinase 1
1556	Sobic.001G236900	coral1	coral1	AT2G37710.1	RLK	receptor lectin kinase
1557	Sobic.001G237000	bisque4	cyan	AT2G37710.1	RLK	receptor lectin kinase
1558	Sobic.001G237100	coral1	orange	AT2G37710.1	RLK	receptor lectin kinase
1559	Sobic.001G237300	darkseagreen4	red	AT2G36950.1		Heavy metal transport/detoxification superfamily protein
1560	Sobic.001G237500	darkmagenta	black	AT3G13050.1		Major facilitator superfamily protein
1561	Sobic.001G237600	orangered4	orangered4	AT5G03415.1	ATDPB,DPB	Transcription factor DP
1562	Sobic.001G237700	blue	blue	AT5G09880.1		Splicing factor, CC1-like
1563	Sobic.001G238500	floralwhite	floralwhite	AT2G43820.1	ATSAGT1,GT,SAGT1,SGT1,UGT74F2	UDP-glucosyltransferase 74F2
1564	Sobic.001G238600	darkred	darkred	AT1G12760.2		Zinc finger, C3HC4 type (RING finger) family protein
1565	Sobic.001G238700	violet	magenta	AT4G35905.1
1566	Sobic.001G238800	brown4	darkgreen	AT1G75900.1		GDSL-like Lipase/Acylhydrolase superfamily protein
1567	Sobic.001G239100	darkmagenta	black	AT1G20140.1	ASK4,SK4	SKP1-like 4
1568	Sobic.001G239300	plum1	plum1	AT4G12080.1	AHL1,ATAHL1	AT-hook motif nuclear-localized protein 1
1569	Sobic.001G239400	blue	blue	AT5G04890.1	RTM2	HSP20-like chaperones superfamily protein
1570	Sobic.001G239500	turquoise	turquoise	AT3G01180.1	AtSS2,SS2	starch synthase 2
1571	Sobic.001G239800	darkmagenta	darkmagenta	AT5G35910.1		Polynucleotidyl transferase, ribonuclease H fold protein with HRDC domain
1572	Sobic.001G239900	darkmagenta	honeydew1	AT1G58030.1	CAT2	cationic amino acid transporter 2
1573	Sobic.001G240000	purple	yellow	AT2G33450.1		Ribosomal L28 family
1574	Sobic.001G240100	violet	brown	AT3G03690.1	UNE7	Core-2/I-branching beta-1,6-N-acetylglucosaminyltransferase family protein
1575	Sobic.001G240300	darkorange	pink	AT5G17860.1	CAX7	calcium exchanger 7
1576	Sobic.001G240500	darkorange	greenyellow	AT4G36750.1		Quinone reductase family protein
1577	Sobic.001G240800	blue	blue	AT5G56460.1		Protein kinase superfamily protein
1578	Sobic.001G241100	royalblue	sienna3	AT5G47430.1		DWNN domain, a CCHC-type zinc finger
1579	Sobic.001G241200	floralwhite	salmon	AT1G08720.1	ATEDR1,EDR1	Protein kinase superfamily protein
1580	Sobic.001G241300	darkseagreen4	red
1581	Sobic.001G241800	darkseagreen4	midnightblue
1582	Sobic.001G242000	bisque4	cyan	AT3G03050.1	ATCSLD3,CSLD3,KJK	cellulose synthase-like D3
1583	Sobic.001G242100	bisque4	cyan	AT5G15900.1	TBL19	TRICHOME BIREFRINGENCE-LIKE 19
1584	Sobic.001G242300	violet	magenta
1585	Sobic.001G242500	purple	yellow
1586	Sobic.001G242800	lightgreen	lightgreen	AT1G60690.1		NAD(P)-linked oxidoreductase superfamily protein
1587	Sobic.001G243000	grey60	saddlebrown	AT3G22830.1	AT-HSFA6B,HSFA6B	heat shock transcription factor A6B
1588	Sobic.001G243100	violet	magenta	AT4G14710.5	ATARD2	RmlC-like cupins superfamily protein
1589	Sobic.001G243200	plum2	plum2	AT5G43850.1	ARD4,ATARD4	RmlC-like cupins superfamily protein
1590	Sobic.001G243300	purple	yellow	AT5G43860.1	ATCLH2,CLH2	chlorophyllase 2
1591	Sobic.001G243800	purple	yellow	AT1G22070.1	TGA3	TGA1A-related gene 3
1592	Sobic.001G244200	darkred	skyblue	AT3G26770.1		NAD(P)-binding Rossmann-fold superfamily protein
1593	Sobic.001G244300	darkred	skyblue	AT4G20350.2		oxidoreductases
1594	Sobic.001G244600	darkmagenta	ivory	AT1G03080.1		kinase interacting (KIP1-like) family protein
1595	Sobic.001G244700	green	lightyellow	AT5G26110.1		Protein kinase superfamily protein
1596	Sobic.001G245300	lightpink4	lightpink4	AT3G63210.1	MARD1	Protein of unknown function (DUF581)
1597	Sobic.001G245500	royalblue	royalblue
1598	Sobic.001G245800	darkred	darkred	AT3G22540.1		Protein of unknown function (DUF1677)
1599	Sobic.001G2459001	darkorange	darkorange
1600	Sobic.001G246100	navajowhite2	navajowhite2
1601	Sobic.001G246500	darkorange	lightsteelblue1	AT2G41670.1		P-loop containing nucleoside triphosphate hydrolases superfamily protein
1602	Sobic.001G246700	darkgrey	darkgrey	AT4G35150.1		O-methyltransferase family protein
1603	Sobic.001G247200	darkorange2	darkorange2
1604	Sobic.001G247300	violet	brown	AT3G22910.1		ATPase E1-E2 type family protein / haloacid dehalogenase-like hydrolase family protein
1605	Sobic.001G247400	darkorange	darkorange	AT2G38820.2		Protein of unknown function (DUF506)
1606	Sobic.001G247600	darkmagenta	ivory	AT5G28840.1	GME	GDP-D-mannose 3\',5\'-epimerase
1607	Sobic.001G247900	mediumorchid	thistle2
1608	Sobic.001G248100	darkgrey	darkgrey	AT3G54610.1	BGT,GCN5,HAC3,HAG01,HAG1,HAT1	histone acetyltransferase of the GNAT family 1
1609	Sobic.001G248200	plum1	plum1	AT4G14570.1		acylaminoacyl-peptidase-related
1610	Sobic.001G248300	coral1	paleturquoise	AT4G14570.1		acylaminoacyl-peptidase-related
1611	Sobic.001G248500	grey60	grey60	AT3G54660.1	ATGR2,EMB2360,GR	glutathione reductase
1612	Sobic.001G248900	darkseagreen4	lightcyan1	AT3G56640.1	SEC15A	exocyst complex component sec15A
1613	Sobic.001G249000	darkorange	pink	AT1G08230.2	ATGAT1,GAT1	Transmembrane amino acid transporter family protein
1614	Sobic.001G249300	darkseagreen4	lightcyan1	AT4G04220.1	AtRLP46,RLP46	receptor like protein 46
1615	Sobic.001G249400	darkseagreen4	red	AT1G45110.1		Tetrapyrrole (Corrin/Porphyrin) Methylases
1616	Sobic.001G249500	lightgreen	lightgreen	AT1G10370.1	ATGSTU17,ERD9,GST30,GST30B	Glutathione S-transferase family protein
1617	Sobic.001G249700	violet	brown	AT5G14710.1
1618	Sobic.001G250100	royalblue	royalblue	AT5G40020.1		Pathogenesis-related thaumatin superfamily protein
1619	Sobic.001G250200	turquoise	turquoise	AT2G38110.1	ATGPAT6,GPAT6	glycerol-3-phosphate acyltransferase 6
1620	Sobic.001G250300	grey60	grey60	AT3G28480.1		Oxoglutarate/iron-dependent oxygenase
1621	Sobic.001G250600	violet	brown	AT3G15040.1		Protein of unknown function, DUF584
1622	Sobic.001G250700	darkseagreen4	red	AT5G10710.1
1623	Sobic.001G251100	darkorange	pink	AT3G58580.1		DNAse I-like superfamily protein
1624	Sobic.001G251200	darkseagreen4	red	AT1G59820.1	ALA3	aminophospholipid ATPase 3
1625	Sobic.001G251300	royalblue	royalblue	AT5G42830.1		HXXXD-type acyl-transferase family protein
1626	Sobic.001G251400	grey60	grey60	AT1G10417.1
1627	Sobic.001G251500	royalblue	tan	AT3G58480.1		calmodulin-binding family protein
1628	Sobic.001G251600	violet	brown	AT5G06620.1	ATXR4,SDG38	SET domain protein 38
1629	Sobic.001G251700	darkmagenta	black	AT2G42500.1	PP2A-3	protein phosphatase 2A-3
1630	Sobic.001G251800	darkseagreen4	midnightblue	AT1G55270.1		Galactose oxidase/kelch repeat superfamily protein
1631	Sobic.001G251900	darkorange	lightcyan	AT5G07710.1		Polynucleotidyl transferase, ribonuclease H-like superfamily protein
1632	Sobic.001G252000	turquoise	turquoise	AT1G16880.1		uridylyltransferase-related
1633	Sobic.001G2522001	darkmagenta	black
1634	Sobic.001G252300	darkmagenta	black	AT3G29090.1	ATPME31,PME31	pectin methylesterase 31
1635	Sobic.001G252400	grey60	grey60
1636	Sobic.001G252500	thistle1	thistle1	AT1G14300.1		ARM repeat superfamily protein
1637	Sobic.001G252700	darkmagenta	black	AT5G03760.1	ATCSLA09,ATCSLA9,CSLA09,CSLA9,RAT4	Nucleotide-diphospho-sugar transferases superfamily protein
1638	Sobic.001G252800	purple	purple	AT5G62430.1	CDF1	cycling DOF factor 1
1639	Sobic.001G253100	darkorange	greenyellow	AT5G35910.1		Polynucleotidyl transferase, ribonuclease H fold protein with HRDC domain
1640	Sobic.001G253200	darkmagenta	black	AT1G14180.1		RING/U-box superfamily protein
1641	Sobic.001G253300	turquoise	turquoise	AT2G22480.1	PFK5	phosphofructokinase 5
1642	Sobic.001G253600	green	green	AT5G64850.1
1643	Sobic.001G253700	blue	blue	AT2G02800.2	APK2B	protein kinase 2B
1644	Sobic.001G253800	grey60	grey60
1645	Sobic.001G254200	steelblue	steelblue	AT1G14330.1		Galactose oxidase/kelch repeat superfamily protein
1646	Sobic.001G254300	blue	blue	AT4G09670.1		Oxidoreductase family protein
1647	Sobic.001G254400	turquoise	turquoise	AT4G09670.1		Oxidoreductase family protein
1648	Sobic.001G254600	plum1	plum1	AT4G09670.1		Oxidoreductase family protein
1649	Sobic.001G254800	turquoise	turquoise	AT5G09970.1	CYP78A7	cytochrome P450, family 78, subfamily A, polypeptide 7
1650	Sobic.001G255800	green	lightyellow	AT3G12010.1
1651	Sobic.001G256700	violet	brown	AT3G01120.1	ATCYS1,CGS,CGS1,MTO1	Pyridoxal phosphate (PLP)-dependent transferases superfamily protein
1652	Sobic.001G256900	darkorange	lightcyan	AT1G72820.1		Mitochondrial substrate carrier family protein
1653	Sobic.001G257100	turquoise	turquoise	AT3G13980.1
1654	Sobic.001G257200	brown4	darkgreen	AT4G20330.1		Transcription initiation factor TFIIE, beta subunit
1655	Sobic.001G2573001	lightgreen	lightgreen
1656	Sobic.001G2573002	darkorange2	darkorange2
1657	Sobic.001G257700	green	green	AT1G07210.1		Ribosomal protein S18
1658	Sobic.001G257800	violet	brown	AT4G33200.1	ATXI-I,XI-15,XI-I	myosin, putative
1659	Sobic.001G258000	darkorange	pink	AT2G05940.1		Protein kinase superfamily protein
1660	Sobic.001G258100	darkseagreen4	lightcyan1	AT2G05920.1		Subtilase family protein
1661	Sobic.001G258200	purple	yellow	AT1G07010.1		Calcineurin-like metallo-phosphoesterase superfamily protein
1662	Sobic.001G258300	darkseagreen4	red	AT1G28590.1		GDSL-like Lipase/Acylhydrolase superfamily protein
1663	Sobic.001G258600	bisque4	cyan	AT1G28600.1		GDSL-like Lipase/Acylhydrolase superfamily protein
1664	Sobic.001G258900	grey60	saddlebrown
1665	Sobic.001G259000	grey60	grey60	AT3G07300.1		NagB/RpiA/CoA transferase-like superfamily protein
1666	Sobic.001G259100	green	green	AT5G20150.1	ATSPX1,SPX1	SPX domain gene 1
1667	Sobic.001G259600	violet	magenta	AT3G43440.1	JAZ11,TIFY3A	jasmonate-zim-domain protein 11
1668	Sobic.001G259700	violet	magenta	AT3G43440.1	JAZ11,TIFY3A	jasmonate-zim-domain protein 11
1669	Sobic.001G259900	violet	magenta	AT1G19180.1	JAZ1,TIFY10A	jasmonate-zim-domain protein 1
1670	Sobic.001G260300	green	lightyellow
1671	Sobic.001G260400	steelblue	steelblue	AT1G03280.1		Transcription factor TFIIE, alpha subunit
1672	Sobic.001G260500	coral1	white	AT1G72390.1
1673	Sobic.001G260600	bisque4	cyan	AT3G14280.1
1674	Sobic.001G260700	darkseagreen4	darkolivegreen
1675	Sobic.001G260800	floralwhite	salmon	AT1G72330.1	ALAAT2	alanine aminotransferase 2
1676	Sobic.001G261200	turquoise	turquoise	AT3G13050.1		Major facilitator superfamily protein
1677	Sobic.001G261400	brown4	darkgreen	AT1G53730.1	SRF6	STRUBBELIG-receptor family 6
1678	Sobic.001G261600	mediumorchid	thistle2
1679	Sobic.001G261900	lightgreen	lightgreen	AT2G45620.1		Nucleotidyltransferase family protein
1680	Sobic.001G262100	darkmagenta	ivory
1681	Sobic.001G262200	darkorange	lightsteelblue1
1682	Sobic.001G262700	turquoise	turquoise	AT3G07930.3		DNA glycosylase superfamily protein
1683	Sobic.001G262800	grey60	grey60
1684	Sobic.001G262900	darkmagenta	black	AT3G07930.3		DNA glycosylase superfamily protein
1685	Sobic.001G263000	thistle1	thistle1	AT2G28370.1		Uncharacterised protein family (UPF0497)
1686	Sobic.001G263100	darkmagenta	black	AT5G54130.2		Calcium-binding endonuclease/exonuclease/phosphatase family
1687	Sobic.001G263200	blue	blue	AT4G12230.1		alpha/beta-Hydrolases superfamily protein
1688	Sobic.001G263500	turquoise	turquoise	AT1G32860.1		Glycosyl hydrolase superfamily protein
1689	Sobic.001G263600	darkorange	darkturquoise	AT4G10570.1	UBP9	ubiquitin-specific protease 9
1690	Sobic.001G263700	darkseagreen4	skyblue3
1691	Sobic.001G263900	darkorange	lightcyan	AT1G64710.1		GroES-like zinc-binding dehydrogenase family protein
1692	Sobic.001G264000	purple	purple	AT1G32780.1		GroES-like zinc-binding dehydrogenase family protein
1693	Sobic.001G264300	blue	blue
1694	Sobic.001G264400	blue	blue	AT4G27670.1	HSP21	heat shock protein 21
1695	Sobic.001G264500	coral2	coral2	AT1G01120.1	KCS1	3-ketoacyl-CoA synthase 1
1696	Sobic.001G264700	royalblue	sienna3	AT2G16600.1	ROC3	rotamase CYP 3
1697	Sobic.001G265200	floralwhite	floralwhite
1698	Sobic.001G265400	grey60	saddlebrown
1699	Sobic.001G265500	violet	brown	AT4G34880.1		Amidase family protein
1700	Sobic.001G265600	violet	brown	AT3G17940.1		Galactose mutarotase-like superfamily protein
1701	Sobic.001G265700	darkorange	lightcyan	AT1G17750.1	AtPEPR2,PEPR2	PEP1 receptor 2
1702	Sobic.001G265800	darkred	darkred
1703	Sobic.001G266100	turquoise	turquoise	AT2G21140.1	ATPRP2,PRP2	proline-rich protein 2
1704	Sobic.001G266300	turquoise	turquoise	AT2G21140.1	ATPRP2,PRP2	proline-rich protein 2
1705	Sobic.001G266400	violet	brown	AT4G34940.1	ARO1	armadillo repeat only 1
1706	Sobic.001G266500	darkseagreen4	red	AT4G33550.1		Bifunctional inhibitor/lipid-transfer protein/seed storage 2S albumin superfamily protein
1707	Sobic.001G267000	green	green
1708	Sobic.001G267200	darkorange	darkturquoise
1709	Sobic.001G267500	steelblue	steelblue	AT5G39710.1	EMB2745	Tetratricopeptide repeat (TPR)-like superfamily protein
1710	Sobic.001G267600	violet	brown	AT4G36010.1		Pathogenesis-related thaumatin superfamily protein
1711	Sobic.001G267800	turquoise	turquoise	AT4G38660.1		Pathogenesis-related thaumatin superfamily protein
1712	Sobic.001G267900	darkorange	greenyellow
1713	Sobic.001G268200	blue	blue	AT5G41350.1		RING/U-box superfamily protein
1714	Sobic.001G268300	darkorange	pink
1715	Sobic.001G268700	mediumorchid	thistle2	AT5G66150.1		Glycosyl hydrolase family 38 protein
1716	Sobic.001G269900	coral1	paleturquoise
1717	Sobic.001G270200	purple	purple	AT1G64940.1	CYP89A6	cytochrome P450, family 87, subfamily A, polypeptide 6
1718	Sobic.001G270400	blue	blue	AT5G16120.2		alpha/beta-Hydrolases superfamily protein
1719	Sobic.001G270500	purple	purple
1720	Sobic.001G270700	darkorange	pink	AT3G30340.1		nodulin MtN21 /EamA-like transporter family protein
1721	Sobic.001G270800	antiquewhite4	antiquewhite4	AT5G64813.1	LIP1	Ras-related small GTP-binding family protein
1722	Sobic.001G270900	darkslateblue	darkslateblue
1723	Sobic.001G271500	mediumorchid	thistle2
1724	Sobic.001G271900	green	green
1725	Sobic.001G272000	green	green
1726	Sobic.001G272500	purple	yellow
1727	Sobic.001G272600	darkorange	greenyellow	AT3G14460.1		LRR and NB-ARC domains-containing disease resistance protein
1728	Sobic.001G272700	blue	blue
1729	Sobic.001G272900	mediumorchid	mediumorchid	AT5G37490.1		ARM repeat superfamily protein
1730	Sobic.001G273000	darkmagenta	darkmagenta	AT1G47530.1		MATE efflux family protein
1731	Sobic.001G273500	turquoise	turquoise	AT1G35710.1		Protein kinase family protein with leucine-rich repeat domain
1732	Sobic.001G273700	steelblue	steelblue	AT4G30100.1		P-loop containing nucleoside triphosphate hydrolases superfamily protein
1733	Sobic.001G274200	darkorange	pink	AT3G50670.1	U1-70K,U1SNRNP	U1 small nuclear ribonucleoprotein-70K
1734	Sobic.001G274400	brown4	brown4	AT2G01950.1	BRL2,VH1	BRI1-like 2
1735	Sobic.001G274700	violet	magenta
1736	Sobic.001G274800	darkslateblue	darkslateblue	AT1G59960.1		NAD(P)-linked oxidoreductase superfamily protein
1737	Sobic.001G274900	turquoise	turquoise
1738	Sobic.001G275300	darkmagenta	honeydew1	AT1G31360.1	ATRECQ2,MED34,RECQL2	RECQ helicase L2
1739	Sobic.001G275500	darkorange	lightsteelblue1	AT2G02040.1	ATPTR2,ATPTR2-B,NTR1,PTR2,PTR2-B	peptide transporter 2
1740	Sobic.001G276100	violet	magenta	AT2G02040.1	ATPTR2,ATPTR2-B,NTR1,PTR2,PTR2-B	peptide transporter 2
1741	Sobic.001G276200	violet	brown	AT5G51840.1
1742	Sobic.001G276300	blue	blue	AT1G62200.1		Major facilitator superfamily protein
1743	Sobic.001G277000	coral1	orange	AT5G06730.1		Peroxidase superfamily protein
1744	Sobic.001G277300	turquoise	turquoise	AT3G58930.1		F-box/RNI-like superfamily protein
1745	Sobic.001G277400	floralwhite	salmon	AT4G18520.1		Pentatricopeptide repeat (PPR) superfamily protein
1746	Sobic.001G277500	mediumorchid	mediumorchid	AT4G23310.1	CRK23	cysteine-rich RLK (RECEPTOR-like protein kinase) 23
1747	Sobic.001G277600	darkseagreen4	darkolivegreen	AT4G23180.1	CRK10,RLK4	cysteine-rich RLK (RECEPTOR-like protein kinase) 10
1748	Sobic.001G277900	steelblue	steelblue	AT3G58050.1
1749	Sobic.001G278200	floralwhite	floralwhite
1750	Sobic.001G278700	bisque4	salmon4	AT4G08170.2		Inositol 1,3,4-trisphosphate 5/6-kinase family protein
1751	Sobic.001G278800	turquoise	turquoise	AT4G37790.1	HAT22	Homeobox-leucine zipper protein family
1752	Sobic.001G279000	floralwhite	salmon
1753	Sobic.001G279100	darkorange	greenyellow	AT1G59520.3	CW7	CW7
1754	Sobic.001G279200	coral1	orange	AT1G10150.1		Carbohydrate-binding protein
1755	Sobic.001G279600	turquoise	turquoise
1756	Sobic.001G279900	darkseagreen4	midnightblue	AT2G11520.1	CRCK3	calmodulin-binding receptor-like cytoplasmic kinase 3
1757	Sobic.001G280000	blue	blue	AT1G73270.1	scpl6	serine carboxypeptidase-like 6
1758	Sobic.001G280100	darkred	skyblue	AT3G07700.1		Protein kinase superfamily protein
1759	Sobic.001G280200	bisque4	salmon4	AT1G73280.1	scpl3	serine carboxypeptidase-like 3
1760	Sobic.001G280300	darkseagreen4	darkseagreen4	AT2G19130.1		S-locus lectin protein kinase family protein
1761	Sobic.001G280400	violet	magenta	AT4G19150.1		Ankyrin repeat family protein
1762	Sobic.001G280500	plum1	plum1	AT3G08550.1	ABI8,ELD1,KOB1	elongation defective 1 protein / ELD1 protein
1763	Sobic.001G280700	darkseagreen4	midnightblue	AT3G02610.1		Plant stearoyl-acyl-carrier-protein desaturase family protein
1764	Sobic.001G280900	green	lightyellow
1765	Sobic.001G281000	darkseagreen4	skyblue3
1766	Sobic.001G281100	green	green	AT4G19040.1	EDR2	ENHANCED DISEASE RESISTANCE 2
1767	Sobic.001G281300	royalblue	tan	AT4G19120.2	ERD3	S-adenosyl-L-methionine-dependent methyltransferases superfamily protein
1768	Sobic.001G281400	darkseagreen4	red	AT4G25030.2
1769	Sobic.001G281500	darkmagenta	black	AT5G45390.1	CLPP4,NCLPP4	CLP protease P4
1770	Sobic.001G281600	bisque4	cyan	AT5G63610.1	ATCDK8,CDKE;1,HEN3	cyclin-dependent kinase E;1
1771	Sobic.001G281700	royalblue	royalblue	AT2G23780.1		RING/U-box superfamily protein
1772	Sobic.001G281800	plum1	plum1	AT2G32180.1	PTAC18	plastid transcriptionally active 18
1773	Sobic.001G281900	violet	brown	AT5G17060.1	ARFB1B,ATARFB1B	ADP-ribosylation factor B1B
1774	Sobic.001G282000	darkgrey	darkgrey	AT2G02040.1	ATPTR2,ATPTR2-B,NTR1,PTR2,PTR2-B	peptide transporter 2
1775	Sobic.001G282100	turquoise	turquoise	AT2G02040.1	ATPTR2,ATPTR2-B,NTR1,PTR2,PTR2-B	peptide transporter 2
1776	Sobic.001G282200	green	green	AT5G45590.1		Ribosomal protein L35
1777	Sobic.001G282300	green	green	AT1G16480.1		Tetratricopeptide repeat (TPR)-like superfamily protein
1778	Sobic.001G282500	coral1	white	AT3G03100.1		NADH:ubiquinone oxidoreductase, 17.2kDa subunit
1779	Sobic.001G282600	green	lightyellow	AT5G17010.3		Major facilitator superfamily protein
1780	Sobic.001G282700	violet	magenta	AT1G32090.1		early-responsive to dehydration stress protein (ERD4)
1781	Sobic.001G282800	blue	blue	AT4G19010.1		AMP-dependent synthetase and ligase family protein
1782	Sobic.001G282900	darkseagreen4	red	AT4G15130.1	ATCCT2,CCT2	phosphorylcholine cytidylyltransferase2
1783	Sobic.001G283100	purple	yellow	AT1G32080.1		membrane protein, putative
1784	Sobic.001G283200	plum1	plum1	AT4G19006.1		Proteasome component (PCI) domain protein
1785	Sobic.001G283500	coral1	white	AT5G16880.1		Target of Myb protein 1
1786	Sobic.001G283600	plum1	plum1	AT2G20990.1	ATSYTA,NTMC2T1.1,NTMC2TYPE1.1,SYT1,SYTA	synaptotagmin A
1787	Sobic.001G283700	purple	yellow	AT1G32200.1	ACT1,ATS1	phospholipid/glycerol acyltransferase family protein
1788	Sobic.001G284100	coral1	coral1	AT1G32230.2	ATP8,CEO,CEO1,RCD1	WWE protein-protein interaction domain protein family
1789	Sobic.001G284200	darkmagenta	darkmagenta	AT2G35500.1	SKL2	shikimate kinase like 2
1790	Sobic.001G284400	violet	brown	AT5G46910.1		Transcription factor jumonji (jmj) family protein / zinc finger (C5HC2 type) family protein
1791	Sobic.001G284500	navajowhite2	navajowhite2
1792	Sobic.001G284600	turquoise	turquoise	AT2G01850.1	ATXTH27,EXGT-A3,XTH27	endoxyloglucan transferase A3
1793	Sobic.001G284800	turquoise	turquoise	AT4G40030.2		Histone superfamily protein
1794	Sobic.001G284900	turquoise	turquoise	AT5G66230.1		Chalcone-flavanone isomerase family protein
1795	Sobic.001G285000	turquoise	turquoise	AT2G35230.1	IKU1	VQ motif-containing protein
1796	Sobic.001G285100	turquoise	turquoise	AT1G65010.1		Plant protein of unknown function (DUF827)
1797	Sobic.001G285200	blue	blue	AT1G65010.1		Plant protein of unknown function (DUF827)
1798	Sobic.001G285300	violet	magenta	AT1G65020.1
1799	Sobic.001G285400	maroon	maroon	AT2G23910.1		NAD(P)-binding Rossmann-fold superfamily protein
1800	Sobic.001G285800	turquoise	turquoise	AT5G52980.1
1801	Sobic.001G286000	turquoise	turquoise	AT4G17940.1		Tetratricopeptide repeat (TPR)-like superfamily protein
1802	Sobic.001G286100	darkorange	greenyellow	AT5G16760.1		Inositol 1,3,4-trisphosphate 5/6-kinase family protein
1803	Sobic.001G286200	green	green	AT3G18410.2		Complex I subunit NDUFS6
1804	Sobic.001G286300	darkmagenta	black	AT1G32310.1
1805	Sobic.001G286500	lightgreen	lightgreen	AT1G79190.1		ARM repeat superfamily protein
1806	Sobic.001G286600	darkslateblue	darkslateblue	AT2G35490.1		Plastid-lipid associated protein PAP / fibrillin family protein
1807	Sobic.001G287500	steelblue	steelblue	AT2G26890.1	GRV2,KAM2	DNAJ heat shock N-terminal domain-containing protein
1808	Sobic.001G287600	violet	brown	AT1G32640.1	ATMYC2,JAI1,JIN1,MYC2,RD22BP1,ZBF1	Basic helix-loop-helix (bHLH) DNA-binding family protein
1809	Sobic.001G287800	darkseagreen4	midnightblue	AT4G17890.1	AGD8	ARF-GAP domain 8
1810	Sobic.001G288100	violet	magenta	AT4G17900.1		PLATZ transcription factor family protein
1811	Sobic.001G288200	blue	blue	AT1G27480.1		alpha/beta-Hydrolases superfamily protein
1812	Sobic.001G288300	blue	blue
1813	Sobic.001G288600	blue	blue
1814	Sobic.001G288700	royalblue	tan	AT5G37290.1		ARM repeat superfamily protein
1815	Sobic.001G288800	grey60	grey60	AT2G03820.1		nonsense-mediated mRNA decay NMD3 family protein
1816	Sobic.001G288900	violet	brown	AT5G46800.1	BOU	Mitochondrial substrate carrier family protein
1817	Sobic.001G289100	darkorange	darkturquoise	AT4G17870.1	PYR1,RCAR11	Polyketide cyclase/dehydrase and lipid transport superfamily protein
1818	Sobic.001G289400	coral1	coral1	AT2G38710.1		AMMECR1 family
1819	Sobic.001G289500	purple	yellow	AT4G27600.1	NARA5	pfkB-like carbohydrate kinase family protein
1820	Sobic.001G289600	steelblue	steelblue	AT3G48050.2		BAH domain ;TFIIS helical bundle-like domain
1821	Sobic.001G289700	violet	magenta	AT1G30825.1	ARPC2A,DIS2	Arp2/3 complex, 34 kD subunit p34-Arc
1822	Sobic.001G289800	steelblue	steelblue	AT3G48050.2		BAH domain ;TFIIS helical bundle-like domain
1823	Sobic.001G289900	turquoise	turquoise	AT2G33620.1		AT hook motif DNA-binding family protein
1824	Sobic.001G290000	violet	brown	AT5G65940.1	CHY1	beta-hydroxyisobutyryl-CoA hydrolase 1
1825	Sobic.001G2901001	darkorange	greenyellow
1826	Sobic.001G2901002	lightgreen	lightgreen
1827	Sobic.001G290200	blue	blue	AT4G35470.1	PIRL4	plant intracellular ras group-related LRR 4
1828	Sobic.001G290300	violet	brown	AT4G10650.1		P-loop containing nucleoside triphosphate hydrolases superfamily protein
1829	Sobic.001G290400	darkseagreen4	red	AT4G17980.1	anac071,NAC071	NAC domain containing protein 71
1830	Sobic.001G290500	turquoise	turquoise	AT5G46570.1	BSK2	BR-signaling kinase 2
1831	Sobic.001G290600	turquoise	turquoise	AT5G52920.1	PKP-BETA1,PKP1,PKP2	plastidic pyruvate kinase beta subunit 1
1832	Sobic.001G290700	darkseagreen4	red	AT3G60150.1		Protein of unknown function (DUF498/DUF598)
1833	Sobic.001G290800	antiquewhite4	antiquewhite4
1834	Sobic.001G291000	coral1	paleturquoise	AT3G07040.1	RPM1,RPS3	NB-ARC domain-containing disease resistance protein
1835	Sobic.001G291100	blue	blue	AT1G32400.2	TOM2A	tobamovirus multiplication 2A
1836	Sobic.001G291200	darkorange	lightcyan
1837	Sobic.001G291300	darkorange	lightcyan
1838	Sobic.001G291400	darkseagreen4	darkolivegreen	AT1G26850.2		S-adenosyl-L-methionine-dependent methyltransferases superfamily protein
1839	Sobic.001G291500	blue	blue
1840	Sobic.001G291600	darkmagenta	black
1841	Sobic.001G291700	darkred	skyblue
1842	Sobic.001G291800	green	green	AT5G27640.1	ATEIF3B-1,ATTIF3B1,EIF3B,EIF3B-1,TIF3B1	translation initiation factor 3B1
1843	Sobic.001G291900	royalblue	tan	AT2G44870.1
1844	Sobic.001G292000	darkmagenta	black	AT2G38740.1		Haloacid dehalogenase-like hydrolase (HAD) superfamily protein
1845	Sobic.001G292200	darkmagenta	black	AT3G60190.1	ADL1E,ADL4,ADLP2,DL1E,DRP1E,EDR3	DYNAMIN-like 1E
1846	Sobic.001G292400	darkorange	lightcyan	AT2G44600.1
1847	Sobic.001G292500	turquoise	turquoise
1848	Sobic.001G292700	palevioletred3	palevioletred3	AT2G41705.1		camphor resistance CrcB family protein
1849	Sobic.001G292900	purple	purple	AT5G43822.1		Pentatricopeptide repeat (PPR) superfamily protein
1850	Sobic.001G293300	floralwhite	salmon	AT3G60210.1		GroES-like family protein
1851	Sobic.001G293400	bisque4	salmon4	AT5G40250.1		RING/U-box superfamily protein
1852	Sobic.001G293600	mediumpurple3	mediumpurple3	AT4G17680.1		SBP (S-ribonuclease binding protein) family protein
1853	Sobic.001G293700	darkorange	darkturquoise	AT4G17140.3		pleckstrin homology (PH) domain-containing protein
1854	Sobic.001G293800	turquoise	turquoise	AT4G17090.1	BAM3,BMY8,CT-BMY	chloroplast beta-amylase
1855	Sobic.001G294000	violet	brown	AT1G02170.1	AMC1,ATMC1,ATMCPB1,LOL3,MCP1B	metacaspase 1
1856	Sobic.001G294100	violet	brown	AT4G17080.1		Histone H3 K4-specific methyltransferase SET7/9 family protein
1857	Sobic.001G294200	turquoise	turquoise	AT2G44680.1	CKB4	casein kinase II beta subunit 4
1858	Sobic.001G294300	darkseagreen4	darkolivegreen	AT5G47100.1	ATCBL9,CBL9	calcineurin B-like protein 9
1859	Sobic.001G294400	blue	blue	AT4G33950.1	ATOST1,OST1,P44,SNRK2-6,SNRK2.6,SRK2E	Protein kinase superfamily protein
1860	Sobic.001G294600	maroon	maroon	AT5G51120.1	ATPABN1,PABN1	polyadenylate-binding protein 1
1861	Sobic.001G294700	maroon	maroon	AT2G44730.1		Alcohol dehydrogenase transcription factor Myb/SANT-like family protein
1862	Sobic.001G294900	mediumpurple3	mediumpurple3	AT4G26000.1	PEP	RNA-binding KH domain-containing protein
1863	Sobic.001G295000	plum2	plum2	AT2G44740.1	CYCP4;1	cyclin p4;1
1864	Sobic.001G295100	violet	brown	AT3G13720.1	PRA1.F3,PRA8	PRA1 (Prenylated rab acceptor) family protein
1865	Sobic.001G295200	coral1	paleturquoise	AT4G09320.1	NDPK1	Nucleoside diphosphate kinase family protein
1866	Sobic.001G295300	blue	blue	AT4G25130.1	PMSR4	peptide met sulfoxide reductase 4
1867	Sobic.001G295500	darkmagenta	black	AT4G17540.1
1868	Sobic.001G295600	bisque4	bisque4	AT5G61620.1		myb-like transcription factor family protein
1869	Sobic.001G295700	violet	magenta	AT4G16820.1	PLA-I{beta]2	alpha/beta-Hydrolases superfamily protein
1870	Sobic.001G295800	darkred	darkred	AT5G50290.1
1871	Sobic.001G295900	turquoise	turquoise	AT2G44830.1		Protein kinase superfamily protein
1872	Sobic.001G296100	blue	blue	AT1G02110.1		Protein of unknown function (DUF630 and DUF632)
1873	Sobic.001G296300	mediumorchid	thistle2	AT5G47230.1	ATERF-5,ATERF5,ERF5	ethylene responsive element binding factor 5
1874	Sobic.001G296400	bisque4	cyan	AT3G60340.1		alpha/beta-Hydrolases superfamily protein
1875	Sobic.001G296500	floralwhite	salmon	AT2G44900.1	ARABIDILLO-1	ARABIDILLO-1
1876	Sobic.001G296600	turquoise	turquoise
1877	Sobic.001G296700	darkred	darkred	AT1G08880.1	G-H2AX,GAMMA-H2AX,H2AXA,HTA5	Histone superfamily protein
1878	Sobic.001G296800	lightpink4	lightpink4	AT5G07590.1		Transducin/WD40 repeat-like superfamily protein
1879	Sobic.001G296900	darkorange	pink	AT2G35680.1		Phosphotyrosine protein phosphatases superfamily protein
1880	Sobic.001G297000	bisque4	cyan	AT4G16790.1		hydroxyproline-rich glycoprotein family protein
1881	Sobic.001G297200	grey60	grey60	AT3G60390.1	HAT3	homeobox-leucine zipper protein 3
1882	Sobic.001G297500	darkmagenta	black	AT5G47390.1		myb-like transcription factor family protein
1883	Sobic.001G297600	darkorange	greenyellow	AT5G61520.1		Major facilitator superfamily protein
1884	Sobic.001G297900	darkmagenta	black	AT5G04620.2	ATBIOF,BIOF	biotin F
1885	Sobic.001G298100	coral1	paleturquoise	AT2G44940.1		Integrase-type DNA-binding superfamily protein
1886	Sobic.001G298300	bisque4	cyan	AT5G61500.1	ATATG3,ATG3	autophagy 3 (APG3)
1887	Sobic.001G298400	darkslateblue	darkslateblue	AT5G15850.1	ATCOL1,COL1	CONSTANS-like 1
1888	Sobic.001G298500	darkorange	greenyellow	AT4G17350.1		Plant protein of unknown function (DUF828) with plant pleckstrin homology-like region
1889	Sobic.001G298600	antiquewhite4	antiquewhite4	AT1G08845.2		Ribosomal L18p/L5e family protein
1890	Sobic.001G298700	darkorange	pink
1891	Sobic.001G298900	lightgreen	lightgreen	AT4G17330.1	ATG2484-1,G2484-1	G2484-1 protein
1892	Sobic.001G299100	darkseagreen4	darkolivegreen	AT1G17020.1	ATSRG1,SRG1	senescence-related gene 1
1893	Sobic.001G299200	turquoise	turquoise	AT1G17010.1		2-oxoglutarate (2OG) and Fe(II)-dependent oxygenase superfamily protein
1894	Sobic.001G299400	coral1	orange	AT4G16640.1		Matrixin family protein
1895	Sobic.001G299500	green	green	AT3G05570.1
1896	Sobic.001G299600	turquoise	turquoise	AT3G60530.1	GATA4	GATA transcription factor 4
1897	Sobic.001G299700	green	green	AT1G02080.2		transcription regulators
1898	Sobic.001G299800	darkseagreen4	darkseagreen4	AT5G65640.2	bHLH093	beta HLH protein 93
1899	Sobic.001G300000	palevioletred3	palevioletred3
1900	Sobic.001G300100	turquoise	turquoise
1901	Sobic.001G300200	purple	yellow
1902	Sobic.001G300300	purple	yellow
1903	Sobic.001G300400	coral1	paleturquoise	AT1G65680.1	ATEXPB2,ATHEXP BETA 1.4,EXPB2	expansin B2
1904	Sobic.001G300500	coral1	paleturquoise	AT1G65680.1	ATEXPB2,ATHEXP BETA 1.4,EXPB2	expansin B2
1905	Sobic.001G300600	violet	brown
1906	Sobic.001G300700	coral1	paleturquoise	AT1G65680.1	ATEXPB2,ATHEXP BETA 1.4,EXPB2	expansin B2
1907	Sobic.001G300800	blue	blue	AT1G65680.1	ATEXPB2,ATHEXP BETA 1.4,EXPB2	expansin B2
1908	Sobic.001G300900	turquoise	turquoise	AT1G65680.1	ATEXPB2,ATHEXP BETA 1.4,EXPB2	expansin B2
1909	Sobic.001G301200	darkmagenta	ivory	AT1G13980.2	EMB30,GN,VAN7	sec7 domain-containing protein
1910	Sobic.001G301500	coral1	paleturquoise	AT1G65680.1	ATEXPB2,ATHEXP BETA 1.4,EXPB2	expansin B2
1911	Sobic.001G301600	coral1	paleturquoise	AT1G65680.1	ATEXPB2,ATHEXP BETA 1.4,EXPB2	expansin B2
1912	Sobic.001G301700	darkseagreen4	midnightblue	AT3G11450.1		DnaJ domain ;Myb-like DNA-binding domain
1913	Sobic.001G301800	darkorange	lightsteelblue1	AT5G58740.1		HSP20-like chaperones superfamily protein
1914	Sobic.001G301900	darkseagreen4	skyblue3	AT2G45120.1		C2H2-like zinc finger protein
1915	Sobic.001G302100	lightpink4	lightpink4	AT1G12244.1		Polynucleotidyl transferase, ribonuclease H-like superfamily protein
1916	Sobic.001G302200	violet	brown	AT4G16600.1		Nucleotide-diphospho-sugar transferases superfamily protein
1917	Sobic.001G302300	royalblue	tan	AT4G25190.1		Family of unknown function (DUF566)
1918	Sobic.001G302400	darkred	darkred	AT1G62560.1	FMO GS-OX3	flavin-monooxygenase glucosinolate S-oxygenase 3
1919	Sobic.001G302500	royalblue	royalblue	AT1G12200.1		Flavin-binding monooxygenase family protein
1920	Sobic.001G302700	grey60	grey60
1921	Sobic.001G302800	grey60	grey60	AT1G12110.1	ATNRT1,B-1,CHL1,CHL1-1,NRT1,NRT1.1	nitrate transporter 1.1
1922	Sobic.001G302900	turquoise	turquoise	AT4G22540.1	ORP2A	OSBP(oxysterol binding protein)-related protein 2A
1923	Sobic.001G303000	darkorange	lightcyan	AT4G12450.1
1924	Sobic.001G303100	coral1	orange	AT1G62530.2		Plant protein of unknown function (DUF863)
1925	Sobic.001G303200	grey60	saddlebrown	AT1G62620.1		Flavin-binding monooxygenase family protein
1926	Sobic.001G303300	violet	brown	AT4G22580.1		Exostosin family protein
1927	Sobic.001G303500	darkseagreen4	red
1928	Sobic.001G303900	darkseagreen4	red	AT4G22590.1		Haloacid dehalogenase-like hydrolase (HAD) superfamily protein
1929	Sobic.001G304000	green	green	AT4G31810.1		ATP-dependent caseinolytic (Clp) protease/crotonase family protein
1930	Sobic.001G304400	violet	brown	AT5G47570.1
1931	Sobic.001G304500	purple	purple	AT4G00150.1	ATHAM3,HAM3	GRAS family transcription factor
1932	Sobic.001G304600	grey60	grey60
1933	Sobic.001G304700	royalblue	tan	AT5G38710.1		Methylenetetrahydrofolate reductase family protein
1934	Sobic.001G304900	coral2	coral2
1935	Sobic.001G305500	bisque4	bisque4	AT2G45900.1		Phosphatidylinositol N-acetyglucosaminlytransferase subunit P-related
1936	Sobic.001G305600	darkseagreen4	yellowgreen	AT3G49680.1	ATBCAT-3,BCAT3	branched-chain aminotransferase 3
1937	Sobic.001G305700	purple	yellow	AT1G63680.1	ATMURE,MURE,PDE316	acid-amino acid ligases;ligases;ATP binding;ATP binding;ligases
1938	Sobic.001G305800	darkseagreen4	darkolivegreen	AT2G45910.1		U-box domain-containing protein kinase family protein
1939	Sobic.001G305900	lightgreen	lightgreen	AT2G16640.1	ATTOC132,TOC132	multimeric translocon complex in the outer envelope membrane 132
1940	Sobic.001G306000	darkred	skyblue	AT2G45910.1		U-box domain-containing protein kinase family protein
1941	Sobic.001G306600	green	green	AT4G37000.1	ACD2,ATRCCR	accelerated cell death 2 (ACD2)
1942	Sobic.001G306700	purple	purple	AT2G01860.1	EMB975	Tetratricopeptide repeat (TPR)-like superfamily protein
1943	Sobic.001G306800	darkmagenta	black	AT5G64470.2	TBL12	Plant protein of unknown function (DUF828)
1944	Sobic.001G306900	darkmagenta	black	AT1G76630.2		Tetratricopeptide repeat (TPR)-like superfamily protein
1945	Sobic.001G307000	coral1	paleturquoise	AT5G52420.1
1946	Sobic.001G307200	darkred	darkred	AT5G61390.1		Polynucleotidyl transferase, ribonuclease H-like superfamily protein
1947	Sobic.001G307600	darkred	skyblue	AT4G11410.1		NAD(P)-binding Rossmann-fold superfamily protein
1948	Sobic.001G307700	bisque4	cyan	AT1G02260.1		Divalent ion symporter
1949	Sobic.001G307800	darkred	darkred	AT5G22870.1		Late embryogenesis abundant (LEA) hydroxyproline-rich glycoprotein family
1950	Sobic.001G307900	darkorange	lightsteelblue1	AT2G39725.1		LYR family of Fe/S cluster biogenesis protein
1951	Sobic.001G308100	darkorange	lightcyan	AT3G48030.1		hypoxia-responsive family protein / zinc finger (C3HC4-type RING finger) family protein
1952	Sobic.001G308200	purple	yellow	AT3G53130.1	CYP97C1,LUT1	Cytochrome P450 superfamily protein
1953	Sobic.001G308300	turquoise	turquoise
1954	Sobic.001G308400	darkorange	darkturquoise	AT2G27900.1
1955	Sobic.001G308500	blue	blue	AT5G04480.1		UDP-Glycosyltransferase superfamily protein
1956	Sobic.001G308700	darkseagreen4	midnightblue	AT3G51790.1	ATG1,TG1	transmembrane protein G1P-related 1
1957	Sobic.001G308800	green	lightyellow	AT5G03455.1	ACR2,ARATH;CDC25,CDC25	Rhodanese/Cell cycle control phosphatase superfamily protein
1958	Sobic.001G308900	blue	blue	AT5G03450.1		Transducin/WD40 repeat-like superfamily protein
1959	Sobic.001G309000	coral1	paleturquoise	AT3G44990.1	ATXTR8,XTH31,XTR8	xyloglucan endo-transglycosylase-related 8
1960	Sobic.001G309100	darkorange	lightsteelblue1	AT1G75560.2		zinc knuckle (CCHC-type) family protein
1961	Sobic.001G309200	blue	blue	AT4G12110.1	ATSMO1,ATSMO1-1,SMO1-1	sterol-4alpha-methyl oxidase 1-1
1962	Sobic.001G309300	purple	purple	AT3G10405.1
1963	Sobic.001G309400	brown4	darkgreen	AT3G58970.1	MGT6,MRS2-4	magnesium transporter 6
1964	Sobic.001G309500	steelblue	steelblue	AT4G38520.1		Protein phosphatase 2C family protein
1965	Sobic.001G309600	darkorange2	darkorange2	AT2G17730.1	NIP2	NEP-interacting protein 2
1966	Sobic.001G309800	darkseagreen4	midnightblue
1967	Sobic.001G309900	darkorange	lightcyan	AT2G16990.2		Major facilitator superfamily protein
1968	Sobic.001G310100	steelblue	steelblue	AT4G35140.1		Transducin/WD40 repeat-like superfamily protein
1969	Sobic.001G310300	blue	blue	AT3G03190.1	ATGSTF11,ATGSTF6,GSTF11	glutathione S-transferase F11
1970	Sobic.001G310500	darkorange	pink	AT3G51420.1	ATSSL4,SSL4	strictosidine synthase-like 4
1971	Sobic.001G310700	darkseagreen4	midnightblue	AT4G35230.1	BSK1	BR-signaling kinase 1
1972	Sobic.001G310800	coral1	paleturquoise	AT3G53810.1		Concanavalin A-like lectin protein kinase family protein
1973	Sobic.001G310900	violet	brown	AT1G76240.1		Arabidopsis protein of unknown function (DUF241)
1974	Sobic.001G311000	floralwhite	salmon	AT3G45970.1	ATEXLA1,ATEXPL1,ATHEXP BETA 2.1,EXLA1,EXPL1	expansin-like A1
1975	Sobic.001G311100	darkseagreen4	lightcyan1	AT2G17200.1	DSK2	ubiquitin family protein
1976	Sobic.001G311500	turquoise	turquoise	AT3G57170.1		N-acetylglucosaminyl transferase component family protein / Gpi1 family protein
1977	Sobic.001G312400	darkorange	pink
1978	Sobic.001G312500	darkseagreen4	red	AT3G51470.1		Protein phosphatase 2C family protein
1979	Sobic.001G312600	turquoise	turquoise	AT2G33670.1	ATMLO5,MLO5	Seven transmembrane MLO family protein
1980	Sobic.001G312700	turquoise	turquoise	AT3G25060.1		Tetratricopeptide repeat (TPR)-like superfamily protein
1981	Sobic.001G312800	lightgreen	lightgreen
1982	Sobic.001G312900	darkorange	darkturquoise	AT4G35300.1	TMT2	tonoplast monosaccharide transporter2
1983	Sobic.001G313000	darkred	darkred	AT1G42550.1	PMI1	plastid movement impaired1
1984	Sobic.001G313100	violet	magenta	AT2G17290.1	ATCDPK3,ATCPK6,CPK6	Calcium-dependent protein kinase family protein
1985	Sobic.001G313200	turquoise	turquoise	AT3G53730.1		Histone superfamily protein
1986	Sobic.001G313300	palevioletred3	palevioletred3
1987	Sobic.001G313400	bisque4	cyan	AT1G65810.1		P-loop containing nucleoside triphosphate hydrolases superfamily protein
1988	Sobic.001G313500	lightgreen	lightgreen	AT2G02180.1	TOM3	tobamovirus multiplication protein 3
1989	Sobic.001G3137001	darkorange	pink
1990	Sobic.001G3137002	lightgreen	lightgreen
1991	Sobic.001G313900	thistle1	thistle1	AT5G22400.1		Rho GTPase activating protein with PAK-box/P21-Rho-binding domain
1992	Sobic.001G314000	brown4	darkgreen	AT1G05260.1	RCI3,RCI3A	Peroxidase superfamily protein
1993	Sobic.001G314200	purple	yellow	AT2G46820.2	PSAP,PSI-P,PTAC8,TMP14	photosystem I P subunit
1994	Sobic.001G314300	darkseagreen4	yellowgreen	AT5G24530.1	DMR6	2-oxoglutarate (2OG) and Fe(II)-dependent oxygenase superfamily protein
1995	Sobic.001G314400	darkseagreen4	midnightblue	AT4G22950.1	AGL19,GL19	AGAMOUS-like 19
1996	Sobic.001G314500	blue	blue	AT3G57870.1	AHUS5,ATSCE1,EMB1637,SCE1,SCE1A	sumo conjugation enzyme 1
1997	Sobic.001G314700	darkseagreen4	darkseagreen4	AT1G63830.1		PLAC8 family protein
1998	Sobic.001G314800	darkseagreen4	red	AT2G40095.1		Alpha/beta hydrolase related protein
1999	Sobic.001G314900	grey60	saddlebrown	AT5G41410.1	BEL1	POX (plant homeobox) family protein
[truncated: 17,895 more rows]

## Sheet: DEGs
subtanceBXH	moduleColor	dynamicColor
EBG00005242161	thistle1	thistle1
Sobic.001G002400	grey60	grey60	AT2G04160.1	AIR3	Subtilisin-like serine endopeptidase family protein
Sobic.001G004800	blue	blue	AT3G53010.1		Domain of unknown function (DUF303)
Sobic.001G005200	purple	yellow	AT4G22890.4	PGR5-LIKE A	PGR5-LIKE A
Sobic.001G009700	turquoise	turquoise	AT5G02560.1	HTA12	histone H2A 12
Sobic.001G010100	purple	yellow	AT4G35450.3	AFT,AKR2,AKR2A	ankyrin repeat-containing protein 2
Sobic.001G011700	floralwhite	salmon	AT5G13280.1	AK,AK-LYS1,AK1	aspartate kinase 1
Sobic.001G012000	plum1	plum1	AT3G26300.1	CYP71B34	cytochrome P450, family 71, subfamily B, polypeptide 34
Sobic.001G012200	darkmagenta	black	AT1G13110.1	CYP71B7	cytochrome P450, family 71 subfamily B, polypeptide 7
Sobic.001G012300	blue	blue	AT4G39950.1	CYP79B2	cytochrome P450, family 79, subfamily B, polypeptide 2
Sobic.001G012400	darkseagreen4	red	AT1G22380.1	AtUGT85A3,UGT85A3	UDP-glucosyl transferase 85A3
Sobic.001G012600	grey60	saddlebrown	AT3G21690.1		MATE efflux family protein
Sobic.001G020200	orangered4	orangered4	AT1G34370.1	STOP1	C2H2 and C2HC zinc fingers superfamily protein
Sobic.001G020400	grey60	saddlebrown
Sobic.001G026700	darkorange	greenyellow	AT1G09460.1		Carbohydrate-binding X8 domain superfamily protein
Sobic.001G027900	blue	blue	AT3G17630.1	ATCHX19,CHX19	cation/H+ exchanger 19
Sobic.001G028100	purple	yellow	AT5G26742.2	emb1138	DEAD box RNA helicase (RH3)
Sobic.001G028800	floralwhite	salmon	AT1G19530.1
Sobic.001G030400	turquoise	turquoise	AT5G59010.1		Protein kinase protein with tetratricopeptide repeat domain
Sobic.001G031700	brown4	darkgreen	AT5G62890.2		Xanthine/uracil permease family protein
Sobic.001G032000	palevioletred3	palevioletred3	AT2G37900.1		Major facilitator superfamily protein
Sobic.001G033300	turquoise	turquoise	AT2G39700.1	ATEXP4,ATEXPA4,ATHEXP ALPHA 1.6,EXPA4	expansin A4
Sobic.001G035000	violet	violet	AT5G59820.1	RHL41,ZAT12	C2H2-type zinc finger family protein
Sobic.001G035600	turquoise	turquoise	AT3G55120.1	A11,CFI,TT5	Chalcone-flavanone isomerase family protein
Sobic.001G037400	brown4	darkgreen	AT1G67510.1		Leucine-rich repeat protein kinase family protein
Sobic.001G037800	darkorange	darkturquoise	AT5G58490.1		NAD(P)-binding Rossmann-fold superfamily protein
Sobic.001G037900	plum1	plum1	AT5G58490.1		NAD(P)-binding Rossmann-fold superfamily protein
Sobic.001G038300	darkgrey	darkgrey	AT2G40320.1	TBL33	TRICHOME BIREFRINGENCE-LIKE 33
Sobic.001G040200	violet	violet	AT5G08790.1	anac081,ATAF2	NAC (No Apical Meristem) domain transcriptional regulator superfamily protein
Sobic.001G042500	turquoise	turquoise	AT1G64980.1		Nucleotide-diphospho-sugar transferases superfamily protein
Sobic.001G044800	darkmagenta	black	AT3G57520.1	AtSIP2,SIP2	seed imbibition 2
Sobic.001G046800	brown4	darkgreen	AT5G26330.1		Cupredoxin superfamily protein
Sobic.001G046900	purple	yellow	AT1G03130.1	PSAD-2	photosystem I subunit D-2
Sobic.001G047200	coral1	orange	AT1G55360.1		Protein of Unknown Function (DUF239)
Sobic.001G050100	turquoise	turquoise	AT1G18970.1	GLP4	germin-like protein 4
Sobic.001G050300	turquoise	turquoise	AT2G44290.1		Bifunctional inhibitor/lipid-transfer protein/seed storage 2S albumin superfamily protein
Sobic.001G059400	violet	magenta	AT2G32030.1		Acyl-CoA N-acyltransferases (NAT) superfamily protein
Sobic.001G062600	antiquewhite4	antiquewhite4	AT3G43600.1	AAO2,AO3,AOgamma,atAO-2,AtAO3	aldehyde oxidase 2
Sobic.001G063500	darkgrey	darkgrey	AT5G06390.1	FLA17	FASCICLIN-like arabinogalactan protein 17 precursor
Sobic.001G065900	antiquewhite4	antiquewhite4	AT1G17180.1	ATGSTU25,GSTU25	glutathione S-transferase TAU 25
Sobic.001G067100	orangered4	orangered4	AT1G30510.2	ATRFNR2,RFNR2	root FNR 2
Sobic.001G070500	purple	yellow	AT1G31330.1	PSAF	photosystem I subunit F
Sobic.001G073500	green	lightyellow	AT1G75210.1		HAD-superfamily hydrolase, subfamily IG, 5\'-nucleotidase
Sobic.001G074000	turquoise	turquoise	AT5G65700.1	BAM1	Leucine-rich receptor-like protein kinase family protein
Sobic.001G074100	turquoise	turquoise	AT3G49650.1		P-loop containing nucleoside triphosphate hydrolases superfamily protein
Sobic.001G074400	violet	lavenderblush3	AT1G10020.1		Protein of unknown function (DUF1005)
Sobic.001G077200	brown4	darkgreen	AT5G66560.1		Phototropic-responsive NPH3 family protein
Sobic.001G077400	violet	magenta	AT5G42650.1	AOS,CYP74A,DDE2	allene oxide synthase
Sobic.001G077700	maroon	maroon
Sobic.001G078200	darkorange2	darkorange2	AT2G15890.1	MEE14	maternal effect embryo arrest 14
Sobic.001G078900	darkorange	darkturquoise	AT1G13300.1	HRS1	myb-like transcription factor family protein
Sobic.001G080200	royalblue	tan	AT3G49960.1		Peroxidase superfamily protein
Sobic.001G081100	turquoise	turquoise	AT5G67360.1	ARA12	Subtilase family protein
Sobic.001G081800	blue	blue	AT2G39540.1		Gibberellin-regulated family protein
Sobic.001G081900	green	lightyellow	AT1G14810.1		semialdehyde dehydrogenase family protein
Sobic.001G082200	royalblue	royalblue	AT4G37320.1	CYP81D5	cytochrome P450, family 81, subfamily D, polypeptide 5
Sobic.001G082400	floralwhite	salmon	AT4G37320.1	CYP81D5	cytochrome P450, family 81, subfamily D, polypeptide 5
Sobic.001G083500	turquoise	turquoise	AT2G27035.1	AtENODL20,ENODL20	early nodulin-like protein 20
Sobic.001G083900	purple	purple	AT3G29320.1		Glycosyl transferase, family 35
Sobic.001G086800	green	green	AT5G45890.1	SAG12	senescence-associated gene 12
Sobic.001G089100	blue	blue	AT5G20950.1		Glycosyl hydrolase family protein
Sobic.001G094300	plum2	plum2	AT4G14680.1	APS3	Pseudouridine synthase/archaeosine transglycosylase-like family protein
Sobic.001G094800	brown4	darkgreen	AT3G04730.1	IAA16	indoleacetic acid-induced protein 16
Sobic.001G095700	violet	magenta	AT5G43650.1	BHLH92	basic helix-loop-helix (bHLH) DNA-binding superfamily protein
Sobic.001G097600	darkseagreen4	midnightblue	AT1G77120.1	ADH,ADH1,ATADH,ATADH1	alcohol dehydrogenase 1
Sobic.001G097700	violet	magenta
Sobic.001G099400	mediumpurple3	mediumpurple3	AT1G69870.1	NRT1.7	nitrate transporter 1.7
Sobic.001G100500	violet	violet
Sobic.001G100600	violet	magenta	AT3G57450.1
Sobic.001G101400	darkseagreen4	darkseagreen4	AT1G72060.1		serine-type endopeptidase inhibitors
Sobic.001G104500	blue	blue	AT2G22840.1	AtGRF1,GRF1	growth-regulating factor 1
Sobic.001G105000	coral1	paleturquoise	AT1G68920.3		basic helix-loop-helix (bHLH) DNA-binding superfamily protein
Sobic.001G106200	turquoise	turquoise	AT4G08150.1	BP,BP1,KNAT1	KNOTTED-like from Arabidopsis thaliana
Sobic.001G106600	coral1	white	AT2G36630.1		Sulfite exporter TauE/SafE family protein
Sobic.001G107600	mediumpurple3	mediumpurple3	AT4G31770.1	ATDBR1,DBR1	debranching enzyme 1
Sobic.001G107800	floralwhite	salmon
Sobic.001G109700	turquoise	turquoise	AT5G66750.1	ATDDM1,CHA1,CHR01,CHR1,DDM1,SOM1,SOM4	chromatin remodeling 1
Sobic.001G112100	brown4	brown4	AT2G01910.1	ATMAP65-6,MAP65-6	Microtubule associated protein (MAP65/ASE1) family protein
Sobic.001G112600	brown4	darkgreen	AT3G12110.1	ACT11	actin-11
Sobic.001G113800	turquoise	turquoise	AT1G66150.1	TMK1	transmembrane kinase 1
Sobic.001G114300	coral2	coral2
Sobic.001G116400	blue	blue	AT1G66200.1	ATGSR2,GSR2	glutamine synthase clone F11
Sobic.001G120400	coral1	orange	AT2G06925.1	ATSPLA2-ALPHA,PLA2-ALPHA	Phospholipase A2 family protein
Sobic.001G121100	violet	lavenderblush3
Sobic.001G121700	darkmagenta	ivory	AT5G22090.2		Protein of unknown function (DUF3049)
Sobic.001G123300	blue	blue	AT3G18080.1	BGLU44	B-S glucosidase 44
Sobic.001G125700	royalblue	tan	AT1G55020.1	ATLOX1,LOX1	lipoxygenase 1
Sobic.001G128200	turquoise	turquoise	AT3G26420.1	ATRZ-1A	RNA-binding (RRM/RBD/RNP motifs) family protein with retrovirus zinc finger-like domain
Sobic.001G129700	royalblue	royalblue	AT1G18970.1	GLP4	germin-like protein 4
Sobic.001G131700	darkmagenta	black	AT1G27150.1		Tetratricopeptide repeat (TPR)-like superfamily protein
Sobic.001G131900	turquoise	turquoise	AT3G61130.1	GAUT1,LGT1	galacturonosyltransferase 1
Sobic.001G132600	darkred	skyblue	AT5G15070.1		Phosphoglycerate mutase-like family protein
Sobic.001G134800	orangered4	orangered4	AT5G62720.1		Integral membrane HPP family protein
Sobic.001G136300	blue	blue	AT2G39210.1		Major facilitator superfamily protein
Sobic.001G138000	purple	yellow	AT2G29630.3	PY,THIC	thiaminC
Sobic.001G138200	violet	violet	AT3G50760.1	GATL2	galacturonosyltransferase-like 2
Sobic.001G138600	darkseagreen4	red	AT2G22880.1		VQ motif-containing protein
Sobic.001G138800	turquoise	turquoise	AT4G21620.2		glycine-rich protein
Sobic.001G145700	mediumorchid	thistle2	AT4G11650.1	ATOSM34,OSM34	osmotin 34
Sobic.001G147900	brown4	brown4	AT1G12740.1	CYP87A2	cytochrome P450, family 87, subfamily A, polypeptide 2
Sobic.001G148600	brown4	darkgreen	AT2G27140.1		HSP20-like chaperones superfamily protein
Sobic.001G149800	floralwhite	salmon	AT5G15120.1		Protein of unknown function (DUF1637)
Sobic.001G151400	mediumpurple3	mediumpurple3	AT1G56430.1	ATNAS4,NAS4	nicotianamine synthase 4
Sobic.001G156600	darkred	skyblue	AT5G10530.1		Concanavalin A-like lectin protein kinase family protein
Sobic.001G157100	turquoise	turquoise	AT1G30440.1		Phototropic-responsive NPH3 family protein
Sobic.001G159300	bisque4	bisque4	AT3G48880.2		RNI-like superfamily protein
Sobic.001G159900	darkgrey	darkgrey	AT4G13340.1		Leucine-rich repeat (LRR) family protein
Sobic.001G160200	coral1	orange	AT3G22810.1		Plant protein of unknown function (DUF828) with plant pleckstrin homology-like region
Sobic.001G160800	coral1	paleturquoise	AT5G64700.1		nodulin MtN21 /EamA-like transporter family protein
Sobic.001G161500	brown4	darkgreen	AT1G04240.1	IAA3,SHY2	AUX/IAA transcriptional regulator family protein
Sobic.001G161600	blue	blue
Sobic.001G162200	palevioletred3	palevioletred3	AT2G30630.1		P-loop containing nucleoside triphosphate hydrolases superfamily protein
Sobic.001G162700	coral1	paleturquoise	AT1G47510.1	5PTASE11,AT5PTASE11	inositol polyphosphate 5-phosphatase 11
Sobic.001G166300	plum2	plum2	AT3G19010.1		2-oxoglutarate (2OG) and Fe(II)-dependent oxygenase superfamily protein
Sobic.001G166400	plum2	plum2
Sobic.001G169200	bisque4	salmon4	AT5G67420.1	ASL39,LBD37	LOB domain-containing protein 37
Sobic.001G175000	floralwhite	salmon	AT1G62310.1		transcription factor jumonji (jmjC) domain-containing protein
Sobic.001G177000	purple	yellow	AT3G27690.1	LHCB2,LHCB2.3,LHCB2.4	photosystem II light harvesting complex gene 2.3
Sobic.001G179100	purple	yellow	AT3G15840.1	PIFI	post-illumination chlorophyll fluorescence increase
Sobic.001G182600	darkseagreen4	lightcyan1	AT5G55050.1		GDSL-like Lipase/Acylhydrolase superfamily protein
Sobic.001G183700	darkseagreen4	red	AT4G13420.1	ATHAK5,HAK5	high affinity K+ transporter 5
Sobic.001G189000	brown4	darkgreen	AT5G15180.1		Peroxidase superfamily protein
Sobic.001G192100	darkslateblue	darkslateblue	AT2G45560.1	CYP76C1	cytochrome P450, family 76, subfamily C, polypeptide 1
Sobic.001G193600	violet	brown	AT1G64660.1	ATMGL,MGL	methionine gamma-lyase
Sobic.001G194000	floralwhite	salmon
Sobic.001G195100	violet	brown	AT1G64940.1	CYP89A6	cytochrome P450, family 87, subfamily A, polypeptide 6
Sobic.001G195800	blue	blue	AT4G10380.1	NIP5;1,NLM6,NLM8	NOD26-like intrinsic protein 5;1
Sobic.001G198000	plum2	plum2	AT5G24655.1	LSU4	response to low sulfur 4
Sobic.001G200700	coral1	paleturquoise	AT5G52300.1	LTI65,RD29B	CAP160 protein
Sobic.001G201200	floralwhite	salmon
Sobic.001G203200	violet	brown	AT2G23790.1		Protein of unknown function (DUF607)
Sobic.001G206200	purple	yellow	AT5G54190.1	PORA	protochlorophyllide oxidoreductase A
Sobic.001G209800	violet	violet	AT1G65690.1		Late embryogenesis abundant (LEA) hydroxyproline-rich glycoprotein family
Sobic.001G212400	bisque4	cyan
Sobic.001G216800	darkred	skyblue	AT2G28410.1
Sobic.001G218400	blue	blue	AT3G17380.1		TRAF-like family protein
Sobic.001G218500	blue	blue	AT3G17380.1		TRAF-like family protein
Sobic.001G221200	darkorange2	darkorange2	AT3G23410.1	ATFAO3,FAO3	fatty alcohol oxidase 3
Sobic.001G223100	grey60	saddlebrown	AT5G46050.1	ATPTR3,PTR3	peptide transporter 3
Sobic.001G224300	darkgrey	darkgrey	AT5G44030.1	CESA4,IRX5,NWS2	cellulose synthase A4
Sobic.001G233200	coral1	paleturquoise
Sobic.001G235500	turquoise	turquoise	AT3G26330.1	CYP71B37	cytochrome P450, family 71, subfamily B, polypeptide 37
Sobic.001G242000	bisque4	cyan	AT3G03050.1	ATCSLD3,CSLD3,KJK	cellulose synthase-like D3
Sobic.001G242100	bisque4	cyan	AT5G15900.1	TBL19	TRICHOME BIREFRINGENCE-LIKE 19
Sobic.001G244200	darkred	skyblue	AT3G26770.1		NAD(P)-binding Rossmann-fold superfamily protein
Sobic.001G247900	mediumorchid	thistle2
Sobic.001G250100	royalblue	royalblue	AT5G40020.1		Pathogenesis-related thaumatin superfamily protein
Sobic.001G251300	royalblue	royalblue	AT5G42830.1		HXXXD-type acyl-transferase family protein
Sobic.001G258300	darkseagreen4	red	AT1G28590.1		GDSL-like Lipase/Acylhydrolase superfamily protein
Sobic.001G259600	violet	magenta	AT3G43440.1	JAZ11,TIFY3A	jasmonate-zim-domain protein 11
Sobic.001G261600	mediumorchid	thistle2
Sobic.001G264300	blue	blue
Sobic.001G267600	violet	brown	AT4G36010.1		Pathogenesis-related thaumatin superfamily protein
Sobic.001G267800	turquoise	turquoise	AT4G38660.1		Pathogenesis-related thaumatin superfamily protein
Sobic.001G273500	turquoise	turquoise	AT1G35710.1		Protein kinase family protein with leucine-rich repeat domain
Sobic.001G274400	brown4	brown4	AT2G01950.1	BRL2,VH1	BRI1-like 2
Sobic.001G276100	violet	magenta	AT2G02040.1	ATPTR2,ATPTR2-B,NTR1,PTR2,PTR2-B	peptide transporter 2
Sobic.001G276300	blue	blue	AT1G62200.1		Major facilitator superfamily protein
Sobic.001G277500	mediumorchid	mediumorchid	AT4G23310.1	CRK23	cysteine-rich RLK (RECEPTOR-like protein kinase) 23
Sobic.001G280200	bisque4	salmon4	AT1G73280.1	scpl3	serine carboxypeptidase-like 3
Sobic.001G280700	darkseagreen4	midnightblue	AT3G02610.1		Plant stearoyl-acyl-carrier-protein desaturase family protein
Sobic.001G286000	turquoise	turquoise	AT4G17940.1		Tetratricopeptide repeat (TPR)-like superfamily protein
Sobic.001G288900	violet	brown	AT5G46800.1	BOU	Mitochondrial substrate carrier family protein
Sobic.001G291300	darkorange	lightcyan
Sobic.001G291500	blue	blue
Sobic.001G291600	darkmagenta	black
Sobic.001G295700	violet	magenta	AT4G16820.1	PLA-I{beta]2	alpha/beta-Hydrolases superfamily protein
Sobic.001G296100	blue	blue	AT1G02110.1		Protein of unknown function (DUF630 and DUF632)
Sobic.001G296300	mediumorchid	thistle2	AT5G47230.1	ATERF-5,ATERF5,ERF5	ethylene responsive element binding factor 5
Sobic.001G300400	coral1	paleturquoise	AT1G65680.1	ATEXPB2,ATHEXP BETA 1.4,EXPB2	expansin B2
Sobic.001G300500	coral1	paleturquoise	AT1G65680.1	ATEXPB2,ATHEXP BETA 1.4,EXPB2	expansin B2
Sobic.001G300700	coral1	paleturquoise	AT1G65680.1	ATEXPB2,ATHEXP BETA 1.4,EXPB2	expansin B2
Sobic.001G300800	blue	blue	AT1G65680.1	ATEXPB2,ATHEXP BETA 1.4,EXPB2	expansin B2
Sobic.001G301500	coral1	paleturquoise	AT1G65680.1	ATEXPB2,ATHEXP BETA 1.4,EXPB2	expansin B2
Sobic.001G301600	coral1	paleturquoise	AT1G65680.1	ATEXPB2,ATHEXP BETA 1.4,EXPB2	expansin B2
Sobic.001G302800	grey60	grey60	AT1G12110.1	ATNRT1,B-1,CHL1,CHL1-1,NRT1,NRT1.1	nitrate transporter 1.1
Sobic.001G305800	darkseagreen4	darkolivegreen	AT2G45910.1		U-box domain-containing protein kinase family protein
Sobic.001G307700	bisque4	cyan	AT1G02260.1		Divalent ion symporter
Sobic.001G309000	coral1	paleturquoise	AT3G44990.1	ATXTR8,XTH31,XTR8	xyloglucan endo-transglycosylase-related 8
Sobic.001G309600	darkorange2	darkorange2	AT2G17730.1	NIP2	NEP-interacting protein 2
Sobic.001G310300	blue	blue	AT3G03190.1	ATGSTF11,ATGSTF6,GSTF11	glutathione S-transferase F11
Sobic.001G310800	coral1	paleturquoise	AT3G53810.1		Concanavalin A-like lectin protein kinase family protein
Sobic.001G311000	floralwhite	salmon	AT3G45970.1	ATEXLA1,ATEXPL1,ATHEXP BETA 2.1,EXLA1,EXPL1	expansin-like A1
Sobic.001G313000	darkred	darkred	AT1G42550.1	PMI1	plastid movement impaired1
Sobic.001G314000	brown4	darkgreen	AT1G05260.1	RCI3,RCI3A	Peroxidase superfamily protein
Sobic.001G317200	darkorange	darkorange	AT1G10360.1	ATGSTU18,GST29,GSTU18	glutathione S-transferase TAU 18
Sobic.001G317400	darkmagenta	black	AT1G59670.1	ATGSTU15,GSTU15	glutathione S-transferase TAU 15
Sobic.001G317700	mediumorchid	thistle2	AT1G10370.1	ATGSTU17,ERD9,GST30,GST30B	Glutathione S-transferase family protein
Sobic.001G318200	mediumorchid	thistle2	AT1G10360.1	ATGSTU18,GST29,GSTU18	glutathione S-transferase TAU 18
Sobic.001G319500	turquoise	turquoise	AT1G10370.1	ATGSTU17,ERD9,GST30,GST30B	Glutathione S-transferase family protein
Sobic.001G319700	antiquewhite4	antiquewhite4	AT1G10360.1	ATGSTU18,GST29,GSTU18	glutathione S-transferase TAU 18
Sobic.001G323600	bisque4	cyan	AT3G18830.1	ATPLT5,ATPMT5,PMT5	polyol/monosaccharide transporter 5
Sobic.001G324700	mediumorchid	thistle2	AT5G47550.1		Cystatin/monellin superfamily protein
Sobic.001G324800	blue	blue	AT5G47550.1		Cystatin/monellin superfamily protein
Sobic.001G325400	darkseagreen4	red	AT1G05680.1	UGT74E2	Uridine diphosphate glycosyltransferase 74E2
Sobic.001G328500	orangered4	orangered4	AT5G67420.1	ASL39,LBD37	LOB domain-containing protein 37
Sobic.001G330100	violet	magenta	AT1G27730.1	STZ,ZAT10	salt tolerance zinc finger
Sobic.001G331300	royalblue	sienna3
Sobic.001G333400	blue	blue	AT4G33720.1		CAP (Cysteine-rich secretory proteins, Antigen 5, and Pathogenesis-related 1 protein) superfamily protein
Sobic.001G336700	darkgrey	darkgrey	AT5G15630.1	COBL4,IRX6	COBRA-like extracellular glycosyl-phosphatidyl inositol-anchored protein family
Sobic.001G338600	darkorange2	darkorange2	AT3G02550.1	LBD41	LOB domain-containing protein 41
Sobic.001G339800	floralwhite	salmon
Sobic.001G343800	darkseagreen4	lightcyan1
Sobic.001G344600	turquoise	turquoise	AT4G02380.1	AtLEA5,SAG21	senescence-associated gene 21
Sobic.001G344700	darkred	skyblue	AT1G73040.1		Mannose-binding lectin superfamily protein
Sobic.001G344800	darkred	skyblue	AT1G73040.1		Mannose-binding lectin superfamily protein
Sobic.001G346000	palevioletred3	palevioletred3	AT5G10190.1		Major facilitator superfamily protein
Sobic.001G346100	darkred	skyblue	AT3G14350.1	SRF7	STRUBBELIG-receptor family 7
Sobic.001G349800	floralwhite	salmon	AT3G15730.1	PLD,PLDALPHA1	phospholipase D alpha 1
Sobic.001G351400	blue	blue	AT1G02170.1	AMC1,ATMC1,ATMCPB1,LOL3,MCP1B	metacaspase 1
Sobic.001G351500	brown4	brown4	AT1G02170.1	AMC1,ATMC1,ATMCPB1,LOL3,MCP1B	metacaspase 1
Sobic.001G353900	darkseagreen4	darkseagreen4	AT3G51550.1	FER	Malectin/receptor-like protein kinase family protein
Sobic.001G354200	mediumorchid	thistle2	AT4G35160.1		O-methyltransferase family protein
Sobic.001G354400	lightgreen	lightgreen	AT4G35160.1		O-methyltransferase family protein
Sobic.001G357500	violet	brown	AT3G13620.1		Amino acid permease family protein
Sobic.001G359200	plum1	plum1	AT2G46950.1	CYP709B2	cytochrome P450, family 709, subfamily B, polypeptide 2
Sobic.001G360500	brown4	brown4	AT4G11290.1		Peroxidase superfamily protein
Sobic.001G360700	turquoise	turquoise	AT5G07990.1	CYP75B1,D501,TT7	Cytochrome P450 superfamily protein
Sobic.001G360800	darkgrey	darkgrey	AT5G07990.1	CYP75B1,D501,TT7	Cytochrome P450 superfamily protein
Sobic.001G363100	darkorange2	darkorange2	AT3G62550.1		Adenine nucleotide alpha hydrolases-like superfamily protein
Sobic.001G363700	grey60	grey60	AT5G07990.1	CYP75B1,D501,TT7	Cytochrome P450 superfamily protein
Sobic.001G364200	turquoise	turquoise	AT5G07990.1	CYP75B1,D501,TT7	Cytochrome P450 superfamily protein
Sobic.001G364400	darkorange	pink	AT5G07990.1	CYP75B1,D501,TT7	Cytochrome P450 superfamily protein
Sobic.001G365700	darkseagreen4	red	AT3G07950.1		rhomboid protein-related
Sobic.001G368900	blue	blue	AT5G13460.1	IQD11	IQ-domain 11
Sobic.001G373500	coral1	paleturquoise	AT1G03010.1		Phototropic-responsive NPH3 family protein
Sobic.001G375200	floralwhite	salmon	AT3G14260.1		Protein of unknown function (DUF567)
Sobic.001G377300	darkorange	darkorange	AT3G16660.1		Pollen Ole e 1 allergen and extensin family protein
Sobic.001G379000	darkorange	pink	AT3G08860.1	PYD4	PYRIMIDINE 4
Sobic.001G379600	darkorange	greenyellow	AT5G58380.1	CIPK10,PKS2,SIP1,SNRK3.8	SOS3-interacting protein 1
Sobic.001G379900	blue	blue	AT2G40540.2	ATKT2,ATKUP2,KT2,KUP2,SHY3,TRK2	potassium transporter 2
Sobic.001G380200	violet	brown	AT3G51620.2		PAP/OAS1 substrate-binding domain superfamily
Sobic.001G380700	turquoise	turquoise	AT2G40620.1		Basic-leucine zipper (bZIP) transcription factor family protein
Sobic.001G381100	turquoise	turquoise	AT3G56370.1		Leucine-rich repeat protein kinase family protein
Sobic.001G381300	navajowhite2	navajowhite2	AT3G56400.1	ATWRKY70,WRKY70	WRKY DNA-binding protein 70
Sobic.001G382100	purple	yellow	AT1G03600.1	PSB27	photosystem II family protein
Sobic.001G383400	steelblue	steelblue	AT5G24910.1	CYP714A1	cytochrome P450, family 714, subfamily A, polypeptide 1
Sobic.001G384700	turquoise	turquoise	AT3G51950.2		Zinc finger (CCCH-type) family protein / RNA recognition motif (RRM)-containing protein
Sobic.001G385800	blue	blue	AT3G04070.2	anac047,NAC047	NAC domain containing protein 47
Sobic.001G389300	darkseagreen4	darkolivegreen	AT5G46170.1		F-box family protein
Sobic.001G390200	blue	blue	AT2G26980.4	CIPK3,SnRK3.17	CBL-interacting protein kinase 3
Sobic.001G391300	coral2	coral2	AT2G47180.1	AtGolS1,GolS1	galactinol synthase 1
Sobic.001G391700	turquoise	turquoise
Sobic.001G393200	turquoise	turquoise	AT3G17100.1		sequence-specific DNA binding transcription factors
Sobic.001G393600	blue	blue	AT3G50170.1		Plant protein of unknown function (DUF247)
Sobic.001G395900	royalblue	royalblue	AT1G56430.1	ATNAS4,NAS4	nicotianamine synthase 4
Sobic.001G396300	darkred	skyblue	AT2G47400.1	CP12,CP12-1	CP12 domain-containing protein 1
Sobic.001G396400	darkorange	pink	AT3G62420.1	ATBZIP53,BZIP53	basic region/leucine zipper motif 53
Sobic.001G397200	floralwhite	salmon	AT3G62550.1		Adenine nucleotide alpha hydrolases-like superfamily protein
Sobic.001G397700	blue	blue	AT4G02100.1		Heat shock protein DnaJ with tetratricopeptide repeat
Sobic.001G399300	violet	magenta	AT1G09160.2		Protein phosphatase 2C family protein
Sobic.001G400700	lightgreen	lightgreen	AT2G40330.1	PYL6,RCAR9	PYR1-like 6
Sobic.001G400900	lightgreen	lightgreen	AT2G40330.1	PYL6,RCAR9	PYR1-like 6
Sobic.001G401100	darkseagreen4	red	AT2G40330.1	PYL6,RCAR9	PYR1-like 6
Sobic.001G401200	darkseagreen4	red	AT2G40330.1	PYL6,RCAR9	PYR1-like 6
Sobic.001G401600	blue	blue	AT3G62720.2	ATXT1,XT1,XXT1	xylosyltransferase 1
Sobic.001G401900	darkred	darkred	AT5G01740.1		Nuclear transport factor 2 (NTF2) family protein
Sobic.001G403100	turquoise	turquoise	AT2G40370.1	LAC5	laccase 5
Sobic.001G405400	darkgrey	darkgrey	AT1G07120.1
Sobic.001G405500	darkorange2	darkorange2	AT5G54960.1	PDC2	pyruvate decarboxylase-2
Sobic.001G406300	violet	violet	AT2G30020.1		Protein phosphatase 2C family protein
Sobic.001G406700	darkgrey	darkgrey	AT3G55990.1	ESK1,TBL29	Plant protein of unknown function (DUF828)
Sobic.001G406800	darkred	skyblue	AT3G47340.1	ASN1,AT-ASN1,DIN6	glutamine-dependent asparagine synthase 1
Sobic.001G407600	violet	magenta	AT5G05580.1	FAD8	fatty acid desaturase 8
Sobic.001G407800	darkseagreen4	red	AT3G11180.1		2-oxoglutarate (2OG) and Fe(II)-dependent oxygenase superfamily protein
Sobic.001G409100	darkgrey	darkgrey	AT2G37090.1	IRX9	Nucleotide-diphospho-sugar transferases superfamily protein
Sobic.001G412700	purple	purple	AT3G55040.1	GSTL2	glutathione transferase lambda 2
Sobic.001G416800	turquoise	turquoise	AT5G02560.1	HTA12	histone H2A 12
Sobic.001G416900	turquoise	turquoise	AT5G02560.1	HTA12	histone H2A 12
Sobic.001G418200	mediumorchid	thistle2	AT5G48540.1		receptor-like protein kinase-related family protein
Sobic.001G420900	darkgrey	darkgrey	AT2G28840.1	XBAT31	XB3 ortholog 1 in Arabidopsis thaliana
Sobic.001G422100	brown4	brown4	AT5G02230.2		Haloacid dehalogenase-like hydrolase (HAD) superfamily protein
Sobic.001G422300	darkgrey	darkgrey	AT5G60020.1	ATLAC17,LAC17	laccase 17
Sobic.001G424200	floralwhite	salmon	AT1G70460.1	RHS10	root hair specific 10
Sobic.001G424300	floralwhite	salmon	AT5G06060.1		NAD(P)-binding Rossmann-fold superfamily protein
Sobic.001G424400	royalblue	tan	AT1G07430.1	HAI2	highly ABA-induced PP2C gene 2
Sobic.001G425400	purple	yellow	AT3G54050.2	HCEF1	high cyclic electron flow 1
Sobic.001G425500	antiquewhite4	antiquewhite4	AT1G53540.1		HSP20-like chaperones superfamily protein
Sobic.001G425600	antiquewhite4	antiquewhite4	AT1G53540.1		HSP20-like chaperones superfamily protein
Sobic.001G429900	darkgrey	darkgrey	AT2G06925.1	ATSPLA2-ALPHA,PLA2-ALPHA	Phospholipase A2 family protein
Sobic.001G431100	brown4	darkgreen	AT2G02850.1	ARPN	plantacyanin
Sobic.001G432800	darkred	skyblue	AT4G37870.1	PCK1,PEPCK	phosphoenolpyruvate carboxykinase 1
Sobic.001G433200	turquoise	turquoise	AT2G28470.1	BGAL8	beta-galactosidase 8
Sobic.001G434100	turquoise	turquoise	AT4G26090.1	RPS2	NB-ARC domain-containing disease resistance protein
Sobic.001G439100	orangered4	orangered4	AT4G38670.1		Pathogenesis-related thaumatin superfamily protein
Sobic.001G439800	blue	blue	AT4G34980.1	SLP2	subtilisin-like serine protease 2
Sobic.001G442500	bisque4	salmon4	AT2G01900.1		DNAse I-like superfamily protein
Sobic.001G442800	violet	brown	AT1G14690.2	MAP65-7	microtubule-associated protein 65-7
Sobic.001G443800	darkorange2	darkorange2	AT5G17330.1	GAD,GAD1	glutamate decarboxylase
Sobic.001G444000	darkorange	lightcyan	AT2G02040.1	ATPTR2,ATPTR2-B,NTR1,PTR2,PTR2-B	peptide transporter 2
Sobic.001G444400	darkorange	lightcyan	AT5G19890.1		Peroxidase superfamily protein
Sobic.001G444700	turquoise	turquoise	AT5G06730.1		Peroxidase superfamily protein
Sobic.001G446400	blue	blue	AT3G49670.1	BAM2	Leucine-rich receptor-like protein kinase family protein
Sobic.001G449100	darkorange	pink	AT2G23790.1		Protein of unknown function (DUF607)
Sobic.001G449600	orangered4	orangered4	AT2G16060.1	AHB1,ARATH GLB1,ATGLB1,GLB1,HB1,NSHB1	hemoglobin 1
Sobic.001G449700	darkseagreen4	red	AT5G42650.1	AOS,CYP74A,DDE2	allene oxide synthase
Sobic.001G450900	green	green	AT5G10190.1		Major facilitator superfamily protein
Sobic.001G451500	bisque4	cyan	AT5G37600.1	ATGLN1;1,ATGSR1,GLN1;1,GSR 1	glutamine synthase clone R1
Sobic.001G451800	brown4	brown4	AT1G48480.1	RKL1	receptor-like kinase 1
Sobic.001G452900	turquoise	turquoise	AT2G01630.1		O-Glycosyl hydrolases family 17 protein
Sobic.001G453900	coral1	paleturquoise	AT3G22410.1		Sec14p-like phosphatidylinositol transfer family protein
Sobic.001G455700	darkgrey	darkgrey	AT1G24764.1	ATMAP70-2,MAP70-2	microtubule-associated proteins 70-2
Sobic.001G456500	turquoise	turquoise	AT5G08020.1	ATRPA70B,RPA70B	RPA70-kDa subunit B
Sobic.001G462100	thistle1	thistle1	AT1G47200.1	WPP2	WPP domain protein 2
Sobic.001G464000	turquoise	turquoise	AT2G14820.1	NPY2	Phototropic-responsive NPH3 family protein
Sobic.001G466000	royalblue	tan	AT4G33840.1		Glycosyl hydrolase family 10 protein
Sobic.001G468400	turquoise	turquoise	AT2G18550.1	ATHB21,HB-2,HB21	homeobox protein 21
Sobic.001G470000	orangered4	orangered4	AT3G13110.1	ATSERAT2;2,SAT-1,SAT-A,SAT-M,SAT3,SERAT2;2	serine acetyltransferase 2;2
Sobic.001G470600	plum2	plum2	AT1G22150.1	SULTR1;3	sulfate transporter 1;3
Sobic.001G470800	mediumpurple3	mediumpurple3	AT5G10180.1	AST68,SULTR2;1	slufate transporter 2;1
Sobic.001G471100	mediumorchid	thistle2	AT2G13810.1	ALD1	AGD2-like defense response protein 1
Sobic.001G471800	brown4	brown4	AT2G04850.1		Auxin-responsive family protein
Sobic.001G472000	darkgrey	darkgrey	AT5G13700.1	APAO,ATPAO1,PAO1	polyamine oxidase 1
Sobic.001G475400	mediumorchid	mediumorchid	AT1G78230.1		Outer arm dynein light chain 1 protein
Sobic.001G475800	darkslateblue	darkslateblue	AT5G42250.1		Zinc-binding alcohol dehydrogenase family protein
Sobic.001G475900	blue	blue	AT5G42250.1		Zinc-binding alcohol dehydrogenase family protein
Sobic.001G476400	violet	lavenderblush3
Sobic.001G476500	turquoise	turquoise	AT1G72210.1		basic helix-loop-helix (bHLH) DNA-binding superfamily protein
Sobic.001G477600	royalblue	sienna3	AT3G60520.1
Sobic.001G478100	blue	blue	AT1G09750.1		Eukaryotic aspartyl protease family protein
Sobic.001G479800	turquoise	turquoise	AT4G33330.2	GUX2,PGSIP3	plant glycogenin-like starch initiation protein 3
Sobic.001G481100	violet	magenta	AT5G20700.1		Protein of unknown function (DUF581)
Sobic.001G481300	darkorange2	darkorange2	AT1G72360.2	HRE1	Integrase-type DNA-binding superfamily protein
Sobic.001G481400	darkred	skyblue	AT1G72360.2	HRE1	Integrase-type DNA-binding superfamily protein
Sobic.001G481600	floralwhite	salmon	AT1G72360.2	HRE1	Integrase-type DNA-binding superfamily protein
Sobic.001G482300	turquoise	turquoise	AT2G26250.1	FDH,KCS10	3-ketoacyl-CoA synthase 10
Sobic.001G482600	violet	magenta	AT1G19180.1	JAZ1,TIFY10A	jasmonate-zim-domain protein 1
Sobic.001G482700	violet	magenta	AT1G19180.1	JAZ1,TIFY10A	jasmonate-zim-domain protein 1
Sobic.001G482800	violet	magenta	AT5G20900.1	JAZ12,TIFY3B	jasmonate-zim-domain protein 12
Sobic.001G493500	plum2	plum2	AT5G48850.1	ATSDI1	Tetratricopeptide repeat (TPR)-like superfamily protein
Sobic.001G496400	blue	blue	AT4G14723.1
Sobic.001G496700	blue	blue	AT4G14750.1	IQD19	IQ-domain 19
Sobic.001G497500	darkorange2	darkorange2	AT3G22530.1
Sobic.001G500000	brown4	brown4	AT4G38540.1		FAD/NAD(P)-binding oxidoreductase family protein
Sobic.001G507300	turquoise	turquoise	AT4G28760.2		Protein of unknown function (DUF3741)
Sobic.001G509300	violet	lavenderblush3	AT5G20190.1		Tetratricopeptide repeat (TPR)-like superfamily protein
Sobic.001G510300	purple	purple	AT4G39490.1	CYP96A10	cytochrome P450, family 96, subfamily A, polypeptide 10
Sobic.001G510400	darkmagenta	black	AT4G39490.1	CYP96A10	cytochrome P450, family 96, subfamily A, polypeptide 10
Sobic.001G514200	blue	blue	AT2G47730.1	ATGSTF5,ATGSTF8,GST6,GSTF8	glutathione S-transferase phi 8
Sobic.001G514300	blue	blue	AT2G47730.1	ATGSTF5,ATGSTF8,GST6,GSTF8	glutathione S-transferase phi 8
Sobic.001G514400	turquoise	turquoise	AT3G03190.1	ATGSTF11,ATGSTF6,GSTF11	glutathione S-transferase F11
Sobic.001G514700	darkgrey	darkgrey	AT2G46660.1	CYP78A6	cytochrome P450, family 78, subfamily A, polypeptide 6
Sobic.001G516000	blue	blue	AT3G12500.1	ATHCHIB,B-CHI,CHI-B,HCHIB,PR-3,PR3	basic chitinase
Sobic.001G517700	darkred	skyblue	AT4G35090.1	CAT2	catalase 2
Sobic.001G518700	darkseagreen4	red	AT2G02100.1	LCR69,PDF2.2	low-molecular-weight cysteine-rich 69
Sobic.001G518800	bisque4	salmon4	AT1G65880.1	BZO1	benzoyloxyglucosinolate 1
Sobic.001G519700	darkorange2	darkorange2	AT1G14590.1		Nucleotide-diphospho-sugar transferase family protein
Sobic.001G519800	purple	yellow	AT1G42970.1	GAPB	glyceraldehyde-3-phosphate dehydrogenase B subunit
Sobic.001G520400	darkorange	pink	AT1G76410.1	ATL8	RING/U-box superfamily protein
Sobic.001G523300	darkseagreen4	lightcyan1	AT5G52760.1		Copper transport protein family
Sobic.001G526200	violet	brown	AT1G62990.1	IXR11,KNAT7	KNOTTED-like homeobox of Arabidopsis thaliana 7
Sobic.001G528100	blue	blue	AT1G05260.1	RCI3,RCI3A	Peroxidase superfamily protein
Sobic.001G529700	turquoise	turquoise	AT1G04110.1	SDD1	Subtilase family protein
Sobic.001G534300	blue	blue	AT1G76890.2	AT-GT2,GT2	Duplicated homeodomain-like superfamily protein
Sobic.001G534500	darkgrey	darkgrey
Sobic.001G535600	coral1	orange	AT1G66850.1		Bifunctional inhibitor/lipid-transfer protein/seed storage 2S albumin superfamily protein
Sobic.001G539200	bisque4	cyan	AT1G02260.1		Divalent ion symporter
Sobic.001G540900	blue	blue	AT5G23860.2	TUB8	tubulin beta 8
Sobic.001G541400	blue	blue	AT4G12500.1		Bifunctional inhibitor/lipid-transfer protein/seed storage 2S albumin superfamily protein
Sobic.002G003200	brown4	darkgreen	AT3G01190.1		Peroxidase superfamily protein
Sobic.002G003800	brown4	darkgreen	AT2G32300.1	UCC1	uclacyanin 1
Sobic.002G005400	darkgrey	darkgrey	AT5G42510.1		Disease resistance-responsive (dirigent-like protein) family protein
Sobic.002G012800	antiquewhite4	antiquewhite4	AT1G60680.1		NAD(P)-linked oxidoreductase superfamily protein
Sobic.002G014500	darkorange	greenyellow
Sobic.002G016300	orangered4	orangered4	AT2G03500.1		Homeodomain-like superfamily protein
Sobic.002G018400	turquoise	turquoise	AT3G50140.1		Plant protein of unknown function (DUF247)
Sobic.002G018500	blue	blue
Sobic.002G020900	violet	magenta	AT1G61255.1
Sobic.002G021100	thistle1	thistle1
Sobic.002G021200	turquoise	turquoise	AT5G66750.1	ATDDM1,CHA1,CHR01,CHR1,DDM1,SOM1,SOM4	chromatin remodeling 1
Sobic.002G023000	mediumorchid	mediumorchid	AT1G21270.1	WAK2	wall-associated kinase 2
Sobic.002G023300	violet	magenta	AT2G14610.1	ATPR1,PR 1,PR1	pathogenesis-related gene 1
Sobic.002G023900	grey60	grey60	AT4G08150.1	BP,BP1,KNAT1	KNOTTED-like from Arabidopsis thaliana
Sobic.002G024400	darkred	skyblue	AT3G07990.1	SCPL27	serine carboxypeptidase-like 27
Sobic.002G027500	brown4	darkgreen	AT5G49630.1	AAP6	amino acid permease 6
Sobic.002G027600	turquoise	turquoise	AT5G65700.1	BAM1	Leucine-rich receptor-like protein kinase family protein
Sobic.002G029500	brown4	darkgreen	AT4G36220.1	CYP84A1,FAH1	ferulic acid 5-hydroxylase 1
Sobic.002G030200	purple	yellow	AT1G06680.1	OE23,OEE2,PSBP-1,PSII-P	photosystem II subunit P-1
Sobic.002G033900	purple	yellow	AT1G30380.1	PSAK	photosystem I subunit K
Sobic.002G035700	antiquewhite4	antiquewhite4	AT1G78380.1	ATGSTU19,GST8,GSTU19	glutathione S-transferase TAU 19
Sobic.002G036000	purple	yellow	AT3G14420.1		Aldolase-type TIM barrel family protein
Sobic.002G037400	violet	brown	AT1G78390.1	ATNCED9,NCED9	nine-cis-epoxycarotenoid dioxygenase 9
Sobic.002G042000	darkseagreen4	red	AT5G06570.1		alpha/beta-Hydrolases superfamily protein
Sobic.002G042200	bisque4	cyan	AT5G06570.2		alpha/beta-Hydrolases superfamily protein
Sobic.002G052000	darkslateblue	darkslateblue	AT3G22840.1	ELIP,ELIP1	Chlorophyll A-B binding family protein
Sobic.002G055600	darkseagreen4	yellowgreen	AT5G24090.1	ATCHIA,CHIA	chitinase A
Sobic.002G055700	darkorange	pink	AT5G24090.1	ATCHIA,CHIA	chitinase A
Sobic.002G055900	violet	violet	AT1G04240.1	IAA3,SHY2	AUX/IAA transcriptional regulator family protein
Sobic.002G057600	green	green	AT3G57450.1
Sobic.002G059200	turquoise	turquoise	AT5G02560.1	HTA12	histone H2A 12
Sobic.002G064500	violet	brown	AT4G15560.1	CLA,CLA1,DEF,DXPS2,DXS	Deoxyxylulose-5-phosphate synthase
Sobic.002G064700	palevioletred3	palevioletred3	AT4G15560.1	CLA,CLA1,DEF,DXPS2,DXS	Deoxyxylulose-5-phosphate synthase
Sobic.002G067300	darkred	skyblue	AT3G28510.1		P-loop containing nucleoside triphosphate hydrolases superfamily protein
Sobic.002G068000	bisque4	salmon4	AT1G74790.1		catalytics
Sobic.002G068600	floralwhite	salmon	AT3G28480.1		Oxoglutarate/iron-dependent oxygenase
Sobic.002G072200	darkgrey	darkgrey	AT5G43150.1
Sobic.002G072700	turquoise	turquoise	AT1G55360.1		Protein of Unknown Function (DUF239)
Sobic.002G074400	purple	purple	AT5G54500.1	FQR1	flavodoxin-like quinone reductase 1
Sobic.002G083200	darkseagreen4	yellowgreen	AT3G12750.1	ZIP1	zinc transporter 1 precursor
Sobic.002G085700	blue	blue	AT3G55700.1		UDP-Glycosyltransferase superfamily protein
Sobic.002G090600	darkorange	darkturquoise
Sobic.002G094600	violet	lavenderblush3	AT5G64740.1	CESA6,E112,IXR2,PRC1	cellulose synthase 6
Sobic.002G107000	brown4	darkgreen	AT3G43600.1	AAO2,AO3,AOgamma,atAO-2,AtAO3	aldehyde oxidase 2
Sobic.002G108400	blue	blue	AT2G45550.1	CYP76C4	cytochrome P450, family 76, subfamily C, polypeptide 4
Sobic.002G109100	blue	blue	AT5G48485.1	DIR1	Bifunctional inhibitor/lipid-transfer protein/seed storage 2S albumin superfamily protein
Sobic.002G109500	darkmagenta	black	AT5G48485.1	DIR1	Bifunctional inhibitor/lipid-transfer protein/seed storage 2S albumin superfamily protein
Sobic.002G110100	royalblue	tan	AT3G26300.1	CYP71B34	cytochrome P450, family 71, subfamily B, polypeptide 34
Sobic.002G110200	darkseagreen4	yellowgreen	AT3G26300.1	CYP71B34	cytochrome P450, family 71, subfamily B, polypeptide 34
Sobic.002G112300	darkseagreen4	darkolivegreen	AT1G20160.1	ATSBT5.2	Subtilisin-like serine endopeptidase family protein
Sobic.002G113100	darkorange	lightcyan	AT4G15610.1		Uncharacterised protein family (UPF0497)
Sobic.002G113500	blue	blue	AT1G02900.1	ATRALF1,RALF1,RALFL1	rapid alkalinization factor 1
Sobic.002G116000	plum1	plum1	AT1G32900.1		UDP-Glycosyltransferase superfamily protein
Sobic.002G119500	purple	yellow	AT2G20260.1	PSAE-2	photosystem I subunit E-2
Sobic.002G123100	turquoise	turquoise	AT5G08380.1	AGAL1,AtAGAL1	alpha-galactosidase 1
Sobic.002G124400	coral1	paleturquoise	AT2G45110.1	ATEXPB4,ATHEXP BETA 1.1,EXPB4	expansin B4
Sobic.002G125000	coral1	orange	AT2G37170.1	PIP2;2,PIP2B	plasma membrane intrinsic protein 2
Sobic.002G125700	brown4	darkgreen	AT2G37170.1	PIP2;2,PIP2B	plasma membrane intrinsic protein 2
Sobic.002G137000	bisque4	cyan	AT2G45910.1		U-box domain-containing protein kinase family protein
Sobic.002G137100	blue	blue	AT2G45910.1		U-box domain-containing protein kinase family protein
Sobic.002G142500	blue	blue	AT1G74160.1
Sobic.002G154600	brown4	brown4	AT4G12730.1	FLA2	FASCICLIN-like arabinogalactan 2
Sobic.002G164600	darkgrey	darkgrey	AT5G37478.1		TPX2 (targeting protein for Xklp2) protein family
Sobic.002G167600	darkgrey	darkgrey	AT3G58670.1		Protein of unknown function (DUF1637)
Sobic.002G174000	mediumorchid	thistle2	AT1G15520.1	ABCG40,ATABCG40,ATPDR12,PDR12	pleiotropic drug resistance 12
Sobic.002G175400	turquoise	turquoise	AT2G46210.1		Fatty acid/sphingolipid desaturase
Sobic.002G175600	turquoise	turquoise	AT5G48930.1	HCT	hydroxycinnamoyl-CoA shikimate/quinate hydroxycinnamoyl transferase
Sobic.002G180400	plum1	plum1	AT1G18870.1	ATICS2,ICS2	isochorismate synthase 2
Sobic.002G194600	coral1	coral1	AT2G01770.1	ATVIT1,VIT1	vacuolar iron transporter 1
Sobic.002G194700	darkorange2	darkorange2	AT1G68020.2	ATTPS6,TPS6	UDP-Glycosyltransferase / trehalose-phosphatase family protein
Sobic.002G195400	antiquewhite4	antiquewhite4	AT4G37980.1	ATCAD7,CAD7,ELI3,ELI3-1	elicitor-activated gene 3-1
Sobic.002G195700	purple	purple	AT4G39330.1	ATCAD9,CAD9	cinnamyl alcohol dehydrogenase 9
Sobic.002G197000	floralwhite	salmon	AT5G38450.1	CYP735A1	cytochrome P450, family 735, subfamily A, polypeptide 1
Sobic.002G199500	violet	violet	AT3G29000.1		Calcium-binding EF-hand family protein
Sobic.002G202500	blue	blue	AT4G31890.1		ARM repeat superfamily protein
Sobic.002G202700	darkmagenta	darkmagenta	AT1G80840.1	ATWRKY40,WRKY40	WRKY DNA-binding protein 40
Sobic.002G202800	purple	purple	AT1G80840.1	ATWRKY40,WRKY40	WRKY DNA-binding protein 40
Sobic.002G203700	royalblue	royalblue
Sobic.002G204500	purple	yellow	AT1G52570.1	PLDALPHA2	phospholipase D alpha 2
Sobic.002G205500	darkgrey	darkgrey	AT5G17420.1	ATCESA7,CESA7,IRX3,MUR10	Cellulose synthase family protein
Sobic.002G207400	orangered4	orangered4	AT4G30420.1		nodulin MtN21 /EamA-like transporter family protein
Sobic.002G207700	darkred	skyblue	AT4G30420.1		nodulin MtN21 /EamA-like transporter family protein
Sobic.002G207900	coral1	orange	AT5G57800.1	CER3,FLP1,WAX2,YRE	Fatty acid hydroxylase superfamily
Sobic.002G210100	purple	yellow	AT5G57480.1		P-loop containing nucleoside triphosphate hydrolases superfamily protein
Sobic.002G210800	bisque4	salmon4
Sobic.002G213800	darkorange	pink	AT1G56220.4		Dormancy/auxin associated family protein
Sobic.002G214800	violet	magenta	AT1G19180.1	JAZ1,TIFY10A	jasmonate-zim-domain protein 1
Sobic.002G216100	darkgrey	darkgrey	AT5G07990.1	CYP75B1,D501,TT7	Cytochrome P450 superfamily protein
Sobic.002G219200	darkseagreen4	midnightblue	AT1G55230.1		Family of unknown function (DUF716)
Sobic.002G224400	bisque4	salmon4	AT5G35370.1		S-locus lectin protein kinase family protein
Sobic.002G225700	violet	violet	AT4G34410.1	RRTF1	redox responsive transcription factor 1
Sobic.002G227900	blue	blue	AT1G47480.1		alpha/beta-Hydrolases superfamily protein
Sobic.002G229700	blue	blue	AT4G37080.3		Protein of unknown function, DUF547
Sobic.002G230600	orangered4	orangered4	AT4G24620.1	PGI,PGI1	phosphoglucose isomerase 1
Sobic.002G231200	purple	yellow	AT5G21222.1		protein kinase family protein
Sobic.002G233500	coral1	paleturquoise	AT2G32300.1	UCC1	uclacyanin 1
Sobic.002G234200	royalblue	royalblue	AT2G22420.1		Peroxidase superfamily protein
Sobic.002G234400	darkseagreen4	midnightblue	AT1G17840.1	ABCG11,ATWBC11,COF1,DSO,WBC11	white-brown complex homolog protein 11
Sobic.002G237000	turquoise	turquoise	AT5G55730.2	FLA1	FASCICLIN-like arabinogalactan 1
Sobic.002G237900	darkorange	lightcyan	AT1G55850.1	ATCSLE1,CSLE1	cellulose synthase like E1
Sobic.002G239700	brown4	darkgreen	AT5G56040.2		Leucine-rich receptor-like protein kinase family protein
Sobic.002G241200	darkseagreen4	lightcyan1
Sobic.002G242900	purple	purple	AT5G10770.1		Eukaryotic aspartyl protease family protein
Sobic.002G243000	bisque4	cyan	AT5G10770.1		Eukaryotic aspartyl protease family protein
Sobic.002G244300	darkgrey	darkgrey	AT2G04780.1	FLA7	FASCICLIN-like arabinoogalactan 7
Sobic.002G245400	orangered4	orangered4	AT5G47560.1	ATSDAT,ATTDT,TDT	tonoplast dicarboxylate transporter
Sobic.002G246000	turquoise	turquoise	AT2G42320.1		nucleolar protein gar2-related
Sobic.002G246600	grey60	grey60	AT2G42280.1		basic helix-loop-helix (bHLH) DNA-binding superfamily protein
Sobic.002G249500	lightgreen	lightgreen	AT5G42820.1	ATU2AF35B,U2AF35B	Zinc finger C-x8-C-x5-C-x3-H type family protein
Sobic.002G250400	blue	blue	AT1G76490.1	HMG1,HMGR1	hydroxy methylglutaryl CoA reductase 1
Sobic.002G252300	floralwhite	floralwhite	AT4G31330.1		Protein of unknown function, DUF599
Sobic.002G253000	darkorange	lightcyan	AT2G24430.1	ANAC038,ANAC039,NAC038	NAC domain containing protein 38
Sobic.002G253900	turquoise	turquoise	AT3G21190.1		O-fucosyltransferase family protein
Sobic.002G258300	coral1	paleturquoise	AT5G14130.1		Peroxidase superfamily protein
Sobic.002G261100	violet	brown	AT5G47920.1
Sobic.002G261200	violet	brown	AT5G47920.1
Sobic.002G261500	violet	violet	AT5G47530.1		Auxin-responsive family protein
Sobic.002G262300	orangered4	orangered4	AT3G03310.1	ATLCAT3,LCAT3	lecithin:cholesterol acyltransferase 3
Sobic.002G265800	purple	purple	AT2G43820.1	ATSAGT1,GT,SAGT1,SGT1,UGT74F2	UDP-glucosyltransferase 74F2
Sobic.002G269400	royalblue	tan	AT4G25470.1	ATCBF2,CBF2,DREB1C,FTQ4	C-repeat/DRE binding factor 2
Sobic.002G272700	blue	blue	AT3G61880.2	CYP78A9	cytochrome p450 78a9
Sobic.002G276000	turquoise	turquoise	AT5G02560.1	HTA12	histone H2A 12
Sobic.002G278500	darkorange2	darkorange2	AT4G34950.1		Major facilitator superfamily protein
Sobic.002G281000	purple	purple	AT4G35100.1	PIP2;7,PIP3,PIP3A,SIMIP	plasma membrane intrinsic protein 3
Sobic.002G282300	violet	brown	AT1G76070.1
Sobic.002G286400	royalblue	tan	AT2G37210.1		lysine decarboxylase family protein
Sobic.002G288300	purple	yellow	AT2G34420.1	LHB1B2,LHCB1.5	photosystem II light harvesting complex gene B1B2
Sobic.002G292100	darkseagreen4	midnightblue	AT5G65980.1		Auxin efflux carrier family protein
Sobic.002G300000	coral1	paleturquoise	AT3G45970.1	ATEXLA1,ATEXPL1,ATHEXP BETA 2.1,EXLA1,EXPL1	expansin-like A1
Sobic.002G300600	darkslateblue	darkslateblue	AT1G76080.1	ATCDSP32,CDSP32	chloroplastic drought-induced stress protein of 32 kD
Sobic.002G302000	coral1	paleturquoise	AT2G36870.1	XTH32	xyloglucan endotransglucosylase/hydrolase 32
Sobic.002G305600	antiquewhite4	antiquewhite4	AT1G22360.1	AtUGT85A2,UGT85A2	UDP-glucosyl transferase 85A2
Sobic.002G307600	bisque4	salmon4	AT1G48590.2		Calcium-dependent lipid-binding (CaLB domain) family protein
Sobic.002G313000	turquoise	turquoise	AT1G03780.3	TPX2	targeting protein for XKLP2
Sobic.002G314300	plum2	plum2	AT4G21990.1	APR3,ATAPR3,PRH-26,PRH26	APS reductase 3
Sobic.002G322000	mediumorchid	mediumorchid	AT1G61800.1	ATGPT2,GPT2	glucose-6-phosphate/phosphate translocator 2
Sobic.002G322800	darkmagenta	darkmagenta	AT5G64700.1		nodulin MtN21 /EamA-like transporter family protein
Sobic.002G322900	bisque4	bisque4	AT5G64700.1		nodulin MtN21 /EamA-like transporter family protein
Sobic.002G323900	violet	violet	AT3G21570.1
Sobic.002G324100	turquoise	turquoise	AT1G11545.1	XTH8	xyloglucan endotransglucosylase/hydrolase 8
Sobic.002G324400	purple	yellow	AT4G21210.1	ATRP1,RP1	PPDK regulatory protein
Sobic.002G327700	darkred	darkred	AT4G23310.1	CRK23	cysteine-rich RLK (RECEPTOR-like protein kinase) 23
Sobic.002G328600	darkorange	pink	AT4G26830.1		O-Glycosyl hydrolases family 17 protein
Sobic.002G329000	violet	magenta	AT4G23180.1	CRK10,RLK4	cysteine-rich RLK (RECEPTOR-like protein kinase) 10
Sobic.002G333300	darkseagreen4	red	AT4G21380.1	ARK3,RK3	receptor kinase 3
Sobic.002G333700	turquoise	turquoise	AT2G14095.1
Sobic.002G333900	mediumorchid	thistle2	AT3G03050.1	ATCSLD3,CSLD3,KJK	cellulose synthase-like D3
Sobic.002G334500	purple	yellow	AT5G16910.1	ATCSLD2,CSLD2	cellulose-synthase like D2
Sobic.002G335100	violet	magenta
Sobic.002G335200	violet	magenta	AT5G23160.1
Sobic.002G338000	purple	yellow	AT3G08940.2	LHCB4.2	light harvesting complex photosystem II
Sobic.002G338500	royalblue	tan	AT1G11260.1	ATSTP1,STP1	sugar transporter 1
Sobic.002G339200	purple	yellow	AT5G54270.1	LHCB3,LHCB3*1	light-harvesting chlorophyll B-binding protein 3
Sobic.002G343100	royalblue	royalblue	AT1G51860.1		Leucine-rich repeat protein kinase family protein
Sobic.002G343600	brown4	darkgreen	AT3G12145.1	FLOR1,FLR1	Leucine-rich repeat (LRR) family protein
Sobic.002G348700	blue	blue	AT3G13510.1		Protein of Unknown Function (DUF239)
Sobic.002G351400	coral1	paleturquoise	AT4G11650.1	ATOSM34,OSM34	osmotin 34
Sobic.002G352100	purple	yellow	AT3G61470.1	LHCA2	photosystem I light harvesting complex gene 2
Sobic.002G354200	royalblue	royalblue	AT3G18830.1	ATPLT5,ATPMT5,PMT5	polyol/monosaccharide transporter 5
Sobic.002G360300	brown4	darkgreen
Sobic.002G360500	turquoise	turquoise	AT3G19540.1		Protein of unknown function (DUF620)
Sobic.002G361100	antiquewhite4	antiquewhite4	AT1G17180.1	ATGSTU25,GSTU25	glutathione S-transferase TAU 25
Sobic.002G361500	violet	brown	AT4G37390.1	AUR3,BRU6,GH3-2,GH3.2,YDK1	Auxin-responsive GH3 family protein
Sobic.002G365700	violet	magenta
Sobic.002G366600	purple	purple
Sobic.002G367600	floralwhite	floralwhite	AT1G74110.1	CYP78A10	cytochrome P450, family 78, subfamily A, polypeptide 10
Sobic.002G368100	floralwhite	salmon	AT3G02210.1	COBL1	COBRA-like protein 1 precursor
Sobic.002G368300	darkgrey	darkgrey	AT5G15630.1	COBL4,IRX6	COBRA-like extracellular glycosyl-phosphatidyl inositol-anchored protein family
Sobic.002G368500	floralwhite	salmon	AT3G29970.1		B12D protein
Sobic.002G373000	darkseagreen4	red
Sobic.002G373100	darkslateblue	darkslateblue	AT3G51420.1	ATSSL4,SSL4	strictosidine synthase-like 4
Sobic.002G375500	bisque4	cyan	AT2G35050.1		Protein kinase superfamily protein with octicosapeptide/Phox/Bem1p domain
Sobic.002G376800	darkorange	lightcyan	AT3G59440.1		Calcium-binding EF-hand family protein
Sobic.002G376900	darkorange	lightcyan	AT3G59440.1		Calcium-binding EF-hand family protein
Sobic.002G384400	darkorange	darkturquoise	AT5G54770.1	THI1,THI4,TZ	thiazole biosynthetic enzyme, chloroplast (ARA6) (THI1) (THI4)
Sobic.002G385500	bisque4	salmon4	AT1G26820.1	RNS3	ribonuclease 3
Sobic.002G386200	violet	violet	AT5G39670.1		Calcium-binding EF-hand family protein
Sobic.002G386400	purple	yellow	AT3G53460.1	CP29	chloroplast RNA-binding protein 29
Sobic.002G388800	violet	magenta	AT2G46950.1	CYP709B2	cytochrome P450, family 709, subfamily B, polypeptide 2
Sobic.002G388900	violet	magenta	AT2G46950.1	CYP709B2	cytochrome P450, family 709, subfamily B, polypeptide 2
Sobic.002G389100	mediumorchid	thistle2	AT2G46950.1	CYP709B2	cytochrome P450, family 709, subfamily B, polypeptide 2
Sobic.002G390500	bisque4	cyan	AT3G06483.1	ATPDHK,PDK	pyruvate dehydrogenase kinase
Sobic.002G393600	royalblue	royalblue	AT1G28600.1		GDSL-like Lipase/Acylhydrolase superfamily protein
Sobic.002G394500	turquoise	turquoise	AT2G26770.2		plectin-related
Sobic.002G396400	darkgrey	darkgrey	AT3G06035.1		Glycoprotein membrane precursor GPI-anchored
Sobic.002G403600	floralwhite	salmon	AT2G41250.1		Haloacid dehalogenase-like hydrolase (HAD) superfamily protein
Sobic.002G407000	purple	yellow	AT2G40840.1	DPE2	disproportionating enzyme 2
Sobic.002G407200	coral1	paleturquoise	AT3G26770.1		NAD(P)-binding Rossmann-fold superfamily protein
Sobic.002G407700	darkorange	greenyellow	AT4G03140.1		NAD(P)-binding Rossmann-fold superfamily protein
Sobic.002G414400	purple	yellow	AT2G06520.1	PSBX	photosystem II subunit X
Sobic.002G415000	darkred	darkred	AT3G16660.1		Pollen Ole e 1 allergen and extensin family protein
Sobic.002G415600	floralwhite	salmon	AT3G16770.1	ATEBP,EBP,ERF72,RAP2.3	ethylene-responsive element binding protein
Sobic.002G416700	darkmagenta	honeydew1	AT5G05340.1		Peroxidase superfamily protein
Sobic.002G418500	darkseagreen4	darkseagreen4	AT2G46400.1	ATWRKY46,WRKY46	WRKY DNA-binding protein 46
Sobic.002G418900	violet	violet	AT2G46380.1		Protein of unknown function (DUF3133)
Sobic.002G419700	violet	lavenderblush3	AT4G20780.1	CML42	calmodulin like 42
Sobic.002G421600	turquoise	turquoise	AT1G08570.1	ACHT4	atypical CYS HIS rich thioredoxin 4
Sobic.002G422300	orangered4	orangered4	AT2G27050.1	AtEIL1,EIL1	ETHYLENE-INSENSITIVE3-like 1
Sobic.002G423300	royalblue	sienna3	AT5G49620.1	AtMYB78,MYB78	myb domain protein 78
Sobic.002G423600	grey60	grey60	AT1G56600.1	AtGolS2,GolS2	galactinol synthase 2
Sobic.002G424600	violet	magenta	AT3G10740.1	ARAF,ARAF1,ASD1,ATASD1	alpha-L-arabinofuranosidase 1
Sobic.002G426200	turquoise	turquoise
Sobic.002G430700	coral1	orange	AT2G37090.1	IRX9	Nucleotide-diphospho-sugar transferases superfamily protein
Sobic.003G002300	purple	yellow	AT5G46110.4	APE2,TPT	Glucose-6-phosphate/phosphate translocator-related
Sobic.003G002600	coral1	orange	AT2G20570.1	ATGLK1,GLK1,GPRI1	GBF\'s pro-rich region-interacting factor 1
Sobic.003G003800	bisque4	cyan	AT2G46530.3	ARF11	auxin response factor 11
Sobic.003G007200	coral1	paleturquoise	AT2G25810.1	TIP4;1	tonoplast intrinsic protein 4;1
Sobic.003G009900	darkseagreen4	red	AT3G48280.1	CYP71A25	cytochrome P450, family 71, subfamily A, polypeptide 25
Sobic.003G011000	blue	blue	AT1G64110.3		P-loop containing nucleoside triphosphate hydrolases superfamily protein
Sobic.003G011600	darkorange	lightsteelblue1	AT2G46110.1	KPHMT1,PANB1	ketopantoate hydroxymethyltransferase 1
Sobic.003G015200	bisque4	cyan	AT5G53190.1		Nodulin MtN3 family protein
Sobic.003G015700	coral1	paleturquoise	AT4G11050.1	AtGH9C3,GH9C3	glycosyl hydrolase 9C3
Sobic.003G016100	brown4	brown4
Sobic.003G017600	bisque4	cyan
Sobic.003G018100	darkseagreen4	red
Sobic.003G019900	turquoise	turquoise	AT5G45910.1		GDSL-like Lipase/Acylhydrolase superfamily protein
Sobic.003G021500	thistle1	thistle1	AT1G53210.1		sodium/calcium exchanger family protein / calcium-binding EF hand family protein
Sobic.003G022200	coral1	orange	AT1G09310.1		Protein of unknown function, DUF538
Sobic.003G022300	darkslateblue	darkslateblue	AT1G17100.1		SOUL heme-binding family protein
Sobic.003G022700	lightgreen	lightgreen	AT1G78440.1	ATGA2OX1,GA2OX1	Arabidopsis thaliana gibberellin 2-oxidase 1
Sobic.003G023800	plum1	plum1	AT3G14920.1		Peptide-N4-(N-acetyl-beta-glucosaminyl)asparagine amidase A protein
Sobic.003G028300	darkorange	lightcyan	AT1G52150.1	ATHB-15,ATHB15,CNA,ICU4	Homeobox-leucine zipper family protein / lipid-binding START domain-containing protein
Sobic.003G031400	darkgrey	darkgrey	AT5G11890.1
Sobic.003G031700	turquoise	turquoise	AT5G56890.1		Protein kinase superfamily protein
Sobic.003G033900	royalblue	royalblue	AT4G26200.1	ACS7,ATACS7	1-amino-cyclopropane-1-carboxylate synthase 7
Sobic.003G035900	plum2	plum2	AT3G21360.1		2-oxoglutarate (2OG) and Fe(II)-dependent oxygenase superfamily protein
Sobic.003G036200	mediumorchid	thistle2	AT1G79750.1	ATNADP-ME4,NADP-ME4	NADP-malic enzyme 4
Sobic.003G036700	darkgrey	darkgrey	AT4G29740.2	ATCKX4,CKX4	cytokinin oxidase 4
Sobic.003G037400	mediumorchid	thistle2	AT5G64810.1	ATWRKY51,WRKY51	WRKY DNA-binding protein 51
Sobic.003G040300	bisque4	cyan	AT4G39490.1	CYP96A10	cytochrome P450, family 96, subfamily A, polypeptide 10
Sobic.003G042200	blue	blue	AT4G13340.1		Leucine-rich repeat (LRR) family protein
Sobic.003G042900	floralwhite	salmon	AT4G15550.1	IAGLU	indole-3-acetate beta-D-glucosyltransferase
Sobic.003G043600	violet	magenta	AT3G62160.1		HXXXD-type acyl-transferase family protein
Sobic.003G045900	mediumorchid	mediumorchid	AT1G15550.1	ATGA3OX1,GA3OX1,GA4	gibberellin 3-oxidase 1
Sobic.003G047100	grey60	grey60	AT5G17380.1		Thiamine pyrophosphate dependent pyruvate decarboxylase family protein
Sobic.003G047900	blue	blue	AT1G15460.1	ATBOR4,BOR4	HCO3- transporter family
Sobic.003G049500	plum2	plum2	AT3G13080.1	ATMRP3,MRP3	multidrug resistance-associated protein 3
Sobic.003G050100	darkseagreen4	darkolivegreen	AT1G05650.1		Pectin lyase-like superfamily protein
Sobic.003G052000	turquoise	turquoise	AT5G50150.1		Protein of Unknown Function (DUF239)
Sobic.003G052100	brown4	darkgreen	AT5G56040.2		Leucine-rich receptor-like protein kinase family protein
Sobic.003G052500	purple	yellow	AT4G12800.1	PSAL	photosystem I subunit l
Sobic.003G053400	darkgrey	darkgrey	AT5G21950.1		alpha/beta-Hydrolases superfamily protein
Sobic.003G059300	blue	blue	AT2G15080.2	AtRLP19,RLP19	receptor like protein 19
Sobic.003G062000	darkgrey	darkgrey	AT5G03170.1	ATFLA11,FLA11	FASCICLIN-like arabinogalactan-protein 11
Sobic.003G062500	blue	blue	AT4G19840.1	ATPP2-A1,ATPP2A-1,PP2-A1	phloem protein 2-A1
Sobic.003G065000	turquoise	turquoise
Sobic.003G068600	blue	blue	AT5G48930.1	HCT	hydroxycinnamoyl-CoA shikimate/quinate hydroxycinnamoyl transferase
Sobic.003G069000	brown4	darkgreen	AT5G48930.1	HCT	hydroxycinnamoyl-CoA shikimate/quinate hydroxycinnamoyl transferase
Sobic.003G074600	darkred	skyblue	AT1G27480.1		alpha/beta-Hydrolases superfamily protein
Sobic.003G078100	turquoise	turquoise	AT1G68840.2	EDF2,RAP2.8,RAV2,TEM2	related to ABI3/VP1 2
Sobic.003G078300	blue	blue	AT1G25570.1		Di-glucose binding protein with Leucine-rich repeat domain
Sobic.003G078400	turquoise	turquoise	AT1G25510.1		Eukaryotic aspartyl protease family protein
Sobic.003G079100	mediumpurple3	mediumpurple3	AT3G18270.1	CYP77A5P	cytochrome P450, family 77, subfamily A, polypeptide 5 pseudogene
Sobic.003G080600	violet	violet	AT1G34300.1		lectin protein kinase family protein
Sobic.003G081900	darkorange	darkturquoise	AT1G53540.1		HSP20-like chaperones superfamily protein
Sobic.003G082300	blue	blue	AT1G53540.1		HSP20-like chaperones superfamily protein
Sobic.003G083200	coral2	coral2	AT5G57580.1		Calmodulin-binding protein
Sobic.003G085300	royalblue	royalblue
Sobic.003G087900	mediumorchid	thistle2	AT3G02570.1	MEE31,PMI1	Mannose-6-phosphate isomerase, type I
Sobic.003G088400	plum1	plum1
Sobic.003G094600	violet	magenta	AT3G18180.1		Glycosyltransferase family 61 protein
Sobic.003G095200	brown4	darkgreen	AT3G18170.1		Glycosyltransferase family 61 protein
Sobic.003G095700	darkgrey	darkgrey	AT3G18180.1		Glycosyltransferase family 61 protein
Sobic.003G098300	brown4	darkgreen
Sobic.003G100700	blue	blue	AT5G38560.1		Protein kinase superfamily protein
Sobic.003G100900	darkgrey	darkgrey
Sobic.003G102200	violet	magenta	AT4G20970.1		basic helix-loop-helix (bHLH) DNA-binding superfamily protein
Sobic.003G104600	plum2	plum2	AT1G75280.1		NmrA-like negative transcriptional regulator family protein
Sobic.003G107300	purple	yellow	AT3G26740.1	CCL	CCR-like
Sobic.003G107900	blue	blue	AT3G48610.1	NPC6	non-specific phospholipase C6
Sobic.003G108000	blue	blue	AT5G08391.1		Protein of unknown function (DUF 3339)
Sobic.003G108200	darkorange	pink	AT3G48660.1		Protein of unknown function (DUF 3339)
Sobic.003G109300	navajowhite2	navajowhite2	AT2G24580.1		FAD-dependent oxidoreductase family protein
Sobic.003G111900	mediumorchid	thistle2	AT3G09220.1	LAC7	laccase 7
Sobic.003G112200	darkgrey	darkgrey	AT1G09560.1	GLP5	germin-like protein 5
Sobic.003G113500	turquoise	turquoise
Sobic.003G115700	royalblue	royalblue	AT1G02660.1		alpha/beta-Hydrolases superfamily protein
Sobic.003G116800	royalblue	tan	AT1G15950.1	ATCCR1,CCR1,IRX4	cinnamoyl coa reductase 1
Sobic.003G117100	green	green	AT3G57150.1	AtCBF5,AtNAP57,CBF5,NAP57	homologue of NAP57
Sobic.003G117500	thistle1	thistle1	AT4G15800.1	RALFL33	ralf-like 33
Sobic.003G118500	darkorange	darkturquoise	AT3G28410.1		F-box/RNI-like superfamily protein
Sobic.003G121000	brown4	darkgreen	AT5G66390.1		Peroxidase superfamily protein
Sobic.003G121100	brown4	darkgreen	AT5G66390.1		Peroxidase superfamily protein
Sobic.003G121700	green	green	AT5G04190.1	PKS4	phytochrome kinase substrate 4
Sobic.003G122200	brown4	darkgreen	AT3G62290.3	ARFA1E,ATARFA1E	ADP-ribosylation factor A1E
Sobic.003G123600	floralwhite	salmon
Sobic.003G125800	grey60	saddlebrown
Sobic.003G127100	turquoise	turquoise	AT2G39040.1		Peroxidase superfamily protein
Sobic.003G127600	turquoise	turquoise	AT3G20060.1	UBC19	ubiquitin-conjugating enzyme19
Sobic.003G128700	darkgrey	darkgrey	AT1G48910.1	YUC10	Flavin-containing monooxygenase family protein
Sobic.003G131800	darkred	skyblue	AT3G43790.1	ZIFL2	zinc induced facilitator-like 2
Sobic.003G132100	purple	yellow	AT3G56940.1	ACSF,CHL27,CRD1	dicarboxylate diiron protein, putative (Crd1)
Sobic.003G136200	darkseagreen4	red	AT1G09560.1	GLP5	germin-like protein 5
Sobic.003G140700	royalblue	tan	AT4G33420.1		Peroxidase superfamily protein
Sobic.003G141800	blue	blue	AT1G02460.1		Pectin lyase-like superfamily protein
Sobic.003G142300	violet	violet	AT1G48000.1	AtMYB112,MYB112	myb domain protein 112
Sobic.003G143100	blue	blue	AT1G17020.1	ATSRG1,SRG1	senescence-related gene 1
Sobic.003G143900	steelblue	steelblue	AT1G18610.1		Galactose oxidase/kelch repeat superfamily protein
Sobic.003G144200	floralwhite	salmon	AT1G23380.1	KNAT6,KNAT6L,KNAT6S	KNOTTED1-like homeobox gene 6
Sobic.003G144700	darkorange2	darkorange2	AT3G62550.1		Adenine nucleotide alpha hydrolases-like superfamily protein
Sobic.003G144800	violet	violet	AT4G02090.1
Sobic.003G145800	darkorange	greenyellow	AT4G10310.1	ATHKT1,HKT1	high-affinity K+ transporter 1
Sobic.003G146100	violet	magenta	AT2G41380.1		S-adenosyl-L-methionine-dependent methyltransferases superfamily protein
Sobic.003G146400	turquoise	turquoise
Sobic.003G148300	mediumorchid	thistle2	AT4G02330.1	ATPMEPCRB	Plant invertase/pectin methylesterase inhibitor superfamily
Sobic.003G148600	maroon	maroon	AT2G47520.1	HRE2	Integrase-type DNA-binding superfamily protein
Sobic.003G150400	darkorange2	darkorange2	AT3G10040.1		sequence-specific DNA binding transcription factors
Sobic.003G151100	floralwhite	salmon
Sobic.003G151900	blue	blue	AT5G66390.1		Peroxidase superfamily protein
Sobic.003G152000	grey60	grey60	AT5G05340.1		Peroxidase superfamily protein
Sobic.003G152100	darkorange2	darkorange2	AT2G18150.1		Peroxidase superfamily protein
Sobic.003G152200	coral1	paleturquoise	AT5G15180.1		Peroxidase superfamily protein
Sobic.003G153400	darkgrey	darkgrey	AT1G09390.1		GDSL-like Lipase/Acylhydrolase superfamily protein
Sobic.003G160700	violet	brown	AT4G15800.1	RALFL33	ralf-like 33
Sobic.003G164800	purple	purple	AT3G62760.1	ATGSTF13	Glutathione S-transferase family protein
Sobic.003G178700	coral1	orange	AT1G25450.1	CER60,KCS5	3-ketoacyl-CoA synthase 5
Sobic.003G180100	turquoise	turquoise	AT1G06490.1	ATGSL07,atgsl7,gsl07	glucan synthase-like 7
Sobic.003G183000	turquoise	turquoise	AT1G75390.1	AtbZIP44,bZIP44	basic leucine-zipper 44
Sobic.003G183300	blue	blue	AT5G66390.1		Peroxidase superfamily protein
Sobic.003G183700	blue	blue	AT2G16440.1	MCM4	Minichromosome maintenance (MCM2/3/5) family protein
Sobic.003G184800	orangered4	orangered4	AT2G38170.3	ATCAX1,CAX1,RCI4	cation exchanger 1
Sobic.003G187000	navajowhite2	navajowhite2	AT1G10370.1	ATGSTU17,ERD9,GST30,GST30B	Glutathione S-transferase family protein
Sobic.003G188200	bisque4	cyan	AT1G12940.1	ATNRT2.5,NRT2.5	nitrate transporter2.5
Sobic.003G191000	darkmagenta	black	AT5G54770.1	THI1,THI4,TZ	thiazole biosynthetic enzyme, chloroplast (ARA6) (THI1) (THI4)
Sobic.003G194200	coral1	orange
Sobic.003G197900	darkorange	greenyellow
Sobic.003G199600	coral2	coral2
Sobic.003G203600	darkorange	pink	AT3G24503.1	ALDH1A,ALDH2C4,REF1	aldehyde dehydrogenase 2C4
Sobic.003G207900	violet	magenta	AT5G15240.1		Transmembrane amino acid transporter family protein
Sobic.003G208800	turquoise	turquoise	AT1G01300.1		Eukaryotic aspartyl protease family protein
Sobic.003G209900	purple	yellow	AT2G34420.1	LHB1B2,LHCB1.5	photosystem II light harvesting complex gene B1B2
Sobic.003G214900	blue	blue	AT2G26730.1		Leucine-rich repeat protein kinase family protein
Sobic.003G215600	floralwhite	salmon	AT1G15520.1	ABCG40,ATABCG40,ATPDR12,PDR12	pleiotropic drug resistance 12
Sobic.003G220500	blue	blue	AT1G53300.1	TTL1	tetratricopetide-repeat thioredoxin-like 1
Sobic.003G222500	purple	purple	AT5G51820.1	ATPGMP,PGM,PGM1,STF1	phosphoglucomutase
Sobic.003G226700	turquoise	turquoise	AT3G16060.1		ATP binding microtubule motor family protein
Sobic.003G228300	blue	blue	AT3G14680.1	CYP72A14	cytochrome P450, family 72, subfamily A, polypeptide 14
Sobic.003G228500	floralwhite	salmon	AT3G14680.1	CYP72A14	cytochrome P450, family 72, subfamily A, polypeptide 14
Sobic.003G228600	bisque4	salmon4	AT3G14690.1	CYP72A15	cytochrome P450, family 72, subfamily A, polypeptide 15
Sobic.003G228900	violet	brown	AT3G14680.1	CYP72A14	cytochrome P450, family 72, subfamily A, polypeptide 14
Sobic.003G229600	orangered4	orangered4	AT5G40850.1	UPM1	urophorphyrin methylase 1
Sobic.003G230200	turquoise	turquoise	AT1G11910.1	APA1,ATAPA1	aspartic proteinase A1
Sobic.003G236600	brown4	darkgreen
Sobic.003G237000	turquoise	turquoise	AT1G80310.1		sulfate transmembrane transporters
Sobic.003G237900	darkseagreen4	red	AT2G26650.1	AKT1,ATAKT1,KT1	K+ transporter 1
Sobic.003G239500	coral1	paleturquoise	AT4G18550.1		alpha/beta-Hydrolases superfamily protein
Sobic.003G239700	blue	blue	AT1G29050.1	TBL38	TRICHOME BIREFRINGENCE-LIKE 38
Sobic.003G244600	mediumorchid	thistle2	AT5G24090.1	ATCHIA,CHIA	chitinase A
Sobic.003G247000	coral1	paleturquoise	AT5G66460.1		Glycosyl hydrolase superfamily protein
Sobic.003G249900	floralwhite	salmon	AT1G53580.1	ETHE1,GLX2-3,GLY3	glyoxalase II 3
Sobic.003G256500	royalblue	royalblue	AT5G26690.1		Heavy metal transport/detoxification superfamily protein
Sobic.003G258800	grey60	grey60	AT5G53460.3	GLT1	NADH-dependent glutamate synthase 1
Sobic.003G267100	royalblue	tan	AT2G47000.1	ABCB4,ATPGP4,MDR4,PGP4	ATP binding cassette subfamily B4
Sobic.003G268800	violet	brown	AT2G32510.1	MAPKKK17	mitogen-activated protein kinase kinase kinase 17
Sobic.003G268900	violet	magenta	AT4G26890.1	MAPKKK16	mitogen-activated protein kinase kinase kinase 16
Sobic.003G269700	floralwhite	salmon	AT4G36470.1		S-adenosyl-L-methionine-dependent methyltransferases superfamily protein
Sobic.003G270800	orangered4	orangered4	AT1G12940.1	ATNRT2.5,NRT2.5	nitrate transporter2.5
Sobic.003G273000	darkseagreen4	red	AT1G51760.1	IAR3,JR3	peptidase M20/M25/M40 family protein
Sobic.003G277200	turquoise	turquoise	AT1G14380.1	IQD28	IQ-domain 28
Sobic.003G277500	grey60	grey60	AT5G10830.1		S-adenosyl-L-methionine-dependent methyltransferases superfamily protein
Sobic.003G278600	darkseagreen4	midnightblue	AT3G51895.1	AST12,SULTR3;1	sulfate transporter 3;1
Sobic.003G281200	violet	brown	AT1G10700.1	PRS3	phosphoribosyl pyrophosphate (PRPP) synthase 3
Sobic.003G284200	floralwhite	salmon	AT1G08490.1	ATCPNIFS,ATNFS2,ATSUFS,CPNIFS,SUFS	chloroplastic NIFS-like cysteine desulfurase
Sobic.003G285500	bisque4	cyan	AT3G58710.1	ATWRKY69,WRKY69	WRKY DNA-binding protein 69
Sobic.003G287000	coral1	orange	AT5G25610.1	ATRD22,RD22	BURP domain-containing protein
Sobic.003G288100	orangered4	orangered4	AT3G16520.3	UGT88A1	UDP-glucosyl transferase 88A1
Sobic.003G293600	darkgrey	darkgrey	AT4G32810.1	ATCCD8,CCD8,MAX4	carotenoid cleavage dioxygenase 8
Sobic.003G293700	floralwhite	salmon	AT3G16520.3	UGT88A1	UDP-glucosyl transferase 88A1
Sobic.003G293800	coral1	orange	AT2G20680.1		Glycosyl hydrolase superfamily protein
Sobic.003G296400	darkgrey	darkgrey	AT4G18780.1	ATCESA8,CESA8,IRX1,LEW2	cellulose synthase family protein
Sobic.003G298700	turquoise	turquoise
Sobic.003G300400	turquoise	turquoise	AT1G29980.1		Protein of unknown function, DUF642
Sobic.003G300700	turquoise	turquoise
Sobic.003G300800	mediumorchid	thistle2	AT1G78440.1	ATGA2OX1,GA2OX1	Arabidopsis thaliana gibberellin 2-oxidase 1
Sobic.003G301200	turquoise	turquoise	AT5G60210.2	RIP5	ROP interactive partner 5
Sobic.003G306500	bisque4	bisque4	AT4G37390.1	AUR3,BRU6,GH3-2,GH3.2,YDK1	Auxin-responsive GH3 family protein
Sobic.003G306700	darkred	skyblue	AT4G37560.1		Acetamidase/Formamidase family protein
Sobic.003G313000	turquoise	turquoise	AT2G30570.1	PSBW	photosystem II reaction center W
Sobic.003G313800	violet	brown	AT1G75450.1	ATCKX5,ATCKX6,CKX5	cytokinin oxidase 5
Sobic.003G319400	royalblue	royalblue	AT4G21380.1	ARK3,RK3	receptor kinase 3
Sobic.003G325400	turquoise	turquoise	AT5G44680.1		DNA glycosylase superfamily protein
Sobic.003G327500	mediumorchid	thistle2	AT5G57090.1	AGR,AGR1,ATPIN2,EIR1,PIN2,WAV6	Auxin efflux carrier family protein
Sobic.003G327900	darkorange	greenyellow	AT5G07050.1		nodulin MtN21 /EamA-like transporter family protein
Sobic.003G328500	turquoise	turquoise	AT5G06150.1	CYC1BAT,CYCB1;2	Cyclin family protein
Sobic.003G334000	violet	magenta	AT3G47510.1
Sobic.003G337900	violet	violet	AT3G56400.1	ATWRKY70,WRKY70	WRKY DNA-binding protein 70
Sobic.003G338200	turquoise	turquoise	AT3G56370.1		Leucine-rich repeat protein kinase family protein
Sobic.003G338800	coral1	paleturquoise
Sobic.003G340800	plum2	plum2	AT3G56200.1		Transmembrane amino acid transporter family protein
Sobic.003G342800	turquoise	turquoise	AT5G02620.1	ANK1,ATANK1	ankyrin-like1
Sobic.003G345100	darkseagreen4	red	AT3G11180.1		2-oxoglutarate (2OG) and Fe(II)-dependent oxygenase superfamily protein
Sobic.003G350100	turquoise	turquoise	AT3G45980.1	H2B,HTB9	Histone superfamily protein
Sobic.003G350400	turquoise	turquoise	AT2G28790.1		Pathogenesis-related thaumatin superfamily protein
Sobic.003G352300	floralwhite	salmon	AT3G55440.1	ATCTIMC,CYTOTPI,TPI	triosephosphate isomerase
Sobic.003G352700	darkgrey	darkgrey	AT5G60020.1	ATLAC17,LAC17	laccase 17
Sobic.003G352800	brown4	brown4	AT5G60020.1	ATLAC17,LAC17	laccase 17
Sobic.003G353200	brown4	darkgreen	AT2G29130.1	ATLAC2,LAC2	laccase 2
Sobic.003G353500	turquoise	turquoise	AT2G39710.1		Eukaryotic aspartyl protease family protein
Sobic.003G355800	turquoise	turquoise
Sobic.003G356000	blue	blue	AT3G55610.1	P5CS2	delta 1-pyrroline-5-carboxylate synthase 2
Sobic.003G357500	turquoise	turquoise	AT3G09220.1	LAC7	laccase 7
Sobic.003G357700	navajowhite2	navajowhite2	AT3G09220.1	LAC7	laccase 7
Sobic.003G358600	purple	yellow	AT3G46970.1	ATPHS2,PHS2	alpha-glucan phosphorylase 2
Sobic.003G359100	purple	yellow	AT3G55800.1	SBPASE	sedoheptulose-bisphosphatase
Sobic.003G360700	turquoise	turquoise	AT2G38110.1	ATGPAT6,GPAT6	glycerol-3-phosphate acyltransferase 6
Sobic.003G360800	darkorange	darkturquoise	AT1G07280.2		Tetratricopeptide repeat (TPR)-like superfamily protein
Sobic.003G360900	floralwhite	salmon	AT4G37330.1	CYP81D4	cytochrome P450, family 81, subfamily D, polypeptide 4
Sobic.003G361100	darkorange2	darkorange2	AT2G40000.1	ATHSPRO2,HSPRO2	ortholog of sugar beet HS1 PRO-1 2
Sobic.003G362300	blue	blue	AT3G52240.1
Sobic.003G364600	royalblue	tan	AT2G27500.1		Glycosyl hydrolase superfamily protein
Sobic.003G367500	purple	yellow	AT1G43670.1		Inositol monophosphatase family protein
Sobic.003G370000	purple	yellow	AT1G44575.1	NPQ4,PSBS	Chlorophyll A-B binding family protein
Sobic.003G370400	darkorange	darkturquoise	AT2G38290.1	AMT2,AMT2;1,ATAMT2	ammonium transporter 2
Sobic.003G371400	blue	blue	AT1G22540.1		Major facilitator superfamily protein
Sobic.003G374200	violet	magenta	AT3G08910.1		DNAJ heat shock family protein
Sobic.003G375700	blue	blue	AT1G09812.1
Sobic.003G377100	darkorange2	darkorange2	AT1G43800.1		Plant stearoyl-acyl-carrier-protein desaturase family protein
Sobic.003G377700	grey60	grey60	AT1G21460.1		Nodulin MtN3 family protein
Sobic.003G378600	purple	yellow	AT5G58260.1		oxidoreductases, acting on NADH or NADPH, quinone or similar compound as acceptor
Sobic.003G378800	antiquewhite4	antiquewhite4	AT5G09220.1	AAP2	amino acid permease 2
Sobic.003G385500	turquoise	turquoise	AT1G55020.1	ATLOX1,LOX1	lipoxygenase 1
Sobic.003G385900	coral1	paleturquoise	AT1G55020.1	ATLOX1,LOX1	lipoxygenase 1
Sobic.003G387300	turquoise	turquoise	AT2G13610.1		ABC-2 type transporter family protein
Sobic.003G387500	darkgrey	darkgrey	AT2G43680.1	IQD14	IQ-domain 14
Sobic.003G387800	purple	yellow	AT3G59780.1		Rhodanese/Cell cycle control phosphatase superfamily protein
Sobic.003G388400	green	lightyellow	AT2G45510.1	CYP704A2	cytochrome P450, family 704, subfamily A, polypeptide 2
Sobic.003G395400	grey60	saddlebrown	AT5G63160.1	BT1	BTB and TAZ domain protein 1
Sobic.003G397300	darkgrey	darkgrey
Sobic.003G397400	brown4	brown4
Sobic.003G397600	darkred	skyblue
Sobic.003G400200	darkorange2	darkorange2	AT3G07350.1		Protein of unknown function (DUF506)
Sobic.003G400900	floralwhite	salmon
Sobic.003G410800	darkgrey	darkgrey	AT1G27440.1	ATGUT1,GUT2,IRX10	Exostosin family protein
Sobic.003G410900	royalblue	royalblue	AT1G01630.1		Sec14p-like phosphatidylinositol transfer family protein
Sobic.003G413700	mediumorchid	thistle2	AT4G13420.1	ATHAK5,HAK5	high affinity K+ transporter 5
Sobic.003G421700	violet	violet	AT3G57240.1	BG3	beta-1,3-glucanase 3
Sobic.003G422000	coral1	paleturquoise	AT4G16260.1		Glycosyl hydrolase superfamily protein
Sobic.003G422200	coral1	white	AT3G57260.1	BG2,BGL2,PR-2,PR2	beta-1,3-glucanase 2
Sobic.003G423500	grey60	grey60	AT4G16260.1		Glycosyl hydrolase superfamily protein
Sobic.003G426400	blue	blue	AT3G09270.1	ATGSTU8,GSTU8	glutathione S-transferase TAU 8
Sobic.003G428300	brown4	brown4	AT3G57040.1	ARR9,ATRR4	response regulator 9
Sobic.003G431700	purple	yellow	AT5G66190.1	ATLFNR1,FNR1	ferredoxin-NADP(+)-oxidoreductase 1
Sobic.003G432000	turquoise	turquoise	AT3G28040.1		Leucine-rich receptor-like protein kinase family protein
Sobic.003G432700	darkorange	darkorange	AT1G78830.1		Curculin-like (mannose-binding) lectin family protein
Sobic.003G435800	purple	yellow	AT1G44446.1	ATCAO,CAO,CH1	Pheophorbide a oxygenase family protein with Rieske [2Fe-2S] domain
Sobic.003G436800	green	green	AT1G71695.1		Peroxidase superfamily protein
Sobic.003G437700	darkorange	pink
Sobic.003G442300	darkseagreen4	darkolivegreen	AT1G08200.1	AXS2	UDP-D-apiose/UDP-D-xylose synthase 2
Sobic.003G443700	bisque4	cyan	AT5G59520.1	ZIP2	ZRT/IRT-like protein 2
Sobic.003G444200	brown4	darkgreen	AT5G59480.1		Haloacid dehalogenase-like hydrolase (HAD) superfamily protein
Sobic.004G000700	lightgreen	lightgreen	AT4G22880.2	ANS,LDOX,TDS4,TT18	leucoanthocyanidin dioxygenase
Sobic.004G001300	purple	yellow	AT1G68010.1	ATHPR1,HPR	hydroxypyruvate reductase
Sobic.004G002600	floralwhite	floralwhite	AT5G66170.3	STR18	sulfurtransferase 18
Sobic.004G003400	turquoise	turquoise
Sobic.004G003700	turquoise	turquoise	AT1G76890.2	AT-GT2,GT2	Duplicated homeodomain-like superfamily protein
Sobic.004G004500	maroon	maroon	AT4G17260.1		Lactate/malate dehydrogenase family protein
Sobic.004G004800	violet	brown	AT1G62660.1		Glycosyl hydrolases family 32 protein
Sobic.004G005400	blue	blue	AT1G20960.1	emb1507	U5 small nuclear ribonucleoprotein helicase, putative
Sobic.004G0075001	coral1	orange
Sobic.004G0075002	coral1	orange
Sobic.004G007800	brown4	brown4	AT2G28250.2	NCRK	Protein kinase superfamily protein
Sobic.004G009500	royalblue	royalblue	AT5G60770.1	ATNRT2.4,NRT2.4	nitrate transporter 2.4
Sobic.004G010000	darkred	skyblue	AT3G10410.1	CPY,SCPL49	SERINE CARBOXYPEPTIDASE-LIKE 49
Sobic.004G013500	brown4	darkgreen	AT5G17310.2	AtUGP2,UGP2	UDP-glucose pyrophosphorylase 2
Sobic.004G019300	coral1	orange	AT1G61680.1	ATTPS14,TPS14	terpene synthase 14
Sobic.004G020300	purple	yellow	AT3G61870.1
Sobic.004G020400	thistle1	thistle1
Sobic.004G024200	blue	blue	AT5G47120.1	ATBI-1,ATBI1,BI-1,BI1	BAX inhibitor 1
Sobic.004G024300	darkgrey	darkgrey	AT2G44740.1	CYCP4;1	cyclin p4;1
Sobic.004G028200	grey60	grey60	AT3G49580.1	LSU1	response to low sulfur 1
Sobic.004G030200	green	green	AT5G40450.1
Sobic.004G031100	darkorange	lightsteelblue1	AT1G75390.1	AtbZIP44,bZIP44	basic leucine-zipper 44
Sobic.004G036100	purple	yellow	AT5G04370.2	NAMT1	S-adenosyl-L-methionine-dependent methyltransferases superfamily protein
Sobic.004G036200	purple	yellow	AT5G04370.2	NAMT1	S-adenosyl-L-methionine-dependent methyltransferases superfamily protein
Sobic.004G036500	darkorange	lightcyan	AT3G13040.2		myb-like HTH transcriptional regulator family protein
Sobic.004G037800	turquoise	turquoise	AT5G20730.2	ARF7,BIP,IAA21,IAA23,IAA25,MSG1,NPH4,TIR5	Transcriptional factor B3 family protein / auxin-responsive factor AUX/IAA-related
Sobic.004G042600	darkseagreen4	red	AT4G29990.1		Leucine-rich repeat transmembrane protein kinase protein
Sobic.004G044300	coral1	orange	AT3G50170.1		Plant protein of unknown function (DUF247)
Sobic.004G045200	turquoise	turquoise	AT1G17240.1	AtRLP2,RLP2	receptor like protein 2
Sobic.004G046200	darkgrey	darkgrey	AT2G14920.1	ATST4A,ST4A	sulfotransferase 4A
Sobic.004G047600	darkgrey	darkgrey	AT5G67210.1		Protein of unknown function (DUF579)
Sobic.004G047900	coral1	paleturquoise	AT1G15330.1		Cystathionine beta-synthase (CBS) protein
Sobic.004G050200	mediumorchid	thistle2	AT5G42800.1	DFR,M318,TT3	dihydroflavonol 4-reductase
Sobic.004G056900	purple	yellow	AT3G54890.1	LHCA1	photosystem I light harvesting complex gene 1
Sobic.004G064500	violet	magenta	AT4G30550.1		Class I glutamine amidotransferase-like superfamily protein
Sobic.004G065600	violet	magenta	AT1G15950.1	ATCCR1,CCR1,IRX4	cinnamoyl coa reductase 1
Sobic.004G065900	violet	magenta	AT1G80840.1	ATWRKY40,WRKY40	WRKY DNA-binding protein 40
Sobic.004G069800	darkorange	pink
Sobic.004G070500	orangered4	orangered4	AT4G13150.1
Sobic.004G070900	turquoise	turquoise	AT5G67300.1	ATMYB44,ATMYBR1,MYB44,MYBR1	myb domain protein r1
Sobic.004G073400	mediumorchid	mediumorchid	AT3G28345.1		ABC transporter family protein
Sobic.004G075800	bisque4	cyan	AT5G33280.1		Voltage-gated chloride channel family protein
Sobic.004G075900	turquoise	turquoise	AT5G22740.1	ATCSLA02,ATCSLA2,CSLA02,CSLA2	cellulose synthase-like A02
Sobic.004G078600	coral1	orange	AT3G45140.1	ATLOX2,LOX2	lipoxygenase 2
Sobic.004G083100	grey60	saddlebrown	AT3G15800.1		Glycosyl hydrolase superfamily protein
Sobic.004G093400	blue	blue	AT3G13750.1	BGAL1	beta galactosidase 1
Sobic.004G095500	blue	blue	AT2G26170.1	CYP711A1,MAX1	cytochrome P450, family 711, subfamily A, polypeptide 1
Sobic.004G099100	darkorange	lightcyan
Sobic.004G101400	violet	magenta	AT3G24520.1	AT-HSFC1,HSFC1	heat shock transcription factor C1
Sobic.004G105700	green	lightyellow	AT5G05340.1		Peroxidase superfamily protein
Sobic.004G108200	palevioletred3	palevioletred3	AT5G06900.1	CYP93D1	cytochrome P450, family 93, subfamily D, polypeptide 1
Sobic.004G108400	turquoise	turquoise	AT3G06130.1		Heavy metal transport/detoxification superfamily protein
Sobic.004G109700	darkorange2	darkorange2	AT4G40070.1		RING/U-box superfamily protein
Sobic.004G110700	royalblue	royalblue	AT4G22810.1		Predicted AT-hook DNA-binding family protein
Sobic.004G111100	darkgrey	darkgrey	AT5G45910.1		GDSL-like Lipase/Acylhydrolase superfamily protein
Sobic.004G112300	violet	violet
Sobic.004G114800	purple	yellow	AT4G01050.1	TROL	thylakoid rhodanese-like
Sobic.004G115600	turquoise	turquoise	AT4G23800.2		HMG (high mobility group) box protein
Sobic.004G116300	blue	blue	AT2G46240.1	ATBAG6,BAG6	BCL-2-associated athanogene 6
Sobic.004G121200	brown4	darkgreen	AT5G45910.1		GDSL-like Lipase/Acylhydrolase superfamily protein
Sobic.004G125400	darkgrey	darkgrey	AT3G16190.1		Isochorismatase family protein
Sobic.004G128400	coral1	white	AT4G35160.1		O-methyltransferase family protein
Sobic.004G128600	turquoise	turquoise	AT4G20260.2	ATPCAP1,PCAP1	plasma-membrane associated cation-binding protein 1
Sobic.004G136600	green	green	AT4G10850.1		Nodulin MtN3 family protein
Sobic.004G151600	turquoise	turquoise	AT1G15140.1		FAD/NAD(P)-binding oxidoreductase
Sobic.004G154000	royalblue	royalblue	AT1G58370.1	ATXYN1,RXF12	glycosyl hydrolase family 10 protein / carbohydrate-binding domain-containing protein
Sobic.004G154400	bisque4	cyan	AT5G43260.1		chaperone protein dnaJ-related
Sobic.004G155900	turquoise	turquoise	AT5G50740.1		Heavy metal transport/detoxification superfamily protein
Sobic.004G156300	bisque4	cyan	AT5G50760.1		SAUR-like auxin-responsive protein family
Sobic.004G160300	violet	violet	AT4G15755.1		Calcium-dependent lipid-binding (CaLB domain) family protein
Sobic.004G163300	grey60	grey60	AT5G03730.1	AtCTR1,CTR1,SIS1	Protein kinase superfamily protein
Sobic.004G163400	orangered4	orangered4	AT5G03700.1		D-mannose binding lectin protein with Apple-like carbohydrate-binding domain
Sobic.004G164200	turquoise	turquoise	AT3G56240.1	CCH	copper chaperone
Sobic.004G166400	darkorange2	darkorange2	AT5G04750.1		F1F0-ATPase inhibitor protein, putative
Sobic.004G166700	darkseagreen4	yellowgreen	AT3G52600.1	AtcwINV2,CWINV2	cell wall invertase 2
Sobic.004G168700	blue	blue	AT3G44220.1		Late embryogenesis abundant (LEA) hydroxyproline-rich glycoprotein family
Sobic.004G169300	violet	magenta	AT2G35930.1	PUB23	plant U-box 23
Sobic.004G169700	grey60	saddlebrown	AT3G18715.1	IDL4	inflorescence deficient in abscission (IDA)-like 4
Sobic.004G169900	darkseagreen4	red	AT5G64660.1	ATCMPG2,CMPG2	CYS, MET, PRO, and GLY protein 2
Sobic.004G170500	turquoise	turquoise	AT1G09200.1		Histone superfamily protein
Sobic.004G177500	darkslateblue	darkslateblue	AT5G07020.1		proline-rich family protein
Sobic.004G179300	grey60	saddlebrown	AT5G49890.1	ATCLC-C,CLC-C	chloride channel C
Sobic.004G181300	violet	magenta	AT1G49220.1		RING/U-box superfamily protein
Sobic.004G181800	darkseagreen4	darkolivegreen
Sobic.004G182300	darkseagreen4	red	AT4G02600.2	ATMLO1,MLO1	Seven transmembrane MLO family protein
Sobic.004G187100	coral1	orange	AT5G64330.1	JK218,NPH3,RPT3	Phototropic-responsive NPH3 family protein
Sobic.004G189400	violet	magenta
Sobic.004G190100	blue	blue	AT5G64550.1		loricrin-related
Sobic.004G191300	violet	magenta
Sobic.004G193500	brown4	darkgreen	AT3G05858.1
Sobic.004G196800	floralwhite	salmon	AT3G14110.2	FLU	Tetratricopeptide repeat (TPR)-like superfamily protein
Sobic.004G197600	violet	lavenderblush3	AT4G26690.1	GPDL2,MRH5,SHV3	PLC-like phosphodiesterase family protein
Sobic.004G199300	darkseagreen4	red	AT3G05550.1		Hypoxia-responsive family protein
Sobic.004G200800	blue	blue	AT5G07990.1	CYP75B1,D501,TT7	Cytochrome P450 superfamily protein
Sobic.004G200900	blue	blue	AT5G07990.1	CYP75B1,D501,TT7	Cytochrome P450 superfamily protein
Sobic.004G202400	royalblue	royalblue	AT5G50200.3	ATNRT3.1,NRT3.1,WR3	nitrate transmembrane transporters
Sobic.004G205300	turquoise	turquoise	AT3G54560.1	HTA11	histone H2A 11
Sobic.004G208400	purple	purple	AT1G06040.1	STO	B-box zinc finger family protein
Sobic.004G209500	darkseagreen4	yellowgreen	AT5G17210.1		Protein of unknown function (DUF1218)
Sobic.004G213100	purple	yellow	AT5G58070.1	ATTIL,TIL	temperature-induced lipocalin
Sobic.004G214000	purple	purple	AT1G80050.1	APT2,ATAPT2,PHT1.1	adenine phosphoribosyl transferase 2
Sobic.004G216900	violet	magenta	AT4G13480.1	AtMYB79,MYB79	myb domain protein 79
Sobic.004G217800	orangered4	orangered4	AT4G13510.1	AMT1;1,ATAMT1,ATAMT1;1	ammonium transporter 1;1
Sobic.004G219800	violet	magenta	AT3G23250.1	ATMYB15,ATY19,MYB15	myb domain protein 15
Sobic.004G221300	darkgrey	darkgrey	AT2G28315.1		Nucleotide/sugar transporter family protein
Sobic.004G222000	bisque4	cyan	AT2G37170.1	PIP2;2,PIP2B	plasma membrane intrinsic protein 2
Sobic.004G222500	violet	brown	AT4G21200.1	ATGA2OX8,GA2OX8	gibberellin 2-oxidase 8
Sobic.004G223500	darkred	skyblue	AT1G21270.1	WAK2	wall-associated kinase 2
Sobic.004G228100	bisque4	salmon4	AT4G03510.1	ATRMA1,RMA1	RING membrane-anchor 1
Sobic.004G228500	turquoise	turquoise	AT1G72230.1		Cupredoxin superfamily protein
Sobic.004G229200	blue	blue	AT4G08950.1	EXO	Phosphate-responsive 1 family protein
Sobic.004G229300	turquoise	turquoise	AT4G08950.1	EXO	Phosphate-responsive 1 family protein
Sobic.004G229800	darkseagreen4	midnightblue	AT1G22360.1	AtUGT85A2,UGT85A2	UDP-glucosyl transferase 85A2
Sobic.004G232300	blue	blue	AT5G10230.1	ANN7,ANNAT7	annexin 7
Sobic.004G232400	green	green	AT5G65170.1		VQ motif-containing protein
Sobic.004G233700	blue	blue	AT1G78060.1		Glycosyl hydrolase family protein
Sobic.004G234100	orangered4	orangered4	AT1G22170.1		Phosphoglycerate mutase family protein
Sobic.004G236000	mediumorchid	thistle2	AT5G09360.1	LAC14	laccase 14
Sobic.004G236100	mediumorchid	thistle2	AT5G09360.1	LAC14	laccase 14
Sobic.004G238100	bisque4	salmon4	AT5G37820.1	NIP4;2,NLM5	NOD26-like intrinsic protein 4;2
Sobic.004G238500	purple	yellow	AT1G74470.1		Pyridine nucleotide-disulphide oxidoreductase family protein
Sobic.004G241300	turquoise	turquoise	AT5G60930.1		P-loop containing nucleoside triphosphate hydrolases superfamily protein
Sobic.004G242200	turquoise	turquoise	AT5G62890.2		Xanthine/uracil permease family protein
Sobic.004G243400	purple	yellow	AT1G31690.1		Copper amine oxidase family protein
Sobic.004G243500	darkseagreen4	midnightblue	AT1G71250.1		GDSL-like Lipase/Acylhydrolase superfamily protein
Sobic.004G243800	brown4	darkgreen	AT5G62580.1		ARM repeat superfamily protein
Sobic.004G250600	turquoise	turquoise	AT1G70280.2		NHL domain-containing protein
Sobic.004G255000	royalblue	tan	AT5G10770.1		Eukaryotic aspartyl protease family protein
Sobic.004G256800	darkorange	pink	AT5G23810.1	AAP7	amino acid permease 7
Sobic.004G258300	darkred	darkred	AT5G10770.1		Eukaryotic aspartyl protease family protein
Sobic.004G259100	turquoise	turquoise
Sobic.004G261200	darkgrey	darkgrey	AT4G35320.1
Sobic.004G261800	brown4	darkgreen	AT1G76550.1		Phosphofructokinase family protein
Sobic.004G264500	darkorange	greenyellow	AT3G25640.1		Protein of unknown function, DUF617
Sobic.004G265000	grey60	grey60	AT5G14780.1	FDH	formate dehydrogenase
Sobic.004G269100	turquoise	turquoise	AT1G31650.1	ATROPGEF14,ROPGEF14	RHO guanyl-nucleotide exchange factor 14
Sobic.004G271300	turquoise	turquoise	AT3G23890.1	ATTOPII,TOPII	topoisomerase II
Sobic.004G272100	purple	yellow	AT1G32060.1	PRK	phosphoribulokinase
Sobic.004G272700	darkseagreen4	skyblue3	AT1G65060.1	4CL3	4-coumarate:CoA ligase 3
Sobic.004G273200	violet	violet	AT1G32170.1	XTH30,XTR4	xyloglucan endotransglucosylase/hydrolase 30
Sobic.004G279300	bisque4	salmon4	AT5G37260.1	CIR1,RVE2	Homeodomain-like superfamily protein
Sobic.004G279600	turquoise	turquoise
Sobic.004G280200	violet	brown	AT2G02180.1	TOM3	tobamovirus multiplication protein 3
Sobic.004G280900	violet	magenta	AT3G61460.1	BRH1	brassinosteroid-responsive RING-H2
Sobic.004G281400	violet	violet	AT3G61460.1	BRH1	brassinosteroid-responsive RING-H2
Sobic.004G283800	coral1	orange	AT4G00750.1		S-adenosyl-L-methionine-dependent methyltransferases superfamily protein
Sobic.004G294300	coral1	paleturquoise	AT2G45110.1	ATEXPB4,ATHEXP BETA 1.1,EXPB4	expansin B4
Sobic.004G294400	coral1	paleturquoise	AT2G45110.1	ATEXPB4,ATHEXP BETA 1.1,EXPB4	expansin B4
Sobic.004G295100	brown4	brown4	AT5G47450.1	ATTIP2;3,DELTA-TIP3,TIP2;3	tonoplast intrinsic protein 2;3
Sobic.004G295500	blue	blue	AT2G44940.1		Integrase-type DNA-binding superfamily protein
Sobic.004G297900	brown4	brown4	AT2G32300.1	UCC1	uclacyanin 1
Sobic.004G298700	darkmagenta	black
Sobic.004G299500	bisque4	salmon4	AT5G53550.2	ATYSL3,YSL3	YELLOW STRIPE like 3
Sobic.004G300600	violet	magenta	AT1G33260.2		Protein kinase superfamily protein
Sobic.004G304000	darkorange	pink	AT1G01800.1		NAD(P)-binding Rossmann-fold superfamily protein
Sobic.004G304100	blue	blue	AT1G01800.1		NAD(P)-binding Rossmann-fold superfamily protein
Sobic.004G304200	mediumorchid	thistle2	AT1G01800.1		NAD(P)-binding Rossmann-fold superfamily protein
Sobic.004G304300	antiquewhite4	antiquewhite4	AT3G61220.1		NAD(P)-binding Rossmann-fold superfamily protein
Sobic.004G304800	royalblue	royalblue	AT3G48890.1	ATMAPR3,ATMP2,MAPR3,MSBP2	membrane-associated progesterone binding protein 3
Sobic.004G306100	turquoise	turquoise	AT4G24610.1
Sobic.004G307800	blue	blue	AT5G66800.1
Sobic.004G309300	orangered4	orangered4	AT2G15620.1	ATHNIR,NIR,NIR1	nitrite reductase 1
Sobic.004G310200	royalblue	royalblue	AT5G35370.1		S-locus lectin protein kinase family protein
Sobic.004G310600	violet	magenta	AT1G21910.1		Integrase-type DNA-binding superfamily protein
Sobic.004G312500	orangered4	orangered4	AT1G77760.1	GNR1,NIA1,NR1	nitrate reductase 1
Sobic.004G313200	turquoise	turquoise	AT2G05790.1		O-Glycosyl hydrolases family 17 protein
Sobic.004G314400	floralwhite	salmon	AT3G03270.2		Adenine nucleotide alpha hydrolases-like superfamily protein
Sobic.004G315200	violet	magenta	AT2G31945.1
Sobic.004G317500	darkgrey	darkgrey
Sobic.004G319800	turquoise	turquoise	AT5G20720.2	ATCPN21,CHCPN10,CPN10,CPN20,CPN21	chaperonin 20
Sobic.004G320600	darkgrey	darkgrey	AT3G18180.1		Glycosyltransferase family 61 protein
Sobic.004G326900	turquoise	turquoise	AT4G30440.1	GAE1	UDP-D-glucuronate 4-epimerase 1
Sobic.004G331300	coral1	white	AT5G25190.1		Integrase-type DNA-binding superfamily protein
Sobic.004G332500	thistle1	thistle1	AT3G02340.1		RING/U-box superfamily protein
Sobic.004G333300	floralwhite	salmon	AT5G11090.1		serine-rich protein-related
Sobic.004G333600	coral1	paleturquoise	AT5G34940.2	AtGUS3,GUS3	glucuronidase 3
Sobic.004G333900	floralwhite	salmon	AT1G15690.1	ATAVP3,AtVHP1;1,AVP-3,AVP1	Inorganic H pyrophosphatase family protein
Sobic.004G335500	turquoise	turquoise	AT2G35780.1	scpl26	serine carboxypeptidase-like 26
Sobic.004G338000	floralwhite	floralwhite	AT1G08650.1	ATPPCK1,PPCK1	phosphoenolpyruvate carboxylase kinase 1
Sobic.004G340200	darkseagreen4	red	AT1G15950.1	ATCCR1,CCR1,IRX4	cinnamoyl coa reductase 1
Sobic.004G341300	darkslateblue	darkslateblue	AT2G28630.1	KCS12	3-ketoacyl-CoA synthase 12
Sobic.004G344400	turquoise	turquoise	AT4G28760.2		Protein of unknown function (DUF3741)
Sobic.004G351200	darkred	skyblue	AT4G00430.1	PIP1;4,PIP1E,TMP-C	plasma membrane intrinsic protein 1;4
Sobic.004G353100	purple	yellow	AT5G33320.1	ARAPPT,CUE1,PPT	Glucose-6-phosphate/phosphate translocator-related
Sobic.004G357000	turquoise	turquoise	AT1G10850.1		Leucine-rich repeat protein kinase family protein
Sobic.005G002800	brown4	darkgreen	AT5G05580.1	FAD8	fatty acid desaturase 8
Sobic.005G0033002	darkorange	darkturquoise
Sobic.005G004000	darkred	skyblue	AT2G40260.1		Homeodomain-like superfamily protein
Sobic.005G004800	coral1	white	AT2G38320.1	TBL34	TRICHOME BIREFRINGENCE-LIKE 34
Sobic.005G004900	coral1	paleturquoise	AT2G38320.1	TBL34	TRICHOME BIREFRINGENCE-LIKE 34
Sobic.005G005800	brown4	darkgreen	AT5G05390.1	LAC12	laccase 12
Sobic.005G010200	maroon	maroon	AT5G27760.1		Hypoxia-responsive family protein
Sobic.005G011500	royalblue	tan	AT5G05340.1		Peroxidase superfamily protein
Sobic.005G014000	darkseagreen4	midnightblue	AT2G40750.1	ATWRKY54,WRKY54	WRKY DNA-binding protein 54
Sobic.005G016500	darkorange	greenyellow	AT2G38640.1		Protein of unknown function (DUF567)
Sobic.005G017000	steelblue	steelblue	AT5G01020.1		Protein kinase superfamily protein
Sobic.005G018300	blue	blue	AT3G04080.1	APY1,ATAPY1	apyrase 1
Sobic.005G018500	royalblue	royalblue	AT1G69490.1	ANAC029,ATNAP,NAP	NAC-like, activated by AP3/PI
Sobic.005G019800	darkseagreen4	skyblue3	AT3G28917.1	MIF2	mini zinc finger 2
Sobic.005G020700	turquoise	turquoise	AT1G33110.1		MATE efflux family protein
Sobic.005G022500	brown4	brown4	AT3G10740.1	ARAF,ARAF1,ASD1,ATASD1	alpha-L-arabinofuranosidase 1
Sobic.005G024100	mediumorchid	thistle2	AT1G09890.1		Rhamnogalacturonate lyase family protein
Sobic.005G028400	floralwhite	salmon	AT3G57330.1	ACA11	autoinhibited Ca2+-ATPase 11
Sobic.005G029200	bisque4	cyan	AT3G10190.1		Calcium-binding EF-hand family protein
Sobic.005G029700	turquoise	turquoise	AT2G41370.1	BOP2	Ankyrin repeat family protein / BTB/POZ domain-containing protein
Sobic.005G034000	darkorange	greenyellow	AT5G19140.1	AILP1,ATAILP1	Aluminium induced protein with YGL and LRDR motifs
Sobic.005G034500	turquoise	turquoise	AT2G36570.1		Leucine-rich repeat protein kinase family protein
Sobic.005G037000	violet	magenta	AT2G27690.1	CYP94C1	cytochrome P450, family 94, subfamily C, polypeptide 1
Sobic.005G037300	darkorange	lightcyan	AT2G16980.2		Major facilitator superfamily protein
Sobic.005G038200	darkred	skyblue	AT4G11000.1		Ankyrin repeat family protein
Sobic.005G038300	royalblue	royalblue	AT4G11000.1		Ankyrin repeat family protein
Sobic.005G042000	purple	yellow	AT1G67090.1	RBCS1A	ribulose bisphosphate carboxylase small chain 1A
Sobic.005G045600	darkseagreen4	lightcyan1	AT4G35160.1		O-methyltransferase family protein
Sobic.005G046700	turquoise	turquoise	AT5G46900.1		Bifunctional inhibitor/lipid-transfer protein/seed storage 2S albumin superfamily protein
Sobic.005G049600	darkorange	darkturquoise	AT1G21230.1	WAK5	wall associated kinase 5
Sobic.005G050200	darkgrey	darkgrey
Sobic.005G055300	antiquewhite4	antiquewhite4	AT5G06060.1		NAD(P)-binding Rossmann-fold superfamily protein
Sobic.005G056400	plum1	plum1	AT4G38970.1	FBA2	fructose-bisphosphate aldolase 2
Sobic.005G060700	grey60	grey60	AT1G11300.1		protein serine/threonine kinases;protein kinases;ATP binding;sugar binding;kinases;carbohydrate binding
Sobic.005G060900	mediumorchid	mediumorchid	AT2G34930.1		disease resistance family protein / LRR family protein
Sobic.005G063300	turquoise	turquoise	AT3G44540.1	FAR4	fatty acid reductase 4
Sobic.005G067300	bisque4	salmon4	AT1G77330.1		2-oxoglutarate (2OG) and Fe(II)-dependent oxygenase superfamily protein
Sobic.005G067500	bisque4	cyan	AT1G77330.1		2-oxoglutarate (2OG) and Fe(II)-dependent oxygenase superfamily protein
Sobic.005G075600	coral1	orange	AT3G14470.1		NB-ARC domain-containing disease resistance protein
Sobic.005G080600	coral1	paleturquoise	AT3G19430.1		late embryogenesis abundant protein-related / LEA protein-related
Sobic.005G082500	mediumorchid	thistle2	AT3G03080.1		Zinc-binding dehydrogenase family protein
Sobic.005G082700	blue	blue	AT3G03080.1		Zinc-binding dehydrogenase family protein
Sobic.005G084300	bisque4	cyan
Sobic.005G087000	purple	yellow	AT4G10340.1	LHCB5	light harvesting complex of photosystem II 5
Sobic.005G0910001	blue	blue
Sobic.005G097800	blue	blue	AT2G03200.1		Eukaryotic aspartyl protease family protein
Sobic.005G098700	floralwhite	salmon	AT5G24090.1	ATCHIA,CHIA	chitinase A
Sobic.005G099000	floralwhite	salmon	AT5G24090.1	ATCHIA,CHIA	chitinase A
Sobic.005G099500	royalblue	royalblue	AT3G04080.1	APY1,ATAPY1	apyrase 1
Sobic.005G101500	mediumorchid	thistle2	AT1G65870.1		Disease resistance-responsive (dirigent-like protein) family protein
Sobic.005G101600	turquoise	turquoise	AT5G42510.1		Disease resistance-responsive (dirigent-like protein) family protein
Sobic.005G101900	darkslateblue	darkslateblue	AT4G35160.1		O-methyltransferase family protein
Sobic.005G103500	floralwhite	salmon	AT1G77120.1	ADH,ADH1,ATADH,ATADH1	alcohol dehydrogenase 1
Sobic.005G107900	darkgrey	darkgrey	AT4G35160.1		O-methyltransferase family protein
Sobic.005G109000	violet	magenta	AT3G48520.1	CYP94B3	cytochrome P450, family 94, subfamily B, polypeptide 3
Sobic.005G110900	turquoise	turquoise	AT3G25130.1
Sobic.005G115600	orangered4	orangered4	AT5G41670.1		6-phosphogluconate dehydrogenase family protein
Sobic.005G117100	turquoise	turquoise	AT5G14090.1
Sobic.005G118800	darkred	darkred	AT3G14460.1		LRR and NB-ARC domains-containing disease resistance protein
Sobic.005G119100	darkred	darkred	AT2G02360.1	AtPP2-B10,PP2-B10	phloem protein 2-B10
Sobic.005G121800	bisque4	cyan	AT4G32110.1		Beta-1,3-N-Acetylglucosaminyltransferase family protein
Sobic.005G123500	coral1	paleturquoise	AT3G48740.1		Nodulin MtN3 family protein
Sobic.005G124500	blue	blue	AT3G48770.1		DNA binding;ATP binding
Sobic.005G131400	darkseagreen4	red
Sobic.005G131600	darkred	darkred	AT3G47570.1		Leucine-rich repeat protein kinase family protein
Sobic.005G131700	mediumorchid	thistle2
Sobic.005G133200	darkred	darkred	AT3G14470.1		NB-ARC domain-containing disease resistance protein
Sobic.005G134200	coral1	paleturquoise	AT1G28130.1	GH3.17	Auxin-responsive GH3 family protein
Sobic.005G137000	lightgreen	lightgreen	AT5G13930.1	ATCHS,CHS,TT4	Chalcone and stilbene synthase family protein
Sobic.005G137100	darkmagenta	black	AT5G13930.1	ATCHS,CHS,TT4	Chalcone and stilbene synthase family protein
Sobic.005G140000	coral1	paleturquoise
Sobic.005G149600	darkgrey	darkgrey	AT2G45560.1	CYP76C1	cytochrome P450, family 76, subfamily C, polypeptide 1
Sobic.005G152100	green	lightyellow	AT5G53970.1		Tyrosine transaminase family protein
Sobic.005G156500	royalblue	royalblue	AT1G01420.1	UGT72B3	UDP-glucosyl transferase 72B3
Sobic.005G158000	turquoise	turquoise	AT3G26300.1	CYP71B34	cytochrome P450, family 71, subfamily B, polypeptide 34
Sobic.005G161100	darkseagreen4	midnightblue	AT5G45480.1		Protein of unknown function (DUF594)
Sobic.005G162000	violet	brown	AT1G11680.1	CYP51,CYP51A2,CYP51G1,EMB1738	CYTOCHROME P450 51G1
Sobic.005G166500	coral1	orange	AT4G14723.1
Sobic.005G166700	bisque4	cyan	AT2G14920.1	ATST4A,ST4A	sulfotransferase 4A
Sobic.005G167200	darkorange	lightsteelblue1	AT2G07050.1	CAS1	cycloartenol synthase 1
Sobic.005G168400	turquoise	turquoise	AT3G63430.1
Sobic.005G169100	darkorange	greenyellow	AT1G12740.1	CYP87A2	cytochrome P450, family 87, subfamily A, polypeptide 2
Sobic.005G169200	mediumorchid	thistle2	AT3G04720.1	HEL,PR-4,PR4	pathogenesis-related 4
Sobic.005G169400	coral1	paleturquoise	AT3G04720.1	HEL,PR-4,PR4	pathogenesis-related 4
Sobic.005G169700	darkgrey	darkgrey	AT2G35880.1		TPX2 (targeting protein for Xklp2) protein family
Sobic.005G171300	darkred	skyblue
Sobic.005G175500	darkred	skyblue	AT4G05200.1	CRK25	cysteine-rich RLK (RECEPTOR-like protein kinase) 25
Sobic.005G175600	purple	yellow	AT4G23180.1	CRK10,RLK4	cysteine-rich RLK (RECEPTOR-like protein kinase) 10
Sobic.005G175900	bisque4	cyan
Sobic.005G177500	mediumorchid	thistle2	AT5G24090.1	ATCHIA,CHIA	chitinase A
Sobic.005G177600	coral1	paleturquoise	AT5G24090.1	ATCHIA,CHIA	chitinase A
Sobic.005G180500	darkorange	lightcyan	AT2G32300.1	UCC1	uclacyanin 1
Sobic.005G182900	bisque4	cyan	AT3G07040.1	RPM1,RPS3	NB-ARC domain-containing disease resistance protein
Sobic.005G183100	brown4	brown4	AT3G45070.1		P-loop containing nucleoside triphosphate hydrolases superfamily protein
Sobic.005G186100	darkseagreen4	red	AT2G26560.1	PLA IIA,PLA2A,PLP2	phospholipase A 2A
Sobic.005G186200	darkseagreen4	red	AT2G26560.1	PLA IIA,PLA2A,PLP2	phospholipase A 2A
Sobic.005G186400	coral1	white	AT2G26560.1	PLA IIA,PLA2A,PLP2	phospholipase A 2A
Sobic.005G186500	coral1	white	AT3G07990.1	SCPL27	serine carboxypeptidase-like 27
Sobic.005G186800	lightgreen	lightgreen	AT2G35780.1	scpl26	serine carboxypeptidase-like 26
Sobic.005G190800	green	lightyellow	AT1G64970.1	G-TMT,TMT1,VTE4	gamma-tocopherol methyltransferase
Sobic.005G202300	bisque4	cyan
Sobic.005G202700	darkgrey	darkgrey	AT2G29360.1		NAD(P)-binding Rossmann-fold superfamily protein
Sobic.005G206500	grey60	saddlebrown	AT2G47600.1	ATMHX,ATMHX1,MHX,MHX1	magnesium/proton exchanger
Sobic.005G206600	palevioletred3	palevioletred3
Sobic.005G212700	antiquewhite4	antiquewhite4	AT1G10360.1	ATGSTU18,GST29,GSTU18	glutathione S-transferase TAU 18
Sobic.005G215300	turquoise	turquoise	AT3G09220.1	LAC7	laccase 7
Sobic.005G215400	brown4	darkgreen
Sobic.005G215500	lightgreen	lightgreen
Sobic.005G215700	lightgreen	lightgreen
Sobic.005G215900	coral1	white
Sobic.005G218200	turquoise	turquoise
Sobic.005G218600	turquoise	turquoise
Sobic.005G219000	bisque4	cyan	AT4G37050.1	AtPLAIVC,PLA V,PLP4	PATATIN-like protein 4
Sobic.005G223700	bisque4	salmon4	AT3G46530.1	RPP13	NB-ARC domain-containing disease resistance protein
Sobic.005G224300	darkorange	pink	AT4G35150.1		O-methyltransferase family protein
Sobic.005G224500	coral1	paleturquoise	AT1G03230.1		Eukaryotic aspartyl protease family protein
Sobic.005G226100	navajowhite2	navajowhite2	AT3G53600.1		C2H2-type zinc finger family protein
Sobic.005G228900	royalblue	tan	AT5G24318.1		O-Glycosyl hydrolases family 17 protein
Sobic.005G231500	purple	yellow	AT2G39730.2	RCA	rubisco activase
Sobic.006G001000	darkgrey	darkgrey	AT5G06900.1	CYP93D1	cytochrome P450, family 93, subfamily D, polypeptide 1
Sobic.006G003000	blue	blue	AT1G63310.1
Sobic.006G005400	brown4	darkgreen	AT5G60710.1		Zinc finger (C3HC4-type RING finger) family protein
Sobic.006G005500	bisque4	salmon4	AT5G60710.1		Zinc finger (C3HC4-type RING finger) family protein
Sobic.006G005600	palevioletred3	palevioletred3	AT5G52640.1	ATHS83,AtHsp90-1,ATHSP90.1,HSP81-1,HSP81.1,HSP83,HSP90.1	heat shock protein 90.1
Sobic.006G007100	bisque4	cyan	AT3G49340.1		Cysteine proteinases superfamily protein
Sobic.006G008700	darkseagreen4	yellowgreen	AT1G19920.1	APS2,ASA1	Pseudouridine synthase/archaeosine transglycosylase-like family protein
Sobic.006G011400	turquoise	turquoise	AT4G10540.1		Subtilase family protein
Sobic.006G013300	coral1	paleturquoise	AT5G48940.1		Leucine-rich repeat transmembrane protein kinase family protein
Sobic.006G014500	coral1	paleturquoise	AT5G22930.1		Protein of unknown function (DUF1635)
Sobic.006G014900	antiquewhite4	antiquewhite4	AT5G64330.1	JK218,NPH3,RPT3	Phototropic-responsive NPH3 family protein
Sobic.006G018100	mediumorchid	thistle2	AT3G05950.1		RmlC-like cupins superfamily protein
Sobic.006G025900	brown4	darkgreen
Sobic.006G026000	darkseagreen4	midnightblue
Sobic.006G026400	darkorange	pink
Sobic.006G030800	orangered4	orangered4	AT5G13110.1	G6PD2	glucose-6-phosphate dehydrogenase 2
Sobic.006G032700	maroon	maroon	AT5G66040.1	STR16	sulfurtransferase protein 16
Sobic.006G034200	coral1	orange	AT5G16350.1		O-acyltransferase (WSD1-like) family protein
Sobic.006G037300	turquoise	turquoise	AT1G17200.1		Uncharacterised protein family (UPF0497)
Sobic.006G043800	blue	blue	AT3G48280.1	CYP71A25	cytochrome P450, family 71, subfamily A, polypeptide 25
Sobic.006G046100	blue	blue	AT4G30890.1	UBP24	ubiquitin-specific protease 24
Sobic.006G051100	darkorange	lightcyan
Sobic.006G053000	brown4	darkgreen	AT5G63530.1	ATFP3,FP3	farnesylated protein 3
Sobic.006G054200	royalblue	royalblue	AT3G60160.1	ATMRP9,MRP9	multidrug resistance-associated protein 9
Sobic.006G054700	darkmagenta	black	AT5G13160.1	PBS1	Protein kinase superfamily protein
Sobic.006G055000	purple	yellow	AT4G05200.1	CRK25	cysteine-rich RLK (RECEPTOR-like protein kinase) 25
Sobic.006G057300	violet	brown	AT1G17020.1	ATSRG1,SRG1	senescence-related gene 1
Sobic.006G058000	turquoise	turquoise	AT1G28110.2	SCPL45	serine carboxypeptidase-like 45
Sobic.006G060500	turquoise	turquoise
Sobic.006G060700	darkslateblue	darkslateblue
Sobic.006G060800	darkorange	greenyellow
Sobic.006G060900	blue	blue
Sobic.006G062900	violet	brown	AT3G12920.1		SBP (S-ribonuclease binding protein) family protein
Sobic.006G064100	grey60	grey60	AT3G16560.1		Protein phosphatase 2C family protein
Sobic.006G064400	bisque4	bisque4	AT1G47980.1
Sobic.006G066500	darkgrey	darkgrey	AT3G52920.2		Family of unknown function (DUF662)
Sobic.006G066800	purple	yellow	AT5G03650.1	SBE2.2	starch branching enzyme 2.2
Sobic.006G068800	darkorange	pink	AT2G36290.1		alpha/beta-Hydrolases superfamily protein
Sobic.006G070600	darkgrey	darkgrey
Sobic.006G071400	turquoise	turquoise
Sobic.006G071700	blue	blue
Sobic.006G073400	coral1	orange	AT3G44326.1		F-box family protein
Sobic.006G073500	purple	yellow	AT1G08380.1	PSAO	photosystem I subunit O
Sobic.006G074200	blue	blue	AT5G05960.1		Bifunctional inhibitor/lipid-transfer protein/seed storage 2S albumin superfamily protein
Sobic.006G075000	coral1	paleturquoise	AT3G44220.1		Late embryogenesis abundant (LEA) hydroxyproline-rich glycoprotein family
Sobic.006G076000	turquoise	turquoise
Sobic.006G076400	turquoise	turquoise	AT1G09200.1		Histone superfamily protein
Sobic.006G078400	mediumorchid	thistle2
Sobic.006G078500	navajowhite2	navajowhite2
Sobic.006G079300	royalblue	royalblue	AT5G66390.1		Peroxidase superfamily protein
Sobic.006G080800	darkorange	pink	AT2G32540.1	ATCSLB04,ATCSLB4,CSLB04	cellulose synthase-like B4
Sobic.006G085300	purple	yellow	AT5G63860.1	UVR8	Regulator of chromosome condensation (RCC1) family protein
Sobic.006G089300	violet	brown	AT1G33440.1		Major facilitator superfamily protein
Sobic.006G101100	violet	magenta
Sobic.006G101200	royalblue	tan	AT1G22360.1	AtUGT85A2,UGT85A2	UDP-glucosyl transferase 85A2
Sobic.006G102800	darkgrey	darkgrey	AT1G34580.1		Major facilitator superfamily protein
Sobic.006G102900	turquoise	turquoise	AT4G39860.1
Sobic.006G103000	royalblue	royalblue
Sobic.006G105600	turquoise	turquoise	AT3G28860.1	ABCB19,ATABCB19,ATMDR1,ATMDR11,ATPGP19,MDR1,MDR11,PGP19	ATP binding cassette subfamily B19
Sobic.006G105900	purple	yellow	AT1G12900.1	GAPA-2	glyceraldehyde 3-phosphate dehydrogenase A subunit 2
Sobic.006G106700	blue	blue	AT5G15240.1		Transmembrane amino acid transporter family protein
Sobic.006G106800	orangered4	orangered4	AT3G29034.1
Sobic.006G106900	royalblue	royalblue	AT5G15290.1		Uncharacterised protein family (UPF0497)
Sobic.006G108300	darkorange	greenyellow	AT1G25530.1		Transmembrane amino acid transporter family protein
Sobic.006G109100	darkmagenta	black	AT1G25220.1	ASB1,TRP4,WEI7	anthranilate synthase beta subunit 1
Sobic.006G113000	coral2	coral2	AT3G20180.1		Copper transport protein family
Sobic.006G113900	darkseagreen4	yellowgreen	AT5G48290.1		Heavy metal transport/detoxification superfamily protein
Sobic.006G114200	mediumorchid	thistle2	AT5G48290.1		Heavy metal transport/detoxification superfamily protein
Sobic.006G120900	orangered4	orangered4	AT4G35260.1	IDH-I,IDH1	isocitrate dehydrogenase 1
Sobic.006G121200	grey60	grey60	AT5G50200.2	ATNRT3.1,NRT3.1,WR3	nitrate transmembrane transporters
Sobic.006G121600	lightgreen	lightgreen	AT3G48270.1	CYP71A26	cytochrome P450, family 71, subfamily A, polypeptide 26
Sobic.006G122800	royalblue	royalblue	AT1G65870.1		Disease resistance-responsive (dirigent-like protein) family protein
Sobic.006G125800	blue	blue	AT1G67730.1	ATKCR1,KCR1,YBR159	beta-ketoacyl reductase 1
Sobic.006G127100	bisque4	cyan	AT5G03860.2	MLS	malate synthase
Sobic.006G127900	floralwhite	salmon	AT1G05805.1		basic helix-loop-helix (bHLH) DNA-binding superfamily protein
Sobic.006G131900	violet	lavenderblush3	AT1G05710.1		basic helix-loop-helix (bHLH) DNA-binding superfamily protein
Sobic.006G132200	turquoise	turquoise	AT3G54420.1	ATCHITIV,ATEP3,CHIV,EP3	homolog of carrot EP3-3 chitinase
Sobic.006G132400	coral1	paleturquoise	AT3G54420.1	ATCHITIV,ATEP3,CHIV,EP3	homolog of carrot EP3-3 chitinase
Sobic.006G132500	turquoise	turquoise	AT3G54420.1	ATCHITIV,ATEP3,CHIV,EP3	homolog of carrot EP3-3 chitinase
Sobic.006G132700	mediumorchid	thistle2	AT3G54420.1	ATCHITIV,ATEP3,CHIV,EP3	homolog of carrot EP3-3 chitinase
Sobic.006G133600	blue	blue	AT3G07570.1		Cytochrome b561/ferric reductase transmembrane with DOMON related domain
Sobic.006G134200	turquoise	turquoise	AT3G02640.1
Sobic.006G134900	turquoise	turquoise	AT3G27060.1	ATTSO2,TSO2	Ferritin/ribonucleotide reductase-like family protein
Sobic.006G138200	orangered4	orangered4	AT1G80530.1		Major facilitator superfamily protein
Sobic.006G139300	violet	magenta	AT2G23360.1		Plant protein of unknown function (DUF869)
Sobic.006G139500	turquoise	turquoise
Sobic.006G141400	darkorange	lightcyan	AT1G60790.1	TBL2	Plant protein of unknown function (DUF828)
Sobic.006G146000	plum1	plum1	AT4G21760.1	BGLU47	beta-glucosidase 47
Sobic.006G146100	royalblue	tan	AT1G61820.1	BGLU46	beta glucosidase 46
Sobic.006G146200	coral1	white	AT1G61820.1	BGLU46	beta glucosidase 46
Sobic.006G147500	turquoise	turquoise	AT1G07090.1	LSH6	Protein of unknown function (DUF640)
Sobic.006G147700	royalblue	sienna3	AT1G08630.1	THA1	threonine aldolase 1
Sobic.006G148400	mediumorchid	mediumorchid	AT1G21230.1	WAK5	wall associated kinase 5
Sobic.006G149400	darkgrey	darkgrey	AT2G28315.1		Nucleotide/sugar transporter family protein
Sobic.006G150100	bisque4	cyan	AT2G37170.1	PIP2;2,PIP2B	plasma membrane intrinsic protein 2
Sobic.006G153100	royalblue	royalblue	AT3G22250.1		UDP-Glycosyltransferase superfamily protein
Sobic.006G157900	coral1	paleturquoise	AT1G63220.1		Calcium-dependent lipid-binding (CaLB domain) family protein
Sobic.006G158700	blue	blue	AT1G01800.1		NAD(P)-binding Rossmann-fold superfamily protein
Sobic.006G159100	violet	brown	AT4G25560.1	AtMYB18,MYB18	myb domain protein 18
Sobic.006G160700	darkmagenta	black	AT1G62660.1		Glycosyl hydrolases family 32 protein
Sobic.006G161800	coral1	orange	AT3G43660.1		Vacuolar iron transporter (VIT) family protein
Sobic.006G167400	mediumpurple3	mediumpurple3	AT4G17510.1	UCH3	ubiquitin C-terminal hydrolase 3
Sobic.006G170600	brown4	darkgreen	AT5G47450.1	ATTIP2;3,DELTA-TIP3,TIP2;3	tonoplast intrinsic protein 2;3
Sobic.006G175500	blue	blue	AT1G63650.2	ATMYC-2,EGL1,EGL3	basic helix-loop-helix (bHLH) DNA-binding superfamily protein
Sobic.006G177800	blue	blue	AT1G76140.1		Prolyl oligopeptidase family protein
Sobic.006G182000	darkred	skyblue	AT2G27230.1	LHW	transcription factor-related
Sobic.006G185300	darkseagreen4	yellowgreen	AT4G25433.1		peptidoglycan-binding LysM domain-containing protein
Sobic.006G187000	turquoise	turquoise	AT4G36180.1		Leucine-rich receptor-like protein kinase family protein
Sobic.006G187900	violet	violet	AT1G01480.1	ACS2,AT-ACC2	1-amino-cyclopropane-1-carboxylate synthase 2
Sobic.006G188100	darkgrey	darkgrey	AT2G03680.1	SKU6,SPR1	spiral1
Sobic.006G188700	violet	brown	AT3G61460.1	BRH1	brassinosteroid-responsive RING-H2
Sobic.006G189700	palevioletred3	palevioletred3	AT3G61460.1	BRH1	brassinosteroid-responsive RING-H2
Sobic.006G190100	royalblue	tan	AT4G10500.1		2-oxoglutarate (2OG) and Fe(II)-dependent oxygenase superfamily protein
Sobic.006G190500	darkorange2	darkorange2	AT1G33055.1
Sobic.006G191700	blue	blue	AT3G03220.1	ATEXP13,ATEXPA13,ATHEXP ALPHA 1.22,EXP13,EXPA13	expansin A13
Sobic.006G191800	turquoise	turquoise	AT5G59970.1		Histone superfamily protein
Sobic.006G191900	blue	blue	AT1G65920.1		Regulator of chromosome condensation (RCC1) family with FYVE zinc finger domain
Sobic.006G193100	turquoise	turquoise	AT4G15080.1		DHHC-type zinc finger family protein
Sobic.006G193600	blue	blue	AT5G47060.1		Protein of unknown function (DUF581)
Sobic.006G195800	coral1	orange	AT3G60160.1	ATMRP9,MRP9	multidrug resistance-associated protein 9
Sobic.006G198800	darkorange	lightcyan	AT1G24020.2	MLP423	MLP-like protein 423
Sobic.006G206700	blue	blue	AT2G19330.1	PIRL6	plant intracellular ras group-related LRR 6
Sobic.006G209000	darkred	darkred	AT1G32910.1		HXXXD-type acyl-transferase family protein
Sobic.006G210300	violet	violet	AT5G44210.1	ATERF-9,ATERF9,ERF9	erf domain protein 9
Sobic.006G211000	turquoise	turquoise	AT3G23840.1		HXXXD-type acyl-transferase family protein
Sobic.006G211700	blue	blue
Sobic.006G212200	royalblue	tan	AT3G12750.1	ZIP1	zinc transporter 1 precursor
Sobic.006G213100	darkgrey	darkgrey	AT2G35020.1	GlcNAc1pUT2	N-acetylglucosamine-1-phosphate uridylyltransferase 2
Sobic.006G214000	turquoise	turquoise	AT1G69770.1	CMT3	chromomethylase 3
Sobic.006G216400	thistle1	thistle1	AT1G79130.1		SAUR-like auxin-responsive protein family
Sobic.006G217100	darkorange	lightcyan	AT3G05950.1		RmlC-like cupins superfamily protein
Sobic.006G217900	darkseagreen4	red	AT5G46330.1	FLS2	Leucine-rich receptor-like protein kinase family protein
Sobic.006G218600	turquoise	turquoise	AT5G60570.1		Galactose oxidase/kelch repeat superfamily protein
Sobic.006G219100	blue	blue
Sobic.006G220200	violet	brown	AT2G43020.1	ATPAO2,PAO2	polyamine oxidase 2
Sobic.006G221300	turquoise	turquoise	AT1G50660.1
Sobic.006G224000	darkgrey	darkgrey	AT4G04900.1	RIC10	ROP-interactive CRIB motif-containing protein 10
Sobic.006G226200	darkgrey	darkgrey	AT4G05190.1	ATK5	kinesin 5
Sobic.006G227300	darkslateblue	darkslateblue	AT1G61720.1	BAN	NAD(P)-binding Rossmann-fold superfamily protein
Sobic.006G228200	darkred	darkred	AT4G27290.1		S-locus lectin protein kinase family protein
Sobic.006G230300	coral2	coral2	AT1G11330.2		S-locus lectin protein kinase family protein
Sobic.006G230700	maroon	maroon	AT4G10270.1		Wound-responsive family protein
Sobic.006G230800	maroon	maroon	AT4G10270.1		Wound-responsive family protein
Sobic.006G233500	bisque4	cyan	AT5G10030.2	OBF4,TGA4	TGACG motif-binding factor 4
Sobic.006G235600	blue	blue	AT5G64570.1	ATBXL4,XYL4	beta-D-xylosidase 4
Sobic.006G235800	mediumpurple3	mediumpurple3	AT5G64550.1		loricrin-related
Sobic.006G236700	blue	blue	AT3G28860.1	ABCB19,ATABCB19,ATMDR1,ATMDR11,ATPGP19,MDR1,MDR11,PGP19	ATP binding cassette subfamily B19
Sobic.006G239900	green	green	AT1G74190.1	AtRLP15,RLP15	receptor like protein 15
Sobic.006G241800	turquoise	turquoise	AT5G67200.1		Leucine-rich repeat protein kinase family protein
Sobic.006G242100	brown4	brown4	AT5G67230.1	I14H,IRX14-L	Nucleotide-diphospho-sugar transferases superfamily protein
Sobic.006G244400	royalblue	royalblue	AT1G68290.1	ENDO 2	endonuclease 2
Sobic.006G245500	blue	blue	AT5G57390.1	AIL5,CHO1,EMK	AINTEGUMENTA-like 5
Sobic.006G247800	blue	blue	AT2G18980.1		Peroxidase superfamily protein
Sobic.006G248300	turquoise	turquoise	AT3G22400.1	LOX5	PLAT/LH2 domain-containing lipoxygenase family protein
Sobic.006G249400	orangered4	orangered4	AT5G35630.1	ATGSL1,GLN2,GS2	glutamine synthetase 2
Sobic.006G254000	lightgreen	lightgreen	AT3G51240.1	F3\'H,F3H,TT6	flavanone 3-hydroxylase
Sobic.006G255100	thistle1	thistle1	AT2G18040.1	PIN1AT	peptidylprolyl cis/trans isomerase, NIMA-interacting 1
Sobic.006G255500	bisque4	salmon4	AT1G55120.1	AtcwINV3,ATFRUCT5,FRUCT5	beta-fructofuranosidase 5
Sobic.006G257100	turquoise	turquoise	AT5G42510.1		Disease resistance-responsive (dirigent-like protein) family protein
Sobic.006G259000	violet	violet	AT3G15210.1	ATERF-4,ATERF4,ERF4,RAP2.5	ethylene responsive element binding factor 4
Sobic.006G260200	blue	blue	AT4G06744.1		Leucine-rich repeat (LRR) family protein
Sobic.006G260300	blue	blue	AT5G43060.1		Granulin repeat cysteine protease family protein
Sobic.006G261600	grey60	grey60	AT1G65840.1	ATPAO4,PAO4	polyamine oxidase 4
Sobic.006G264200	purple	yellow
Sobic.006G264900	purple	yellow	AT5G13630.1	ABAR,CCH,CCH1,CHLH,GUN5	magnesium-chelatase subunit chlH, chloroplast, putative / Mg-protoporphyrin IX chelatase, putative (CHLH)
Sobic.006G266800	brown4	brown4	AT3G20015.1		Eukaryotic aspartyl protease family protein
Sobic.006G268200	turquoise	turquoise	AT5G54190.1	PORA	protochlorophyllide oxidoreductase A
Sobic.006G270100	orangered4	orangered4	AT4G04955.1	ALN,ATALN	allantoinase
Sobic.006G270400	turquoise	turquoise	AT3G15380.1		Plasma-membrane choline transporter family protein
Sobic.006G272500	darkred	skyblue	AT1G63430.1		Leucine-rich repeat protein kinase family protein
Sobic.006G272600	grey60	grey60	AT3G48990.1		AMP-dependent synthetase and ligase family protein
Sobic.006G272800	turquoise	turquoise	AT4G11610.1		C2 calcium/lipid-binding plant phosphoribosyltransferase family protein
Sobic.006G273800	violet	violet	AT5G22250.1		Polynucleotidyl transferase, ribonuclease H-like superfamily protein
Sobic.006G274200	turquoise	turquoise	AT3G52500.1		Eukaryotic aspartyl protease family protein
Sobic.006G277100	antiquewhite4	antiquewhite4	AT1G25270.1		nodulin MtN21 /EamA-like transporter family protein
Sobic.006G277500	bisque4	salmon4	AT1G71695.1		Peroxidase superfamily protein
Sobic.006G277600	coral1	paleturquoise	AT1G71695.1		Peroxidase superfamily protein
Sobic.006G277800	royalblue	royalblue	AT1G71695.1		Peroxidase superfamily protein
Sobic.006G278100	violet	lavenderblush3	AT1G45688.1
Sobic.006G278800	blue	blue	AT1G21830.1
Sobic.006G279400	darkred	skyblue	AT1G71930.1	ANAC030,VND7	vascular related NAC-domain protein 7
Sobic.007G001000	blue	blue
Sobic.007G002700	royalblue	tan	AT1G21240.1	WAK3	wall associated kinase 3
Sobic.007G003200	antiquewhite4	antiquewhite4	AT4G20820.1		FAD-binding Berberine family protein
Sobic.007G003500	mediumorchid	thistle2	AT3G26300.1	CYP71B34	cytochrome P450, family 71, subfamily B, polypeptide 34
Sobic.007G003700	blue	blue	AT3G48300.1	CYP71A23	cytochrome P450, family 71, subfamily A, polypeptide 23
Sobic.007G003900	darkgrey	darkgrey	AT3G48280.1	CYP71A25	cytochrome P450, family 71, subfamily A, polypeptide 25
Sobic.007G004600	plum1	plum1	AT1G60950.1	ATFD2,FED A	2Fe-2S ferredoxin-like superfamily protein
Sobic.007G004800	purple	yellow	AT1G60950.1	ATFD2,FED A	2Fe-2S ferredoxin-like superfamily protein
Sobic.007G006300	royalblue	royalblue	AT5G18980.1		ARM repeat superfamily protein
Sobic.007G008600	floralwhite	salmon	AT1G21360.1	GLTP2	glycolipid transfer protein 2
Sobic.007G012800	grey60	grey60	AT4G19050.1		NB-ARC domain-containing disease resistance protein
Sobic.007G014200	darkorange	greenyellow	AT4G33420.1		Peroxidase superfamily protein
Sobic.007G015200	darkorange	pink	AT1G64940.1	CYP89A6	cytochrome P450, family 87, subfamily A, polypeptide 6
Sobic.007G017700	turquoise	turquoise	AT1G01110.2	IQD18	IQ-domain 18
Sobic.007G020700	royalblue	royalblue	AT1G12420.1	ACR8	ACT domain repeat 8
Sobic.007G023300	purple	purple	AT1G67740.1	PSBY,YCF32	photosystem II BY
Sobic.007G025500	darkseagreen4	lightcyan1	AT5G40780.2	LHT1	lysine histidine transporter 1
Sobic.007G025900	darkred	skyblue	AT5G40780.1	LHT1	lysine histidine transporter 1
Sobic.007G027200	darkgrey	darkgrey	AT3G16520.3	UGT88A1	UDP-glucosyl transferase 88A1
Sobic.007G030900	floralwhite	salmon	AT1G79380.1		Ca(2)-dependent phospholipid-binding protein (Copine) family
Sobic.007G033400	blue	blue	AT2G32300.1	UCC1	uclacyanin 1
Sobic.007G038000	blue	blue	AT5G61480.1	PXY	Leucine-rich repeat protein kinase family protein
Sobic.007G038600	mediumpurple3	mediumpurple3	AT1G63940.2	MDAR6	monodehydroascorbate reductase 6
Sobic.007G039100	darkgrey	darkgrey	AT1G63910.1	AtMYB103,MYB103	myb domain protein 103
Sobic.007G043000	navajowhite2	navajowhite2	AT1G15910.1		XH/XS domain-containing protein
Sobic.007G050100	purple	yellow	AT1G32540.1	LOL1	lsd one like 1
Sobic.007G051800	violet	magenta	AT5G57150.1		basic helix-loop-helix (bHLH) DNA-binding superfamily protein
Sobic.007G052700	blue	blue	AT1G31812.1	ACBP,ACBP6	acyl-CoA-binding protein 6
Sobic.007G054500	darkorange	greenyellow	AT1G31770.1	ABCG14	ATP-binding cassette 14
Sobic.007G055500	mediumorchid	thistle2	AT3G14490.1		Terpenoid cyclases/Protein prenyltransferases superfamily protein
Sobic.007G057000	purple	purple
Sobic.007G058800	blue	blue	AT5G54160.1	ATOMT1,OMT1	O-methyltransferase 1
Sobic.007G058900	violet	violet	AT5G13930.1	ATCHS,CHS,TT4	Chalcone and stilbene synthase family protein
Sobic.007G064900	grey60	grey60	AT1G05300.1	ZIP5	zinc transporter 5 precursor
Sobic.007G066500	turquoise	turquoise	AT5G39110.1		RmlC-like cupins superfamily protein
Sobic.007G066800	blue	blue	AT5G39110.1		RmlC-like cupins superfamily protein
Sobic.007G066900	blue	blue	AT5G39110.1		RmlC-like cupins superfamily protein
Sobic.007G067100	blue	blue	AT5G39110.1		RmlC-like cupins superfamily protein
Sobic.007G0672001	palevioletred3	palevioletred3
Sobic.007G067600	turquoise	turquoise	AT5G39110.1		RmlC-like cupins superfamily protein
Sobic.007G068300	turquoise	turquoise
Sobic.007G068500	turquoise	turquoise
Sobic.007G070400	darkred	darkred	AT1G06650.2		2-oxoglutarate (2OG) and Fe(II)-dependent oxygenase superfamily protein
Sobic.007G071500	plum1	plum1	AT1G79040.1	PSBR	photosystem II subunit R
Sobic.007G074400	mediumorchid	thistle2	AT2G32210.1
Sobic.007G076000	coral1	white	AT4G39330.1	ATCAD9,CAD9	cinnamyl alcohol dehydrogenase 9
Sobic.007G077000	violet	violet
Sobic.007G077100	violet	violet	AT3G20310.1	ATERF-7,ATERF7,ERF7	ethylene response factor 7
Sobic.007G077200	violet	violet	AT5G44210.1	ATERF-9,ATERF9,ERF9	erf domain protein 9
Sobic.007G077300	violet	violet	AT1G12980.1	DRN,ESR1	Integrase-type DNA-binding superfamily protein
Sobic.007G085800	grey60	grey60	AT2G07050.1	CAS1	cycloartenol synthase 1
Sobic.007G087400	darkorange	darkturquoise	AT5G09220.1	AAP2	amino acid permease 2
Sobic.007G092900	turquoise	turquoise	AT3G48280.1	CYP71A25	cytochrome P450, family 71, subfamily A, polypeptide 25
Sobic.007G093000	mediumorchid	thistle2	AT3G48280.1	CYP71A25	cytochrome P450, family 71, subfamily A, polypeptide 25
Sobic.007G094900	coral1	paleturquoise	AT5G57560.1	TCH4,XTH22	Xyloglucan endotransglucosylase/hydrolase family protein
Sobic.007G101500	purple	yellow	AT5G48300.1	ADG1,APS1	ADP glucose pyrophosphorylase 1
Sobic.007G107000	turquoise	turquoise	AT2G43120.1		RmlC-like cupins superfamily protein
Sobic.007G107600	bisque4	salmon4	AT2G18750.2		Calmodulin-binding protein
Sobic.007G116800	blue	blue	AT1G70370.1	PG2	polygalacturonase 2
Sobic.007G118300	violet	violet
Sobic.007G119800	navajowhite2	navajowhite2	AT3G47730.1	ABCA2,ATATH1,ATH1	ATP-binding cassette A2
Sobic.007G120000	bisque4	salmon4	AT3G47780.1	ATATH6,ATH6	ABC2 homolog 6
Sobic.007G122500	violet	violet	AT4G04990.1		Protein of unknown function (DUF761)
Sobic.007G123400	blue	blue	AT2G28660.1		Chloroplast-targeted copper chaperone protein
Sobic.007G123500	darkred	darkred	AT1G22150.1	SULTR1;3	sulfate transporter 1;3
Sobic.007G124100	darkorange	lightcyan	AT4G39780.1		Integrase-type DNA-binding superfamily protein
Sobic.007G126100	turquoise	turquoise	AT1G60140.1	ATTPS10,TPS10	trehalose phosphate synthase
Sobic.007G129000	blue	blue	AT5G62890.2		Xanthine/uracil permease family protein
Sobic.007G136900	purple	yellow	AT3G47470.1	CAB4,LHCA4	light-harvesting chlorophyll-protein complex I subunit A4
Sobic.007G137600	orangered4	orangered4	AT3G47520.1	MDH	malate dehydrogenase
Sobic.007G141200	darkgrey	darkgrey	AT1G15950.1	ATCCR1,CCR1,IRX4	cinnamoyl coa reductase 1
Sobic.007G142100	floralwhite	salmon	AT5G48930.1	HCT	hydroxycinnamoyl-CoA shikimate/quinate hydroxycinnamoyl transferase
Sobic.007G142200	turquoise	turquoise	AT5G48930.1	HCT	hydroxycinnamoyl-CoA shikimate/quinate hydroxycinnamoyl transferase
Sobic.007G143400	violet	violet	AT2G23810.1	TET8	tetraspanin8
Sobic.007G144900	bisque4	cyan	AT5G57685.1	ATGDU3,GDU3,LSB1	glutamine dumper 3
Sobic.007G145600	darkseagreen4	midnightblue	AT3G21240.1	4CL2,AT4CL2	4-coumarate:CoA ligase 2
Sobic.007G147200	turquoise	turquoise	AT3G14240.1		Subtilase family protein
Sobic.007G148000	grey60	grey60	AT3G14200.1		Chaperone DnaJ-domain superfamily protein
Sobic.007G149600	turquoise	turquoise	AT3G45980.1	H2B,HTB9	Histone superfamily protein
Sobic.007G153900	orangered4	orangered4	AT1G77760.1	GNR1,NIA1,NR1	nitrate reductase 1
Sobic.007G154800	coral1	orange	AT1G08080.1	ACA7,ATACA7	alpha carbonic anhydrase 7
Sobic.007G157500	bisque4	cyan	AT1G47480.1		alpha/beta-Hydrolases superfamily protein
Sobic.007G164500	floralwhite	salmon
Sobic.007G164800	turquoise	turquoise
Sobic.007G165400	bisque4	salmon4	AT4G14465.1	AHL20	AT-hook motif nuclear-localized protein 20
Sobic.007G165500	coral1	paleturquoise	AT4G00350.1		MATE efflux family protein
Sobic.007G166300	purple	yellow	AT5G58330.1		lactate/malate dehydrogenase family protein
Sobic.007G166900	darkseagreen4	darkolivegreen	AT1G75500.1	WAT1	Walls Are Thin 1
Sobic.007G167400	coral1	coral1	AT2G36690.1		2-oxoglutarate (2OG) and Fe(II)-dependent oxygenase superfamily protein
Sobic.007G168900	turquoise	turquoise	AT2G36200.1		P-loop containing nucleoside triphosphate hydrolases superfamily protein
Sobic.007G170300	coral1	paleturquoise	AT4G32810.1	ATCCD8,CCD8,MAX4	carotenoid cleavage dioxygenase 8
Sobic.007G172100	blue	blue	AT5G50260.1		Cysteine proteinases superfamily protein
Sobic.007G176000	turquoise	turquoise	AT5G38030.1		MATE efflux family protein
Sobic.007G176100	darkorange	lightsteelblue1	AT5G38030.1		MATE efflux family protein
Sobic.007G178000	steelblue	steelblue	AT2G17880.1		Chaperone DnaJ-domain superfamily protein
Sobic.007G178500	plum1	plum1	AT4G12320.1	CYP706A6	cytochrome P450, family 706, subfamily A, polypeptide 6
Sobic.007G180200	turquoise	turquoise	AT1G01225.1		NC domain-containing protein-related
Sobic.007G180900	darkgrey	darkgrey	AT5G52060.1	ATBAG1,BAG1	BCL-2-associated athanogene 1
Sobic.007G183200	violet	brown	AT1G32640.1	ATMYC2,JAI1,JIN1,MYC2,RD22BP1,ZBF1	Basic helix-loop-helix (bHLH) DNA-binding family protein
Sobic.007G186200	mediumpurple3	mediumpurple3	AT3G59310.1		Eukaryotic protein of unknown function (DUF914)
Sobic.007G191900	purple	purple	AT3G01990.1	ACR6	ACT domain repeat 6
Sobic.007G192000	brown4	brown4	AT1G69040.2	ACR4	ACT domain repeat 4
Sobic.007G192300	blue	blue	AT4G37530.1		Peroxidase superfamily protein
Sobic.007G194100	brown4	brown4	AT5G50400.1	ATPAP27,PAP27	purple acid phosphatase 27
Sobic.007G198300	darkslateblue	darkslateblue	AT2G43900.1		Endonuclease/exonuclease/phosphatase family protein
Sobic.007G204100	grey60	saddlebrown
Sobic.007G204600	purple	yellow	AT2G39930.1	ATISA1,ISA1	isoamylase 1
Sobic.007G204700	bisque4	salmon4	AT4G31330.1		Protein of unknown function, DUF599
Sobic.007G211200	turquoise	turquoise	AT2G42290.1		Leucine-rich repeat protein kinase family protein
Sobic.007G211500	thistle1	thistle1	AT3G57785.1
Sobic.007G213400	brown4	darkgreen
Sobic.007G213700	darkmagenta	honeydew1	AT2G13360.2	AGT,AGT1,SGAT	alanine:glyoxylate aminotransferase
Sobic.007G213800	darkseagreen4	red	AT2G44310.1		Calcium-binding EF-hand family protein
Sobic.007G214400	darkseagreen4	red	AT2G44310.1		Calcium-binding EF-hand family protein
Sobic.007G214600	darkseagreen4	red	AT2G44310.1		Calcium-binding EF-hand family protein
Sobic.007G214700	brown4	darkgreen	AT2G04780.2	FLA7	FASCICLIN-like arabinoogalactan 7
Sobic.007G215900	bisque4	bisque4	AT1G69730.1		Wall-associated kinase family protein
Sobic.007G219000	floralwhite	salmon	AT3G13340.1		Transducin/WD40 repeat-like superfamily protein
Sobic.007G220400	brown4	darkgreen	AT5G56040.2		Leucine-rich receptor-like protein kinase family protein
Sobic.007G221800	turquoise	turquoise	AT3G45980.1	H2B,HTB9	Histone superfamily protein
Sobic.007G223600	darkgrey	darkgrey	AT1G13635.1		DNA glycosylase superfamily protein
Sobic.007G226000	floralwhite	salmon	AT5G15120.1		Protein of unknown function (DUF1637)
Sobic.007G227200	darkseagreen4	red
Sobic.008G003200	coral1	white	AT5G05580.1	FAD8	fatty acid desaturase 8
Sobic.008G009400	royalblue	royalblue
Sobic.008G010400	turquoise	turquoise	AT5G05340.1		Peroxidase superfamily protein
Sobic.008G010500	darkred	darkred	AT5G05340.1		Peroxidase superfamily protein
Sobic.008G011700	bisque4	salmon4	AT1G05560.1	UGT1,UGT75B1	UDP-glucosyltransferase 75B1
Sobic.008G012300	darkred	darkred	AT3G57040.1	ARR9,ATRR4	response regulator 9
Sobic.008G016800	coral2	coral2	AT3G56930.1		DHHC-type zinc finger family protein
Sobic.008G020100	coral1	paleturquoise	AT1G08500.1	AtENODL18,ENODL18	early nodulin-like protein 18
Sobic.008G021900	blue	blue	AT3G04080.1	APY1,ATAPY1	apyrase 1
Sobic.008G022100	darkseagreen4	midnightblue	AT5G18280.1	APY2,ATAPY2	apyrase 2
Sobic.008G022500	turquoise	turquoise	AT2G38650.1	GAUT7,LGT7	galacturonosyltransferase 7
Sobic.008G028600	darkmagenta	honeydew1	AT2G40750.1	ATWRKY54,WRKY54	WRKY DNA-binding protein 54
Sobic.008G030600	turquoise	turquoise	AT5G59320.1	LTP3	lipid transfer protein 3
Sobic.008G030700	coral1	orange	AT2G38540.1	ATLTP1,LP1,LTP1	lipid transfer protein 1
Sobic.008G030900	coral1	orange	AT2G38540.1	ATLTP1,LP1,LTP1	lipid transfer protein 1
Sobic.008G031000	turquoise	turquoise	AT2G38540.1	ATLTP1,LP1,LTP1	lipid transfer protein 1
Sobic.008G032800	darkred	darkred	AT3G06130.1		Heavy metal transport/detoxification superfamily protein
Sobic.008G033700	orangered4	orangered4	AT3G53480.1	ABCG37,ATPDR9,PDR9,PIS1	pleiotropic drug resistance 9
Sobic.008G034000	floralwhite	salmon	AT5G51670.1		Protein of unknown function (DUF668)
Sobic.008G036000	violet	magenta	AT2G27690.1	CYP94C1	cytochrome P450, family 94, subfamily C, polypeptide 1
Sobic.008G038300	plum1	plum1	AT3G59400.1	GUN4	enzyme binding;tetrapyrrole binding
Sobic.008G039800	brown4	darkgreen	AT5G22400.1		Rho GTPase activating protein with PAK-box/P21-Rho-binding domain
Sobic.008G044600	blue	blue	AT1G43770.2		RING/FYVE/PHD zinc finger superfamily protein
Sobic.008G046400	blue	blue
Sobic.008G048500	darkred	skyblue
Sobic.008G053200	purple	yellow	AT4G38970.1	FBA2	fructose-bisphosphate aldolase 2
Sobic.008G054100	floralwhite	salmon	AT2G03220.1	ATFT1,ATFUT1,FT1,MUR2	fucosyltransferase 1
Sobic.008G055100	turquoise	turquoise	AT1G58170.1		Disease resistance-responsive (dirigent-like protein) family protein
Sobic.008G058400	royalblue	royalblue	AT1G44100.1	AAP5	amino acid permease 5
Sobic.008G058900	violet	violet	AT5G09220.1	AAP2	amino acid permease 2
Sobic.008G059000	violet	magenta	AT5G09220.1	AAP2	amino acid permease 2
Sobic.008G059100	darkorange	darkorange	AT1G77380.1	AAP3,ATAAP3	amino acid permease 3
Sobic.008G059200	violet	lavenderblush3	AT5G09220.1	AAP2	amino acid permease 2
Sobic.008G063100	purple	yellow	AT3G15360.1	ATHM4,ATM4,TRX-M4	thioredoxin M-type 4
Sobic.008G063500	purple	purple	AT5G64040.1	PSAN	photosystem I reaction center subunit PSI-N, chloroplast, putative / PSI-N, putative (PSAN)
Sobic.008G066100	purple	yellow	AT1G09340.1	CRB,CSP41B	chloroplast RNA binding
Sobic.008G066400	mediumorchid	thistle2
Sobic.008G067500	darkred	skyblue	AT5G10530.1		Concanavalin A-like lectin protein kinase family protein
Sobic.008G068200	darkorange	greenyellow	AT5G49630.1	AAP6	amino acid permease 6
Sobic.008G070300	maroon	maroon
Sobic.008G070400	maroon	maroon
Sobic.008G075600	floralwhite	floralwhite
Sobic.008G077800	turquoise	turquoise	AT3G16370.1		GDSL-like Lipase/Acylhydrolase superfamily protein
Sobic.008G079800	blue	blue	AT5G44640.1	BGLU13	beta glucosidase 13
Sobic.008G082400	violet	brown
Sobic.008G083300	brown4	darkgreen	AT1G67510.1		Leucine-rich repeat protein kinase family protein
Sobic.008G087500	violet	magenta	AT5G50360.1
Sobic.008G090800	coral1	white	AT3G09220.1	LAC7	laccase 7
Sobic.008G097700	turquoise	turquoise	AT1G47670.1		Transmembrane amino acid transporter family protein
Sobic.008G109600	royalblue	tan	AT4G10500.1		2-oxoglutarate (2OG) and Fe(II)-dependent oxygenase superfamily protein
Sobic.008G110200	brown4	darkgreen	AT1G10200.1	WLIM1	GATA type zinc finger transcription factor family protein
Sobic.008G114500	turquoise	turquoise	AT1G54690.1	G-H2AX,GAMMA-H2AX,H2AXB,HTA3	gamma histone variant H2AX
Sobic.008G114700	blue	blue	AT1G05260.1	RCI3,RCI3A	Peroxidase superfamily protein
Sobic.008G118700	turquoise	turquoise	AT1G09090.2	ATRBOHB,ATRBOHB-BETA,RBOHB	respiratory burst oxidase homolog B
Sobic.008G119400	blue	blue	AT1G02900.1	ATRALF1,RALF1,RALFL1	rapid alkalinization factor 1
Sobic.008G123100	violet	brown	AT5G57580.1		Calmodulin-binding protein
Sobic.008G124000	darkmagenta	black	AT1G28650.1		GDSL-like Lipase/Acylhydrolase superfamily protein
Sobic.008G125700	turquoise	turquoise	AT1G02730.1	ATCSLD5,CSLD5,SOS6	cellulose synthase-like D5
Sobic.008G129200	blue	blue	AT4G02060.2	MCM7,PRL	Minichromosome maintenance (MCM2/3/5) family protein
Sobic.008G130100	orangered4	orangered4	AT5G49470.3		PAS domain-containing protein tyrosine kinase family protein
Sobic.008G131200	coral1	orange	AT1G09310.1		Protein of unknown function, DUF538
Sobic.008G132300	purple	yellow	AT3G62270.1		HCO3- transporter family
Sobic.008G133200	darkorange	lightcyan	AT4G28780.1		GDSL-like Lipase/Acylhydrolase superfamily protein
Sobic.008G133900	bisque4	bisque4
Sobic.008G135500	turquoise	turquoise
Sobic.008G135600	turquoise	turquoise	AT2G28790.1		Pathogenesis-related thaumatin superfamily protein
Sobic.008G137300	darkred	skyblue
Sobic.008G141200	turquoise	turquoise	AT3G29180.2		Protein of unknown function (DUF1336)
Sobic.008G142400	turquoise	turquoise	AT2G07050.1	CAS1	cycloartenol synthase 1
Sobic.008G146700	darkred	darkred	AT3G57260.1	BG2,BGL2,PR-2,PR2	beta-1,3-glucanase 2
Sobic.008G149900	darkorange2	darkorange2
Sobic.008G156900	blue	blue	AT3G04730.1	IAA16	indoleacetic acid-induced protein 16
Sobic.008G157000	brown4	darkgreen	AT1G04240.1	IAA3,SHY2	AUX/IAA transcriptional regulator family protein
Sobic.008G157600	darkorange	darkturquoise	AT1G49320.1	ATUSPL1,USPL1	unknown seed protein like 1
Sobic.008G157800	bisque4	cyan	AT5G25610.1	ATRD22,RD22	BURP domain-containing protein
Sobic.008G163200	blue	blue	AT5G09640.1	SCPL19,SNG2	serine carboxypeptidase-like 19
Sobic.008G163700	coral1	orange	AT2G43010.1	PIF4,SRL2	phytochrome interacting factor 4
Sobic.008G167400	royalblue	royalblue
Sobic.008G168800	plum1	plum1	AT5G42500.1		Disease resistance-responsive (dirigent-like protein) family protein
Sobic.008G171600	darkgrey	darkgrey	AT3G59030.1	ATTT12,TT12	MATE efflux family protein
Sobic.008G174800	turquoise	turquoise	AT3G52060.1		Core-2/I-branching beta-1,6-N-acetylglucosaminyltransferase family protein
Sobic.008G182300	mediumorchid	thistle2	AT4G11650.1	ATOSM34,OSM34	osmotin 34
Sobic.008G182600	darkseagreen4	yellowgreen	AT4G11650.1	ATOSM34,OSM34	osmotin 34
Sobic.008G182700	mediumorchid	thistle2	AT4G11650.1	ATOSM34,OSM34	osmotin 34
Sobic.008G182800	mediumorchid	thistle2	AT4G11650.1	ATOSM34,OSM34	osmotin 34
Sobic.008G183400	floralwhite	salmon	AT3G15730.1	PLD,PLDALPHA1	phospholipase D alpha 1
Sobic.008G183900	blue	blue	AT2G43000.1	anac042,NAC042	NAC domain containing protein 42
Sobic.008G187000	mediumorchid	thistle2
Sobic.008G187800	darkred	skyblue	AT4G21620.1		glycine-rich protein
Sobic.008G188000	violet	brown	AT2G22880.1		VQ motif-containing protein
Sobic.008G191300	darkseagreen4	darkolivegreen	AT5G40010.1	AATP1	AAA-ATPase 1
Sobic.009G000700	blue	blue	AT1G19630.1	CYP722A1	cytochrome P450, family 722, subfamily A, polypeptide 1
Sobic.009G002200	turquoise	turquoise	AT3G25500.1	AFH1,AHF1,ATFH1,FH1	formin homology 1
Sobic.009G003600	darkorange	darkturquoise	AT1G76680.1	ATOPR1,OPR1	12-oxophytodienoate reductase 1
Sobic.009G008800	brown4	darkgreen	AT4G35350.1	XCP1	xylem cysteine peptidase 1
Sobic.009G009200	darkgrey	darkgrey	AT5G23960.2	ATTPS21,TPS21	terpene synthase 21
Sobic.009G009500	darkorange	pink	AT2G38870.1		Serine protease inhibitor, potato inhibitor I-type family protein
Sobic.009G010400	violet	violet	AT2G39720.1	RHC2A	RING-H2 finger C2A
Sobic.009G013500	blue	blue
Sobic.009G014600	turquoise	turquoise	AT4G18550.1		alpha/beta-Hydrolases superfamily protein
Sobic.009G015900	turquoise	turquoise	AT5G02560.1	HTA12	histone H2A 12
Sobic.009G016000	lightgreen	lightgreen	AT3G53620.1	AtPPa4,PPa4	pyrophosphorylase 4
Sobic.009G016300	royalblue	royalblue	AT5G59820.1	RHL41,ZAT12	C2H2-type zinc finger family protein
Sobic.009G023300	darkorange	lightcyan
Sobic.009G023500	green	green
Sobic.009G026100	darkgrey	darkgrey
Sobic.009G031400	darkorange2	darkorange2	AT2G47240.1	CER8,LACS1	AMP-dependent synthetase and ligase family protein
Sobic.009G031600	darkorange	darkturquoise
Sobic.009G032600	darkmagenta	black	AT4G11290.1		Peroxidase superfamily protein
Sobic.009G033300	darkseagreen4	lightcyan1	AT4G11290.1		Peroxidase superfamily protein
Sobic.009G033400	brown4	darkgreen	AT5G06720.1	ATPA2,PA2	peroxidase 2
Sobic.009G034300	darkgrey	darkgrey	AT3G62160.1		HXXXD-type acyl-transferase family protein
Sobic.009G035200	darkseagreen4	midnightblue	AT1G48320.1		Thioesterase superfamily protein
Sobic.009G036500	brown4	darkgreen	AT1G09540.1	ATMYB61,MYB61	myb domain protein 61
Sobic.009G038300	darkseagreen4	darkolivegreen
Sobic.009G038400	navajowhite2	navajowhite2
Sobic.009G040300	royalblue	royalblue
Sobic.009G044400	violet	brown	AT1G77330.1		2-oxoglutarate (2OG) and Fe(II)-dependent oxygenase superfamily protein
Sobic.009G044600	violet	magenta	AT1G77330.1		2-oxoglutarate (2OG) and Fe(II)-dependent oxygenase superfamily protein
Sobic.009G048100	brown4	darkgreen	AT5G67050.1		alpha/beta-Hydrolases superfamily protein
Sobic.009G055100	green	green	AT1G05260.1	RCI3,RCI3A	Peroxidase superfamily protein
Sobic.009G055300	violet	magenta	AT1G05260.1	RCI3,RCI3A	Peroxidase superfamily protein
Sobic.009G058800	bisque4	cyan	AT5G01790.1
Sobic.009G060300	purple	yellow	AT4G24670.1	TAR2	tryptophan aminotransferase related 2
Sobic.009G060700	brown4	darkgreen	AT5G56040.2		Leucine-rich receptor-like protein kinase family protein
Sobic.009G061200	darkorange	greenyellow	AT3G17020.1		Adenine nucleotide alpha hydrolases-like superfamily protein
Sobic.009G064800	darkorange	pink
Sobic.009G066200	blue	blue	AT4G13340.1		Leucine-rich repeat (LRR) family protein
Sobic.009G068900	violet	violet	AT5G26170.1	ATWRKY50,WRKY50	WRKY DNA-binding protein 50
Sobic.009G069600	mediumorchid	thistle2	AT5G25880.1	ATNADP-ME3,NADP-ME3	NADP-malic enzyme 3
Sobic.009G069700	violet	brown	AT3G16500.1	IAA26,PAP1	phytochrome-associated protein 1
Sobic.009G069800	darkseagreen4	red	AT4G29130.1	ATHXK1,GIN2,HXK1	hexokinase 1
Sobic.009G070700	darkseagreen4	red	AT4G29260.1		HAD superfamily, subfamily IIIB acid phosphatase
Sobic.009G070800	royalblue	royalblue	AT4G29260.1		HAD superfamily, subfamily IIIB acid phosphatase
Sobic.009G071300	royalblue	tan	AT4G25150.1		HAD superfamily, subfamily IIIB acid phosphatase
Sobic.009G071800	violet	brown	AT4G26270.1	PFK3	phosphofructokinase 3
Sobic.009G072200	darkorange	darkorange	AT5G56840.1		myb-like transcription factor family protein
Sobic.009G076700	mediumorchid	mediumorchid
Sobic.009G078900	brown4	darkgreen	AT1G28580.1		GDSL-like Lipase/Acylhydrolase superfamily protein
Sobic.009G087000	turquoise	turquoise	AT5G44635.1	MCM6	minichromosome maintenance (MCM2/3/5) family protein
Sobic.009G088700	turquoise	turquoise
Sobic.009G101100	turquoise	turquoise	AT3G51670.1		SEC14 cytosolic factor family protein / phosphoglyceride transfer family protein
Sobic.009G107700	darkred	darkred
Sobic.009G110200	floralwhite	salmon	AT1G72310.1	ATL3	RING/U-box superfamily protein
Sobic.009G111200	maroon	maroon	AT3G16770.1	ATEBP,EBP,ERF72,RAP2.3	ethylene-responsive element binding protein
Sobic.009G112800	turquoise	turquoise	AT3G06880.2		Transducin/WD40 repeat-like superfamily protein
Sobic.009G115300	purple	yellow
Sobic.009G115400	darkmagenta	darkmagenta
Sobic.009G115500	purple	purple
Sobic.009G116700	brown4	darkgreen	AT3G50980.1	XERO1	dehydrin xero 1
Sobic.009G119200	royalblue	royalblue	AT4G16260.1		Glycosyl hydrolase superfamily protein
Sobic.009G120800	violet	violet	AT1G24620.1		EF hand calcium-binding protein family
Sobic.009G121300	darkorange	lightcyan	AT3G53720.1	ATCHX20,CHX20	cation/H+ exchanger 20
Sobic.009G121900	palevioletred3	palevioletred3	AT2G38750.1	ANNAT4	annexin 4
Sobic.009G124800	turquoise	turquoise	AT5G45290.1		RING/U-box superfamily protein
Sobic.009G125800	blue	blue	AT5G26230.1
Sobic.009G127800	turquoise	turquoise	AT5G25590.1		Protein of unknown function (DUF630 and DUF632)
Sobic.009G130100	darkmagenta	black	AT3G12500.1	ATHCHIB,B-CHI,CHI-B,HCHIB,PR-3,PR3	basic chitinase
Sobic.009G130900	grey60	grey60	AT4G02940.1		oxidoreductase, 2OG-Fe(II) oxygenase family protein
Sobic.009G132900	purple	yellow	AT4G15530.5	PPDK	pyruvate orthophosphate dikinase
Sobic.009G136100	darkorange	lightcyan	AT5G07050.1		nodulin MtN21 /EamA-like transporter family protein
Sobic.009G136300	darkseagreen4	lightcyan1	AT5G16080.1	AtCXE17,CXE17	carboxyesterase 17
Sobic.009G136700	coral1	paleturquoise	AT1G68570.1		Major facilitator superfamily protein
Sobic.009G136900	purple	purple	AT1G68570.1		Major facilitator superfamily protein
Sobic.009G137500	turquoise	turquoise	AT3G09270.1	ATGSTU8,GSTU8	glutathione S-transferase TAU 8
Sobic.009G138300	blue	blue	AT1G65590.1	ATHEX1,HEXO3	beta-hexosaminidase 3
Sobic.009G142800	violet	magenta	AT5G09220.1	AAP2	amino acid permease 2
Sobic.009G143100	purple	yellow	AT4G03280.1	PETC,PGR1	photosynthetic electron transfer C
Sobic.009G146800	grey60	grey60	AT4G22200.1	AKT2,AKT2/3,AKT3,KT2/3	potassium transport 2/3
Sobic.009G152600	plum2	plum2	AT2G46860.1	AtPPa3,PPa3	pyrophosphorylase 3
Sobic.009G152900	turquoise	turquoise
Sobic.009G153500	royalblue	royalblue	AT4G03500.1		Ankyrin repeat family protein
Sobic.009G153800	darkgrey	darkgrey	AT3G44200.1	ATNEK6,IBO1,NEK6	NIMA (never in mitosis, gene A)-related 6
Sobic.009G154700	orangered4	orangered4	AT2G27510.1	ATFD3,FD3	ferredoxin 3
Sobic.009G157100	violet	brown	AT2G39980.1		HXXXD-type acyl-transferase family protein
Sobic.009G159700	mediumpurple3	mediumpurple3	AT5G02020.1
Sobic.009G161000	turquoise	turquoise	AT2G37790.1		NAD(P)-linked oxidoreductase superfamily protein
Sobic.009G161500	purple	yellow
Sobic.009G162300	brown4	darkgreen	AT5G60020.1	ATLAC17,LAC17	laccase 17
Sobic.009G162500	darkgrey	darkgrey	AT5G07990.1	CYP75B1,D501,TT7	Cytochrome P450 superfamily protein
Sobic.009G163700	blue	blue	AT3G46550.1	SOS5	Fasciclin-like arabinogalactan family protein
Sobic.009G167500	turquoise	turquoise	AT5G59970.1		Histone superfamily protein
Sobic.009G168700	grey60	saddlebrown	AT2G38290.1	AMT2,AMT2;1,ATAMT2	ammonium transporter 2
Sobic.009G169000	maroon	maroon	AT5G01320.1		Thiamine pyrophosphate dependent pyruvate decarboxylase family protein
Sobic.009G172500	plum2	plum2	AT3G08860.1	PYD4	PYRIMIDINE 4
Sobic.009G172600	green	green	AT2G30300.1		Major facilitator superfamily protein
Sobic.009G172700	turquoise	turquoise	AT2G40475.1
Sobic.009G173300	violet	violet	AT5G01830.1		ARM repeat superfamily protein
Sobic.009G174100	turquoise	turquoise	AT3G56370.1		Leucine-rich repeat protein kinase family protein
Sobic.009G176300	orangered4	orangered4	AT1G11900.1		Tetratricopeptide repeat (TPR)-like superfamily protein
Sobic.009G176400	darkorange	lightcyan	AT5G24910.1	CYP714A1	cytochrome P450, family 714, subfamily A, polypeptide 1
Sobic.009G183700	purple	yellow	AT1G56190.1		Phosphoglycerate kinase family protein
Sobic.009G184400	violet	violet	AT5G44210.1	ATERF-9,ATERF9,ERF9	erf domain protein 9
Sobic.009G187200	turquoise	turquoise	AT4G34131.1	UGT73B3	UDP-glucosyl transferase 73B3
Sobic.009G188000	darkgrey	darkgrey	AT5G54500.1	FQR1	flavodoxin-like quinone reductase 1
Sobic.009G189400	grey60	grey60	AT5G04590.1	SIR	sulfite reductase
Sobic.009G190000	plum2	plum2	AT1G04770.1		Tetratricopeptide repeat (TPR)-like superfamily protein
Sobic.009G190700	darkmagenta	black	AT1G19715.3		Mannose-binding lectin superfamily protein
Sobic.009G194900	turquoise	turquoise	AT1G18650.1	PDCB3	plasmodesmata callose-binding protein 3
Sobic.009G196800	bisque4	cyan	AT3G48280.1	CYP71A25	cytochrome P450, family 71, subfamily A, polypeptide 25
Sobic.009G197300	purple	purple	AT5G25610.1	ATRD22,RD22	BURP domain-containing protein
Sobic.009G197600	violet	brown	AT4G35150.1		O-methyltransferase family protein
Sobic.009G198000	darkmagenta	black	AT4G35160.1		O-methyltransferase family protein
Sobic.009G204100	violet	violet	AT5G56550.1	ATOXS3,OXS3	oxidative stress 3
Sobic.009G204600	maroon	maroon
Sobic.009G205100	floralwhite	salmon	AT2G25900.1	ATCTH,ATTZF1	Zinc finger C-x8-C-x5-C-x3-H type family protein
Sobic.009G206000	lightgreen	lightgreen	AT3G16520.3	UGT88A1	UDP-glucosyl transferase 88A1
Sobic.009G207600	blue	blue	AT2G42750.1		DNAJ heat shock N-terminal domain-containing protein
Sobic.009G210300	grey60	saddlebrown	AT5G24270.1	ATSOS3,CBL4,SOS3	Calcium-binding EF-hand family protein
Sobic.009G212800	violet	violet	AT5G64810.1	ATWRKY51,WRKY51	WRKY DNA-binding protein 51
Sobic.009G215000	brown4	brown4
Sobic.009G216900	darkseagreen4	skyblue3	AT5G26660.1	ATMYB86,MYB86	myb domain protein 86
Sobic.009G217500	violet	magenta	AT5G55090.1	MAPKKK15	mitogen-activated protein kinase kinase kinase 15
Sobic.009G217600	violet	magenta	AT5G55090.1	MAPKKK15	mitogen-activated protein kinase kinase kinase 15
Sobic.009G217700	bisque4	salmon4
Sobic.009G218900	coral1	coral1	AT3G18000.1	NMT1,PEAMT,XPL1	S-adenosyl-L-methionine-dependent methyltransferases superfamily protein
Sobic.009G222100	royalblue	sienna3	AT1G18390.2		Protein kinase superfamily protein
Sobic.009G224200	violet	violet	AT3G03280.1
Sobic.009G224800	floralwhite	salmon	AT1G15150.1		MATE efflux family protein
Sobic.009G225500	turquoise	turquoise	AT5G25510.1		Protein phosphatase 2A regulatory B subunit family protein
Sobic.009G226900	darkgrey	darkgrey	AT3G61750.1		Cytochrome b561/ferric reductase transmembrane with DOMON related domain
Sobic.009G227600	violet	lavenderblush3	AT3G12700.1		Eukaryotic aspartyl protease family protein
Sobic.009G229700	purple	yellow	AT1G52230.1	PSAH-2,PSAH2,PSI-H	photosystem I subunit H2
Sobic.009G230400	brown4	darkgreen	AT3G55700.1		UDP-Glycosyltransferase superfamily protein
Sobic.009G230900	mediumorchid	thistle2
Sobic.009G232100	brown4	darkgreen	AT5G03170.1	ATFLA11,FLA11	FASCICLIN-like arabinogalactan-protein 11
Sobic.009G232200	darkgrey	darkgrey	AT2G20520.1	FLA6	FASCICLIN-like arabinogalactan 6
Sobic.009G232300	darkseagreen4	midnightblue
Sobic.009G234600	purple	yellow	AT2G34420.1	LHB1B2,LHCB1.5	photosystem II light harvesting complex gene B1B2
Sobic.009G238600	coral1	paleturquoise	AT2G29380.1	HAI3	highly ABA-induced PP2C gene 3
Sobic.009G239500	plum1	plum1	AT1G30820.1		CTP synthase family protein
Sobic.009G239800	mediumorchid	thistle2	AT4G24130.1		Protein of unknown function, DUF538
Sobic.009G241500	darkseagreen4	red
Sobic.009G242200	blue	blue	AT3G18040.1	MPK9	MAP kinase 9
Sobic.009G242700	violet	violet	AT1G18530.1		EF hand calcium-binding protein family
Sobic.009G242800	darkorange2	darkorange2	AT3G01490.1		Protein kinase superfamily protein
Sobic.009G245000	blue	blue	AT1G27680.1	APL2	ADPGLC-PPase large subunit
Sobic.009G248900	blue	blue	AT2G46225.2	ABIL1	ABI-1-like 1
Sobic.009G249100	grey60	grey60	AT1G64140.1
Sobic.009G250100	violet	lavenderblush3	AT3G61670.1		Protein of unknown function (DUF3133)
Sobic.009G250400	darkslateblue	darkslateblue	AT5G24120.1	ATSIG5,SIG5,SIGE	sigma factor E
Sobic.009G251100	blue	blue	AT1G53300.1	TTL1	tetratricopetide-repeat thioredoxin-like 1
Sobic.009G259800	bisque4	cyan	AT4G28890.1		RING/U-box superfamily protein
Sobic.010G000500	purple	yellow	AT1G76100.1	PETE1	plastocyanin 1
Sobic.010G003100	turquoise	turquoise	AT4G12420.1	SKU5	Cupredoxin superfamily protein
Sobic.010G004200	floralwhite	salmon	AT5G47470.1		Nodulin MtN21 /EamA-like transporter family protein
Sobic.010G006700	coral1	orange	AT4G01440.1		nodulin MtN21 /EamA-like transporter family protein
Sobic.010G007700	violet	brown	AT2G32440.2	ATKAO2,CYP88A4,KAO2	ent-kaurenoic acid hydroxylase 2
Sobic.010G011900	coral1	orange
Sobic.010G013100	blue	blue	AT4G28310.1
Sobic.010G015300	floralwhite	salmon	AT5G47060.1		Protein of unknown function (DUF581)
Sobic.010G016300	darkgrey	darkgrey	AT5G07220.1	ATBAG3,BAG3	BCL-2-associated athanogene 3
Sobic.010G018100	darkorange	lightcyan	AT5G07270.1	XBAT33	XB3 ortholog 3 in Arabidopsis thaliana
Sobic.010G020200	grey60	saddlebrown	AT2G14610.1	ATPR1,PR 1,PR1	pathogenesis-related gene 1
Sobic.010G021300	darkorange	lightsteelblue1	AT2G18050.1	HIS1-3	histone H1-3
Sobic.010G022400	darkseagreen4	darkolivegreen	AT2G46770.1	ANAC043,EMB2301,NST1	NAC (No Apical Meristem) domain transcriptional regulator superfamily protein
Sobic.010G023200	violet	violet
Sobic.010G023300	violet	violet
Sobic.010G023400	turquoise	turquoise	AT5G51550.1	EXL3	EXORDIUM like 3
Sobic.010G023500	turquoise	turquoise	AT3G54780.1		Zinc finger (C3HC4-type RING finger) family protein
Sobic.010G023600	violet	brown	AT3G54780.1		Zinc finger (C3HC4-type RING finger) family protein
Sobic.010G023700	orangered4	orangered4	AT2G45290.1		Transketolase
Sobic.010G028600	darkred	skyblue	AT4G23310.1	CRK23	cysteine-rich RLK (RECEPTOR-like protein kinase) 23
Sobic.010G031100	floralwhite	salmon	AT5G25940.1		early nodulin-related
Sobic.010G031200	floralwhite	salmon
Sobic.010G031300	darkslateblue	darkslateblue	AT1G75500.2	WAT1	Walls Are Thin 1
Sobic.010G031400	turquoise	turquoise	AT5G25940.1		early nodulin-related
Sobic.010G031700	royalblue	royalblue	AT4G36010.2		Pathogenesis-related thaumatin superfamily protein
Sobic.010G031900	mediumorchid	thistle2	AT5G25940.1		early nodulin-related
Sobic.010G032000	mediumorchid	thistle2	AT5G25940.1		early nodulin-related
Sobic.010G036100	floralwhite	salmon
Sobic.010G044500	turquoise	turquoise	AT5G45910.1		GDSL-like Lipase/Acylhydrolase superfamily protein
Sobic.010G047100	turquoise	turquoise	AT1G09200.1		Histone superfamily protein
Sobic.010G047200	turquoise	turquoise	AT1G09200.1		Histone superfamily protein
Sobic.010G047700	coral1	orange	AT5G24300.1	ATSS1,SSI,SSI1	Glycogen/starch synthases, ADP-glucose type
Sobic.010G051100	blue	blue	AT3G16110.1	ATPDI4,ATPDIL1-6,PDI4,PDIL1-6	PDI-like 1-6
Sobic.010G066000	palevioletred3	palevioletred3	AT1G15950.1	ATCCR1,CCR1,IRX4	cinnamoyl coa reductase 1
Sobic.010G066800	blue	blue	AT5G48930.1	HCT	hydroxycinnamoyl-CoA shikimate/quinate hydroxycinnamoyl transferase
Sobic.010G067300	darkorange	lightcyan	AT2G24130.1		Leucine-rich receptor-like protein kinase family protein
Sobic.010G070000	darkorange	pink	AT2G46950.1	CYP709B2	cytochrome P450, family 709, subfamily B, polypeptide 2
Sobic.010G071000	violet	violet	AT1G72310.1	ATL3	RING/U-box superfamily protein
Sobic.010G076700	violet	magenta	AT2G26310.1		Chalcone-flavanone isomerase family protein
Sobic.010G080100	turquoise	turquoise	AT1G44800.1		nodulin MtN21 /EamA-like transporter family protein
Sobic.010G082600	violet	brown
Sobic.010G082800	purple	yellow	AT2G47400.1	CP12,CP12-1	CP12 domain-containing protein 1
Sobic.010G083600	violet	violet	AT2G15760.1		Protein of unknown function (DUF1645)
Sobic.010G084100	antiquewhite4	antiquewhite4	AT1G76690.1	ATOPR2,OPR2	12-oxophytodienoate reductase 2
Sobic.010G084300	lightgreen	lightgreen	AT1G76690.1	ATOPR2,OPR2	12-oxophytodienoate reductase 2
Sobic.010G084600	antiquewhite4	antiquewhite4	AT1G76690.1	ATOPR2,OPR2	12-oxophytodienoate reductase 2
Sobic.010G084700	antiquewhite4	antiquewhite4	AT1G76690.1	ATOPR2,OPR2	12-oxophytodienoate reductase 2
Sobic.010G086800	brown4	darkgreen	AT2G32300.1	UCC1	uclacyanin 1
Sobic.010G087900	bisque4	cyan	AT4G00430.1	PIP1;4,PIP1E,TMP-C	plasma membrane intrinsic protein 1;4
Sobic.010G088700	coral1	white	AT4G08950.1	EXO	Phosphate-responsive 1 family protein
Sobic.010G090400	darkgrey	darkgrey
Sobic.010G095100	darkred	darkred	AT1G73590.1	ATPIN1,PIN1	Auxin efflux carrier family protein
Sobic.010G095800	turquoise	turquoise	AT1G60060.1		Serine/threonine-protein kinase WNK (With No Lysine)-related
Sobic.010G102800	bisque4	cyan	AT3G02850.1	SKOR	STELAR K+ outward rectifier
Sobic.010G104400	coral1	paleturquoise	AT5G37660.2	PDLP7	plasmodesmata-located protein 7
Sobic.010G105300	violet	violet	AT1G73540.1	atnudt21,NUDT21	nudix hydrolase homolog 21
Sobic.010G107200	coral1	orange	AT1G68530.1	CER6,CUT1,G2,KCS6,POP1	3-ketoacyl-CoA synthase 6
Sobic.010G109500	purple	yellow	AT4G01150.1
Sobic.010G110800	brown4	brown4	AT5G26330.1		Cupredoxin superfamily protein
Sobic.010G111200	turquoise	turquoise	AT5G15230.1	GASA4	GAST1 protein homolog 4
Sobic.010G113100	darkorange	pink	AT1G22360.1	AtUGT85A2,UGT85A2	UDP-glucosyl transferase 85A2
Sobic.010G115000	bisque4	cyan	AT4G15480.1	UGT84A1	UDP-Glycosyltransferase superfamily protein
Sobic.010G116400	violet	brown	AT3G30390.1		Transmembrane amino acid transporter family protein
Sobic.010G120000	darkred	skyblue	AT4G11000.1		Ankyrin repeat family protein
Sobic.010G120600	darkgrey	darkgrey	AT4G01070.1	GT72B1,UGT72B1	UDP-Glycosyltransferase superfamily protein
Sobic.010G126800	blue	blue	AT3G53810.1		Concanavalin A-like lectin protein kinase family protein
Sobic.010G126900	mediumorchid	mediumorchid	AT3G53810.1		Concanavalin A-like lectin protein kinase family protein
Sobic.010G128000	purple	purple	AT5G10770.1		Eukaryotic aspartyl protease family protein
Sobic.010G129700	turquoise	turquoise	AT4G26760.1	MAP65-2	microtubule-associated protein 65-2
Sobic.010G132000	royalblue	royalblue	AT2G41905.1
Sobic.010G132400	darkorange	lightsteelblue1	AT2G44480.1	BGLU17	beta glucosidase 17
Sobic.010G135100	violet	violet
Sobic.010G136000	royalblue	royalblue	AT1G49000.1
Sobic.010G143500	purple	yellow	AT1G10760.1	GWD,GWD1,SEX1,SOP,SOP1	Pyruvate phosphate dikinase, PEP/pyruvate binding domain
Sobic.010G146700	darkseagreen4	red	AT2G39130.1		Transmembrane amino acid transporter family protein
Sobic.010G156100	blue	blue	AT5G45910.1		GDSL-like Lipase/Acylhydrolase superfamily protein
Sobic.010G159500	turquoise	turquoise	AT2G18370.1		Bifunctional inhibitor/lipid-transfer protein/seed storage 2S albumin superfamily protein
Sobic.010G159700	royalblue	tan	AT4G18550.1		alpha/beta-Hydrolases superfamily protein
Sobic.010G160700	violet	magenta	AT2G42600.1	ATPPC2,PPC2	phosphoenolpyruvate carboxylase 2
Sobic.010G161600	coral1	orange	AT5G05340.1		Peroxidase superfamily protein
Sobic.010G162000	brown4	brown4	AT5G05340.1		Peroxidase superfamily protein
Sobic.010G163000	darkseagreen4	red	AT5G44400.1		FAD-binding Berberine family protein
Sobic.010G168400	floralwhite	salmon	AT5G03570.1	ATIREG2,FPN2,IREG2	iron regulated 2
Sobic.010G170600	coral1	paleturquoise	AT3G51910.1	AT-HSFA7A,HSFA7A	heat shock transcription factor A7A
Sobic.010G171300	turquoise	turquoise	AT1G10970.1	ATZIP4,ZIP4	zinc transporter 4 precursor
Sobic.010G171400	green	green	AT5G56980.1
Sobic.010G171900	violet	brown	AT5G21100.1		Plant L-ascorbate oxidase
Sobic.010G173800	turquoise	turquoise	AT3G13750.1	BGAL1	beta galactosidase 1
Sobic.010G175200	navajowhite2	navajowhite2
Sobic.010G179400	darkmagenta	black	AT1G01420.1	UGT72B3	UDP-glucosyl transferase 72B3
Sobic.010G179800	turquoise	turquoise	AT1G80440.1		Galactose oxidase/kelch repeat superfamily protein
Sobic.010G181500	turquoise	turquoise	AT2G26640.1	KCS11	3-ketoacyl-CoA synthase 11
Sobic.010G185800	darkorange	lightcyan	AT3G15760.1
Sobic.010G186200	grey60	saddlebrown	AT2G25490.1	EBF1,FBL6	EIN3-binding F box protein 1
Sobic.010G189300	purple	yellow	AT1G61520.1	LHCA3	photosystem I light harvesting complex gene 3
Sobic.010G190700	turquoise	turquoise	AT5G12950.1		Putative glycosyl hydrolase of unknown function (DUF1680)
Sobic.010G192500	turquoise	turquoise	AT3G57880.1		Calcium-dependent lipid-binding (CaLB domain) plant phosphoribosyltransferase family protein
Sobic.010G199700	darkseagreen4	red	AT4G22130.1	SRF8	STRUBBELIG-receptor family 8
Sobic.010G202100	turquoise	turquoise	AT4G37250.1		Leucine-rich repeat protein kinase family protein
Sobic.010G204700	blue	blue	AT3G22142.1		Bifunctional inhibitor/lipid-transfer protein/seed storage 2S albumin superfamily protein
Sobic.010G205700	grey60	saddlebrown	AT3G14470.1		NB-ARC domain-containing disease resistance protein
Sobic.010G209100	violet	magenta	AT1G80840.1	ATWRKY40,WRKY40	WRKY DNA-binding protein 40
Sobic.010G209200	violet	magenta	AT1G80840.1	ATWRKY40,WRKY40	WRKY DNA-binding protein 40
Sobic.010G211800	turquoise	turquoise	AT3G46290.1	HERK1	hercules receptor kinase 1
Sobic.010G212700	turquoise	turquoise	AT4G28050.1	TET7	tetraspanin7
Sobic.010G213700	bisque4	cyan	AT5G57685.1	ATGDU3,GDU3,LSB1	glutamine dumper 3
Sobic.010G214600	royalblue	royalblue	AT5G40890.1	ATCLC-A,ATCLCA,CLC-A,CLCA	chloride channel A
Sobic.010G214800	blue	blue	AT4G25830.1		Uncharacterised protein family (UPF0497)
Sobic.010G215300	turquoise	turquoise	AT1G76540.1	CDKB2;1	cyclin-dependent kinase B2;1
Sobic.010G221800	floralwhite	salmon	AT1G79550.1	PGK	phosphoglycerate kinase
Sobic.010G228100	blue	blue	AT3G54950.1	PLA IIIA,PLP7	patatin-like protein 6
Sobic.010G230000	turquoise	turquoise	AT1G76160.1	sks5	SKU5 similar 5
Sobic.010G232500	brown4	brown4	AT1G05260.1	RCI3,RCI3A	Peroxidase superfamily protein
Sobic.010G234000	violet	violet	AT2G46600.1		Calcium-binding EF-hand family protein
Sobic.010G234600	darkorange2	darkorange2	AT4G10270.1		Wound-responsive family protein
Sobic.010G234700	maroon	maroon
Sobic.010G238100	violet	brown	AT5G67210.1		Protein of unknown function (DUF579)
Sobic.010G238600	palevioletred3	palevioletred3	AT3G29590.1	AT5MAT	HXXXD-type acyl-transferase family protein
Sobic.010G238900	mediumorchid	thistle2	AT5G43060.1		Granulin repeat cysteine protease family protein
Sobic.010G239300	floralwhite	salmon	AT5G43060.1		Granulin repeat cysteine protease family protein
Sobic.010G239400	floralwhite	salmon	AT5G43060.1		Granulin repeat cysteine protease family protein
Sobic.010G240400	bisque4	cyan	AT4G30380.1		Barwin-related endoglucanase
Sobic.010G241000	purple	yellow	AT3G50820.1	OEC33,PSBO-2,PSBO2	photosystem II subunit O-2
Sobic.010G241200	violet	magenta	AT1G44350.1	ILL6	IAA-leucine resistant (ILR)-like gene 6
Sobic.010G241300	turquoise	turquoise	AT1G66410.1	ACAM-4,CAM4	calmodulin 4
Sobic.010G245800	violet	magenta	AT2G18980.1		Peroxidase superfamily protein
Sobic.010G246400	darkorange2	darkorange2	AT5G57560.1	TCH4,XTH22	Xyloglucan endotransglucosylase/hydrolase family protein
Sobic.010G246700	turquoise	turquoise	AT5G57550.1	XTH25,XTR3	xyloglucan endotransglucosylase/hydrolase 25
Sobic.010G250400	turquoise	turquoise	AT4G30020.1		PA-domain containing subtilase family protein
Sobic.010G256500	floralwhite	salmon	AT4G22660.1		F-box family protein with a domain of unknown function (DUF295)
Sobic.010G265600	purple	purple	AT2G44670.1		Protein of unknown function (DUF581)
Sobic.010G267000	darkseagreen4	red	AT3G13310.1		Chaperone DnaJ-domain superfamily protein
Sobic.010G267100	navajowhite2	navajowhite2	AT1G08050.1		Zinc finger (C3HC4-type RING finger) family protein
Sobic.010G267200	navajowhite2	navajowhite2	AT1G21680.1		DPP6 N-terminal domain-like protein
Sobic.010G270300	purple	yellow	AT4G35770.1	ATSEN1,DIN1,SEN1	Rhodanese/Cell cycle control phosphatase superfamily protein
Sobic.010G273600	coral1	paleturquoise	AT3G12500.1	ATHCHIB,B-CHI,CHI-B,HCHIB,PR-3,PR3	basic chitinase
Sobic.010G273800	purple	purple	AT5G03650.1	SBE2.2	starch branching enzyme 2.2
Sobic.010G275100	floralwhite	salmon	AT4G38260.1		Protein of unknown function (DUF833)
Sobic.010G275800	turquoise	turquoise	AT5G13000.1	ATGSL12,gsl12	glucan synthase-like 12
Sobic.010G276600	turquoise	turquoise	AT1G48410.1	AGO1	Stabilizer of iron transporter SufD / Polynucleotidyl transferase
