# Supplementary material for: Cross-Species Root Transcriptional Network Analysis Highlights Conserved Modules in Response to Nitrate between Maize and Sorghum
Source: Int J Mol Sci. 2020 Feb 20;21(4):1445. doi: 10.3390/ijms21041445 (PMC7073038; doi:10.3390/ijms21041445)
Supplement: Supplementary file 1 [file ijms-21-01445-s001.zip › ijms-713606-supplementary-final/supplemental files/Supplemental Data S6.xlsx]

## Sheet: syntenic orthologs
Sorghum	Maize1	Maize2
Sobic.001G000200	GRMZM2G007675	No Gene
Sobic.001G000400	GRMZM2G391815	No Gene
Sobic.001G000700	GRMZM2G077183	No Gene
Sobic.001G000800	GRMZM2G077222	No Gene
Sobic.001G001300	GRMZM2G377487	No Gene
Sobic.001G001400	GRMZM2G077596	No Gene
Sobic.001G001900	GRMZM2G036169	No Gene
Sobic.001G002300	GRMZM2G387394	No Gene
Sobic.001G002500	GRMZM2G381441	No Gene
Sobic.001G002600	No Gene	GRMZM2G089498
Sobic.001G003000	No Gene	GRMZM2G035150
Sobic.001G003100	GRMZM2G434173	No Gene
Sobic.001G003300	GRMZM2G135199	No Gene
Sobic.001G003500	GRMZM2G434219	GRMZM5G861064
Sobic.001G003700	GRMZM2G363229	No Gene
Sobic.001G003900	No Gene	GRMZM2G130314
Sobic.001G004100	GRMZM2G056916	No Gene
Sobic.001G004300	No Gene	GRMZM2G130260
Sobic.001G004400	GRMZM2G167031	GRMZM2G022258
Sobic.001G005000	AC203966_5_FG003	GRMZM2G022054
Sobic.001G005200	GRMZM5G896082	No Gene
Sobic.001G005500	GRMZM2G347956	No Gene
Sobic.001G005600	GRMZM2G047774	GRMZM2G014170
Sobic.001G005700	No Gene	GRMZM2G019866
Sobic.001G005800	GRMZM2G137968	No Gene
Sobic.001G005900	GRMZM2G138053	No Gene
Sobic.001G006400	No Gene	GRMZM2G019695
Sobic.001G006700	No Gene	GRMZM2G072894
Sobic.001G007000	GRMZM2G417843	No Gene
Sobic.001G007100	No Gene	GRMZM2G084164
Sobic.001G007200	GRMZM2G115456	GRMZM2G384339
Sobic.001G007300	No Gene	GRMZM2G384338
Sobic.001G007400	No Gene	GRMZM2G083813
Sobic.001G007500	No Gene	GRMZM2G083620
Sobic.001G007600	GRMZM2G176612	GRMZM2G083546
Sobic.001G007700	GRMZM2G479249	No Gene
Sobic.001G007800	GRMZM2G590033	No Gene
Sobic.001G007900	No Gene	GRMZM2G083410
Sobic.001G008000	GRMZM2G110851	No Gene
Sobic.001G008100	GRMZM2G123527	No Gene
Sobic.001G008200	GRMZM5G832651	No Gene
Sobic.001G008300	GRMZM2G099987	No Gene
Sobic.001G008400	GRMZM2G100020	No Gene
Sobic.001G008500	GRMZM2G422649	GRMZM2G083346
Sobic.001G008600	GRMZM2G422670	No Gene
Sobic.001G008700	No Gene	GRMZM2G083081
Sobic.001G008800	No Gene	GRMZM2G384070
Sobic.001G008900	GRMZM2G422671	No Gene
Sobic.001G009200	GRMZM2G083964	No Gene
Sobic.001G009300	GRMZM2G112609	GRMZM2G082976
Sobic.001G009500	No Gene	GRMZM2G028889
Sobic.001G009600	GRMZM2G115372	No Gene
Sobic.001G009700	No Gene	GRMZM2G028955
Sobic.001G009800	GRMZM2G011923	GRMZM2G033117
Sobic.001G009900	GRMZM5G876146	No Gene
Sobic.001G010200	GRMZM2G058568	No Gene
Sobic.001G010300	GRMZM2G058511	GRMZM2G030858
Sobic.001G010400	GRMZM2G164547	No Gene
Sobic.001G010600	GRMZM2G021742	No Gene
Sobic.001G010700	No Gene	GRMZM2G013750
Sobic.001G010900	GRMZM2G022248	GRMZM2G013695
Sobic.001G011000	GRMZM2G022269	GRMZM2G313678
Sobic.001G011200	GRMZM2G023242	No Gene
Sobic.001G011300	GRMZM2G024267	No Gene
Sobic.001G011600	GRMZM2G024389	No Gene
Sobic.001G011700	GRMZM2G024686	No Gene
Sobic.001G011800	GRMZM2G323261	GRMZM2G313656
Sobic.001G012700	GRMZM2G421126	GRMZM2G313481
Sobic.001G012800	No Gene	GRMZM2G313481
Sobic.001G012900	GRMZM2G123843	GRMZM2G313460
Sobic.001G013000	No Gene	GRMZM2G012229
Sobic.001G013100	GRMZM2G123901	GRMZM2G159950
Sobic.001G013200	No Gene	GRMZM2G112015
Sobic.001G013300	No Gene	GRMZM2G112003
Sobic.001G013500	No Gene	GRMZM2G034326
Sobic.001G013800	GRMZM2G134054	No Gene
Sobic.001G014000	GRMZM2G001661	No Gene
Sobic.001G014100	GRMZM2G301805	GRMZM2G021313
Sobic.001G014200	GRMZM2G045241	No Gene
Sobic.001G014500	No Gene	GRMZM2G034326
Sobic.001G014800	GRMZM2G016892	GRMZM2G034122
Sobic.001G014900	GRMZM2G016774	No Gene
Sobic.001G015100	GRMZM2G016290	No Gene
Sobic.001G015200	GRMZM2G016084	No Gene
Sobic.001G015400	GRMZM2G056393	No Gene
Sobic.001G015500	GRMZM2G426200	GRMZM2G136854
Sobic.001G015800	GRMZM2G369912	GRMZM2G564829
Sobic.001G016000	GRMZM2G155935	No Gene
Sobic.001G016200	GRMZM2G123920	No Gene
Sobic.001G016600	GRMZM2G155980	No Gene
Sobic.001G016700	No Gene	GRMZM2G099160
Sobic.001G016900	GRMZM2G118014	GRMZM2G069916
Sobic.001G017000	GRMZM2G118005	No Gene
Sobic.001G017100	GRMZM2G352415	No Gene
Sobic.001G017600	GRMZM5G878153	No Gene
Sobic.001G017800	GRMZM5G891724	No Gene
Sobic.001G017900	GRMZM5G881369	GRMZM5G851103
Sobic.001G018100	No Gene	GRMZM2G138676
Sobic.001G018500	GRMZM2G704150	GRMZM2G025227
Sobic.001G018900	GRMZM2G035017	GRMZM2G125271
Sobic.001G019200	No Gene	GRMZM2G447976
Sobic.001G019300	No Gene	GRMZM2G448001
Sobic.001G019400	GRMZM2G114899	GRMZM2G148962
Sobic.001G019500	GRMZM2G114992	No Gene
Sobic.001G019700	No Gene	GRMZM2G148937
Sobic.001G019800	No Gene	GRMZM2G134270
Sobic.001G020100	GRMZM2G170137	No Gene
Sobic.001G020200	GRMZM2G470422	No Gene
Sobic.001G020500	GRMZM2G113158	No Gene
Sobic.001G020600	GRMZM2G167428	No Gene
Sobic.001G021000	GRMZM5G862488	No Gene
Sobic.001G021300	GRMZM2G095851	GRMZM2G426666
Sobic.001G021400	GRMZM2G113250	GRMZM2G426666
Sobic.001G021500	GRMZM2G113137	No Gene
Sobic.001G021900	No Gene	GRMZM2G125552
Sobic.001G022000	No Gene	GRMZM2G125552
Sobic.001G022100	No Gene	GRMZM2G426735
Sobic.001G022300	No Gene	GRMZM2G125784
Sobic.001G022400	GRMZM2G455769	No Gene
Sobic.001G022500	GRMZM2G155899	GRMZM2G125810
Sobic.001G022600	GRMZM5G874478	No Gene
Sobic.001G022800	GRMZM2G053299	No Gene
Sobic.001G023000	GRMZM2G351160	No Gene
Sobic.001G023100	GRMZM2G053803	GRMZM2G326195
Sobic.001G023200	GRMZM2G053916	No Gene
Sobic.001G023300	GRMZM2G366681	GRMZM2G326235
Sobic.001G023400	GRMZM2G448523	GRMZM2G326272
Sobic.001G023500	GRMZM2G058089	GRMZM2G004092
Sobic.001G023800	GRMZM2G057973	GRMZM2G004140
Sobic.001G023900	GRMZM2G114775	No Gene
Sobic.001G024000	GRMZM2G114692	No Gene
Sobic.001G024200	No Gene	GRMZM2G023049
Sobic.001G024500	GRMZM2G119755	GRMZM2G023081
Sobic.001G025300	GRMZM2G156459	GRMZM2G133407
Sobic.001G025400	GRMZM2G156516	No Gene
Sobic.001G025700	GRMZM2G156543	No Gene
Sobic.001G026000	GRMZM2G458549	No Gene
Sobic.001G026200	No Gene	GRMZM2G138511
Sobic.001G026400	No Gene	GRMZM2G138494
Sobic.001G026500	GRMZM2G156756	GRMZM2G138421
Sobic.001G026700	GRMZM2G127309	GRMZM2G100524
Sobic.001G026800	GRMZM5G882418	No Gene
Sobic.001G026900	GRMZM5G840909	No Gene
Sobic.001G027100	No Gene	GRMZM2G398668
Sobic.001G027600	GRMZM2G142097	No Gene
Sobic.001G027800	GRMZM2G340257	No Gene
Sobic.001G028000	GRMZM5G860632	No Gene
Sobic.001G028100	AC198418_3_FG005	GRMZM2G415491
Sobic.001G028400	GRMZM2G122045	GRMZM2G100419
Sobic.001G028500	GRMZM2G122108	No Gene
Sobic.001G028700	GRMZM2G122148	No Gene
Sobic.001G029200	GRMZM2G139041	GRMZM2G116876
Sobic.001G029400	GRMZM2G123876	No Gene
Sobic.001G029600	GRMZM2G081114	No Gene
Sobic.001G029900	No Gene	GRMZM2G121715
Sobic.001G030000	GRMZM2G479744	No Gene
Sobic.001G030100	GRMZM2G425778	No Gene
Sobic.001G030300	GRMZM2G156848	GRMZM2G121743
Sobic.001G030400	GRMZM2G177445	GRMZM2G121826
Sobic.001G031100	GRMZM6G073656	No Gene
Sobic.001G031200	No Gene	GRMZM2G121840
Sobic.001G031400	GRMZM2G405185	GRMZM2G121843
Sobic.001G031600	No Gene	GRMZM2G121851
Sobic.001G031700	GRMZM2G045781	GRMZM2G420823
Sobic.001G031800	GRMZM2G045921	GRMZM2G085336
Sobic.001G031900	GRMZM2G473906	GRMZM2G144008
Sobic.001G032000	GRMZM2G055834	GRMZM2G143998
Sobic.001G032200	No Gene	GRMZM2G085301
Sobic.001G032400	GRMZM2G093210	No Gene
Sobic.001G032800	GRMZM2G459811	GRMZM2G144020
Sobic.001G032900	No Gene	GRMZM2G144024
Sobic.001G033000	GRMZM2G068443	No Gene
Sobic.001G033100	GRMZM2G068244	No Gene
Sobic.001G033200	GRMZM2G368909	No Gene
Sobic.001G033300	GRMZM2G368886	GRMZM2G445169
Sobic.001G033400	GRMZM2G068117	GRMZM2G144042
Sobic.001G033500	GRMZM2G129620	GRMZM2G144059
Sobic.001G033900	GRMZM2G159766	No Gene
Sobic.001G034000	GRMZM2G159766	No Gene
Sobic.001G034100	GRMZM2G093776	GRMZM2G144109
Sobic.001G034300	GRMZM2G017470	GRMZM2G144172
Sobic.001G034500	GRMZM2G148370	GRMZM2G003108
Sobic.001G034600	GRMZM2G012280	GRMZM2G003068
Sobic.001G034700	GRMZM2G060702	GRMZM2G002825
Sobic.001G035000	GRMZM2G361210	GRMZM2G002815
Sobic.001G035100	GRMZM2G061626	GRMZM2G002805
Sobic.001G035200	GRMZM2G061662	GRMZM2G002765
Sobic.001G035400	GRMZM2G061900	No Gene
Sobic.001G035500	GRMZM2G155317	GRMZM2G017682
Sobic.001G035600	GRMZM2G155329	GRMZM2G119186
Sobic.001G035800	GRMZM2G155525	GRMZM2G160064
Sobic.001G036300	GRMZM2G155580	No Gene
Sobic.001G036800	GRMZM5G862109	No Gene
Sobic.001G036900	AC225147_4_FG002	GRMZM2G110952
Sobic.001G037000	AC225147_4_FG003	GRMZM2G110952
Sobic.001G037100	GRMZM2G409839	No Gene
Sobic.001G037800	No Gene	GRMZM2G110881
Sobic.001G037900	No Gene	GRMZM2G107076
Sobic.001G038000	GRMZM2G151967	No Gene
Sobic.001G038100	GRMZM2G151873	GRMZM2G165209
Sobic.001G038200	GRMZM5G826911	No Gene
Sobic.001G038300	GRMZM2G139250	No Gene
Sobic.001G038400	No Gene	GRMZM2G406974
Sobic.001G038700	No Gene	GRMZM2G165255
Sobic.001G038800	GRMZM2G450920	No Gene
Sobic.001G038900	GRMZM2G151997	No Gene
Sobic.001G039000	GRMZM2G151997	No Gene
Sobic.001G039300	GRMZM2G031523	No Gene
Sobic.001G039400	GRMZM2G129015	GRMZM5G899149
Sobic.001G039500	GRMZM2G072584	No Gene
Sobic.001G039600	GRMZM2G160304	No Gene
Sobic.001G039700	GRMZM2G465553	GRMZM2G108716
Sobic.001G039800	GRMZM2G009598	No Gene
Sobic.001G039900	No Gene	GRMZM2G108677
Sobic.001G040000	No Gene	GRMZM2G108643
Sobic.001G040100	GRMZM2G347056	GRMZM2G034278
Sobic.001G040200	GRMZM2G347043	GRMZM2G018553
Sobic.001G040300	GRMZM2G047365	No Gene
Sobic.001G040500	No Gene	GRMZM2G124441
Sobic.001G040600	No Gene	GRMZM2G095865
Sobic.001G040800	No Gene	GRMZM2G395844
Sobic.001G041000	No Gene	GRMZM2G096165
Sobic.001G041100	GRMZM2G107745	GRMZM2G358416
Sobic.001G041200	No Gene	GRMZM2G057329
Sobic.001G041400	GRMZM2G128663	GRMZM5G854045
Sobic.001G041500	GRMZM2G027068	No Gene
Sobic.001G041900	GRMZM2G087612	GRMZM2G038075
Sobic.001G042000	No Gene	GRMZM2G332976
Sobic.001G042200	GRMZM2G004459	GRMZM2G071071
Sobic.001G042500	GRMZM2G127404	GRMZM2G003014
Sobic.001G042800	GRMZM2G179133	GRMZM2G017532
Sobic.001G043100	GRMZM2G417217	AC210013_4_FG008
Sobic.001G043400	GRMZM2G116908	No Gene
Sobic.001G043700	GRMZM2G064503	AC210013_4_FG010
Sobic.001G043800	GRMZM2G134227	AC210013_4_FG011
Sobic.001G044000	GRMZM2G138330	AC210013_4_FG012
Sobic.001G044400	GRMZM2G363545	No Gene
Sobic.001G044800	GRMZM2G077181	No Gene
Sobic.001G044900	GRMZM2G077079	No Gene
Sobic.001G045000	GRMZM2G104125	AC210013_4_FG014
Sobic.001G045700	GRMZM2G111642	No Gene
Sobic.001G046100	GRMZM2G092663	AC210013_4_FG019
Sobic.001G046300	GRMZM2G092663	AC210013_4_FG019
Sobic.001G046800	GRMZM2G013206	AC210013_4_FG002
Sobic.001G046900	GRMZM2G013342	GRMZM2G024150
Sobic.001G047000	GRMZM2G081943	GRMZM2G024395
Sobic.001G047100	No Gene	GRMZM2G024657
Sobic.001G047200	GRMZM2G082312	No Gene
Sobic.001G047600	GRMZM2G082664	No Gene
Sobic.001G047700	GRMZM2G170489	No Gene
Sobic.001G047800	GRMZM2G170457	GRMZM2G318346
Sobic.001G047900	GRMZM2G009901	GRMZM2G025164
Sobic.001G048100	GRMZM6G587571	GRMZM2G025248
Sobic.001G048200	GRMZM2G022662	No Gene
Sobic.001G048700	GRMZM2G047223	No Gene
Sobic.001G049200	GRMZM2G062357	No Gene
Sobic.001G049300	GRMZM2G062377	GRMZM2G115612
Sobic.001G049400	GRMZM2G062394	GRMZM2G108355
Sobic.001G049600	GRMZM2G029396	GRMZM2G108225
Sobic.001G049800	GRMZM2G151266	No Gene
Sobic.001G050100	GRMZM2G151249	No Gene
Sobic.001G050200	No Gene	GRMZM2G090573
Sobic.001G050500	GRMZM2G176774	GRMZM2G054350
Sobic.001G050600	GRMZM2G474798	No Gene
Sobic.001G050700	GRMZM2G176662	No Gene
Sobic.001G050800	GRMZM2G176630	GRMZM2G054350
Sobic.001G050900	No Gene	GRMZM2G054224
Sobic.001G051200	GRMZM2G096486	GRMZM2G054193
Sobic.001G051300	GRMZM2G137358	No Gene
Sobic.001G051400	GRMZM2G137338	No Gene
Sobic.001G051500	No Gene	GRMZM5G897976
Sobic.001G051600	GRMZM2G137321	No Gene
Sobic.001G051700	GRMZM2G049687	No Gene
Sobic.001G051800	GRMZM2G049790	No Gene
Sobic.001G052200	GRMZM2G049906	GRMZM2G099869
Sobic.001G052300	GRMZM2G049912	GRMZM5G883250
Sobic.001G052400	No Gene	GRMZM5G872217
Sobic.001G052600	GRMZM2G166931	No Gene
Sobic.001G052700	GRMZM5G825524	GRMZM5G844195
Sobic.001G052900	GRMZM2G053023	No Gene
Sobic.001G053000	No Gene	GRMZM2G009928
Sobic.001G053800	GRMZM2G072156	GRMZM2G423734
Sobic.001G054100	GRMZM2G311961	No Gene
Sobic.001G054200	GRMZM2G039592	No Gene
Sobic.001G054700	GRMZM2G163912	GRMZM2G121176
Sobic.001G054800	GRMZM2G164020	GRMZM2G121221
Sobic.001G055600	GRMZM2G397190	AC191048_2_FG006
Sobic.001G055900	GRMZM2G457544	No Gene
Sobic.001G056100	GRMZM5G809195	GRMZM2G152796
Sobic.001G056200	GRMZM2G118594	GRMZM2G004290
Sobic.001G056300	No Gene	GRMZM2G004356
Sobic.001G056700	GRMZM2G019446	GRMZM2G007063
Sobic.001G056800	GRMZM2G019361	GRMZM2G305254
Sobic.001G057100	GRMZM2G080034	No Gene
Sobic.001G057200	GRMZM2G078200	No Gene
Sobic.001G057300	GRMZM2G068952	GRMZM2G007695
Sobic.001G057400	GRMZM2G068936	GRMZM2G007867
Sobic.001G057600	GRMZM2G133023	No Gene
Sobic.001G057700	GRMZM2G132971	No Gene
Sobic.001G057800	GRMZM2G074404	GRMZM2G099449
Sobic.001G058100	GRMZM2G052471	GRMZM2G099474
Sobic.001G058200	GRMZM2G070381	No Gene
Sobic.001G058300	GRMZM2G070322	GRMZM2G099491
Sobic.001G058500	GRMZM2G170851	GRMZM2G099615
Sobic.001G058600	GRMZM2G073429	No Gene
Sobic.001G058700	No Gene	GRMZM2G099630
Sobic.001G058900	GRMZM2G178341	GRMZM2G130544
Sobic.001G059100	GRMZM2G178415	No Gene
Sobic.001G059300	GRMZM2G478798	GRMZM2G431445
Sobic.001G059400	GRMZM2G342856	GRMZM2G431445
Sobic.001G059500	GRMZM2G065640	No Gene
Sobic.001G059600	GRMZM2G005991	No Gene
Sobic.001G059700	GRMZM2G006047	GRMZM2G130454
Sobic.001G060300	GRMZM5G856966	GRMZM2G306070
Sobic.001G061200	GRMZM2G120596	No Gene
Sobic.001G061500	GRMZM2G120674	GRMZM2G007260
Sobic.001G061600	GRMZM2G049547	GRMZM2G007907
Sobic.001G061700	GRMZM2G060765	GRMZM2G166049
Sobic.001G061800	GRMZM2G060924	GRMZM5G897818
Sobic.001G062300	GRMZM2G141473	GRMZM5G899851
Sobic.001G062500	GRMZM2G141473	GRMZM5G899851
Sobic.001G062600	GRMZM2G141535	GRMZM5G899851
Sobic.001G062900	GRMZM2G010353	No Gene
Sobic.001G063000	No Gene	GRMZM2G124229
Sobic.001G063100	GRMZM2G174136	GRMZM2G124243
Sobic.001G063200	GRMZM2G174210	GRMZM2G124290
Sobic.001G063400	No Gene	GRMZM2G027495
Sobic.001G063500	GRMZM2G329181	GRMZM2G027825
Sobic.001G063600	GRMZM2G028926	GRMZM2G320506
Sobic.001G063700	GRMZM2G329300	No Gene
Sobic.001G063900	GRMZM2G135011	GRMZM2G028188
Sobic.001G064500	GRMZM2G134917	GRMZM2G028218
Sobic.001G064600	GRMZM2G433557	GRMZM2G028813
Sobic.001G064800	No Gene	GRMZM2G029101
Sobic.001G064900	GRMZM2G414540	GRMZM2G029270
Sobic.001G065000	GRMZM2G116126	No Gene
Sobic.001G065100	GRMZM2G704093	AC155496_2_FG009
Sobic.001G065500	GRMZM5G888196	GRMZM2G089448
Sobic.001G065700	GRMZM2G395354	No Gene
Sobic.001G066100	GRMZM2G115516	GRMZM2G089361
Sobic.001G066300	GRMZM2G039906	No Gene
Sobic.001G066500	GRMZM2G040145	No Gene
Sobic.001G066700	GRMZM2G058872	No Gene
Sobic.001G067100	GRMZM2G058760	No Gene
Sobic.001G067200	GRMZM2G058734	No Gene
Sobic.001G067300	GRMZM2G058584	No Gene
Sobic.001G067400	GRMZM2G058496	No Gene
Sobic.001G067500	GRMZM2G058414	No Gene
Sobic.001G067700	GRMZM2G058261	No Gene
Sobic.001G067800	No Gene	GRMZM2G336783
Sobic.001G067900	GRMZM2G361220	GRMZM2G336789
Sobic.001G068700	GRMZM2G152921	No Gene
Sobic.001G069000	No Gene	GRMZM5G874903
Sobic.001G069400	No Gene	GRMZM5G868875
Sobic.001G069500	GRMZM2G038494	No Gene
Sobic.001G069600	GRMZM5G811069	No Gene
Sobic.001G069700	GRMZM2G038964	No Gene
Sobic.001G069800	GRMZM5G836376	GRMZM5G853513
Sobic.001G069900	GRMZM2G069772	GRMZM2G121460
Sobic.001G070000	GRMZM2G108807	GRMZM2G130678
Sobic.001G070500	GRMZM2G017290	GRMZM2G085646
Sobic.001G070600	GRMZM2G463730	No Gene
Sobic.001G070700	No Gene	GRMZM2G085613
Sobic.001G070800	GRMZM2G163296	No Gene
Sobic.001G070900	GRMZM2G463726	No Gene
Sobic.001G071000	GRMZM2G163251	GRMZM2G112548
Sobic.001G071100	GRMZM2G029385	No Gene
Sobic.001G071300	No Gene	GRMZM2G159711
Sobic.001G071800	GRMZM6G477257	No Gene
Sobic.001G072700	GRMZM5G838226	AC195340_3_FG005
Sobic.001G072800	GRMZM2G170727	No Gene
Sobic.001G073000	GRMZM2G067964	No Gene
Sobic.001G073400	GRMZM2G367092	No Gene
Sobic.001G073500	GRMZM2G122139	No Gene
Sobic.001G073600	GRMZM2G072806	AC195340_3_FG002
Sobic.001G073900	GRMZM2G072744	No Gene
Sobic.001G074000	GRMZM2G072569	No Gene
Sobic.001G074100	GRMZM5G837018	No Gene
Sobic.001G074300	GRMZM2G165619	No Gene
Sobic.001G075000	GRMZM2G475948	No Gene
Sobic.001G075300	GRMZM2G176876	GRMZM2G104789
Sobic.001G075600	GRMZM2G028286	AC183932_3_FG007
Sobic.001G076000	GRMZM2G477314	GRMZM2G091487
Sobic.001G076100	GRMZM2G420108	GRMZM2G438400
Sobic.001G076400	GRMZM2G085189	No Gene
Sobic.001G076700	GRMZM5G843914	GRMZM2G052476
Sobic.001G076900	GRMZM2G039978	No Gene
Sobic.001G077000	GRMZM2G040030	GRMZM2G052423
Sobic.001G077400	GRMZM2G376661	GRMZM2G033098
Sobic.001G077500	GRMZM2G072682	No Gene
Sobic.001G077900	GRMZM2G164493	No Gene
Sobic.001G078100	GRMZM2G164580	No Gene
Sobic.001G078200	GRMZM2G009958	No Gene
Sobic.001G078400	GRMZM2G107798	GRMZM2G114557
Sobic.001G078700	GRMZM2G108865	GRMZM2G084130
Sobic.001G078800	GRMZM2G138861	GRMZM2G171435
Sobic.001G078900	GRMZM2G124540	GRMZM2G171468
Sobic.001G079100	GRMZM5G886709	GRMZM2G171588
Sobic.001G079200	GRMZM2G156800	GRMZM2G034877
Sobic.001G079500	GRMZM2G400714	GRMZM2G035103
Sobic.001G079700	GRMZM2G154799	GRMZM2G141903
Sobic.001G079900	GRMZM2G105025	No Gene
Sobic.001G080000	GRMZM5G892361	GRMZM2G035153
Sobic.001G080100	GRMZM2G047422	GRMZM2G035248
Sobic.001G080200	GRMZM2G047456	GRMZM2G176085
Sobic.001G080300	GRMZM2G047656	GRMZM2G176085
Sobic.001G080700	GRMZM2G047855	GRMZM2G141903
Sobic.001G080800	GRMZM2G348578	No Gene
Sobic.001G081100	GRMZM2G091578	No Gene
Sobic.001G081600	GRMZM2G050512	GRMZM2G377904
Sobic.001G082000	GRMZM2G351582	No Gene
Sobic.001G082200	GRMZM2G069722	GRMZM2G090432
Sobic.001G082300	GRMZM2G069722	GRMZM2G312069
Sobic.001G082400	GRMZM2G069722	GRMZM2G312069
Sobic.001G082500	GRMZM2G039278	GRMZM2G090432
Sobic.001G082900	GRMZM2G008072	GRMZM2G089673
Sobic.001G083400	GRMZM2G330218	GRMZM2G057623
Sobic.001G083500	GRMZM2G146015	No Gene
Sobic.001G083900	GRMZM2G074158	No Gene
Sobic.001G084000	GRMZM2G143204	No Gene
Sobic.001G084100	GRMZM2G328500	GRMZM5G862540
Sobic.001G084300	GRMZM2G098890	No Gene
Sobic.001G084600	GRMZM2G031138	GRMZM2G030821
Sobic.001G084700	GRMZM2G031138	GRMZM2G030821
Sobic.001G084900	GRMZM2G023833	No Gene
Sobic.001G085100	GRMZM2G123732	GRMZM2G086497
Sobic.001G085200	GRMZM2G123714	GRMZM2G088797
Sobic.001G085400	GRMZM2G090422	GRMZM2G072315
Sobic.001G085700	GRMZM2G024231	GRMZM5G832630
Sobic.001G085800	GRMZM2G024051	No Gene
Sobic.001G085900	GRMZM2G128016	No Gene
Sobic.001G086200	GRMZM5G826714	GRMZM2G071970
Sobic.001G086300	GRMZM2G021781	GRMZM2G071745
Sobic.001G086600	GRMZM2G032962	No Gene
Sobic.001G086900	GRMZM2G083677	No Gene
Sobic.001G087100	GRMZM2G057935	GRMZM2G129889
Sobic.001G087400	GRMZM2G058032	GRMZM2G129865
Sobic.001G087600	GRMZM2G058158	No Gene
Sobic.001G087700	GRMZM2G421491	No Gene
Sobic.001G088100	GRMZM2G177974	GRMZM2G129817
Sobic.001G088200	GRMZM2G177928	No Gene
Sobic.001G088300	GRMZM2G177867	GRMZM2G432176
Sobic.001G088500	GRMZM2G146000	No Gene
Sobic.001G088700	GRMZM2G099907	No Gene
Sobic.001G088800	GRMZM2G016546	No Gene
Sobic.001G088900	GRMZM2G016671	GRMZM2G172132
Sobic.001G089000	GRMZM2G017186	GRMZM2G172043
Sobic.001G089100	GRMZM2G147687	GRMZM2G172043
Sobic.001G089600	GRMZM5G802858	No Gene
Sobic.001G089800	GRMZM2G456690	GRMZM2G171998
Sobic.001G090000	GRMZM2G010037	No Gene
Sobic.001G090100	GRMZM2G009843	GRMZM2G171987
Sobic.001G090200	GRMZM2G011373	No Gene
Sobic.001G090400	GRMZM5G813111	No Gene
Sobic.001G090500	GRMZM2G126338	No Gene
Sobic.001G090800	GRMZM2G173852	GRMZM2G087482
Sobic.001G091300	GRMZM2G025906	GRMZM2G087510
Sobic.001G091400	GRMZM2G472171	No Gene
Sobic.001G092000	GRMZM2G377131	GRMZM2G014441
Sobic.001G092100	GRMZM2G078252	No Gene
Sobic.001G092200	GRMZM2G078275	No Gene
Sobic.001G092300	GRMZM2G078416	No Gene
Sobic.001G093000	GRMZM2G128564	No Gene
Sobic.001G093300	GRMZM2G009895	GRMZM2G147046
Sobic.001G093800	GRMZM2G056645	No Gene
Sobic.001G093900	GRMZM2G169671	No Gene
Sobic.001G094000	GRMZM2G155312	No Gene
Sobic.001G094300	GRMZM2G149952	GRMZM2G051270
Sobic.001G094400	GRMZM2G149923	No Gene
Sobic.001G094500	GRMZM2G149775	GRMZM2G050833
Sobic.001G094600	GRMZM2G149681	No Gene
Sobic.001G094800	GRMZM2G159285	GRMZM2G077356
Sobic.001G095000	GRMZM2G159295	No Gene
Sobic.001G095200	GRMZM2G018798	GRMZM2G147809
Sobic.001G095300	GRMZM2G322001	GRMZM2G147862
Sobic.001G095500	GRMZM2G018487	GRMZM2G147880
Sobic.001G095700	GRMZM2G301089	No Gene
Sobic.001G095800	GRMZM2G001869	No Gene
Sobic.001G096000	GRMZM2G301071	No Gene
Sobic.001G096900	GRMZM2G169825	No Gene
Sobic.001G097100	GRMZM2G135283	No Gene
Sobic.001G097200	GRMZM2G033135	No Gene
Sobic.001G097400	GRMZM2G133749	No Gene
Sobic.001G097500	GRMZM2G133652	No Gene
Sobic.001G097600	GRMZM2G442658	No Gene
Sobic.001G098100	GRMZM2G361662	No Gene
Sobic.001G098200	No Gene	GRMZM2G057129
Sobic.001G098400	GRMZM2G416426	GRMZM2G312738
Sobic.001G098500	GRMZM2G416388	No Gene
Sobic.001G098600	GRMZM2G115839	GRMZM2G401026
Sobic.001G098700	No Gene	GRMZM2G100391
Sobic.001G099000	GRMZM2G131522	GRMZM2G010801
Sobic.001G099100	GRMZM2G147849	GRMZM2G110735
Sobic.001G099800	GRMZM2G164088	GRMZM2G065669
Sobic.001G099900	GRMZM2G164085	GRMZM2G065822
Sobic.001G100100	No Gene	GRMZM2G065896
Sobic.001G100400	No Gene	GRMZM2G065956
Sobic.001G100600	No Gene	GRMZM2G367094
Sobic.001G100700	GRMZM2G090043	No Gene
Sobic.001G100800	No Gene	GRMZM5G840435
Sobic.001G101100	No Gene	GRMZM5G840435
Sobic.001G101200	GRMZM2G090043	No Gene
Sobic.001G101400	GRMZM2G090043	No Gene
Sobic.001G101500	GRMZM2G108115	GRMZM2G521844
Sobic.001G102200	GRMZM2G481184	GRMZM2G064042
Sobic.001G102300	GRMZM2G396114	No Gene
Sobic.001G102500	GRMZM2G027059	No Gene
Sobic.001G102700	GRMZM2G090070	No Gene
Sobic.001G103200	GRMZM2G179906	No Gene
Sobic.001G103800	GRMZM2G082633	No Gene
Sobic.001G104000	GRMZM2G390695	No Gene
Sobic.001G104100	GRMZM2G089102	GRMZM5G839349
Sobic.001G104300	No Gene	GRMZM2G105755
Sobic.001G104500	GRMZM2G178261	GRMZM5G853392
Sobic.001G104700	No Gene	GRMZM2G019958
Sobic.001G104800	GRMZM2G061442	No Gene
Sobic.001G104900	GRMZM2G049349	No Gene
Sobic.001G105000	GRMZM2G092091	GRMZM2G385543
Sobic.001G105200	No Gene	GRMZM2G129554
Sobic.001G105400	GRMZM2G092198	No Gene
Sobic.001G105500	No Gene	GRMZM2G129700
Sobic.001G105700	GRMZM2G101460	No Gene
Sobic.001G106100	GRMZM2G073754	No Gene
Sobic.001G106300	GRMZM2G017709	GRMZM2G005365
Sobic.001G106400	GRMZM2G455433	No Gene
Sobic.001G106600	GRMZM2G149576	No Gene
Sobic.001G106700	AC211401_4_FG003	GRMZM2G122863
Sobic.001G106900	GRMZM2G179473	No Gene
Sobic.001G107100	GRMZM2G153292	GRMZM2G152466
Sobic.001G107200	GRMZM2G153292	GRMZM2G152466
Sobic.001G107300	GRMZM2G088162	No Gene
Sobic.001G107400	GRMZM2G019806	GRMZM2G082343
Sobic.001G107500	GRMZM2G019267	GRMZM2G082368
Sobic.001G107600	No Gene	GRMZM2G461145
Sobic.001G107800	GRMZM2G026780	No Gene
Sobic.001G107900	GRMZM2G329864	GRMZM2G145935
Sobic.001G108000	No Gene	GRMZM2G160606
Sobic.001G108100	No Gene	GRMZM2G160611
Sobic.001G108200	GRMZM2G028500	No Gene
Sobic.001G108400	GRMZM2G143238	GRMZM2G160619
Sobic.001G108500	GRMZM2G443453	No Gene
Sobic.001G108600	GRMZM2G704053	No Gene
Sobic.001G108800	GRMZM2G133198	GRMZM2G380291
Sobic.001G108900	GRMZM2G133183	GRMZM2G104316
Sobic.001G109100	GRMZM2G133169	GRMZM2G104342
Sobic.001G109300	GRMZM2G150166	GRMZM2G096596
Sobic.001G109400	No Gene	GRMZM2G096591
Sobic.001G109700	GRMZM2G071025	No Gene
Sobic.001G109800	GRMZM2G047038	GRMZM5G897022
Sobic.001G110000	GRMZM2G107540	GRMZM2G046055
Sobic.001G110300	GRMZM2G047372	GRMZM2G045690
Sobic.001G110500	No Gene	GRMZM2G093139
Sobic.001G110600	GRMZM2G477879	No Gene
Sobic.001G110900	GRMZM2G077147	GRMZM2G455869
Sobic.001G111000	GRMZM5G826838	No Gene
Sobic.001G111500	GRMZM2G157727	GRMZM2G181028
Sobic.001G111600	GRMZM2G015073	GRMZM2G181002
Sobic.001G111700	GRMZM5G863645	GRMZM2G181000
Sobic.001G111800	GRMZM2G073912	No Gene
Sobic.001G112100	GRMZM2G359929	No Gene
Sobic.001G112200	GRMZM2G059964	GRMZM2G455874
Sobic.001G112400	GRMZM2G059981	No Gene
Sobic.001G112600	GRMZM2G047055	GRMZM2G152328
Sobic.001G112700	GRMZM2G046966	No Gene
Sobic.001G112900	GRMZM2G046849	GRMZM2G152548
Sobic.001G113200	GRMZM2G155767	GRMZM5G833140
Sobic.001G113500	GRMZM2G044569	No Gene
Sobic.001G113700	GRMZM2G149315	No Gene
Sobic.001G113800	GRMZM2G137788	GRMZM2G158359
Sobic.001G114000	GRMZM2G176735	No Gene
Sobic.001G114200	No Gene	GRMZM2G347645
Sobic.001G114400	GRMZM2G000622	No Gene
Sobic.001G114500	No Gene	GRMZM2G131324
Sobic.001G115300	GRMZM2G127559	GRMZM2G114789
Sobic.001G115500	GRMZM5G881950	GRMZM2G070765
Sobic.001G115700	GRMZM2G126038	GRMZM2G145854
Sobic.001G115900	GRMZM2G126032	No Gene
Sobic.001G116000	GRMZM2G126019	GRMZM2G145827
Sobic.001G116100	GRMZM2G155323	GRMZM2G569855
Sobic.001G116400	GRMZM2G024104	No Gene
Sobic.001G116500	GRMZM2G023289	GRMZM2G109383
Sobic.001G116600	GRMZM2G023110	GRMZM2G150448
Sobic.001G116700	GRMZM2G022859	GRMZM2G090172
Sobic.001G116800	No Gene	GRMZM2G090190
Sobic.001G117200	GRMZM5G865999	GRMZM2G113771
Sobic.001G117400	GRMZM5G800853	No Gene
Sobic.001G117500	GRMZM2G009544	GRMZM2G149335
Sobic.001G117800	GRMZM2G010054	GRMZM2G149406
Sobic.001G118000	No Gene	GRMZM2G114162
Sobic.001G118200	No Gene	GRMZM2G011219
Sobic.001G118300	GRMZM2G100650	GRMZM2G011098
Sobic.001G118400	GRMZM2G025648	GRMZM2G089974
Sobic.001G118900	GRMZM2G132958	No Gene
Sobic.001G119000	GRMZM2G004160	GRMZM2G177934
Sobic.001G119100	GRMZM2G004106	GRMZM2G177934
Sobic.001G119300	GRMZM2G042398	No Gene
Sobic.001G119400	GRMZM2G042040	No Gene
Sobic.001G119500	GRMZM2G042040	No Gene
Sobic.001G119600	No Gene	GRMZM2G177885
Sobic.001G119700	GRMZM2G041818	GRMZM2G162405
Sobic.001G119800	GRMZM2G041770	GRMZM2G162443
Sobic.001G119900	GRMZM2G057394	GRMZM2G123459
Sobic.001G120000	GRMZM2G057374	GRMZM2G068963
Sobic.001G120100	No Gene	GRMZM2G068984
Sobic.001G120300	GRMZM2G086003	No Gene
Sobic.001G120400	GRMZM2G072578	No Gene
Sobic.001G120500	GRMZM5G819320	No Gene
Sobic.001G120900	GRMZM2G144744	GRMZM2G024973
Sobic.001G121100	GRMZM2G093849	No Gene
Sobic.001G121200	GRMZM2G704032	GRMZM2G024690
Sobic.001G121700	GRMZM2G469224	GRMZM2G090435
Sobic.001G121900	GRMZM2G062045	GRMZM2G157147
Sobic.001G122000	GRMZM2G147332	GRMZM2G157172
Sobic.001G122100	GRMZM2G143160	No Gene
Sobic.001G122200	No Gene	GRMZM2G457881
Sobic.001G122300	GRMZM2G153444	No Gene
Sobic.001G122400	GRMZM2G153476	No Gene
Sobic.001G122500	GRMZM2G153706	No Gene
Sobic.001G123300	GRMZM2G118003	No Gene
Sobic.001G123500	No Gene	GRMZM2G452026
Sobic.001G123600	GRMZM2G002699	No Gene
Sobic.001G124000	GRMZM5G810275	GRMZM2G102475
Sobic.001G124100	GRMZM2G002499	GRMZM2G102598
Sobic.001G124200	GRMZM2G073668	GRMZM2G102601
Sobic.001G124300	GRMZM2G031022	No Gene
Sobic.001G124400	GRMZM2G037164	No Gene
Sobic.001G124500	GRMZM2G037152	No Gene
Sobic.001G124600	No Gene	GRMZM2G102616
Sobic.001G124800	GRMZM2G036505	No Gene
Sobic.001G125000	GRMZM2G033787	No Gene
Sobic.001G125200	GRMZM2G033619	No Gene
Sobic.001G125300	GRMZM2G009368	GRMZM2G102754
Sobic.001G125400	GRMZM2G009368	GRMZM2G102754
Sobic.001G125500	GRMZM2G009368	GRMZM2G102754
Sobic.001G125700	GRMZM2G109056	GRMZM2G102760
Sobic.001G125800	GRMZM2G109056	GRMZM2G102760
Sobic.001G125900	GRMZM2G109130	GRMZM2G102760
Sobic.001G126100	GRMZM2G123128	No Gene
Sobic.001G126200	GRMZM2G123159	No Gene
Sobic.001G126300	GRMZM2G123204	No Gene
Sobic.001G126600	GRMZM2G068471	No Gene
Sobic.001G127100	GRMZM2G180982	GRMZM2G300944
Sobic.001G127200	GRMZM2G180979	GRMZM5G845366
Sobic.001G127400	GRMZM5G856436	GRMZM5G832740
Sobic.001G127500	No Gene	GRMZM2G026180
Sobic.001G127800	GRMZM2G091964	GRMZM2G026157
Sobic.001G128100	GRMZM2G704021	GRMZM2G111679
Sobic.001G128300	GRMZM2G397836	No Gene
Sobic.001G128400	GRMZM2G097164	GRMZM2G111566
Sobic.001G128500	GRMZM2G097137	No Gene
Sobic.001G128600	GRMZM2G097109	GRMZM2G412229
Sobic.001G129000	GRMZM2G079668	GRMZM2G111475
Sobic.001G129300	GRMZM2G079850	No Gene
Sobic.001G129400	GRMZM2G079915	GRMZM2G301208
Sobic.001G129600	GRMZM5G858417	No Gene
Sobic.001G130000	GRMZM2G085116	No Gene
Sobic.001G130100	GRMZM2G113569	No Gene
Sobic.001G130200	GRMZM2G094698	GRMZM5G813092
Sobic.001G130400	GRMZM2G038217	AC213463_3_FG007
Sobic.001G130700	GRMZM2G063298	AC213463_3_FG009
Sobic.001G131100	GRMZM2G363813	No Gene
Sobic.001G131200	GRMZM2G050085	No Gene
Sobic.001G131400	No Gene	GRMZM5G861357
Sobic.001G131700	GRMZM2G080725	No Gene
Sobic.001G131800	GRMZM2G080764	AC213463_3_FG002
Sobic.001G131900	GRMZM2G147145	GRMZM2G076276
Sobic.001G132000	GRMZM2G448446	No Gene
Sobic.001G132100	GRMZM2G146965	GRMZM2G076524
Sobic.001G132400	GRMZM2G068259	No Gene
Sobic.001G132600	GRMZM2G022997	No Gene
Sobic.001G132800	No Gene	GRMZM2G076634
Sobic.001G132900	GRMZM2G388911	GRMZM2G076676
Sobic.001G133000	GRMZM2G072898	No Gene
Sobic.001G133900	GRMZM2G104542	GRMZM2G122251
Sobic.001G134200	GRMZM2G068575	No Gene
Sobic.001G134300	GRMZM2G412150	No Gene
Sobic.001G134400	GRMZM2G028379	GRMZM2G470671
Sobic.001G134500	GRMZM2G075974	GRMZM2G170338
Sobic.001G134600	GRMZM2G060070	GRMZM2G170362
Sobic.001G134700	No Gene	GRMZM2G002754
Sobic.001G134800	GRMZM2G133684	GRMZM2G164131
Sobic.001G134900	GRMZM2G133633	No Gene
Sobic.001G135100	GRMZM2G420436	No Gene
Sobic.001G135500	No Gene	GRMZM2G461948
Sobic.001G136300	GRMZM2G467893	No Gene
Sobic.001G136400	GRMZM2G341959	No Gene
Sobic.001G136500	GRMZM2G083783	GRMZM2G161242
Sobic.001G136600	GRMZM2G003607	GRMZM2G161222
Sobic.001G136800	GRMZM2G003640	No Gene
Sobic.001G136900	GRMZM2G116840	GRMZM2G148130
Sobic.001G137000	GRMZM2G415215	No Gene
Sobic.001G137100	GRMZM2G011588	GRMZM2G148098
Sobic.001G138000	GRMZM2G027663	No Gene
Sobic.001G138200	GRMZM2G149024	No Gene
Sobic.001G138300	GRMZM2G149028	GRMZM2G129150
Sobic.001G138400	GRMZM2G100448	GRMZM2G122185
Sobic.001G138600	GRMZM2G118172	GRMZM2G129140
Sobic.001G138800	No Gene	GRMZM2G129083
Sobic.001G138900	No Gene	GRMZM2G430685
Sobic.001G139100	No Gene	GRMZM2G128986
Sobic.001G139300	GRMZM2G176235	GRMZM2G033489
Sobic.001G139700	GRMZM2G323943	No Gene
Sobic.001G139900	GRMZM2G050684	No Gene
Sobic.001G140000	GRMZM2G409093	No Gene
Sobic.001G140700	GRMZM2G177947	No Gene
Sobic.001G140900	GRMZM2G120021	No Gene
Sobic.001G141200	GRMZM2G154890	No Gene
Sobic.001G141300	No Gene	GRMZM2G165901
Sobic.001G141400	GRMZM2G107136	GRMZM2G165894
Sobic.001G141600	GRMZM2G055037	GRMZM2G035821
Sobic.001G141700	GRMZM2G319281	GRMZM6G709972
Sobic.001G141800	No Gene	GRMZM2G403719
Sobic.001G142000	GRMZM2G044762	No Gene
Sobic.001G142100	GRMZM2G045314	No Gene
Sobic.001G142200	GRMZM2G046101	GRMZM5G858249
Sobic.001G142300	GRMZM2G144813	No Gene
Sobic.001G142800	GRMZM2G118821	No Gene
Sobic.001G143200	No Gene	GRMZM2G016184
Sobic.001G143300	No Gene	GRMZM2G015159
Sobic.001G143500	No Gene	GRMZM2G006329
Sobic.001G143600	No Gene	GRMZM2G006474
Sobic.001G144200	No Gene	GRMZM2G176748
Sobic.001G144300	No Gene	GRMZM2G176723
Sobic.001G144400	No Gene	GRMZM2G176723
Sobic.001G144600	No Gene	GRMZM2G176688
Sobic.001G144700	No Gene	GRMZM5G822180
Sobic.001G145000	GRMZM2G068024	No Gene
Sobic.001G145200	GRMZM2G369130	GRMZM2G094900
Sobic.001G145400	No Gene	GRMZM2G553314
Sobic.001G145500	GRMZM2G039373	GRMZM2G010146
Sobic.001G145700	GRMZM2G039639	GRMZM2G010048
Sobic.001G145900	GRMZM2G398423	GRMZM2G066449
Sobic.001G146000	GRMZM2G108766	GRMZM2G066191
Sobic.001G146100	GRMZM2G108861	GRMZM2G035632
Sobic.001G146200	AC186519_4_FG002	GRMZM2G332390
Sobic.001G146500	GRMZM2G146108	GRMZM2G332390
Sobic.001G146800	No Gene	GRMZM5G814310
Sobic.001G147300	GRMZM2G704005	No Gene
Sobic.001G147400	GRMZM2G359127	No Gene
Sobic.001G148000	GRMZM2G149219	GRMZM2G161411
Sobic.001G148400	GRMZM2G134450	GRMZM2G340578
Sobic.001G148500	GRMZM2G081910	GRMZM2G038801
Sobic.001G148600	GRMZM2G081822	GRMZM2G037146
Sobic.001G148700	GRMZM2G154151	GRMZM2G112366
Sobic.001G148900	GRMZM2G165747	GRMZM2G112149
Sobic.001G149000	GRMZM2G466385	No Gene
Sobic.001G149400	GRMZM2G176605	GRMZM2G148721
Sobic.001G149500	GRMZM2G169372	GRMZM2G448511
Sobic.001G149600	GRMZM2G169432	No Gene
Sobic.001G149700	GRMZM2G436429	No Gene
Sobic.001G150800	GRMZM2G088083	No Gene
Sobic.001G151000	GRMZM2G092433	GRMZM2G007810
Sobic.001G151100	GRMZM2G340749	AC197122_3_FG003
Sobic.001G151400	GRMZM2G478568	GRMZM2G439195
Sobic.001G151500	GRMZM2G330453	No Gene
Sobic.001G151600	GRMZM2G093855	No Gene
Sobic.001G151900	GRMZM2G134976	AC233885_1_FG001
Sobic.001G152000	GRMZM2G134982	No Gene
Sobic.001G153200	GRMZM2G146616	No Gene
Sobic.001G153300	No Gene	GRMZM2G157310
Sobic.001G153400	GRMZM2G157470	GRMZM2G112679
Sobic.001G154100	GRMZM2G364069	GRMZM2G134980
Sobic.001G154200	GRMZM2G038988	No Gene
Sobic.001G154300	GRMZM2G324276	AC211276_4_FG008
Sobic.001G154400	GRMZM2G023392	GRMZM2G166109
Sobic.001G154500	GRMZM5G829103	GRMZM2G165488
Sobic.001G154600	GRMZM2G318671	GRMZM2G330565
Sobic.001G154900	GRMZM2G070323	GRMZM2G148539
Sobic.001G155000	GRMZM2G113928	GRMZM5G895064
Sobic.001G155200	GRMZM2G027991	No Gene
Sobic.001G155300	GRMZM2G014392	GRMZM5G838285
Sobic.001G155400	GRMZM2G162931	GRMZM2G018943
Sobic.001G155500	GRMZM2G127546	No Gene
Sobic.001G156100	GRMZM2G080828	No Gene
Sobic.001G156300	GRMZM2G103657	No Gene
Sobic.001G156500	GRMZM2G103559	No Gene
Sobic.001G156900	No Gene	GRMZM2G095239
Sobic.001G157100	GRMZM5G812926	No Gene
Sobic.001G157200	GRMZM5G805732	No Gene
Sobic.001G157300	GRMZM2G015005	No Gene
Sobic.001G157400	GRMZM2G423337	No Gene
Sobic.001G157500	No Gene	GRMZM2G097364
Sobic.001G157600	GRMZM2G023372	GRMZM2G320606
Sobic.001G157900	GRMZM2G414047	AC194158_3_FG005
Sobic.001G158300	No Gene	GRMZM2G046676
Sobic.001G158400	GRMZM2G016602	No Gene
Sobic.001G158500	GRMZM2G173425	No Gene
Sobic.001G158900	GRMZM2G165042	No Gene
Sobic.001G159300	GRMZM5G872578	GRMZM2G438253
Sobic.001G159400	GRMZM2G111269	No Gene
Sobic.001G159600	GRMZM2G066801	No Gene
Sobic.001G159800	GRMZM2G355771	No Gene
Sobic.001G159900	GRMZM2G341410	No Gene
Sobic.001G160200	No Gene	GRMZM2G078178
Sobic.001G161300	GRMZM2G472651	GRMZM2G128454
Sobic.001G161400	GRMZM2G066234	GRMZM2G128432
Sobic.001G161500	GRMZM2G366373	GRMZM2G128421
Sobic.001G161800	GRMZM2G141332	No Gene
Sobic.001G161900	GRMZM2G141379	No Gene
Sobic.001G162000	GRMZM2G070061	GRMZM2G023347
Sobic.001G162100	GRMZM2G070211	GRMZM5G880069
Sobic.001G162200	GRMZM2G070252	No Gene
Sobic.001G162300	No Gene	GRMZM2G417223
Sobic.001G162400	GRMZM2G021055	No Gene
Sobic.001G162500	GRMZM2G342105	No Gene
Sobic.001G162700	GRMZM2G043191	No Gene
Sobic.001G162800	GRMZM2G043127	No Gene
Sobic.001G163300	No Gene	GRMZM2G110423
Sobic.001G163400	GRMZM2G099056	No Gene
Sobic.001G164700	GRMZM2G098084	GRMZM2G146599
Sobic.001G166300	GRMZM2G341460	GRMZM2G060940
Sobic.001G166500	GRMZM2G341460	GRMZM2G060940
Sobic.001G166600	GRMZM2G038848	No Gene
Sobic.001G166800	GRMZM2G056303	GRMZM2G377194
Sobic.001G167100	GRMZM2G352695	No Gene
Sobic.001G167200	No Gene	GRMZM2G078204
Sobic.001G167500	No Gene	GRMZM2G067306
Sobic.001G167800	GRMZM2G077131	No Gene
Sobic.001G168400	GRMZM2G081915	GRMZM2G066867
Sobic.001G168500	No Gene	GRMZM2G066996
Sobic.001G168600	No Gene	GRMZM2G066996
Sobic.001G168800	GRMZM2G172506	GRMZM2G048281
Sobic.001G168900	GRMZM2G016875	No Gene
Sobic.001G169100	GRMZM2G017047	GRMZM2G048363
Sobic.001G169200	GRMZM2G017319	No Gene
Sobic.001G169700	GRMZM2G082686	GRMZM2G400281
Sobic.001G169800	GRMZM2G026346	GRMZM2G363437
Sobic.001G169900	GRMZM2G025731	GRMZM2G044900
Sobic.001G170100	GRMZM2G150772	No Gene
Sobic.001G170500	No Gene	GRMZM2G152764
Sobic.001G170700	GRMZM2G121293	No Gene
Sobic.001G171500	GRMZM2G123457	GRMZM2G452935
Sobic.001G171600	GRMZM2G393935	No Gene
Sobic.001G171900	GRMZM2G058227	No Gene
Sobic.001G172000	GRMZM2G058057	No Gene
Sobic.001G172400	GRMZM2G103773	No Gene
Sobic.001G172700	GRMZM2G393935	No Gene
Sobic.001G172800	No Gene	GRMZM2G138572
Sobic.001G173300	GRMZM2G073725	GRMZM2G087326
Sobic.001G173400	GRMZM2G074024	No Gene
Sobic.001G173500	GRMZM2G074193	GRMZM2G045192
Sobic.001G173600	GRMZM2G074254	GRMZM2G045462
Sobic.001G173700	GRMZM2G532387	No Gene
Sobic.001G173800	GRMZM2G083437	No Gene
Sobic.001G173900	GRMZM2G383408	No Gene
Sobic.001G174700	GRMZM2G129540	No Gene
Sobic.001G174900	GRMZM5G830403	GRMZM2G375984
Sobic.001G175000	GRMZM2G417089	No Gene
Sobic.001G175300	GRMZM2G110328	GRMZM2G074898
Sobic.001G175600	GRMZM2G110298	No Gene
Sobic.001G175700	GRMZM2G110294	No Gene
Sobic.001G175800	GRMZM2G408967	No Gene
Sobic.001G176200	GRMZM2G086138	GRMZM2G081221
Sobic.001G176300	GRMZM2G120621	No Gene
Sobic.001G176400	GRMZM2G120621	No Gene
Sobic.001G176600	GRMZM2G120621	No Gene
Sobic.001G176700	GRMZM2G153928	No Gene
Sobic.001G176900	GRMZM2G034217	No Gene
Sobic.001G177100	GRMZM2G140602	GRMZM2G403149
Sobic.001G177300	No Gene	GRMZM2G403218
Sobic.001G177800	GRMZM2G027451	GRMZM2G087233
Sobic.001G178000	GRMZM2G034503	No Gene
Sobic.001G178100	GRMZM2G034417	No Gene
Sobic.001G178300	GRMZM2G146486	No Gene
Sobic.001G178400	GRMZM2G146589	GRMZM2G386714
Sobic.001G178500	GRMZM2G146818	GRMZM2G087165
Sobic.001G178600	GRMZM2G146819	No Gene
Sobic.001G179000	GRMZM2G013600	GRMZM2G086904
Sobic.001G179100	GRMZM2G012119	GRMZM2G086763
Sobic.001G179200	GRMZM2G011912	No Gene
Sobic.001G179900	No Gene	GRMZM2G001631
Sobic.001G180000	No Gene	GRMZM2G301405
Sobic.001G180200	GRMZM2G011269	GRMZM2G001724
Sobic.001G180900	GRMZM2G011078	GRMZM2G124918
Sobic.001G181300	No Gene	GRMZM2G124863
Sobic.001G181500	GRMZM2G010831	GRMZM2G124791
Sobic.001G183000	GRMZM2G152419	GRMZM2G062470
Sobic.001G183600	No Gene	GRMZM2G080231
Sobic.001G183700	GRMZM2G438960	No Gene
Sobic.001G184000	GRMZM2G084486	No Gene
Sobic.001G185400	GRMZM2G031938	GRMZM2G170128
Sobic.001G185500	GRMZM5G842695	GRMZM2G170128
Sobic.001G185600	GRMZM5G842695	GRMZM2G170116
Sobic.001G185800	GRMZM5G842695	GRMZM2G170128
Sobic.001G186100	No Gene	GRMZM2G002874
Sobic.001G186800	GRMZM2G174549	No Gene
Sobic.001G187000	GRMZM2G174574	No Gene
Sobic.001G187100	No Gene	GRMZM2G090642
Sobic.001G187200	GRMZM2G083091	GRMZM2G090669
Sobic.001G187800	No Gene	GRMZM2G132036
Sobic.001G188000	GRMZM2G112242	GRMZM2G132090
Sobic.001G188700	GRMZM2G149946	No Gene
Sobic.001G188900	GRMZM2G096303	No Gene
Sobic.001G189000	GRMZM2G320269	No Gene
Sobic.001G189500	GRMZM2G068639	GRMZM2G132090
Sobic.001G189600	No Gene	GRMZM2G041048
Sobic.001G189900	No Gene	GRMZM2G337330
Sobic.001G190000	No Gene	GRMZM2G024054
Sobic.001G190100	GRMZM2G075247	No Gene
Sobic.001G190200	GRMZM2G075229	No Gene
Sobic.001G190300	GRMZM2G082335	No Gene
Sobic.001G191000	GRMZM2G025855	No Gene
Sobic.001G191200	GRMZM2G123896	No Gene
Sobic.001G191300	GRMZM2G123884	No Gene
Sobic.001G191400	GRMZM2G123791	No Gene
Sobic.001G191500	No Gene	GRMZM2G146041
Sobic.001G191600	GRMZM2G024145	No Gene
Sobic.001G191700	No Gene	GRMZM2G312974
Sobic.001G191900	GRMZM2G078154	No Gene
Sobic.001G192100	GRMZM2G055431	GRMZM5G851862
Sobic.001G192200	GRMZM2G055431	GRMZM5G851862
Sobic.001G192400	GRMZM2G067626	No Gene
Sobic.001G192600	GRMZM2G368041	No Gene
Sobic.001G192700	GRMZM2G067638	No Gene
Sobic.001G192800	GRMZM2G170982	GRMZM5G819464
Sobic.001G192900	GRMZM2G073510	No Gene
Sobic.001G193000	GRMZM2G073399	GRMZM2G413544
Sobic.001G193100	No Gene	GRMZM2G073934
Sobic.001G193200	No Gene	GRMZM2G074169
Sobic.001G193300	No Gene	GRMZM2G074314
Sobic.001G193400	GRMZM6G132224	No Gene
Sobic.001G193500	No Gene	GRMZM2G153815
Sobic.001G193600	GRMZM2G450498	GRMZM2G078097
Sobic.001G193700	No Gene	GRMZM2G022130
Sobic.001G194200	GRMZM2G345725	No Gene
Sobic.001G194300	GRMZM5G880435	GRMZM2G059013
Sobic.001G194600	GRMZM6G332242	GRMZM2G414159
Sobic.001G194900	GRMZM2G032222	No Gene
Sobic.001G195000	GRMZM2G181231	GRMZM2G166719
Sobic.001G195100	GRMZM2G181236	No Gene
Sobic.001G195200	GRMZM2G181236	No Gene
Sobic.001G195300	GRMZM2G181236	No Gene
Sobic.001G195500	GRMZM2G181236	No Gene
Sobic.001G195700	GRMZM2G002898	No Gene
Sobic.001G195800	GRMZM2G176209	No Gene
Sobic.001G196000	GRMZM2G105770	GRMZM5G869246
Sobic.001G196100	GRMZM2G123624	GRMZM2G002859
Sobic.001G196200	No Gene	GRMZM2G161506
Sobic.001G196300	AC210173_4_FG005	GRMZM2G100158
Sobic.001G196500	GRMZM2G703918	GRMZM2G078379
Sobic.001G196600	GRMZM2G031572	GRMZM2G082502
Sobic.001G196700	GRMZM2G031572	GRMZM2G082502
Sobic.001G196800	GRMZM2G031893	GRMZM2G138245
Sobic.001G196900	GRMZM2G414727	GRMZM2G113135
Sobic.001G197000	GRMZM2G114570	No Gene
Sobic.001G197200	GRMZM2G475956	No Gene
Sobic.001G197400	GRMZM2G082484	GRMZM2G030169
Sobic.001G197800	No Gene	GRMZM2G486933
Sobic.001G198000	No Gene	GRMZM2G339562
Sobic.001G198100	No Gene	GRMZM2G026800
Sobic.001G198200	GRMZM2G063679	GRMZM2G026892
Sobic.001G198900	GRMZM2G414848	No Gene
Sobic.001G199000	GRMZM2G113053	GRMZM5G816015
Sobic.001G199100	GRMZM2G113062	GRMZM5G837364
Sobic.001G199300	GRMZM2G167787	GRMZM2G018695
Sobic.001G199500	GRMZM2G125617	No Gene
Sobic.001G199800	GRMZM2G460012	No Gene
Sobic.001G199900	GRMZM2G159975	No Gene
Sobic.001G200200	GRMZM2G056357	No Gene
Sobic.001G200500	GRMZM2G056431	No Gene
Sobic.001G200600	GRMZM2G056594	No Gene
Sobic.001G201000	GRMZM5G880280	GRMZM2G086237
Sobic.001G201100	GRMZM2G081148	No Gene
Sobic.001G201400	GRMZM2G129007	GRMZM2G086116
Sobic.001G201500	GRMZM2G129007	GRMZM2G086116
Sobic.001G201700	No Gene	GRMZM2G085747
Sobic.001G201800	GRMZM2G129266	No Gene
Sobic.001G201900	GRMZM5G869779	No Gene
Sobic.001G202400	GRMZM5G882228	GRMZM2G107444
Sobic.001G202500	GRMZM5G856734	GRMZM2G107444
Sobic.001G202600	AC213521_3_FG005	GRMZM2G107402
Sobic.001G202700	GRMZM5G826174	GRMZM2G088358
Sobic.001G203200	GRMZM2G425863	No Gene
Sobic.001G203400	GRMZM2G374973	GRMZM2G050309
Sobic.001G203500	GRMZM2G131817	No Gene
Sobic.001G203600	No Gene	GRMZM2G135940
Sobic.001G203700	GRMZM2G429928	GRMZM2G090693
Sobic.001G203900	GRMZM2G131769	GRMZM2G090736
Sobic.001G204000	GRMZM5G821828	No Gene
Sobic.001G204200	GRMZM2G135849	No Gene
Sobic.001G204300	GRMZM2G131591	No Gene
Sobic.001G204900	GRMZM2G350225	GRMZM2G032648
Sobic.001G205000	GRMZM2G045808	No Gene
Sobic.001G205100	GRMZM5G861997	No Gene
Sobic.001G205200	GRMZM2G119657	No Gene
Sobic.001G205700	GRMZM2G449133	GRMZM2G032910
Sobic.001G205800	GRMZM2G703928	No Gene
Sobic.001G205900	GRMZM5G855891	No Gene
Sobic.001G206000	No Gene	GRMZM2G033926
Sobic.001G206100	AC208440_3_FG003	GRMZM2G034276
Sobic.001G206200	GRMZM2G036455	GRMZM2G073351
Sobic.001G206300	GRMZM2G456452	No Gene
Sobic.001G206400	GRMZM2G147418	No Gene
Sobic.001G206500	No Gene	GRMZM2G374385
Sobic.001G206700	GRMZM2G087651	GRMZM2G039542
Sobic.001G206900	GRMZM2G082529	GRMZM2G168855
Sobic.001G207000	GRMZM5G871419	GRMZM2G120973
Sobic.001G207400	GRMZM5G842970	No Gene
Sobic.001G207500	GRMZM5G874562	GRMZM2G120933
Sobic.001G207600	GRMZM5G870629	GRMZM2G177314
Sobic.001G207700	GRMZM2G057451	GRMZM2G020098
Sobic.001G207800	GRMZM2G095492	No Gene
Sobic.001G208100	GRMZM2G346455	No Gene
Sobic.001G208200	GRMZM2G095126	No Gene
Sobic.001G208300	GRMZM2G104012	GRMZM2G035779
Sobic.001G208600	GRMZM2G103929	No Gene
Sobic.001G208700	GRMZM5G888696	No Gene
Sobic.001G208900	GRMZM5G832380	No Gene
Sobic.001G209200	GRMZM2G153208	GRMZM2G039370
Sobic.001G209300	GRMZM2G153208	GRMZM2G039370
Sobic.001G209800	GRMZM2G093951	GRMZM2G105987
Sobic.001G210000	GRMZM2G028335	No Gene
Sobic.001G210300	GRMZM2G418833	GRMZM2G073114
Sobic.001G211500	GRMZM2G071304	No Gene
Sobic.001G211900	GRMZM2G160752	GRMZM2G073109
Sobic.001G212100	GRMZM2G113167	GRMZM2G073034
Sobic.001G212300	GRMZM2G113202	GRMZM2G139583
Sobic.001G212500	GRMZM2G043183	No Gene
Sobic.001G212800	GRMZM2G014676	No Gene
Sobic.001G212900	No Gene	GRMZM2G006246
Sobic.001G213300	GRMZM2G162758	GRMZM2G013082
Sobic.001G213400	GRMZM2G459291	No Gene
Sobic.001G214100	No Gene	GRMZM2G428356
Sobic.001G214200	GRMZM2G113781	GRMZM2G048559
Sobic.001G214300	GRMZM2G079428	GRMZM2G048435
Sobic.001G214600	No Gene	GRMZM2G173978
Sobic.001G214800	No Gene	GRMZM2G477694
Sobic.001G214900	GRMZM2G380665	GRMZM2G477688
Sobic.001G215500	GRMZM2G380668	GRMZM2G341036
Sobic.001G215600	GRMZM2G404443	No Gene
Sobic.001G216200	GRMZM2G131577	GRMZM2G001887
Sobic.001G216300	GRMZM2G131683	No Gene
Sobic.001G216600	GRMZM2G131723	GRMZM2G079343
Sobic.001G216800	GRMZM2G431412	GRMZM2G105065
Sobic.001G217100	GRMZM2G027462	No Gene
Sobic.001G217200	GRMZM2G469551	AC184866_3_FG007
Sobic.001G217300	GRMZM2G153233	GRMZM2G159399
Sobic.001G217400	GRMZM2G069976	GRMZM2G462099
Sobic.001G217500	GRMZM2G048434	GRMZM2G462081
Sobic.001G217700	GRMZM5G879665	GRMZM2G100360
Sobic.001G217900	GRMZM2G165963	No Gene
Sobic.001G218200	No Gene	GRMZM2G068566
Sobic.001G218400	GRMZM2G085974	No Gene
Sobic.001G218500	GRMZM2G042704	No Gene
Sobic.001G218800	GRMZM2G042598	AC233894_1_FG005
Sobic.001G219200	GRMZM2G147346	No Gene
Sobic.001G219300	GRMZM2G415359	No Gene
Sobic.001G219400	GRMZM2G081515	GRMZM2G034385
Sobic.001G219600	GRMZM2G010362	GRMZM2G311883
Sobic.001G219800	GRMZM2G107629	GRMZM2G067764
Sobic.001G219900	GRMZM2G107571	No Gene
Sobic.001G220300	GRMZM2G148323	GRMZM2G104254
Sobic.001G220400	GRMZM2G004996	No Gene
Sobic.001G220500	GRMZM2G054152	GRMZM2G154447
Sobic.001G220900	No Gene	GRMZM2G158277
Sobic.001G221100	GRMZM2G164787	No Gene
Sobic.001G221200	GRMZM2G143883	No Gene
Sobic.001G221800	GRMZM5G895188	No Gene
Sobic.001G222000	No Gene	GRMZM2G158179
Sobic.001G222200	No Gene	GRMZM2G008972
Sobic.001G222300	GRMZM2G116885	GRMZM2G037926
Sobic.001G222400	GRMZM2G117763	No Gene
Sobic.001G222500	GRMZM2G399212	No Gene
Sobic.001G222600	GRMZM2G134747	No Gene
Sobic.001G222900	AC198361_3_FG004	GRMZM2G167505
Sobic.001G223100	GRMZM2G001676	GRMZM5G865298
Sobic.001G223200	GRMZM2G001764	GRMZM5G865298
Sobic.001G224000	GRMZM2G001812	GRMZM2G112309
Sobic.001G224200	GRMZM2G001850	No Gene
Sobic.001G224300	GRMZM2G445905	No Gene
Sobic.001G224400	GRMZM2G445905	GRMZM2G022019
Sobic.001G224600	GRMZM2G023970	No Gene
Sobic.001G224700	GRMZM2G413482	GRMZM2G123480
Sobic.001G225400	GRMZM2G112656	GRMZM2G123480
Sobic.001G225500	GRMZM2G112656	GRMZM2G123480
Sobic.001G225600	GRMZM2G112656	GRMZM2G123480
Sobic.001G225700	No Gene	GRMZM2G123495
Sobic.001G226000	GRMZM2G037698	GRMZM2G324540
Sobic.001G226100	No Gene	GRMZM2G027232
Sobic.001G226200	No Gene	GRMZM2G027135
Sobic.001G226300	GRMZM2G004057	No Gene
Sobic.001G226500	No Gene	GRMZM2G026216
Sobic.001G226700	GRMZM2G097640	No Gene
Sobic.001G226800	GRMZM2G398198	No Gene
Sobic.001G227400	No Gene	GRMZM2G058345
Sobic.001G227500	No Gene	GRMZM2G412304
Sobic.001G227800	GRMZM2G008607	No Gene
Sobic.001G228200	GRMZM2G416120	GRMZM2G458208
Sobic.001G228300	GRMZM2G116526	No Gene
Sobic.001G228400	No Gene	GRMZM2G139066
Sobic.001G229300	GRMZM2G124301	No Gene
Sobic.001G230000	GRMZM2G163436	No Gene
Sobic.001G230100	No Gene	GRMZM2G110201
Sobic.001G230200	GRMZM2G020295	No Gene
Sobic.001G230400	GRMZM2G472060	No Gene
Sobic.001G230500	GRMZM2G170699	GRMZM2G102639
Sobic.001G230700	GRMZM2G144782	No Gene
Sobic.001G230900	GRMZM5G809265	GRMZM2G075051
Sobic.001G231000	GRMZM2G115646	No Gene
Sobic.001G231200	GRMZM2G118433	No Gene
Sobic.001G233200	GRMZM2G067315	No Gene
Sobic.001G233400	GRMZM2G060742	GRMZM2G347174
Sobic.001G233700	No Gene	GRMZM2G146446
Sobic.001G233800	GRMZM2G001606	No Gene
Sobic.001G234200	GRMZM2G094988	GRMZM2G015861
Sobic.001G234300	GRMZM2G148908	No Gene
Sobic.001G234800	GRMZM2G154090	GRMZM2G326707
Sobic.001G235000	GRMZM5G836588	No Gene
Sobic.001G235500	No Gene	GRMZM2G122654
Sobic.001G235700	No Gene	GRMZM2G134862
Sobic.001G235800	GRMZM2G130904	GRMZM2G134947
Sobic.001G235900	GRMZM2G430675	No Gene
Sobic.001G236200	GRMZM2G152901	No Gene
Sobic.001G236300	GRMZM2G036765	AC233949_1_FG004
Sobic.001G236400	GRMZM2G173315	GRMZM2G337048
Sobic.001G236800	GRMZM2G003724	No Gene
Sobic.001G236900	GRMZM2G303965	No Gene
Sobic.001G237100	GRMZM5G820163	No Gene
Sobic.001G237300	GRMZM2G008290	GRMZM2G089873
Sobic.001G237500	No Gene	GRMZM2G381453
Sobic.001G237600	No Gene	GRMZM2G139024
Sobic.001G237700	GRMZM2G076597	GRMZM2G071589
Sobic.001G238600	GRMZM2G115988	GRMZM2G135513
Sobic.001G238700	No Gene	GRMZM2G068149
Sobic.001G238800	GRMZM2G414791	No Gene
Sobic.001G239400	GRMZM2G352627	GRMZM2G126972
Sobic.001G239500	No Gene	GRMZM2G126988
Sobic.001G239800	GRMZM2G118917	No Gene
Sobic.001G239900	No Gene	GRMZM2G434910
Sobic.001G240000	GRMZM2G038833	GRMZM2G042061
Sobic.001G240100	GRMZM2G038898	No Gene
Sobic.001G240300	GRMZM2G017388	No Gene
Sobic.001G240500	No Gene	GRMZM2G042136
Sobic.001G240800	GRMZM2G119521	No Gene
Sobic.001G241100	GRMZM2G000540	No Gene
Sobic.001G241300	No Gene	GRMZM5G823750
Sobic.001G242000	GRMZM2G164761	No Gene
Sobic.001G242100	GRMZM2G164715	No Gene
Sobic.001G242800	GRMZM5G813143	No Gene
Sobic.001G243000	GRMZM2G010871	No Gene
Sobic.001G244300	GRMZM2G068328	No Gene
Sobic.001G244600	GRMZM2G324390	GRMZM2G012030
Sobic.001G244700	GRMZM2G035664	GRMZM2G313649
Sobic.001G245300	GRMZM2G040821	No Gene
Sobic.001G245800	GRMZM2G343854	No Gene
Sobic.001G246500	GRMZM2G005281	No Gene
Sobic.001G247400	GRMZM2G110681	No Gene
Sobic.001G247600	GRMZM2G124434	No Gene
Sobic.001G247900	GRMZM2G162505	No Gene
Sobic.001G248100	No Gene	GRMZM2G046021
Sobic.001G248200	No Gene	GRMZM2G081504
Sobic.001G248300	GRMZM2G071268	No Gene
Sobic.001G248900	No Gene	GRMZM2G075150
Sobic.001G249300	No Gene	GRMZM2G466835
Sobic.001G249400	GRMZM2G035594	No Gene
Sobic.001G249500	GRMZM2G016241	No Gene
Sobic.001G249700	GRMZM2G119544	No Gene
Sobic.001G250100	GRMZM2G064605	No Gene
Sobic.001G250200	GRMZM2G064590	GRMZM2G168497
Sobic.001G250300	GRMZM2G520535	GRMZM2G168506
Sobic.001G250600	GRMZM5G887426	No Gene
Sobic.001G250700	GRMZM2G084513	No Gene
Sobic.001G251100	GRMZM2G118467	GRMZM2G043509
Sobic.001G251200	GRMZM2G020553	GRMZM5G865576
Sobic.001G251400	No Gene	GRMZM2G390432
Sobic.001G251500	GRMZM2G168222	AC190822_2_FG001
Sobic.001G251600	GRMZM2G080462	No Gene
Sobic.001G251700	GRMZM2G382077	No Gene
Sobic.001G251800	GRMZM2G147402	No Gene
Sobic.001G251900	No Gene	GRMZM2G134903
Sobic.001G252000	No Gene	GRMZM2G120579
Sobic.001G252300	GRMZM2G019411	No Gene
Sobic.001G252500	No Gene	GRMZM2G138583
Sobic.001G252700	GRMZM2G115772	No Gene
Sobic.001G252800	GRMZM2G138455	No Gene
Sobic.001G253200	No Gene	GRMZM5G879737
Sobic.001G253300	GRMZM2G009591	No Gene
Sobic.001G253600	GRMZM2G104024	GRMZM2G084021
Sobic.001G253700	GRMZM2G125762	No Gene
Sobic.001G254200	GRMZM2G019171	GRMZM2G017805
Sobic.001G254300	GRMZM2G409133	GRMZM2G018082
Sobic.001G254400	GRMZM2G409133	GRMZM2G018082
Sobic.001G254600	GRMZM2G409133	GRMZM2G018082
Sobic.001G255800	GRMZM2G444692	No Gene
Sobic.001G256900	No Gene	GRMZM2G043182
Sobic.001G257100	GRMZM2G173732	GRMZM2G110473
Sobic.001G258000	No Gene	GRMZM2G110968
Sobic.001G258100	GRMZM2G120085	No Gene
Sobic.001G258300	No Gene	GRMZM2G087827
Sobic.001G258600	GRMZM2G070825	GRMZM2G087827
Sobic.001G259000	GRMZM2G146994	GRMZM2G051174
Sobic.001G259600	GRMZM2G145458	GRMZM2G173596
Sobic.001G259700	GRMZM2G145412	GRMZM2G173596
Sobic.001G259900	GRMZM2G145412	GRMZM2G173596
Sobic.001G260400	GRMZM2G045668	GRMZM2G064390
Sobic.001G260800	GRMZM5G828630	GRMZM2G088064
Sobic.001G261200	GRMZM5G811095	No Gene
Sobic.001G261400	GRMZM2G004572	No Gene
Sobic.001G263500	GRMZM2G030850	No Gene
Sobic.001G263600	GRMZM2G009655	No Gene
Sobic.001G263900	GRMZM2G152975	No Gene
Sobic.001G264000	GRMZM2G152981	No Gene
Sobic.001G264500	GRMZM2G063024	No Gene
Sobic.001G264700	GRMZM2G401848	No Gene
Sobic.001G265800	GRMZM2G109814	No Gene
Sobic.001G266400	GRMZM2G163751	GRMZM2G094599
Sobic.001G266500	No Gene	GRMZM2G094632
Sobic.001G267600	GRMZM2G477139	GRMZM2G151589
Sobic.001G267800	GRMZM2G148536	GRMZM2G151589
Sobic.001G268200	GRMZM2G032171	GRMZM2G151616
Sobic.001G268300	GRMZM2G352248	No Gene
Sobic.001G269900	GRMZM2G388608	No Gene
Sobic.001G270200	No Gene	GRMZM2G134597
Sobic.001G270400	GRMZM2G110198	No Gene
Sobic.001G270800	No Gene	GRMZM2G012958
Sobic.001G271500	No Gene	GRMZM2G012926
Sobic.001G272700	No Gene	GRMZM5G869635
Sobic.001G273700	GRMZM2G090887	GRMZM2G350626
Sobic.001G274200	No Gene	GRMZM2G113592
Sobic.001G274400	GRMZM2G002515	No Gene
Sobic.001G274800	GRMZM2G048121	No Gene
Sobic.001G276100	GRMZM5G811593	No Gene
Sobic.001G276300	GRMZM5G811593	No Gene
Sobic.001G277000	GRMZM2G088765	GRMZM2G150893
Sobic.001G277400	GRMZM2G333641	No Gene
Sobic.001G277500	GRMZM2G368632	No Gene
Sobic.001G277600	GRMZM2G084825	No Gene
Sobic.001G277900	GRMZM2G343916	GRMZM2G151195
Sobic.001G278700	GRMZM2G149903	No Gene
Sobic.001G278800	GRMZM2G131476	No Gene
Sobic.001G279100	GRMZM2G041613	No Gene
Sobic.001G279200	GRMZM2G036567	No Gene
Sobic.001G279900	GRMZM2G159992	No Gene
Sobic.001G280000	GRMZM2G179528	GRMZM2G104484
Sobic.001G280100	No Gene	GRMZM5G845129
Sobic.001G280300	GRMZM2G304897	No Gene
Sobic.001G280400	GRMZM2G020620	No Gene
Sobic.001G280500	GRMZM2G321940	No Gene
Sobic.001G280900	GRMZM2G469795	No Gene
Sobic.001G281100	No Gene	GRMZM5G895933
Sobic.001G281300	GRMZM2G144155	No Gene
Sobic.001G281400	GRMZM2G394410	No Gene
Sobic.001G281500	GRMZM2G394403	No Gene
Sobic.001G281600	No Gene	GRMZM2G166771
Sobic.001G281700	GRMZM2G306079	No Gene
Sobic.001G281800	GRMZM2G306104	No Gene
Sobic.001G281900	GRMZM2G011518	No Gene
Sobic.001G282000	GRMZM2G012306	No Gene
Sobic.001G282100	GRMZM2G012434	No Gene
Sobic.001G282200	GRMZM2G086669	No Gene
Sobic.001G282500	GRMZM2G041028	GRMZM2G330213
Sobic.001G282600	No Gene	GRMZM2G067789
Sobic.001G282700	GRMZM2G128641	No Gene
Sobic.001G282900	GRMZM2G132898	No Gene
Sobic.001G283200	GRMZM5G868757	GRMZM2G083076
Sobic.001G283600	GRMZM2G098331	No Gene
Sobic.001G283700	GRMZM2G072427	GRMZM2G159890
Sobic.001G284100	GRMZM5G866843	GRMZM2G145236
Sobic.001G284200	GRMZM2G089147	No Gene
Sobic.001G284400	GRMZM2G057466	GRMZM2G180086
Sobic.001G284600	GRMZM2G070271	No Gene
Sobic.001G284900	GRMZM2G057690	GRMZM2G067298
Sobic.001G285000	GRMZM2G158976	No Gene
Sobic.001G285200	GRMZM2G090500	GRMZM2G128737
Sobic.001G285300	GRMZM2G053079	No Gene
Sobic.001G285400	GRMZM2G068917	No Gene
Sobic.001G285800	GRMZM2G047781	No Gene
Sobic.001G286200	GRMZM2G456603	GRMZM2G173277
Sobic.001G286300	GRMZM2G157878	GRMZM2G173272
Sobic.001G286500	No Gene	GRMZM2G056403
Sobic.001G286600	GRMZM2G003318	No Gene
Sobic.001G287500	GRMZM2G001895	GRMZM2G049288
Sobic.001G287600	GRMZM2G001930	GRMZM2G049229
Sobic.001G287800	GRMZM2G094390	GRMZM2G134045
Sobic.001G288100	GRMZM2G094168	GRMZM2G093270
Sobic.001G288800	GRMZM2G169931	GRMZM2G134844
Sobic.001G288900	GRMZM2G024823	No Gene
Sobic.001G289100	AC194914_3_FG002	GRMZM2G134731
Sobic.001G289400	No Gene	GRMZM2G131667
Sobic.001G289500	GRMZM2G121128	GRMZM2G473104
Sobic.001G289600	GRMZM2G033876	GRMZM5G812289
Sobic.001G289800	GRMZM2G033876	GRMZM5G812289
Sobic.001G289900	GRMZM2G072117	AC225193_3_FG003
Sobic.001G290400	GRMZM2G082709	No Gene
Sobic.001G290500	GRMZM2G169080	GRMZM2G054634
Sobic.001G290600	GRMZM2G033526	GRMZM2G144730
Sobic.001G290700	GRMZM2G034096	GRMZM2G144818
Sobic.001G291000	GRMZM2G077937	No Gene
Sobic.001G291100	GRMZM2G049422	GRMZM2G138429
Sobic.001G291800	GRMZM2G174757	No Gene
Sobic.001G291900	GRMZM2G086750	No Gene
Sobic.001G292000	GRMZM2G086869	No Gene
Sobic.001G292200	GRMZM2G070899	No Gene
Sobic.001G292400	GRMZM2G070943	AC203571_3_FG001
Sobic.001G292700	No Gene	GRMZM2G116327
Sobic.001G293300	GRMZM2G050961	GRMZM2G103236
Sobic.001G293400	GRMZM2G042538	GRMZM2G368765
Sobic.001G293600	GRMZM5G887922	GRMZM2G110988
Sobic.001G293700	GRMZM2G054507	GRMZM2G095219
Sobic.001G293800	GRMZM2G007939	GRMZM2G035749
Sobic.001G294000	GRMZM2G155422	GRMZM2G035928
Sobic.001G294100	GRMZM2G399484	GRMZM2G148180
Sobic.001G294200	GRMZM2G098208	GRMZM2G148216
Sobic.001G294300	GRMZM2G107575	GRMZM2G015324
Sobic.001G294400	GRMZM2G180916	No Gene
Sobic.001G294700	GRMZM2G481163	GRMZM2G428470
Sobic.001G294900	GRMZM2G180909	GRMZM2G119146
Sobic.001G295000	GRMZM2G076468	No Gene
Sobic.001G295100	GRMZM2G178576	No Gene
Sobic.001G295300	GRMZM2G052666	No Gene
Sobic.001G295500	No Gene	GRMZM2G040991
Sobic.001G295600	GRMZM2G088524	No Gene
Sobic.001G295800	GRMZM2G092590	No Gene
Sobic.001G295900	GRMZM2G392477	GRMZM2G067734
Sobic.001G296100	GRMZM2G163189	GRMZM2G125513
Sobic.001G296400	No Gene	GRMZM2G093880
Sobic.001G296500	GRMZM2G079031	GRMZM2G028796
Sobic.001G296900	No Gene	GRMZM2G119079
Sobic.001G297000	GRMZM2G365134	GRMZM2G069807
Sobic.001G297200	GRMZM2G148074	GRMZM2G076852
Sobic.001G297500	GRMZM5G813892	GRMZM2G034110
Sobic.001G297600	No Gene	GRMZM2G034061
Sobic.001G298100	GRMZM5G806839	GRMZM5G889719
Sobic.001G298300	No Gene	GRMZM5G818887
Sobic.001G298500	GRMZM2G154565	GRMZM2G004516
Sobic.001G298600	GRMZM2G154487	No Gene
Sobic.001G298900	GRMZM2G033478	GRMZM2G473310
Sobic.001G299400	GRMZM2G317386	No Gene
Sobic.001G299600	GRMZM2G113098	GRMZM2G101058
Sobic.001G300400	GRMZM2G021621	GRMZM2G013002
Sobic.001G300500	GRMZM2G021427	GRMZM2G013671
Sobic.001G300700	GRMZM2G021427	GRMZM2G013671
Sobic.001G300800	GRMZM2G342246	GRMZM2G082520
Sobic.001G300900	GRMZM2G342246	GRMZM2G082520
Sobic.001G301200	GRMZM2G082916	No Gene
Sobic.001G301500	GRMZM2G176595	GRMZM2G094990
Sobic.001G301600	GRMZM2G176595	GRMZM2G094990
Sobic.001G301900	No Gene	GRMZM2G152214
Sobic.001G302100	GRMZM2G114707	No Gene
Sobic.001G302200	GRMZM2G114772	GRMZM2G026889
Sobic.001G302300	GRMZM2G097404	No Gene
Sobic.001G302400	GRMZM2G423886	No Gene
Sobic.001G302500	GRMZM2G423886	No Gene
Sobic.001G302800	GRMZM2G161459	No Gene
Sobic.001G302900	GRMZM2G061099	GRMZM2G409265
Sobic.001G303000	GRMZM2G114893	GRMZM2G108668
Sobic.001G303100	GRMZM2G114906	GRMZM2G108619
Sobic.001G303200	GRMZM2G089121	GRMZM2G704363
Sobic.001G303300	GRMZM2G089248	GRMZM2G409245
Sobic.001G303900	No Gene	GRMZM2G178546
Sobic.001G304000	GRMZM2G107741	No Gene
Sobic.001G304500	GRMZM2G079470	GRMZM2G117949
Sobic.001G304700	GRMZM2G053720	GRMZM2G117956
Sobic.001G305500	GRMZM2G071172	GRMZM2G118022
Sobic.001G305600	GRMZM2G071208	No Gene
Sobic.001G305700	No Gene	GRMZM2G009070
Sobic.001G305800	GRMZM2G373329	No Gene
Sobic.001G305900	GRMZM2G373341	GRMZM5G861756
Sobic.001G306700	No Gene	GRMZM2G428579
Sobic.001G306800	GRMZM2G117804	No Gene
Sobic.001G306900	GRMZM2G398825	No Gene
Sobic.001G307200	GRMZM2G162537	No Gene
Sobic.001G307600	GRMZM2G464885	GRMZM2G128577
Sobic.001G307700	GRMZM2G158682	No Gene
Sobic.001G307900	GRMZM2G177400	No Gene
Sobic.001G308100	GRMZM2G469371	No Gene
Sobic.001G308200	GRMZM2G143202	No Gene
Sobic.001G308300	GRMZM2G090029	GRMZM2G019353
Sobic.001G308400	GRMZM2G424595	GRMZM2G019430
Sobic.001G308700	GRMZM5G899428	GRMZM2G310321
Sobic.001G308800	No Gene	GRMZM2G011520
Sobic.001G309000	GRMZM2G113761	No Gene
Sobic.001G309100	GRMZM2G127168	GRMZM2G127340
Sobic.001G309200	GRMZM2G127067	No Gene
Sobic.001G309300	GRMZM2G154549	No Gene
Sobic.001G309400	GRMZM2G453832	GRMZM2G145794
Sobic.001G309500	No Gene	GRMZM2G108309
Sobic.001G309600	GRMZM2G052344	No Gene
Sobic.001G309900	GRMZM2G047187	No Gene
Sobic.001G310100	No Gene	GRMZM2G123709
Sobic.001G310300	GRMZM2G175134	No Gene
Sobic.001G310700	GRMZM2G026767	No Gene
Sobic.001G311000	GRMZM2G026147	No Gene
Sobic.001G311100	GRMZM2G136769	GRMZM2G170843
Sobic.001G312500	GRMZM2G057768	GRMZM2G009163
Sobic.001G312600	GRMZM2G040441	No Gene
Sobic.001G312900	GRMZM2G083173	GRMZM2G043876
Sobic.001G313000	GRMZM2G052685	No Gene
Sobic.001G313100	GRMZM2G040743	No Gene
Sobic.001G313400	GRMZM2G303007	No Gene
Sobic.001G313500	GRMZM2G003076	GRMZM2G174286
Sobic.001G314000	GRMZM2G085198	No Gene
Sobic.001G314300	GRMZM2G099467	No Gene
Sobic.001G314400	No Gene	GRMZM2G070034
Sobic.001G314500	GRMZM2G312693	GRMZM2G163398
Sobic.001G314700	No Gene	GRMZM2G065696
Sobic.001G314800	GRMZM5G867121	GRMZM2G127224
Sobic.001G314900	GRMZM2G064466	No Gene
Sobic.001G315100	GRMZM2G506660	No Gene
Sobic.001G315400	GRMZM2G162251	No Gene
Sobic.001G315500	GRMZM2G162292	No Gene
Sobic.001G315700	No Gene	GRMZM2G127141
Sobic.001G315800	GRMZM2G125266	No Gene
Sobic.001G316000	GRMZM2G418289	No Gene
Sobic.001G316200	GRMZM2G418294	No Gene
Sobic.001G316300	GRMZM2G039312	GRMZM2G137869
Sobic.001G316400	GRMZM2G132690	No Gene
Sobic.001G316500	GRMZM2G030636	No Gene
Sobic.001G316700	GRMZM2G030529	No Gene
Sobic.001G316900	GRMZM2G353553	No Gene
Sobic.001G317000	GRMZM2G044383	GRMZM2G161905
Sobic.001G317200	GRMZM2G066369	GRMZM2G161905
Sobic.001G317300	GRMZM2G066369	No Gene
Sobic.001G317400	GRMZM2G028821	GRMZM2G161905
Sobic.001G317600	GRMZM2G178079	GRMZM2G161827
Sobic.001G317700	GRMZM2G025190	GRMZM2G161891
Sobic.001G318000	GRMZM2G480439	GRMZM2G161891
Sobic.001G318200	GRMZM2G480439	GRMZM2G161891
Sobic.001G318300	GRMZM2G302373	GRMZM2G161827
Sobic.001G318500	GRMZM2G025190	GRMZM2G161827
Sobic.001G318700	GRMZM2G302373	GRMZM2G161827
Sobic.001G318900	GRMZM2G025190	GRMZM2G161827
Sobic.001G319000	GRMZM2G025190	GRMZM2G161827
Sobic.001G319100	GRMZM2G025190	GRMZM2G161827
Sobic.001G319200	GRMZM2G025190	GRMZM2G161827
Sobic.001G319300	GRMZM2G025190	GRMZM2G161827
Sobic.001G319900	GRMZM2G066441	No Gene
Sobic.001G320200	GRMZM2G133943	No Gene
Sobic.001G320400	GRMZM2G434514	No Gene
Sobic.001G320700	No Gene	GRMZM2G115841
Sobic.001G320900	GRMZM2G049852	No Gene
Sobic.001G321000	GRMZM2G087383	GRMZM2G175797
Sobic.001G321200	GRMZM2G087243	GRMZM2G474651
Sobic.001G321400	GRMZM2G087063	No Gene
Sobic.001G321500	GRMZM2G060257	No Gene
Sobic.001G321700	GRMZM2G395950	No Gene
Sobic.001G321800	GRMZM2G093962	No Gene
Sobic.001G321900	GRMZM2G131853	GRMZM2G109624
Sobic.001G322000	GRMZM6G399977	No Gene
Sobic.001G322100	GRMZM2G143703	GRMZM2G434161
Sobic.001G322200	GRMZM2G143703	GRMZM2G434161
Sobic.001G322300	GRMZM2G064804	No Gene
Sobic.001G322500	GRMZM2G162690	No Gene
Sobic.001G322600	GRMZM2G179220	No Gene
Sobic.001G322700	GRMZM2G045090	No Gene
Sobic.001G322900	GRMZM2G044908	No Gene
Sobic.001G323000	GRMZM2G343688	GRMZM2G159538
Sobic.001G323300	No Gene	GRMZM2G049382
Sobic.001G324100	GRMZM5G826389	No Gene
Sobic.001G324400	GRMZM2G048821	No Gene
Sobic.001G324700	GRMZM2G401328	No Gene
Sobic.001G324800	GRMZM2G148925	No Gene
Sobic.001G324900	GRMZM2G018062	GRMZM2G134329
Sobic.001G325700	No Gene	GRMZM2G134426
Sobic.001G326100	No Gene	GRMZM2G168760
Sobic.001G326200	GRMZM2G024175	No Gene
Sobic.001G327700	GRMZM2G053946	No Gene
Sobic.001G327800	GRMZM2G028914	No Gene
Sobic.001G327900	GRMZM2G132794	No Gene
Sobic.001G328000	GRMZM2G085183	No Gene
Sobic.001G328200	GRMZM2G057412	No Gene
Sobic.001G328500	GRMZM2G044902	No Gene
Sobic.001G328800	GRMZM2G157164	No Gene
Sobic.001G329100	GRMZM2G084587	No Gene
Sobic.001G329400	No Gene	GRMZM2G137816
Sobic.001G329600	No Gene	GRMZM2G438121
Sobic.001G329800	GRMZM2G077316	GRMZM2G415793
Sobic.001G330000	GRMZM2G074138	GRMZM2G113866
Sobic.001G330100	GRMZM2G069176	GRMZM2G113860
Sobic.001G330200	GRMZM2G106026	GRMZM2G113860
Sobic.001G330500	GRMZM2G174708	No Gene
Sobic.001G330700	GRMZM2G479340	No Gene
Sobic.001G331000	No Gene	GRMZM2G359033
Sobic.001G331100	No Gene	GRMZM5G897980
Sobic.001G331200	GRMZM2G068701	No Gene
Sobic.001G331600	GRMZM2G032821	No Gene
Sobic.001G331900	GRMZM2G425736	GRMZM2G171401
Sobic.001G332300	GRMZM2G042881	No Gene
Sobic.001G332500	GRMZM2G425430	GRMZM2G171428
Sobic.001G332700	GRMZM2G460988	No Gene
Sobic.001G333100	GRMZM2G030805	GRMZM2G075104
Sobic.001G333200	GRMZM2G030955	GRMZM2G162949
Sobic.001G333400	GRMZM2G304442	No Gene
Sobic.001G333500	GRMZM2G130121	GRMZM2G162968
Sobic.001G333600	GRMZM2G086992	GRMZM2G078924
Sobic.001G333800	GRMZM2G464575	No Gene
Sobic.001G333900	GRMZM2G019562	No Gene
Sobic.001G334100	GRMZM2G036543	No Gene
Sobic.001G334600	GRMZM2G171022	No Gene
Sobic.001G334900	GRMZM2G125241	GRMZM2G127853
Sobic.001G335000	GRMZM2G074102	GRMZM2G054020
Sobic.001G335300	GRMZM2G104983	No Gene
Sobic.001G335400	GRMZM2G067371	GRMZM2G053831
Sobic.001G335500	No Gene	GRMZM2G138987
Sobic.001G335900	No Gene	GRMZM2G124239
Sobic.001G336200	GRMZM2G470442	GRMZM2G168392
Sobic.001G336700	No Gene	GRMZM2G109326
Sobic.001G337400	No Gene	GRMZM2G109286
Sobic.001G338100	GRMZM2G391705	GRMZM2G435049
Sobic.001G338400	AC177908_3_FG002	GRMZM2G078890
Sobic.001G338500	GRMZM2G096682	No Gene
Sobic.001G338600	GRMZM2G060544	No Gene
Sobic.001G338800	GRMZM2G135834	No Gene
Sobic.001G339200	GRMZM2G313104	No Gene
Sobic.001G339300	GRMZM2G313104	No Gene
Sobic.001G339400	GRMZM2G313009	No Gene
Sobic.001G340000	GRMZM2G341271	No Gene
Sobic.001G340200	GRMZM6G205247	No Gene
Sobic.001G340300	GRMZM2G004736	No Gene
Sobic.001G340500	GRMZM2G083642	GRMZM2G057865
Sobic.001G340600	GRMZM2G149383	No Gene
Sobic.001G340700	GRMZM2G382774	GRMZM2G359322
Sobic.001G340800	No Gene	GRMZM2G359314
Sobic.001G341100	GRMZM5G862467	No Gene
Sobic.001G341300	GRMZM2G110027	No Gene
Sobic.001G341400	GRMZM2G110067	GRMZM2G359304
Sobic.001G341500	GRMZM2G110076	GRMZM2G114312
Sobic.001G341600	GRMZM2G142390	No Gene
Sobic.001G341800	GRMZM2G524711	No Gene
Sobic.001G341900	GRMZM2G071688	No Gene
Sobic.001G342200	No Gene	GRMZM2G007103
Sobic.001G342600	GRMZM2G048324	No Gene
Sobic.001G342900	GRMZM2G117222	No Gene
Sobic.001G343000	GRMZM2G149224	No Gene
Sobic.001G343900	GRMZM2G117513	No Gene
Sobic.001G344000	GRMZM2G416156	GRMZM2G425482
Sobic.001G344400	No Gene	GRMZM2G152105
Sobic.001G344500	No Gene	GRMZM2G152908
Sobic.001G344600	GRMZM2G095411	No Gene
Sobic.001G344700	No Gene	GRMZM2G314769
Sobic.001G344800	No Gene	GRMZM2G314769
Sobic.001G344900	No Gene	GRMZM2G314769
Sobic.001G345100	GRMZM2G111208	No Gene
Sobic.001G345300	GRMZM2G062996	GRMZM2G314663
Sobic.001G345400	GRMZM2G049070	AC217887_3_FG003
Sobic.001G346300	GRMZM2G085825	AC217887_3_FG005
Sobic.001G346500	GRMZM2G046480	GRMZM2G053004
Sobic.001G346700	No Gene	GRMZM2G104676
Sobic.001G346900	GRMZM2G347808	No Gene
Sobic.001G347300	GRMZM2G022061	No Gene
Sobic.001G347400	GRMZM2G031591	No Gene
Sobic.001G347500	GRMZM2G347583	No Gene
Sobic.001G347600	GRMZM2G077897	GRMZM2G150242
Sobic.001G347700	GRMZM2G077960	GRMZM2G150213
Sobic.001G347800	No Gene	GRMZM2G004222
Sobic.001G348000	GRMZM2G003530	GRMZM2G136538
Sobic.001G348100	GRMZM5G866758	GRMZM5G830250
Sobic.001G348900	GRMZM2G120587	GRMZM2G136495
Sobic.001G349400	GRMZM2G382717	GRMZM2G092910
Sobic.001G349500	GRMZM2G082836	No Gene
Sobic.001G349700	GRMZM2G412430	GRMZM2G154029
Sobic.001G349800	GRMZM2G179792	GRMZM2G019029
Sobic.001G350400	No Gene	GRMZM6G548844
Sobic.001G350600	GRMZM2G152925	No Gene
Sobic.001G350700	No Gene	GRMZM2G035809
Sobic.001G350900	GRMZM2G152877	No Gene
Sobic.001G351000	GRMZM2G396212	No Gene
Sobic.001G351100	GRMZM2G120069	GRMZM2G337548
Sobic.001G351200	GRMZM2G120069	GRMZM2G320206
Sobic.001G351400	GRMZM2G120079	GRMZM2G132238
Sobic.001G351500	GRMZM2G125314	GRMZM2G132238
Sobic.001G351700	No Gene	GRMZM2G431243
Sobic.001G351800	GRMZM2G370510	GRMZM2G000209
Sobic.001G351900	GRMZM2G370510	GRMZM2G000209
Sobic.001G352400	GRMZM2G107499	GRMZM2G093096
Sobic.001G352500	GRMZM2G107495	GRMZM2G128491
Sobic.001G352600	GRMZM2G107473	GRMZM2G128491
Sobic.001G352700	No Gene	GRMZM2G035531
Sobic.001G352900	GRMZM2G410479	No Gene
Sobic.001G353400	GRMZM2G078806	No Gene
Sobic.001G353600	GRMZM2G143086	No Gene
Sobic.001G354200	GRMZM2G311036	GRMZM2G093092
Sobic.001G354400	GRMZM2G311036	GRMZM2G093092
Sobic.001G354600	GRMZM2G113139	GRMZM2G151387
Sobic.001G354700	GRMZM2G003138	GRMZM5G854500
Sobic.001G355000	No Gene	GRMZM6G735128
Sobic.001G355100	GRMZM2G097426	No Gene
Sobic.001G355200	GRMZM2G100497	No Gene
Sobic.001G355500	No Gene	GRMZM2G052654
Sobic.001G355600	GRMZM2G350312	No Gene
Sobic.001G355800	GRMZM2G121996	GRMZM2G117680
Sobic.001G356100	GRMZM5G815369	GRMZM2G098079
Sobic.001G356200	GRMZM2G056944	GRMZM2G097987
Sobic.001G356500	GRMZM5G883601	GRMZM2G028921
Sobic.001G356600	GRMZM2G084540	GRMZM2G126120
Sobic.001G357200	GRMZM2G042683	No Gene
Sobic.001G357300	GRMZM2G075153	GRMZM2G113873
Sobic.001G357500	GRMZM2G127150	No Gene
Sobic.001G357700	GRMZM2G301271	No Gene
Sobic.001G357900	GRMZM2G001288	GRMZM2G012140
Sobic.001G358000	GRMZM2G301297	GRMZM2G426229
Sobic.001G358200	No Gene	GRMZM5G880028
Sobic.001G358300	No Gene	GRMZM5G806784
Sobic.001G358500	GRMZM2G015902	No Gene
Sobic.001G358600	GRMZM2G063498	GRMZM2G159956
Sobic.001G358800	GRMZM2G092888	GRMZM2G072573
Sobic.001G359200	GRMZM2G084407	GRMZM2G148969
Sobic.001G359300	No Gene	GRMZM2G020761
Sobic.001G359400	GRMZM2G026322	No Gene
Sobic.001G359500	GRMZM2G026322	No Gene
Sobic.001G359700	No Gene	GRMZM2G313529
Sobic.001G359800	GRMZM2G026417	GRMZM2G030458
Sobic.001G360000	GRMZM2G107196	GRMZM2G030139
Sobic.001G360200	GRMZM2G330650	No Gene
Sobic.001G360500	GRMZM2G040638	No Gene
Sobic.001G360600	GRMZM2G040515	GRMZM2G105523
Sobic.001G360700	No Gene	GRMZM2G119067
Sobic.001G360800	No Gene	GRMZM2G119067
Sobic.001G360900	AC216247_3_FG005	GRMZM2G117746
Sobic.001G361200	GRMZM5G808350	No Gene
Sobic.001G361300	GRMZM2G040954	GRMZM2G117796
Sobic.001G361600	GRMZM2G073401	No Gene
Sobic.001G361700	No Gene	GRMZM2G178663
Sobic.001G361800	GRMZM2G043346	GRMZM2G178650
Sobic.001G361900	No Gene	GRMZM2G178645
Sobic.001G362100	No Gene	GRMZM2G108265
Sobic.001G362200	No Gene	GRMZM2G108384
Sobic.001G362300	GRMZM2G109182	No Gene
Sobic.001G363300	GRMZM2G442387	No Gene
Sobic.001G364100	GRMZM2G168665	GRMZM2G157716
Sobic.001G364200	GRMZM5G822100	No Gene
Sobic.001G364400	GRMZM5G822100	No Gene
Sobic.001G364500	GRMZM2G577677	No Gene
Sobic.001G364600	No Gene	GRMZM2G157729
Sobic.001G364800	GRMZM2G108530	No Gene
Sobic.001G365000	GRMZM2G108523	No Gene
Sobic.001G365200	GRMZM2G108416	No Gene
Sobic.001G365600	GRMZM2G057674	No Gene
Sobic.001G365700	GRMZM2G057652	GRMZM2G157749
Sobic.001G365800	No Gene	GRMZM2G329144
Sobic.001G365900	GRMZM2G156827	GRMZM2G021483
Sobic.001G366100	GRMZM2G382569	No Gene
Sobic.001G366500	No Gene	GRMZM2G167336
Sobic.001G366600	GRMZM2G082346	No Gene
Sobic.001G366800	No Gene	GRMZM2G033592
Sobic.001G367000	GRMZM2G115921	GRMZM2G033352
Sobic.001G367100	GRMZM2G115975	No Gene
Sobic.001G367600	No Gene	GRMZM2G335604
Sobic.001G367700	GRMZM5G898740	GRMZM2G170915
Sobic.001G367800	No Gene	GRMZM2G170890
Sobic.001G368300	GRMZM2G061624	No Gene
Sobic.001G368400	GRMZM2G362281	No Gene
Sobic.001G368500	GRMZM2G086788	GRMZM2G170870
Sobic.001G368600	No Gene	GRMZM2G170812
Sobic.001G368800	GRMZM2G102548	No Gene
Sobic.001G368900	GRMZM2G102497	No Gene
Sobic.001G369000	GRMZM5G885628	GRMZM2G095124
Sobic.001G369800	GRMZM2G402584	No Gene
Sobic.001G369900	GRMZM2G090788	No Gene
Sobic.001G370100	GRMZM2G101744	GRMZM2G095104
Sobic.001G370300	GRMZM2G101689	GRMZM2G095095
Sobic.001G370500	No Gene	GRMZM2G017460
Sobic.001G370900	GRMZM2G469162	GRMZM2G007922
Sobic.001G371000	GRMZM2G144868	No Gene
Sobic.001G371100	GRMZM2G144995	GRMZM2G110233
Sobic.001G371200	No Gene	GRMZM2G150834
Sobic.001G371300	No Gene	GRMZM2G164358
Sobic.001G371400	GRMZM2G000923	GRMZM2G465333
Sobic.001G371800	GRMZM2G467072	GRMZM2G058470
Sobic.001G371900	GRMZM2G169890	GRMZM2G058522
Sobic.001G372000	GRMZM2G378907	No Gene
Sobic.001G372100	GRMZM2G082034	GRMZM2G151468
Sobic.001G372500	GRMZM2G038598	No Gene
Sobic.001G372700	GRMZM2G134671	No Gene
Sobic.001G372800	GRMZM2G124576	GRMZM2G125148
Sobic.001G372900	GRMZM2G052206	GRMZM2G084347
Sobic.001G373000	GRMZM2G052148	No Gene
Sobic.001G373100	GRMZM2G052034	No Gene
Sobic.001G373200	GRMZM5G882821	No Gene
Sobic.001G373400	GRMZM5G896731	No Gene
Sobic.001G373500	No Gene	GRMZM2G084397
Sobic.001G373800	GRMZM2G083689	No Gene
Sobic.001G373900	GRMZM2G097843	GRMZM2G002309
Sobic.001G374000	GRMZM2G177532	No Gene
Sobic.001G374100	No Gene	GRMZM2G428933
Sobic.001G374400	GRMZM2G075502	GRMZM2G121360
Sobic.001G374700	GRMZM2G134109	GRMZM2G421795
Sobic.001G374800	GRMZM2G133986	No Gene
Sobic.001G375000	GRMZM2G030072	No Gene
Sobic.001G375100	GRMZM2G042074	GRMZM2G379964
Sobic.001G375200	GRMZM2G064814	No Gene
Sobic.001G375300	GRMZM5G849959	No Gene
Sobic.001G375600	No Gene	GRMZM2G078238
Sobic.001G375700	No Gene	GRMZM2G436092
Sobic.001G375800	GRMZM2G322917	GRMZM2G134064
Sobic.001G376400	GRMZM2G018229	No Gene
Sobic.001G376600	No Gene	GRMZM2G134107
Sobic.001G376700	GRMZM2G158662	GRMZM2G043955
Sobic.001G376800	No Gene	GRMZM2G043724
Sobic.001G376900	GRMZM2G158676	No Gene
Sobic.001G377000	GRMZM2G073755	GRMZM2G043338
Sobic.001G377200	No Gene	GRMZM2G043295
Sobic.001G377600	GRMZM2G107597	No Gene
Sobic.001G378100	GRMZM2G353147	GRMZM5G877708
Sobic.001G378200	GRMZM2G069618	No Gene
Sobic.001G378300	GRMZM2G318780	No Gene
Sobic.001G378800	GRMZM2G010823	No Gene
Sobic.001G379000	GRMZM2G030571	No Gene
Sobic.001G379200	GRMZM2G043948	No Gene
Sobic.001G379400	No Gene	GRMZM2G015280
Sobic.001G379600	GRMZM2G044038	No Gene
Sobic.001G379700	GRMZM2G044074	No Gene
Sobic.001G379900	GRMZM2G173387	No Gene
Sobic.001G380400	No Gene	GRMZM2G023992
Sobic.001G380500	GRMZM2G062425	No Gene
Sobic.001G380600	No Gene	GRMZM2G084525
Sobic.001G380700	GRMZM2G062391	GRMZM2G151295
Sobic.001G381100	GRMZM2G119850	No Gene
Sobic.001G381200	GRMZM2G049211	GRMZM2G067546
Sobic.001G381500	GRMZM2G072892	No Gene
Sobic.001G381600	No Gene	GRMZM2G398288
Sobic.001G381800	GRMZM2G075262	GRMZM2G027499
Sobic.001G381900	No Gene	GRMZM2G027437
Sobic.001G382000	GRMZM2G056355	GRMZM2G005869
Sobic.001G382200	GRMZM2G056462	No Gene
Sobic.001G382400	GRMZM2G100288	GRMZM2G006080
Sobic.001G382500	GRMZM2G399320	No Gene
Sobic.001G382600	GRMZM2G019991	No Gene
Sobic.001G382700	GRMZM2G016480	No Gene
Sobic.001G382800	GRMZM2G320325	No Gene
Sobic.001G383100	GRMZM2G031825	No Gene
Sobic.001G383300	GRMZM2G032936	No Gene
Sobic.001G383400	GRMZM2G106408	No Gene
Sobic.001G383500	GRMZM2G106283	No Gene
Sobic.001G383700	GRMZM2G312661	GRMZM2G309327
Sobic.001G383900	GRMZM2G010196	No Gene
Sobic.001G384000	No Gene	GRMZM2G108655
Sobic.001G384100	GRMZM2G050077	No Gene
Sobic.001G384200	GRMZM2G008501	GRMZM2G045467
Sobic.001G384300	GRMZM2G006477	No Gene
Sobic.001G384400	GRMZM2G023884	No Gene
Sobic.001G384500	GRMZM2G023715	No Gene
Sobic.001G384600	GRMZM2G003379	GRMZM2G099101
Sobic.001G384700	GRMZM2G003424	GRMZM2G086614
Sobic.001G385000	GRMZM2G124209	No Gene
Sobic.001G385300	GRMZM2G423851	No Gene
Sobic.001G385400	GRMZM2G110406	GRMZM2G462803
Sobic.001G385800	GRMZM2G011598	GRMZM2G042494
Sobic.001G385900	GRMZM2G020940	No Gene
Sobic.001G386000	GRMZM2G031001	GRMZM2G159500
Sobic.001G386100	GRMZM2G042615	No Gene
Sobic.001G386200	GRMZM2G102365	GRMZM2G102382
Sobic.001G386300	GRMZM2G107463	GRMZM2G402341
Sobic.001G386400	GRMZM2G407825	No Gene
Sobic.001G386600	GRMZM2G314064	GRMZM2G162481
Sobic.001G386700	GRMZM2G009060	No Gene
Sobic.001G387000	No Gene	GRMZM2G027120
Sobic.001G387200	GRMZM2G009253	No Gene
Sobic.001G387300	GRMZM2G009690	GRMZM2G022398
Sobic.001G387600	GRMZM2G033570	GRMZM2G317584
Sobic.001G387800	GRMZM2G174696	GRMZM2G043983
Sobic.001G387900	GRMZM2G144997	No Gene
Sobic.001G388000	GRMZM2G145008	No Gene
Sobic.001G388200	GRMZM2G145024	No Gene
Sobic.001G388400	GRMZM2G018678	GRMZM2G060842
Sobic.001G388600	GRMZM2G018728	No Gene
Sobic.001G389000	GRMZM2G030272	GRMZM2G060918
Sobic.001G389300	No Gene	GRMZM2G317262
Sobic.001G389700	GRMZM2G128644	GRMZM2G014839
Sobic.001G389800	GRMZM2G180889	No Gene
Sobic.001G389900	GRMZM2G175038	No Gene
Sobic.001G390200	GRMZM2G174896	No Gene
Sobic.001G390300	GRMZM2G152891	GRMZM2G029107
Sobic.001G390500	GRMZM2G138814	GRMZM2G064725
Sobic.001G390700	GRMZM2G318652	GRMZM2G129815
Sobic.001G390800	GRMZM2G174284	GRMZM2G056099
Sobic.001G390900	No Gene	GRMZM2G426964
Sobic.001G391200	No Gene	GRMZM2G131785
Sobic.001G391300	GRMZM2G165919	GRMZM5G872256
Sobic.001G391400	No Gene	GRMZM5G862107
Sobic.001G391500	GRMZM2G070849	GRMZM2G134279
Sobic.001G391600	GRMZM2G084940	No Gene
Sobic.001G391900	GRMZM2G084783	No Gene
Sobic.001G392200	No Gene	GRMZM2G020721
Sobic.001G392300	GRMZM2G385931	GRMZM2G068479
Sobic.001G392400	GRMZM2G030794	No Gene
Sobic.001G392600	GRMZM5G835810	GRMZM2G051896
Sobic.001G392800	GRMZM2G018941	GRMZM2G051613
Sobic.001G393200	GRMZM5G851485	GRMZM2G112428
Sobic.001G393300	GRMZM2G329040	No Gene
Sobic.001G393500	No Gene	GRMZM2G033846
Sobic.001G393700	GRMZM2G135968	No Gene
Sobic.001G393800	GRMZM2G033491	No Gene
Sobic.001G393900	GRMZM2G394212	No Gene
Sobic.001G394400	GRMZM2G124532	GRMZM2G092174
Sobic.001G394600	GRMZM2G013639	No Gene
Sobic.001G394800	GRMZM2G121960	No Gene
Sobic.001G395100	GRMZM2G121871	GRMZM2G090869
Sobic.001G395200	GRMZM2G011483	No Gene
Sobic.001G395300	GRMZM2G056373	GRMZM2G121456
Sobic.001G395400	GRMZM5G824629	GRMZM2G121303
Sobic.001G395500	GRMZM2G043484	GRMZM5G875502
Sobic.001G395800	GRMZM2G092442	AC233955_1_FG008
Sobic.001G395900	GRMZM2G124785	GRMZM2G034956
Sobic.001G396000	GRMZM2G140432	No Gene
Sobic.001G396100	GRMZM2G179155	AC233955_1_FG002
Sobic.001G396200	No Gene	GRMZM2G080501
Sobic.001G396400	GRMZM2G038015	GRMZM2G066734
Sobic.001G397000	No Gene	GRMZM2G124059
Sobic.001G397300	GRMZM2G475971	GRMZM2G451769
Sobic.001G397400	GRMZM2G013783	GRMZM2G152417
Sobic.001G397500	GRMZM2G013783	GRMZM2G152417
Sobic.001G397600	GRMZM2G013957	GRMZM2G077895
Sobic.001G397700	GRMZM2G010000	GRMZM2G031637
Sobic.001G398000	GRMZM2G021433	No Gene
Sobic.001G398300	GRMZM2G017400	GRMZM2G022611
Sobic.001G398400	GRMZM2G017536	GRMZM2G115825
Sobic.001G398500	GRMZM5G819965	GRMZM2G003738
Sobic.001G398600	GRMZM2G162356	No Gene
Sobic.001G398700	GRMZM5G807260	GRMZM5G896604
Sobic.001G399100	GRMZM2G036086	GRMZM2G384972
Sobic.001G399200	GRMZM2G122965	GRMZM2G006341
Sobic.001G399300	No Gene	GRMZM2G006429
Sobic.001G399700	GRMZM2G076537	No Gene
Sobic.001G399900	GRMZM2G377215	GRMZM2G006830
Sobic.001G400000	GRMZM2G000632	GRMZM5G830983
Sobic.001G400300	GRMZM2G016734	GRMZM2G134476
Sobic.001G400500	GRMZM2G321753	No Gene
Sobic.001G400700	GRMZM2G112524	No Gene
Sobic.001G400800	GRMZM2G112524	No Gene
Sobic.001G400900	GRMZM2G112524	No Gene
Sobic.001G401000	GRMZM2G112524	No Gene
Sobic.001G401100	GRMZM2G112524	No Gene
Sobic.001G401200	GRMZM2G112524	No Gene
Sobic.001G401300	GRMZM2G112524	No Gene
Sobic.001G401400	GRMZM2G095043	GRMZM2G134471
Sobic.001G401500	GRMZM2G113364	GRMZM2G134424
Sobic.001G401600	GRMZM2G129302	GRMZM2G115762
Sobic.001G401700	GRMZM2G010328	GRMZM2G415117
Sobic.001G401800	GRMZM2G010545	No Gene
Sobic.001G401900	GRMZM2G010909	GRMZM2G148930
Sobic.001G402200	GRMZM2G455809	GRMZM2G308351
Sobic.001G402300	GRMZM2G153450	GRMZM2G007590
Sobic.001G402400	GRMZM2G104534	GRMZM2G007514
Sobic.001G402600	GRMZM2G104464	No Gene
Sobic.001G403100	GRMZM5G814718	No Gene
Sobic.001G403300	GRMZM2G144224	GRMZM2G057959
Sobic.001G403400	GRMZM2G029543	GRMZM2G053639
Sobic.001G403500	GRMZM2G030016	GRMZM2G053652
Sobic.001G403600	GRMZM2G032047	No Gene
Sobic.001G403700	GRMZM2G032182	GRMZM2G053908
Sobic.001G404100	GRMZM2G058138	GRMZM2G083262
Sobic.001G404200	GRMZM2G007080	No Gene
Sobic.001G404500	GRMZM2G307992	No Gene
Sobic.001G404700	GRMZM2G006370	AC206223_3_FG006
Sobic.001G404900	GRMZM2G135337	No Gene
Sobic.001G405000	GRMZM2G135359	No Gene
Sobic.001G405300	GRMZM5G824405	No Gene
Sobic.001G405400	GRMZM5G850640	AC206223_3_FG001
Sobic.001G405500	GRMZM2G087186	No Gene
Sobic.001G405600	GRMZM2G087161	No Gene
Sobic.001G405800	No Gene	GRMZM5G898471
Sobic.001G405900	GRMZM2G094388	GRMZM2G078933
Sobic.001G406000	GRMZM2G459824	GRMZM2G378852
Sobic.001G406300	AC208201_3_FG002	GRMZM2G465287
Sobic.001G406800	GRMZM2G053669	GRMZM2G078472
Sobic.001G407200	No Gene	GRMZM2G047894
Sobic.001G407600	GRMZM2G074401	GRMZM2G128971
Sobic.001G408100	GRMZM2G024159	GRMZM2G117207
Sobic.001G408200	GRMZM2G107867	No Gene
Sobic.001G408300	No Gene	GRMZM2G154316
Sobic.001G408500	GRMZM2G107731	GRMZM2G015730
Sobic.001G408600	GRMZM2G158261	No Gene
Sobic.001G408800	GRMZM2G158197	GRMZM2G118979
Sobic.001G408900	GRMZM2G073628	No Gene
Sobic.001G409100	GRMZM2G001079	GRMZM2G118959
Sobic.001G409200	GRMZM2G021095	GRMZM2G145568
Sobic.001G409300	GRMZM2G319781	No Gene
Sobic.001G409500	GRMZM2G179411	No Gene
Sobic.001G409700	GRMZM2G141386	GRMZM2G145562
Sobic.001G409900	GRMZM2G443265	GRMZM2G447617
Sobic.001G410000	GRMZM2G141273	GRMZM2G145451
Sobic.001G410100	GRMZM2G017792	GRMZM2G053987
Sobic.001G410200	GRMZM2G137839	GRMZM2G054300
Sobic.001G410700	AC202041_4_FG003	GRMZM2G092123
Sobic.001G410800	GRMZM2G052581	No Gene
Sobic.001G411100	GRMZM2G052479	No Gene
Sobic.001G411200	No Gene	GRMZM2G030097
Sobic.001G411300	AC217300_3_FG005	GRMZM2G030203
Sobic.001G411400	No Gene	GRMZM2G095727
Sobic.001G411900	GRMZM2G154883	GRMZM2G095868
Sobic.001G412100	GRMZM2G109967	GRMZM2G124313
Sobic.001G412400	GRMZM2G338037	GRMZM2G011071
Sobic.001G412500	GRMZM2G042032	No Gene
Sobic.001G412700	GRMZM2G042639	GRMZM2G162486
Sobic.001G412800	GRMZM2G043291	GRMZM2G162486
Sobic.001G413100	No Gene	GRMZM2G162467
Sobic.001G413200	GRMZM2G041989	GRMZM2G162460
Sobic.001G413500	GRMZM5G873286	No Gene
Sobic.001G413700	GRMZM2G054332	No Gene
Sobic.001G413800	GRMZM2G136268	No Gene
Sobic.001G413900	GRMZM2G428096	GRMZM2G162426
Sobic.001G414000	GRMZM2G442277	No Gene
Sobic.001G414100	No Gene	GRMZM2G462422
Sobic.001G414400	GRMZM2G042107	No Gene
Sobic.001G414500	GRMZM2G338333	GRMZM2G020982
Sobic.001G414900	No Gene	GRMZM2G049322
Sobic.001G415000	GRMZM2G026654	GRMZM2G049340
Sobic.001G415300	GRMZM2G401769	GRMZM5G891159
Sobic.001G415500	GRMZM2G171232	GRMZM2G021202
Sobic.001G416000	GRMZM2G471904	No Gene
Sobic.001G416200	GRMZM2G048154	GRMZM2G112251
Sobic.001G416300	GRMZM2G150697	No Gene
Sobic.001G416600	GRMZM2G044281	GRMZM2G166767
Sobic.001G416700	GRMZM2G044237	No Gene
Sobic.001G416800	No Gene	GRMZM2G305046
Sobic.001G416900	No Gene	GRMZM2G305046
Sobic.001G417000	No Gene	GRMZM2G305027
Sobic.001G417200	No Gene	GRMZM5G825759
Sobic.001G417400	GRMZM2G077797	No Gene
Sobic.001G417500	GRMZM2G078052	No Gene
Sobic.001G417800	GRMZM2G119886	No Gene
Sobic.001G417900	GRMZM2G157329	GRMZM2G166780
Sobic.001G418000	GRMZM2G044281	GRMZM2G166767
Sobic.001G418100	GRMZM2G044027	GRMZM2G165357
Sobic.001G418200	GRMZM2G043878	No Gene
Sobic.001G418600	GRMZM2G428391	GRMZM2G366532
Sobic.001G418700	GRMZM2G048482	GRMZM2G063875
Sobic.001G418800	GRMZM2G096231	GRMZM2G161293
Sobic.001G418900	GRMZM2G096261	GRMZM5G872568
Sobic.001G420000	GRMZM2G428410	No Gene
Sobic.001G420100	GRMZM2G428391	GRMZM2G366532
Sobic.001G420500	GRMZM5G891990	GRMZM2G402015
Sobic.001G420700	GRMZM2G160906	GRMZM2G103490
Sobic.001G420800	GRMZM2G043030	GRMZM2G103465
Sobic.001G420900	GRMZM2G113002	GRMZM2G103270
Sobic.001G421300	GRMZM2G087459	No Gene
Sobic.001G421400	GRMZM2G087600	No Gene
Sobic.001G421500	GRMZM2G110309	GRMZM2G063151
Sobic.001G421700	GRMZM2G174644	GRMZM2G114126
Sobic.001G421900	No Gene	GRMZM2G098784
Sobic.001G422100	GRMZM2G179432	GRMZM2G151992
Sobic.001G422300	GRMZM2G305526	No Gene
Sobic.001G422500	GRMZM2G109885	No Gene
Sobic.001G422600	GRMZM2G109831	No Gene
Sobic.001G422700	GRMZM2G337425	GRMZM2G492252
Sobic.001G422900	GRMZM5G828820	GRMZM2G045084
Sobic.001G423300	GRMZM2G001918	GRMZM5G888263
Sobic.001G423500	GRMZM2G320960	No Gene
Sobic.001G423600	No Gene	GRMZM2G145313
Sobic.001G423700	GRMZM2G057646	GRMZM2G009605
Sobic.001G423800	GRMZM2G119168	No Gene
Sobic.001G424000	GRMZM2G061202	No Gene
Sobic.001G424300	GRMZM2G141799	No Gene
Sobic.001G424500	GRMZM2G160506	No Gene
Sobic.001G424600	GRMZM2G160452	No Gene
Sobic.001G424700	GRMZM2G160428	GRMZM2G164160
Sobic.001G424800	GRMZM2G160324	GRMZM2G164136
Sobic.001G425000	GRMZM2G160237	GRMZM2G053199
Sobic.001G425100	GRMZM2G160198	GRMZM2G151934
Sobic.001G425200	GRMZM2G306806	GRMZM2G179336
Sobic.001G425300	GRMZM2G007055	GRMZM2G179329
Sobic.001G425500	GRMZM2G306679	GRMZM2G479260
Sobic.001G425600	AC208204_3_FG006	GRMZM2G479260
Sobic.001G425700	GRMZM5G886952	GRMZM2G479243
Sobic.001G425800	GRMZM2G046274	No Gene
Sobic.001G426000	AC208204_3_FG006	GRMZM2G479260
Sobic.001G426100	GRMZM2G481529	GRMZM2G131539
Sobic.001G426200	GRMZM2G128206	No Gene
Sobic.001G426300	GRMZM2G128444	No Gene
Sobic.001G426600	GRMZM2G012319	No Gene
Sobic.001G426800	No Gene	GRMZM2G073567
Sobic.001G426900	GRMZM2G079112	No Gene
Sobic.001G427100	GRMZM2G540403	No Gene
Sobic.001G427200	GRMZM2G049041	No Gene
Sobic.001G427300	GRMZM2G049190	GRMZM2G117153
Sobic.001G427500	No Gene	GRMZM2G083367
Sobic.001G427700	GRMZM2G161337	No Gene
Sobic.001G427800	GRMZM2G161452	GRMZM2G083402
Sobic.001G427900	GRMZM2G151521	GRMZM2G083427
Sobic.001G428000	GRMZM2G151564	GRMZM2G438722
Sobic.001G428100	GRMZM2G151576	GRMZM2G141596
Sobic.001G428200	GRMZM2G151582	AC210314_3_FG006
Sobic.001G428400	GRMZM2G100620	GRMZM2G307906
Sobic.001G428500	GRMZM2G118208	No Gene
Sobic.001G428600	GRMZM2G055263	No Gene
Sobic.001G428800	No Gene	GRMZM2G119627
Sobic.001G429000	GRMZM2G014419	GRMZM5G805540
Sobic.001G429100	GRMZM2G048703	No Gene
Sobic.001G429200	No Gene	GRMZM2G481069
Sobic.001G429300	GRMZM2G066120	GRMZM2G180555
Sobic.001G429400	GRMZM2G143655	GRMZM2G180558
Sobic.001G429500	GRMZM2G073591	No Gene
Sobic.001G429600	GRMZM2G408305	No Gene
Sobic.001G429700	GRMZM5G883632	GRMZM2G180559
Sobic.001G429800	GRMZM2G703555	No Gene
Sobic.001G429900	GRMZM2G105362	No Gene
Sobic.001G430000	GRMZM2G072376	GRMZM2G043854
Sobic.001G430400	No Gene	GRMZM2G146313
Sobic.001G430700	No Gene	GRMZM2G446234
Sobic.001G430800	GRMZM5G884432	No Gene
Sobic.001G431000	GRMZM2G372398	GRMZM2G146386
Sobic.001G431100	GRMZM2G352678	No Gene
Sobic.001G431500	No Gene	GRMZM2G031447
Sobic.001G431700	GRMZM2G338702	No Gene
Sobic.001G431800	GRMZM2G060148	GRMZM2G177610
Sobic.001G432000	GRMZM2G360429	GRMZM2G177599
Sobic.001G432100	GRMZM5G872118	No Gene
Sobic.001G432500	GRMZM2G174615	No Gene
[truncated: 11,419 more rows]
