# Supplementary material for: Cross-Species Root Transcriptional Network Analysis Highlights Conserved Modules in Response to Nitrate between Maize and Sorghum
Source: Int J Mol Sci. 2020 Feb 20;21(4):1445. doi: 10.3390/ijms21041445 (PMC7073038; doi:10.3390/ijms21041445)
Supplement: Supplementary file 1 [file ijms-21-01445-s001.zip › ijms-713606-supplementary-final/supplemental files/Supplemental Data S7.xlsx]

## Sheet: p 
		90	5711	116	778	656	601	304	135	81	550	153	2046	2333	177	409	469	689	437	1015	201	719	211	4628	787	62	266	561	528	2065
	moduleColor	bisque4	blue	brown4	cyan	darkgreen	darkolivegreen	darkorange	darkorange2	darkslateblue	darkturquoise	floralwhite	green	grey60	ivory	lightcyan	lightcyan1	lightgreen	lightsteelblue1	magenta	mediumpurple3	midnightblue	orangered4	pink	plum1	plum2	saddlebrown	salmon	sienna3	tan
84	antiquewhite4	1	1	1	0.705161	0.875856	1	0.85183	1	0.224946	0.517127	1	0.892229	0.450558	1	0.726012	0.773789	1	0.749436	0.832582	1	0.663136	0.485942	0.993964	0.450005	0.000984873	0.203168	0.527787	0.812718	0.47287
689	bisque4	0.904586	1	0.951674	0.0306678	0.97492	0.209708	0.987827	0.459091	0.0577997	0.0778933	0.999936	0.910533	0.92799	0.670833	0.981008	0.229977	0.321908	0.336198	0.965125	0.994796	0.757421	0.910797	0.999999	0.644235	1	0.91357	0.996463	0.993599	0.830743
1411	blue	0.992397	0.775444	0.0193222	0.0241217	0.950467	0.646864	0.999964	0.929704	0.806714	0.00114745	1	0.999934	0.012483	0.909416	0.996362	0.344829	0.999988	0.00180417	0.996607	0.262651	0.817699	0.55798	1	0.616754	1	0.328754	0.943271	0.000613586	0.978274
437	brown4	0.000684597	0.38862	4.56176e-07	0.726815	0.998667	0.186485	0.649064	1	0.736719	0.980029	0.543299	0.996405	0.969101	1	0.991039	0.882854	0.794495	9.81022e-10	0.993958	0.963816	0.991863	0.671758	1	0.829557	0.639812	3.55865e-05	0.995063	0.00120352	0.97215
827	coral1	0.77063	0.00320616	0.877059	0.880085	0.945435	0.998357	0.995628	0.923683	0.458667	0.976378	0.954588	0.999998	0.0967885	0.913565	0.998825	0.0925936	0.99928	0.197114	0.900554	0.746967	0.960476	0.96017	0.782707	0.890904	0.857278	0.833125	0.999581	0.566298	0.999997
82	coral2	1	0.988724	1	1	1	0.844927	1	1	1	1	0.818053	0.998536	0.977952	1	1	1	0.626944	1	0.958117	0.461329	0.650175	0.47772	0.997371	0.698631	1	0.195945	0.824213	1	0.612966
267	darkgrey	0.0126385	0.999809	0.687991	0.890254	1	0.0799636	0.940533	1	1	0.996182	0.996182	0.999999	0.998877	0.52844	0.983909	0.949286	0.914998	0.148342	0.796841	1	0.994312	5.50354e-05	1	0.164961	1	0	0.996588	0	0.955408
1007	darkmagenta	1	1	0.935501	0.0861843	0.0563997	0.666004	0.999974	0.751567	0.955352	0.974735	0.999993	0.00209498	1	0.658287	0.972394	0.498422	0.99678	0.993431	0.999343	0.996093	0.992833	0.808916	0.126302	0.495771	1	0.672763	0.936648	0.989992	0.405651
2055	darkorange	0.829567	1	0.994675	9.9936e-05	0.0386166	0.000840859	1	0.341267	0.596008	0.996403	1	0.0062329	1	0.994312	0.983631	4.17947e-10	0.999867	0.993816	0.94909	0.95007	0.999996	0.192147	1	0.0868071	0.339618	0.998879	0.999994	0.794147	0.885874
172	darkorange2	1	0.974704	1	0.234597	1	0.343334	0.980084	0.215168	1	0.0261469	0.972136	0.670002	0.826932	0.6815	1	0.806203	0.822376	0.941498	0.328277	1	0.0930468	0.744564	0.666976	0.884303	1	1	0.487121	0.440745	0.571231
525	darkred	0.259056	0.999965	0.397875	0.358242	0.898784	0.39841	0.999474	0.93139	0.212247	0.960164	0.998749	0.596886	0.273419	0.970273	0.551924	0.315296	0.999886	0.153166	0.99024	0.35926	0.972658	0.122437	1	0.375907	0.707358	0.967948	0.663577	0.0582242	0.99749
1897	darkseagreen4	0.620387	1	0.998069	0.118241	0.971391	0.835325	0.999999	0.0552276	0.981433	0.862022	1	0.0591719	0.999998	0.00352269	0.999803	0.802485	0.000969478	0.308901	2.06607e-07	0.976529	0.165885	0.88862	0.996565	0.449998	0.939974	0.704915	0.00392433	0.973582	0.203698
153	darkslateblue	1	0.999692	1	0.0349978	0.977742	0.0575954	0.969266	0.180446	1	0.824899	0.958571	0.979376	0.961529	1	1.05102e-07	1	0.981666	0.240439	0.83594	0.685211	0.984633	0.702871	0.999404	0.468758	0.0054031	0.783792	0.961153	0.0829676	0.998008
616	floralwhite	0.877258	1	0.93313	0.946993	0.0311364	0.936657	0.999553	0.957113	1	0.0866429	0.999966	0.908302	0.995287	0.983953	0.996007	0.640037	0.922352	0.973842	0.976622	0.682057	0.846566	0.992768	0.920281	0.0663656	0.41896	0.575988	0.974977	0.983162	0.552398
1082	green	1	0.801805	0.991721	0.933398	0.925069	0.996252	1	0.974707	0.844177	0.997503	1	1	1	0.99439	1	0.992287	0.999823	0.999984	1	0.707205	0.999998	0.931462	0	1	1	0.998761	1	0.999996	1
587	grey60	0.589906	0.999355	1	0.977209	0.682848	0.768659	0.999979	0.175483	0.532696	1.93478e-06	0.999586	0.996655	0.998214	0.747867	0.998888	0.946153	0.999353	0.919212	0.00996779	1	0.989863	0.317458	2.1606e-12	0.979529	0.0115337	0.83735	0.868862	0.945655	0.660624
318	lightgreen	1	0.999321	1	0.57846	0.159877	0.994105	0.928453	0.0227241	1	0.784252	1	0.0296447	0.929868	0.880107	1	0.810108	0.964969	0.764483	0.663528	0.427739	0.483378	0.920359	0.996667	0.828422	1	0.614006	0.798375	0.951505	0.0133212
101	lightpink4	1	0.892505	1	0.949359	1	0.665256	1	0.000162355	1	0.154338	1	0.366042	0.787043	0.488777	0.789272	0.832649	0.928442	0.49249	0.741695	1	0.758158	1	0.287771	0.345406	0.209045	0.635784	1	0.866653	0.800009
107	maroon	1	0.99791	1	0.0365775	0.741036	0.219792	0.91225	0.000212712	1	0.178137	1	0.115744	0.98644	0.508792	1	1	0.938838	1	0.220269	0.191872	0.945935	1	0.0657199	0.826251	1	0.657036	0.896645	0.626185	0.0033446
203	mediumorchid	0.496359	1	1	1	0.735565	0.305344	1	0.272829	3.56198e-05	0.239814	0.922894	0.783634	0.907195	0.388673	0.199992	0.283836	0.423602	0.964996	0.984253	0.784551	0.996094	0.800453	0.992942	0.715209	1	0.327714	0.800709	0.766202	0.955607
190	mediumpurple3	1	0.999996	1	1	0.948685	0.802324	1	1	0.438718	0.351681	1	0.999129	0.972902	1	1	1	0.993054	0.95658	0.976762	1	0.88775	1	0	0.812714	1	0.564714	0.98234	0.977553	0.0364415
111	navajowhite2	1	0.997129	0.382941	0.629411	1	0.23897	1	0.108099	0.28602	0.194645	0.900535	0.974023	0.259078	0.167037	0.819439	0.859848	0.546697	0.839561	0.0252935	0.567381	1	0.585114	0.999823	0.841441	1	0.670513	0.905069	0.646059	0.97551
192	orangered4	1	0.999456	1	0.324878	0.695016	0.627859	0.98739	0.252308	1	4.44089e-16	1	0.80364	0.988521	1	1	0.122175	0.027388	0.823248	0.062384	0.423308	0.760843	0.782173	0.756109	0.978118	1	1	1	0.894563	0.410798
112	palevioletred3	1	0.988462	1	0.00541503	0.519508	0.0406623	1	0.109716	1	0.902586	1	0.865324	0.990283	1	1	1	0.552779	0.84219	0.0101697	0.570641	0.806508	0.0588906	0.980597	0.233541	1	1	0.683434	0.00681785	0.640464
202	plum1	0.494648	0.999998	0.21806	0.235155	0.227696	0.943088	0.943088	1	1	0.236451	1	0.092811	0.943326	0.739317	3.04528e-06	0.472826	1	0.642875	0.950339	1	0.634256	0.798856	0.96455	0.983071	1	0.598047	0.986327	0.763297	0.976951
150	plum2	0.0907515	0.68514	1	0.637254	0.885153	0.435304	0.853113	0.532385	0.365935	0.955894	1	0.010425	0.851087	0.631154	1	0.490056	1	1	0.50496	1	0.913891	0.695695	0.693776	0.820786	1	0.777182	0.958591	0.798175	0.949053
1369	purple	0.948237	1	0.983673	0.379203	0.99344	0.986589	1	0.539265	0.923787	0.999632	1	0.000906425	0.996602	0.418953	0	0.443646	1	0.997734	1	0.947661	0.999997	0.756279	0.999852	0.999565	0.832554	0.998058	0.999374	0.865007	0.999629
950	royalblue	0.961451	1	0.984982	0.842259	0.786588	0.0391174	0.942252	0.000324057	0.946589	0.237354	0.99915	0.871491	0.452186	0.00437384	0.999753	0.852545	0.013957	0.383258	0.000150613	0.0055604	0.847426	0.624169	1	0.0729011	0.893723	0.913304	0.199868	0.981452	0.988347
231	steelblue	1	0.606141	1	0.230872	0.0119869	0.986589	0.764246	0.111656	1	0.0216651	0.991884	0.997329	0.770603	0.452367	1	0.914481	0.245602	0.978	0.513951	0.0018687	0.949318	0.840383	0.451996	0.0196238	0.415896	1	0.53299	0.1732	0.246514
125	thistle1	1	0.751494	1	0.881609	0.955267	0.594229	1	1	0.315791	0.925707	0.47505	0.02878	0	0.56428	0.854574	0.0229293	0.961819	0.872696	0.992098	0.610865	0.852413	1	0.318875	1	0.00307077	1	1	0.101616	0.63336
1808	turquoise	0.40619	0.994234	0.999704	0.982329	0.9883	0.744344	1	0.813504	0.917386	0.993247	1	0.999986	1	0.655268	0.999525	0.939979	0.992191	0.0135684	0.998999	0.878137	0.991011	0.951391	1	0.744187	0.123307	0.719297	0.999932	0.245421	0.999997
1822	violet	0.741053	1	0.997365	0.984635	0.948188	0.88921	1	0.312152	1	0.684694	1	0.999487	1	0.00212899	0.999981	0.964236	0	0.99841	0.889256	0.503423	0	0.977973	1	0.280147	0.244926	0.808634	0	0.954714	0.997497

## Sheet: overlap number
		90	5711	116	778	656	601	304	135	81	550	153	2046	2333	177	409	469	689	437	1015	201	719	211	4628	787	62	266	561	528	2065
		bisque4	blue	brown4	cyan	darkgreen	darkolivegreen	darkorange	darkorange2	darkslateblue	darkturquoise	floralwhite	green	grey60	ivory	lightcyan	lightcyan1	lightgreen	lightsteelblue1	magenta	mediumpurple3	midnightblue	orangered4	pink	plum1	plum2	saddlebrown	salmon	sienna3	tan
84	antiquewhite4	0	3	0	2	1	0	1	0	1	2	0	4	8	0	1	1	0	1	2	0	2	1	7	3	3	2	2	1	7
689	bisque4	1	93	1	29	10	19	8	4	5	20	3	44	50	4	5	15	20	13	18	1	16	3	76	19	0	4	6	6	47
1411	blue	1	290	12	54	26	30	13	4	3	27	5	73	147	6	11	27	15	38	36	13	33	11	168	40	0	16	22	46	90
437	brown4	7	96	12	11	3	13	9	0	1	4	9	20	28	0	2	5	9	28	8	1	5	3	33	10	1	15	3	19	24
827	coral1	2	209	2	19	14	8	9	2	3	10	11	32	83	3	4	20	9	17	25	5	15	3	135	19	1	6	6	16	33
82	coral2	0	10	0	0	2	1	0	0	0	0	1	1	3	0	0	0	2	0	1	1	2	1	6	2	0	2	1	0	6
267	darkgrey	4	35	1	5	0	10	3	0	0	1	1	4	11	2	1	2	4	7	8	0	2	10	19	11	0	44	1	50	14
1007	darkmagenta	0	149	2	37	33	21	7	4	1	13	5	102	41	6	9	18	14	8	21	2	16	6	188	30	0	9	15	11	80
2055	darkorange	5	267	3	89	63	68	18	12	6	27	9	187	86	6	21	76	30	21	65	10	27	20	266	71	6	9	19	36	145
172	darkorange2	0	27	0	7	0	5	1	2	0	8	1	12	12	1	0	2	3	1	8	0	8	1	28	3	0	0	4	4	13
525	darkred	3	77	3	17	9	13	3	1	3	6	3	39	50	1	8	11	3	12	11	5	8	7	48	17	1	2	10	16	25
1897	darkseagreen4	6	284	2	64	35	37	17	15	2	33	3	163	114	23	13	29	71	34	116	8	58	11	286	57	2	17	57	27	156
153	darkslateblue	0	17	0	9	1	7	1	2	0	2	1	6	8	0	14	0	1	4	4	1	1	1	13	5	3	1	1	6	4
616	floralwhite	1	83	1	12	23	9	4	1	0	18	2	39	37	1	3	10	11	5	15	4	13	1	94	25	2	6	7	6	47
1082	green	0	220	1	24	20	13	2	2	2	11	3	32	32	2	0	10	12	4	10	7	9	5	482	9	0	3	3	5	43
587	grey60	2	95	0	10	13	11	2	5	2	31	3	29	33	3	2	6	5	6	34	0	8	6	169	10	5	4	9	7	43
318	lightgreen	0	46	0	9	11	2	4	1	0	5	0	34	21	1	0	4	4	4	11	3	9	1	38	7	0	3	5	3	36
101	lightpink4	0	17	0	1	0	2	0	1	0	4	0	9	7	1	1	1	1	2	3	0	2	0	20	4	1	1	0	1	6
107	maroon	0	12	0	7	2	4	1	1	0	4	0	12	4	1	0	0	1	0	6	2	1	0	25	2	0	1	1	2	17
203	mediumorchid	1	18	0	0	4	6	0	2	6	6	2	13	13	2	5	5	6	1	3	1	1	1	23	5	0	3	3	3	10
190	mediumpurple3	0	18	0	0	2	3	0	0	1	5	0	5	10	0	0	0	1	1	3	0	3	0	105	4	0	2	1	1	22
111	navajowhite2	0	13	1	3	0	4	0	1	1	4	1	4	12	2	1	1	3	1	9	1	0	1	7	2	0	1	1	2	4
192	orangered4	0	24	0	7	4	4	1	1	0	28	0	12	9	0	0	6	10	2	12	2	4	1	30	2	0	0	0	2	16
112	palevioletred3	0	15	0	9	3	6	0	2	0	1	0	6	4	0	0	0	3	1	10	1	2	3	12	5	0	0	2	7	8
202	plum1	1	19	2	8	7	2	2	0	0	6	0	21	12	1	14	4	0	3	4	0	5	1	26	2	0	2	1	3	9
150	plum2	2	30	0	4	2	4	2	1	1	1	0	20	10	1	0	3	0	0	6	0	2	1	24	3	0	1	1	2	7
1369	purple	2	159	2	42	21	20	6	7	2	13	6	136	40	10	143	25	9	11	22	6	14	9	189	22	2	5	14	22	75
950	royalblue	1	139	1	23	20	30	15	14	1	23	8	64	61	14	4	13	36	17	59	15	21	7	110	36	1	6	24	11	56
231	steelblue	0	48	0	9	12	5	4	3	0	10	1	8	21	2	0	2	8	1	9	7	3	1	41	13	1	0	5	7	21
125	thistle1	0	24	0	2	1	1	0	0	1	1	3	16	9	1	1	6	1	1	1	1	2	0	24	0	3	0	0	5	9
1808	turquoise	7	344	1	39	31	37	14	7	3	24	10	95	335	11	13	24	32	42	46	10	34	9	192	49	7	16	18	40	93
1822	violet	5	241	2	39	35	34	13	11	0	35	11	105	88	23	10	23	153	16	60	14	130	8	240	58	6	15	170	27	111
