# Supplementary material for: Cross-Species Root Transcriptional Network Analysis Highlights Conserved Modules in Response to Nitrate between Maize and Sorghum
Source: Int J Mol Sci. 2020 Feb 20;21(4):1445. doi: 10.3390/ijms21041445 (PMC7073038; doi:10.3390/ijms21041445)
Supplement: Supplementary file 1 [file ijms-21-01445-s001.zip › ijms-713606-supplementary-final/supplemental files/Supplemental Data S8.xlsx]

## Sheet: paper
	start	end	length	summit	p	fold	q			Best-hit-arabi-name	arabi-symbol	arabi-defline
chr8	20489302	20490154	853	20489695	892.993	196.598	886.734	upstream_gene_variant	GRMZM2G570233
chr1	203969859	203970789	931	203970272	695.707	16.7977	689.982	5_prime_UTR_variant	GRMZM2G448344	ATCG00490.1		ribulose-bisphosphate carboxylases
chr2	172727263	172728085	823	172727700	606.003	17.8021	600.442	5_prime_UTR_variant	GRMZM2G176216	ATCG01010.1		NADH-Ubiquinone oxidoreductase (complex I), chain 5 protein
chr3	159661631	159662349	719	159661980	473.912	65.2264	468.622	upstream_gene_variant	AC188753.3_FG008
chr3	78555184	78555906	723	78555568	362.431	68.8961	357.397	upstream_gene_variant	GRMZM2G112187	AT5G19290.1		alpha/beta-Hydrolases superfamily protein
chr1	166169246	166170400	1155	166170052	292.398	68.0233	287.546	upstream_gene_variant	GRMZM2G570017
chr6	162584669	162585267	599	162584950	269.256	39.2342	264.472	upstream_gene_variant	GRMZM2G010349	AT1G68830.1	STN7	STT7 homolog STN7
chr6	6205238	6205864	627	6205515	252.458	58.587	247.729	upstream_gene_variant	GRMZM2G065589
chr1	175329995	175330699	705	175330280	225.414	48.5259	220.772	upstream_gene_variant	GRMZM2G022365	AT1G15340.1	MBD1	methyl-CPG-binding domain 1
chr2	109254907	109255654	748	109255253	210.498	47.7883	205.906	upstream_gene_variant	GRMZM2G100685
chr4	202371223	202371884	662	202371553	200.528	48.9416	195.971	upstream_gene_variant	GRMZM2G574743
chr9	64086031	64086649	619	64086355	165.918	36.6628	161.503	upstream_gene_variant	GRMZM2G568689
chr4	74962159	74962813	655	74962472	150.594	22.5792	146.25	upstream_gene_variant	GRMZM2G053624
chr1	198644094	198644689	596	198644377	147.786	29.8807	143.455	upstream_gene_variant	GRMZM2G353607	AT4G32610.1		copper ion binding
chr6	144737979	144738595	617	144738279	146.786	31.7683	142.46	upstream_gene_variant	GRMZM2G091890
chr1	151762670	151763673	1004	151763004	146.092	30.9741	141.769	upstream_gene_variant	AC206682.3_FG003
chr3	183436151	183436849	699	183436535	144.054	24.161	139.741	upstream_gene_variant	GRMZM2G006472
chr1	68679989	68680707	719	68680363	143.813	39.0852	139.503	upstream_gene_variant	GRMZM2G477869
chr5	196837588	196838316	729	196837996	135.239	35.0619	130.976	upstream_gene_variant	GRMZM2G010745	AT2G02180.1	TOM3	tobamovirus multiplication protein 3
chr6	158473284	158473876	593	158473608	131.145	27.1211	126.902	upstream_gene_variant	GRMZM2G143714	AT1G26470.1
chr4	180805448	180806093	646	180805781	128.363	33.7003	124.134	upstream_gene_variant	GRMZM2G087503	AT1G78110.1
chr8	37663721	37664343	623	37663987	127.886	35.1641	123.66	5_prime_UTR_variant	GRMZM2G027897
chr2	93862672	93863275	604	93862941	126.654	33.3599	122.435	upstream_gene_variant	GRMZM2G542810
chr6	26478733	26479351	619	26479026	124.675	24.4518	120.467	upstream_gene_variant	GRMZM2G460371
chr6	107911622	107912226	605	107911942	118.608	40.2155	114.436	upstream_gene_variant	GRMZM5G856338
chr2	232332290	232332978	689	232332688	116.695	39.7065	112.534	upstream_gene_variant	AC217293.3_FG002	AT1G58807.1		Disease resistance protein (CC-NBS-LRR class) family
chr2	213747493	213748037	545	213747790	115.275	34.648	111.123	upstream_gene_variant	GRMZM2G102944	AT1G09450.1		Protein kinase superfamily protein
chr8	170366600	170367245	646	170366896	114.132	23.2684	109.988	upstream_gene_variant	GRMZM2G514438
chr2	7929153	7929759	607	7929436	112.453	15.7026	108.32	upstream_gene_variant	AC196425.3_FG002
chr7	120610500	120611012	513	120610786	111.436	23.3178	107.308	upstream_gene_variant	GRMZM2G700198
chr1	188887760	188888426	667	188888075	110.903	31.0797	106.779	upstream_gene_variant	GRMZM2G430455	AT3G59100.1	ATGSL11,gsl11	glucan synthase-like 11
chr2	109248872	109249526	655	109249159	106.63	32.1117	102.533	upstream_gene_variant	GRMZM5G877108
chr5	1584128	1584663	536	1584365	105.127	28.0306	101.04	upstream_gene_variant	GRMZM2G125784	AT5G40080.1		Mitochondrial ribosomal protein L27
chr6	21502915	21503552	638	21503236	104.863	28.9346	100.777	upstream_gene_variant	GRMZM2G405307
chr2	132275337	132276161	825	132275861	104.776	26.8521	100.691	upstream_gene_variant	AC217288.3_FG005	AT4G08150.1	BP,BP1,KNAT1	KNOTTED-like from Arabidopsis thaliana
chr8	146261385	146262050	666	146261790	100.954	24.091	96.894	upstream_gene_variant	GRMZM2G086616
chr7	52775300	52775857	558	52775621	100.902	22.4044	96.8427	upstream_gene_variant	GRMZM2G123119	AT3G23240.1	ATERF1,ERF1	ethylene response factor 1
chr6	17482406	17483016	611	17482670	98.465	25.6452	94.4211	upstream_gene_variant	GRMZM2G542415
chr1	36208055	36208767	713	36208346	98.0547	30.1295	94.0139	upstream_gene_variant	GRMZM2G060091
chr1	90265047	90265669	623	90265392	96.61	27.7041	92.5791	upstream_gene_variant	GRMZM5G832859
chr5	16571915	16572530	616	16572207	90.4724	28.0815	86.4866	upstream_gene_variant	GRMZM2G591592
chr6	99845164	99845787	624	99845479	88.7874	22.7497	84.8128	upstream_gene_variant	GRMZM2G064374
chr9	84972919	84974047	1129	84973672	88.5149	25.9507	84.5439	upstream_gene_variant	GRMZM2G150323	AT5G39990.1		Core-2/I-branching beta-1,6-N-acetylglucosaminyltransferase family protein
chr6	86612678	86613235	558	86612934	87.5254	23.9542	83.5603	upstream_gene_variant	GRMZM2G700990
chr5	78151127	78151697	571	78151411	87.078	23.2636	83.1165	upstream_gene_variant	GRMZM2G557544
chr1	269003807	269004414	608	269004150	85.6019	28.0491	81.652	upstream_gene_variant	GRMZM2G457346	AT2G21820.1
chr10	50953953	50954535	583	50954262	84.186	17.4215	80.248	upstream_gene_variant	GRMZM2G523064
chr1	182360961	182361431	471	182361200	83.2197	16.762	79.2894	upstream_gene_variant	GRMZM2G703832
chr9	70601813	70602408	596	70602093	83.0527	22.6282	79.1237	upstream_gene_variant	GRMZM2G099577	AT5G60440.1	AGL62	AGAMOUS-like 62
chr1	198396147	198396636	490	198396387	81.0292	22.0706	77.1169	upstream_gene_variant	GRMZM5G816431
chr7	114115309	114115855	547	114115597	80.7984	23.8285	76.887	upstream_gene_variant	GRMZM2G557877
chr5	194142511	194143064	554	194142742	79.7387	28.4733	75.8363	upstream_gene_variant	GRMZM2G074053	AT2G42005.1		Transmembrane amino acid transporter family protein
chr10	14698711	14699285	575	14699030	78.9936	17.6478	75.0973	upstream_gene_variant	GRMZM2G418644	AT2G33160.1		glycoside hydrolase family 28 protein / polygalacturonase (pectinase) family protein
chr2	103393730	103394341	612	103394065	78.8272	23.2688	74.9332	upstream_gene_variant	GRMZM2G516353
chr10	5127195	5128085	891	5127717	77.2501	25.9558	73.3696	upstream_gene_variant	GRMZM2G159119	AT1G68670.1		myb-like transcription factor family protein
chr1	186557067	186557647	581	186557332	77.1942	18.6456	73.315	upstream_gene_variant	GRMZM5G803715
chr8	153845613	153846206	594	153845893	76.1433	22.8073	72.2718	upstream_gene_variant	GRMZM2G506388
chr9	67153825	67154457	633	67154163	75.8807	19.5905	72.012	upstream_gene_variant	AC198426.3_FG002
chr4	22723002	22723700	699	22723364	74.3805	27.9982	70.5248	upstream_gene_variant	GRMZM2G348241
chr8	164497509	164498077	569	164497773	73.9658	23.0916	70.1149	upstream_gene_variant	GRMZM2G375182
chr8	51290905	51291463	559	51291178	73.8601	17.9235	70.0106	upstream_gene_variant	GRMZM2G512379
chr6	132020267	132020818	552	132020576	73.0718	22.1264	69.2283	upstream_gene_variant	GRMZM2G515444
chr10	70368390	70369036	647	70368747	72.6023	20.5162	68.7639	upstream_gene_variant	GRMZM2G471579	AT2G16030.1		S-adenosyl-L-methionine-dependent methyltransferases superfamily protein
chr8	168112412	168112973	562	168112656	72.5014	21.3599	68.6646	upstream_gene_variant	GRMZM2G520449
chr5	210021635	210022502	868	210021936	70.6029	5.17963	66.7838	5_prime_UTR_variant	GRMZM2G358180	ATCG00280.1		photosystem II reaction center protein C
chr6	157577734	157578287	554	157578014	69.2615	24.4845	65.4532	upstream_gene_variant	GRMZM2G005818	AT3G28455.1	CLE25	CLAVATA3/ESR-RELATED 25
chr7	151558929	151559646	718	151559239	68.1766	21.3918	64.3801	upstream_gene_variant	GRMZM2G010735
chr4	188583691	188584346	656	188583984	68.1015	19.1318	64.3061	upstream_gene_variant	GRMZM2G433528	AT5G27260.1
chr5	209188022	209188561	540	209188284	67.6012	14.2124	63.809	upstream_gene_variant	GRMZM2G072216	AT1G09430.1	ACLA-3	ATP-citrate lyase A-3
chr2	49284234	49285241	1008	49284865	67.4587	23.444	63.6684	upstream_gene_variant	GRMZM2G018059	AT2G45910.1		U-box domain-containing protein kinase family protein
chr3	55031928	55032469	542	55032199	67.3434	22.3796	63.5562	upstream_gene_variant	GRMZM2G047616	AT4G10310.1	ATHKT1,HKT1	high-affinity K+ transporter 1
chr2	122632916	122633536	621	122633159	66.1469	18.1834	62.3696	upstream_gene_variant	AC211451.4_FG001
chr4	3050329	3050867	539	3050567	66.0268	17.7373	62.2506	upstream_gene_variant	GRMZM2G473480
chr7	144250274	144250798	525	144250576	66.0268	17.7373	62.2506	upstream_gene_variant	GRMZM2G541480
chr5	200373510	200374100	591	200373747	65.8597	21.077	62.085	upstream_gene_variant	GRMZM2G339499
chr5	67050752	67051245	494	67050998	65.1532	20.2338	61.3854	upstream_gene_variant	GRMZM2G008047	AT5G46970.1		Plant invertase/pectin methylesterase inhibitor superfamily protein
chr6	147160920	147161542	623	147161223	65.1477	20.6904	61.38	upstream_gene_variant	GRMZM2G010302	AT2G40960.1		Single-stranded nucleic acid binding R3H protein
chr9	24987576	24988095	520	24987843	65.1477	20.6904	61.38	upstream_gene_variant	GRMZM5G829436
chr3	137901433	137902044	612	137901726	64.7974	18.3314	61.0328	upstream_gene_variant	GRMZM2G701767
chr10	102149710	102150245	536	102149993	64.6441	17.4726	60.8817	upstream_gene_variant	GRMZM5G843932
chr1	188495297	188495816	520	188495567	64.0199	20.084	60.2619	upstream_gene_variant	GRMZM2G022499	AT3G57980.1		DNA-binding bromodomain-containing protein
chr6	43462281	43462811	531	43462575	64.0199	20.084	60.2619	upstream_gene_variant	GRMZM2G700916	AT5G61330.1		rRNA processing protein-related
chr5	17922515	17923402	888	17923095	62.9949	24.3738	59.2491	upstream_gene_variant	GRMZM2G545054
chr8	156631373	156631963	591	156631673	62.6824	13.5017	58.9384	upstream_gene_variant	GRMZM2G468788
chr4	199397196	199397751	556	199397530	61.8983	16.9431	58.1637	upstream_gene_variant	GRMZM2G001541	AT5G12900.1
chr5	165034796	165035263	468	165035042	60.9149	12.6399	57.1887	upstream_gene_variant	GRMZM2G585106
chr1	246616057	246616659	603	246616362	60.796	14.1611	57.0706	upstream_gene_variant	GRMZM2G487322
chr4	218998185	218998599	415	218998398	60.6639	16.0148	56.9396	upstream_gene_variant	GRMZM2G172774	AT3G49750.1	AtRLP44,RLP44	receptor like protein 44
chr1	186561853	186562404	552	186562143	60.6607	13.2918	56.9365	upstream_gene_variant	GRMZM5G896747
chr9	134041961	134042731	771	134042241	60.4871	23.3933	56.7678	upstream_gene_variant	GRMZM2G134288
chr7	102702719	102703239	521	102702994	60.0832	13.6092	56.3663	upstream_gene_variant	AC193633.3_FG002
chr6	5865570	5866228	659	5865976	59.323	21.7297	55.6123	upstream_gene_variant	GRMZM2G525138
chr4	158014587	158015310	724	158014940	58.8743	23.4167	55.1691	upstream_gene_variant	GRMZM2G112190	AT1G32170.1	XTH3,XTR4	xyloglucan endotransglucosylase/hydrolase 3
chr5	12533263	12533817	555	12533563	58.2534	17.5155	54.5537	upstream_gene_variant	GRMZM2G567940
chr10	845970	846578	609	846245	57.8722	17.7323	54.177	upstream_gene_variant	GRMZM5G833222
chr9	110675333	110675907	575	110675669	57.5292	20.2185	53.8386	upstream_gene_variant	GRMZM2G110361
chr6	110884026	110884498	473	110884241	56.8216	17.1974	53.137	upstream_gene_variant	GRMZM2G125131
chr6	26670837	26671368	532	26671109	56.5156	14.8577	52.8344	upstream_gene_variant	GRMZM2G076868	AT3G55950.1	ATCRR3,CCR3	CRINKLY4 related 3
chr1	253442331	253442838	508	253442608	56.4567	20.5533	52.7773	upstream_gene_variant	GRMZM2G141332	AT3G54650.1	FBL17	RNI-like superfamily protein
chr9	87221594	87222112	519	87221878	55.6795	14.8208	52.0057	upstream_gene_variant	GRMZM5G882875
chr1	77188265	77188840	576	77188546	55.5081	15.0807	51.8377	upstream_gene_variant	GRMZM2G120884
chr1	192968967	192969581	615	192969243	55.4299	16.8957	51.7607	upstream_gene_variant	GRMZM2G487749
chr5	200654901	200655420	520	200655155	55.111	20.2514	51.4462	upstream_gene_variant	GRMZM5G859801
chr10	5390486	5391033	548	5390738	54.8397	20.0948	51.1771	upstream_gene_variant	GRMZM2G490667
chr1	153958300	153958830	531	153958591	54.8225	12.9694	51.1605	upstream_gene_variant	GRMZM2G126096
chr8	113366697	113367195	499	113366924	54.7833	18.2356	51.122	upstream_gene_variant	GRMZM2G139564
chr2	52076272	52076773	502	52076562	54.6757	19.5328	51.0153	upstream_gene_variant	GRMZM2G050861	AT4G01330.1		Protein kinase superfamily protein
chr1	189404088	189404594	507	189404373	54.0598	13.5109	50.4031	upstream_gene_variant	GRMZM5G813004
chr5	134548184	134548826	643	134548501	53.8555	20.9423	50.2035	upstream_gene_variant	GRMZM2G326550
chr7	171024049	171024596	548	171024333	53.6157	12.7758	49.9678	upstream_gene_variant	GRMZM2G502541
chr5	174722061	174722604	544	174722356	53.3324	17.4545	49.6869	upstream_gene_variant	GRMZM2G543293
chr1	277115075	277115565	491	277115337	53.3008	19.6762	49.6556	upstream_gene_variant	GRMZM2G164249	AT2G04900.1
chr3	93843701	93844241	541	93843964	53.1698	19.6006	49.5255	5_prime_UTR_variant	GRMZM2G106748	AT3G22400.1	LOX5	PLAT/LH2 domain-containing lipoxygenase family protein
chr6	56391755	56393358	1604	56392022	52.6691	14.1502	49.0291	upstream_gene_variant	GRMZM5G874432
chr10	5387405	5388771	1367	5388438	52.3142	20.0388	48.6786	upstream_gene_variant	GRMZM2G490675
chr10	90328902	90329441	540	90329145	52.2752	16.4879	48.6407	5_prime_UTR_variant	GRMZM2G108467	ATCG00580.1		photosystem II reaction center protein E
chr4	4804699	4805186	488	4804950	52.1682	16.0394	48.5361	upstream_gene_variant	AC214255.3_FG008
chr7	82529583	82530071	489	82529843	51.9075	18.4226	48.2767	upstream_gene_variant	GRMZM2G122209
chr3	171821543	171822074	532	171821864	51.4011	13.9143	47.7755	upstream_gene_variant	GRMZM2G126664	AT3G21470.1		Pentatricopeptide repeat (PPR-like) superfamily protein
chr7	101171267	101171826	560	101171547	51.4011	13.9143	47.7755	upstream_gene_variant	GRMZM2G307458	AT1G18580.1	GAUT11	galacturonosyltransferase 11
chr3	54186759	54187230	472	54187027	51.0521	13.4526	47.4311	upstream_gene_variant	GRMZM2G554250
chr5	79892340	79892873	534	79892632	51.0521	13.4526	47.4311	upstream_gene_variant	GRMZM2G062885	AT5G57180.2	CIA2	chloroplast import apparatus 2
chr10	120892363	120892860	498	120892616	50.6043	12.9701	46.9873	upstream_gene_variant	GRMZM2G403437	AT5G44180.2		Homeodomain-like transcriptional regulator
chr2	151880015	151880699	685	151880251	50.1203	12.2279	46.5109	upstream_gene_variant	GRMZM2G703201
chr5	169973152	169973684	533	169973366	50.0349	12.1951	46.4258	upstream_gene_variant	AC184702.3_FG001
chr6	85199479	85199964	486	85199694	49.7631	17.6635	46.1578	upstream_gene_variant	GRMZM2G526496
chr1	262294467	262294984	518	262294768	49.0395	16.8329	45.4405	upstream_gene_variant	GRMZM2G448446	AT4G15940.1		Fumarylacetoacetate (FAA) hydrolase family
chr6	145045108	145045747	640	145045482	48.9648	17.655	45.3668	upstream_gene_variant	GRMZM5G814983	AT4G33520.3	HMA6,PAA1	P-type ATP-ase 1
chr2	23610276	23611089	814	23610627	48.3944	20.0349	44.8057	upstream_gene_variant	GRMZM2G135574
chr4	134570017	134570579	563	134570313	48.0483	13.3866	44.4641	upstream_gene_variant	AC198324.3_FG007
chr7	132659976	132660554	579	132660206	48.0378	18.4654	44.4538	upstream_gene_variant	GRMZM2G083932	AT5G13070.1		MSF1-like family protein
chr1	220842903	220843443	541	220843135	47.6414	13.2068	44.0596	upstream_gene_variant	GRMZM2G101116	AT2G43120.1		RmlC-like cupins superfamily protein
chr4	176837780	176838275	496	176838032	47.2456	15.0854	43.6702	upstream_gene_variant	GRMZM2G315230	AT2G26310.1		Chalcone-flavanone isomerase family protein
chr8	169311615	169312120	506	169311831	47.1462	10.6701	43.5727	upstream_gene_variant	GRMZM2G038150
chr9	140277357	140277930	574	140277696	47.0337	14.6078	43.4618	upstream_gene_variant	GRMZM2G089803	AT2G32440.2	ATKAO2,CYP88A4,KAO2	ent-kaurenoic acid hydroxylase 2
chr10	12176102	12176591	490	12176369	46.9459	16.9554	43.1397	upstream_gene_variant	GRMZM2G094375	AT3G09220.1	LAC7	laccase 7
chr3	32533083	32533600	518	32533337	46.9045	14.9126	43.3336	upstream_gene_variant	GRMZM2G099960	AT5G63500.1		Protein of unknown function (DUF 3339)
chr7	103238080	103238588	509	103238358	46.7492	15.6044	43.1803	upstream_gene_variant	GRMZM2G700155
chr2	58278967	58279502	536	58279179	46.3443	17.9294	42.7787	upstream_gene_variant	GRMZM2G074238	AT2G36290.1		alpha/beta-Hydrolases superfamily protein
chr7	103233796	103234238	443	103234012	46.3106	13.5672	42.7453	upstream_gene_variant	GRMZM2G700153
chr9	65303307	65303801	495	65303534	46.0207	13.7663	42.4585	upstream_gene_variant	GRMZM2G148400	AT1G30080.1		Glycosyl hydrolase superfamily protein
chr3	177494654	177495237	584	177494951	45.2988	13.1029	41.7486	upstream_gene_variant	GRMZM2G053869	AT3G52240.1
chr2	231048458	231048952	495	231048728	44.8506	14.6178	41.304	upstream_gene_variant	GRMZM2G574350
chr2	172743915	172744489	575	172744154	44.7479	13.5015	41.2028	5_prime_UTR_variant	GRMZM2G474534	ATCG01250.1		NADH-Ubiquinone/plastoquinone (complex I) protein
chr3	105692070	105692523	454	105692298	44.2577	14.3161	40.7188	upstream_gene_variant	GRMZM5G824995
chr8	170379408	170379918	511	170379669	44.2049	11.2272	40.6664	upstream_gene_variant	GRMZM2G068755	AT2G35630.1	GEM1,MOR1	ARM repeat superfamily protein
chr1	294032947	294033319	373	294033113	44.0571	18.7929	40.5226	upstream_gene_variant	GRMZM2G537914
chr4	203463453	203464126	674	203463844	43.9642	15.7185	40.4319	upstream_gene_variant	GRMZM2G005452	AT3G07040.1	RPM1,RPS3	NB-ARC domain-containing disease resistance protein
chr7	1304336	1304982	647	1304671	43.9642	15.7185	40.4319	upstream_gene_variant	GRMZM2G555108	AT5G17370.1		Transducin/WD4 repeat-like superfamily protein
chr7	6142906	6143445	540	6143148	43.8631	17.806	40.3321	upstream_gene_variant	GRMZM2G029623	AT5G06490.1		RING/U-box superfamily protein
chr7	66969841	66970292	452	66970076	43.4835	13.2368	39.9553	upstream_gene_variant	GRMZM2G078646
chr8	166745624	166746114	491	166745824	43.411	11.6944	39.8848	upstream_gene_variant	GRMZM2G147544	AT2G29670.1		Tetratricopeptide repeat (TPR)-like superfamily protein
chr8	102061311	102061875	565	102061585	43.2785	15.7506	39.7535	upstream_gene_variant	GRMZM2G104400	AT5G09330.2	anac82,NAC82,VNI1	NAC domain containing protein 82
chr3	189871736	189872232	497	189871998	43.1126	12.4304	39.5898	upstream_gene_variant	GRMZM2G702078
chr10	65706879	65707398	520	65707151	42.7958	16.7457	39.2761	upstream_gene_variant	GRMZM2G121992
chr9	20342411	20342863	453	20342602	42.6835	14.6291	39.1668	upstream_gene_variant	GRMZM2G444801	AT3G15990.1	SULTR3;4	sulfate transporter 3;4
chr10	88408098	88408926	829	88408412	42.5444	18.3261	39.0299	upstream_gene_variant	GRMZM2G015406	AT3G47570.1		Leucine-rich repeat protein kinase family protein
chr2	199562314	199562864	551	199562610	42.5444	18.3261	39.0299	upstream_gene_variant	GRMZM2G352428	AT5G17910.2
chr3	23010838	23011454	617	23011194	42.5444	18.3261	39.0299	upstream_gene_variant	GRMZM2G550431
chr1	234968333	234968831	499	234968589	42.5195	16.5856	39.0077	upstream_gene_variant	GRMZM2G075436	AT2G20370.1	KAM1,MUR3	Exostosin family protein
chr7	122014863	122015326	464	122015063	42.3475	14.8381	38.8368	upstream_gene_variant	GRMZM2G038636	AT5G60360.1	AALP,ALP,SAG2	aleurain-like protease
chr2	176629882	176630389	508	176630146	42.2276	12.9721	38.718	upstream_gene_variant	GRMZM2G511161
chr5	164275107	164275594	488	164275398	42.2238	15.9908	38.7149	upstream_gene_variant	GRMZM5G801417
chr4	33151811	33152308	498	33152065	42.0624	15.0794	38.5543	upstream_gene_variant	GRMZM2G104942	AT3G47420.1	ATPS3,PS3	phosphate starvation-induced gene 3
chr9	16089074	16089526	453	16089294	41.9699	17.5586	38.4636	upstream_gene_variant	GRMZM2G541382
chr6	64559726	64560454	729	64560209	41.8401	14.5661	38.3359	upstream_gene_variant	GRMZM2G568655
chr7	49548088	49548674	587	49548356	41.7483	10.304	38.2449	upstream_gene_variant	GRMZM2G355574	AT1G50370.1		Calcineurin-like metallo-phosphoesterase superfamily protein
chr2	69232861	69233306	446	69233038	41.7013	9.45887	38.1983	upstream_gene_variant	GRMZM2G108338	AT5G50600.1	ATHSD1,HSD1	hydroxysteroid dehydrogenase 1
chr4	56748093	56748585	493	56748336	41.5305	12.0276	38.0297	upstream_gene_variant	AC193350.3_FG001
chr4	95419038	95419599	562	95419338	41.2695	16.7156	37.7724	upstream_gene_variant	GRMZM2G159472
chr8	46503760	46504534	775	46504262	41.2547	15.8576	37.7578	upstream_gene_variant	GRMZM2G700503
chr3	218991379	218991958	580	218991711	41.1947	15.4086	37.6993	upstream_gene_variant	GRMZM2G045268
chr2	172755331	172755793	463	172755474	41.1369	2.71204	37.642	5_prime_UTR_variant	GRMZM2G474459
chr10	132547007	132547445	439	132547197	40.9806	12.7073	37.4871	upstream_gene_variant	GRMZM2G468661	AT3G06260.1	GATL4	galacturonosyltransferase-like 4
chr5	185576918	185577458	541	185577189	40.9806	12.7073	37.4871	upstream_gene_variant	GRMZM2G430463	AT3G19400.2		Cysteine proteinases superfamily protein
chr1	264013743	264014249	507	264013994	40.9721	17.817	37.4794	upstream_gene_variant	GRMZM2G027771	AT4G30160.2	ATVLN4,VLN4	villin 4
chr5	180199849	180200357	509	180200124	40.6961	14.7288	37.2081	upstream_gene_variant	GRMZM2G069670
chr6	141651617	141652065	449	141651839	40.6604	13.5769	37.1739	upstream_gene_variant	GRMZM2G131513
chr8	73203625	73204107	483	73203879	40.6604	13.5769	37.1739	5_prime_UTR_variant	GRMZM2G545985
chr4	88102245	88102776	532	88102525	40.6329	13.928	37.1478	upstream_gene_variant	GRMZM2G079148
chr2	60433453	60433951	499	60433750	40.6095	9.68515	37.1245	upstream_gene_variant	GRMZM2G149567	AT5G51070.1	CLPD,ERD1,SAG15	Clp ATPase
chr4	206154225	206154696	472	206154494	40.1003	16.0324	36.6201	upstream_gene_variant	GRMZM2G312146
chr3	130123387	130123982	596	130123648	39.8871	15.9084	36.4096	upstream_gene_variant	GRMZM2G022298	AT5G27920.1		F-box family protein
chr9	112553196	112553807	612	112553567	39.8871	15.9084	36.4096	upstream_gene_variant	GRMZM5G851628
chr9	20991089	20991637	549	20991381	39.8066	12.4732	36.3316	upstream_gene_variant	GRMZM2G545891	AT5G47090.1
chr1	720835	721391	557	721065	39.47	15.6664	35.999	upstream_gene_variant	GRMZM2G703460
chr9	60597431	60598094	664	60597864	39.4119	17.308	35.9413	upstream_gene_variant	GRMZM2G034015	AT4G29735.1
chr5	34419241	34419748	508	34419452	39.3711	13.2752	35.9031	upstream_gene_variant	GRMZM5G865576	AT1G59820.1	ALA3	aminophospholipid ATPase 3
chr5	179833493	179833993	501	179833730	39.3711	13.2752	35.9031	upstream_gene_variant	GRMZM2G091160
chr9	147963582	147964050	469	147963814	39.3399	14.3781	35.8739	upstream_gene_variant	GRMZM2G483946	AT2G14760.1		basic helix-loop-helix (bHLH) DNA-binding superfamily protein
chr1	277499311	277499723	413	277499474	39.0728	13.1231	35.6101	upstream_gene_variant	GRMZM2G563302
chr2	212412845	212413378	534	212413104	38.7299	8.69245	35.2706	upstream_gene_variant	GRMZM2G515206
chr3	186129802	186130443	642	186130325	38.7275	14.4322	35.2683	upstream_gene_variant	GRMZM2G577133
chr8	2522862	2523245	384	2523048	38.4876	9.35684	35.0328	upstream_gene_variant	GRMZM2G179504	AT1G27600.1	I9H,IRX9-L	Nucleotide-diphospho-sugar transferases superfamily protein
chr8	123690587	123691057	471	123690836	38.4699	14.2895	35.0155	upstream_gene_variant	GRMZM2G551699
chr4	97305402	97305917	516	97305721	38.4495	15.4898	34.9956	upstream_gene_variant	AC196791.2_FG001
chr7	48419768	48420224	457	48419991	38.4462	13.8912	34.9935	upstream_gene_variant	GRMZM5G868401
chr8	80681932	80682487	556	80682219	38.2987	12.3978	34.8478	upstream_gene_variant	GRMZM2G063511	AT1G06890.1		nodulin MtN21 /EamA-like transporter family protein
chr10	138234579	138235101	523	138234858	38.0916	12.9735	34.6419	upstream_gene_variant	GRMZM2G112057	AT1G76040.2	CPK29	calcium-dependent protein kinase 29
chr4	234936892	234937452	561	234937165	38.0916	12.9735	34.6419	upstream_gene_variant	GRMZM2G336766	AT3G56850.1	AREB3,DPBF3	ABA-responsive element binding protein 3
chr2	72913907	72914396	490	72914164	38.0235	13.2949	34.5753	upstream_gene_variant	GRMZM2G508586
chr1	286468667	286469179	513	286468949	37.8643	16.7989	34.419	upstream_gene_variant	GRMZM5G871527
chr5	69146564	69147079	516	69146838	37.7464	15.0821	34.3054	upstream_gene_variant	GRMZM2G020320	AT2G38110.1	ATGPAT6,GPAT6	glycerol-3-phosphate acyltransferase 6
chr5	191793890	191794466	577	191794158	37.7464	15.0821	34.3054	upstream_gene_variant	GRMZM2G573423
chr8	125668654	125669093	440	125668855	37.6967	12.7721	34.2561	upstream_gene_variant	AC210792.5_FG001	AT1G53240.1	mMDH1	Lactate/malate dehydrogenase family protein
chr4	182808331	182809068	738	182808798	37.6245	13.4497	34.1846	upstream_gene_variant	GRMZM5G896764
chr1	263709939	263710410	472	263710143	37.3972	13.3287	33.9603	upstream_gene_variant	GRMZM5G856436	AT3G11230.2		Yippee family putative zinc-binding protein
chr3	75894444	75894900	457	75894691	37.3972	13.3287	33.9603	upstream_gene_variant	GRMZM5G830204
chr1	246666884	246667362	479	246667132	37.0023	13.1196	33.3379	upstream_gene_variant	GRMZM5G820735
chr1	162288117	162288535	419	162288340	36.6885	10.7621	33.2629	upstream_gene_variant	GRMZM5G892727	ATCG00740.1		RNA polymerase subunit alpha
chr6	75941686	75942102	417	75941884	36.6607	13.3029	33.2353	upstream_gene_variant	GRMZM2G502434
chr4	198509092	198509504	413	198509280	36.5306	13.9901	33.1075	upstream_gene_variant	GRMZM2G071196	AT1G16220.1		Protein phosphatase 2C family protein
chr4	33395753	33396134	382	33395938	36.3579	9.87221	32.9365	upstream_gene_variant	GRMZM2G402653	AT4G22540.1	ORP2A	OSBP(oxysterol binding protein)-related protein 2A
chr1	180816724	180817230	507	180817013	36.3297	16.2898	32.909	upstream_gene_variant	GRMZM2G493436
chr3	211055516	211056015	500	211055762	36.3297	16.2898	32.909	upstream_gene_variant	GRMZM2G572647
chr6	89793054	89793534	481	89793286	36.3297	16.2898	32.909	upstream_gene_variant	GRMZM2G100767
chr1	281902383	281902797	415	281902584	36.1011	13.0036	32.6855	upstream_gene_variant	AC186302.3_FG004
chr2	17702155	17702599	445	17702380	35.9603	10.9961	32.5465	upstream_gene_variant	GRMZM5G885982	AT5G20660.1		Zn-dependent exopeptidases superfamily protein
chr8	143080624	143081255	632	143080958	35.788	12.486	32.3767	upstream_gene_variant	GRMZM2G559443
chr1	224846049	224846625	577	224846339	35.7859	13.575	32.3747	upstream_gene_variant	AC212023.4_FG007	AT3G60740.1	CHO,EMB133,TFC D,TTN1	ARM repeat superfamily protein
chr2	217130332	217131004	673	217130638	35.7521	15.1404	32.3415	upstream_gene_variant	GRMZM2G502293
chr9	112349040	112349596	557	112349348	35.6884	13.9053	32.2785	upstream_gene_variant	GRMZM5G812280
chr9	145877434	145877973	540	145877707	35.642	14.2719	32.233	upstream_gene_variant	GRMZM5G884709
chr5	38153823	38154240	418	38154005	35.6097	11.1251	32.202	upstream_gene_variant	GRMZM2G552057
chr3	154116039	154116587	549	154116329	35.6093	14.6525	32.2018	upstream_gene_variant	GRMZM2G025870	AT3G21420.1		2-oxoglutarate (2OG) and Fe(II)-dependent oxygenase superfamily protein
chr8	19707124	19707682	559	19707368	35.5626	12.3701	32.1568	upstream_gene_variant	AC199394.3_FG002
chr1	262187719	262188168	450	262187925	35.5063	14.194	32.1025	upstream_gene_variant	GRMZM2G325022
chr10	83430614	83430983	370	83430815	35.3351	13.326	31.9329	upstream_gene_variant	GRMZM2G003765	AT1G11430.1		plastid developmental protein DAG, putative
chr1	276874915	276875426	512	276875183	35.3092	13.6917	31.9083	upstream_gene_variant	GRMZM2G555025
chr10	60488417	60488934	518	60488719	34.9414	11.4116	31.5441	upstream_gene_variant	GRMZM2G006083	AT5G65630.1	GTE7	global transcription factor group E7
chr2	8954463	8954988	526	8954721	34.8084	15.7808	31.4133	upstream_gene_variant	GRMZM2G149012
chr7	171457459	171458180	722	171457708	34.8084	15.7808	31.4133	upstream_gene_variant	GRMZM5G860715
chr9	143189446	143190017	572	143189690	34.6214	12.9355	31.2309	upstream_gene_variant	GRMZM2G545816
chr8	82354481	82354971	491	82354754	34.2677	13.8754	30.884	upstream_gene_variant	GRMZM2G089878
chr3	175738853	175739521	669	175739198	34.2634	9.99335	30.8803	upstream_gene_variant	GRMZM5G866954	AT1G43640.1	AtTLP5,TLP5	tubby like protein 5
chr3	4196823	4197359	537	4197063	34.2211	9.06037	30.8392	upstream_gene_variant	GRMZM2G051262	AT1G16900.1		Alg9-like mannosyltransferase family
chr5	12580353	12580912	560	12580613	33.9479	11.881	30.5714	upstream_gene_variant	GRMZM2G549576
chr3	166735937	166736402	466	166736170	33.849	15.2107	30.4728	upstream_gene_variant	GRMZM2G176576	AT3G18180.1		Glycosyltransferase family 61 protein
chr6	271246	271662	417	271439	33.5179	8.23837	30.1456	upstream_gene_variant	GRMZM2G405699	AT1G28300.1	LEC2	AP2/B3-like transcriptional factor family protein
chr7	27589446	27589953	508	27589748	33.4087	9.64039	30.0374	upstream_gene_variant	GRMZM2G513913
chr3	120014171	120014735	565	120014456	33.3384	14.907	29.9673	upstream_gene_variant	GRMZM2G701689	AT4G14770.1	ATTCX2,TCX2	TESMIN/TSO1-like CXC 2
chr9	24612855	24613329	475	24613104	33.3009	15.2717	29.9313	upstream_gene_variant	GRMZM2G006973	AT5G07270.1	XBAT33	XB3 ortholog 3 in Arabidopsis thaliana
chr4	159782055	159782698	644	159782316	33.2619	12.9245	29.896	upstream_gene_variant	GRMZM2G410150	AT2G23910.1		NAD(P)-binding Rossmann-fold superfamily protein
chr3	161612187	161612678	492	161612445	33.1782	8.88272	29.8134	upstream_gene_variant	GRMZM2G571030
chr5	31518233	31518691	459	31518459	33.0754	11.7666	29.7128	upstream_gene_variant	GRMZM2G144044
chr6	138439531	138440031	501	138439802	33.0754	11.7666	29.7128	5_prime_UTR_variant	GRMZM2G007195	AT2G47650.1	UXS4	UDP-xylose synthase 4
chr2	66335568	66335943	376	66335759	32.8179	13.8152	29.4607	upstream_gene_variant	AC198388.3_FG002
chr3	19791470	19791923	454	19791650	32.721	12.6247	29.3661	upstream_gene_variant	GRMZM2G320549	AT2G45660.1	AGL2,ATSOC1,SOC1	AGAMOUS-like 2
chr9	115987803	115988207	405	115988011	32.5983	8.10872	29.2451	upstream_gene_variant	GRMZM2G704352
chr4	84559723	84560123	401	84559908	32.557	9.0728	29.2044	upstream_gene_variant	GRMZM2G589981
chr1	205617788	205618267	480	205618029	32.5424	14.8207	29.1899	upstream_gene_variant	GRMZM2G449244
chr8	125711648	125712306	659	125711921	32.4821	12.1376	29.1315	upstream_gene_variant	GRMZM2G481807
chr8	17371861	17372397	537	17372139	32.3797	12.0827	29.0295	upstream_gene_variant	GRMZM2G119280
chr6	164776723	164777142	420	164776929	32.325	13.5279	28.975	upstream_gene_variant	GRMZM2G020814	AT5G42940.1		RING/U-box superfamily protein
chr8	120949668	120950211	544	120949988	32.2288	11.0203	28.88	upstream_gene_variant	GRMZM2G043069	AT3G20530.1		Protein kinase superfamily protein
chr1	255792613	255793119	507	255792886	32.0467	12.2546	28.7013	upstream_gene_variant	GRMZM2G082696	AT5G67320.1	HOS15	WD-4 repeat family protein
chr6	76398173	76398601	429	76398354	32.0467	12.2546	28.7013	upstream_gene_variant	GRMZM2G051338	AT1G65480.1	FT	PEBP (phosphatidylethanolamine-binding protein) family protein
chr6	145682275	145682727	453	145682512	31.8451	12.5033	28.503	upstream_gene_variant	GRMZM2G323757	AT1G03220.1		Eukaryotic aspartyl protease family protein
chr2	200243419	200243964	546	200243690	31.8075	14.7627	28.4661	upstream_gene_variant	GRMZM2G135111	AT4G17300.1	ATNS1,NS1,OVA8	Class II aminoacyl-tRNA and biotin synthetases superfamily protein
chr7	115240801	115241346	546	115241098	31.8075	14.7627	28.4661	upstream_gene_variant	GRMZM2G475148	AT2G17500.4		Auxin efflux carrier family protein
chr3	114080367	114080868	502	114080632	31.5616	14.2367	28.2268	upstream_gene_variant	GRMZM2G142512
chr10	7020618	7021114	497	7020940	31.5487	7.93325	28.2153	upstream_gene_variant	GRMZM5G801463
chr4	23168741	23169319	579	23169064	31.4316	12.274	28.101	upstream_gene_variant	GRMZM2G483610
chr7	56510519	56511110	592	56510827	31.332	12.5815	28.0047	upstream_gene_variant	GRMZM2G052448
chr3	1561912	1562438	527	1562171	31.3248	11.8634	27.9975	upstream_gene_variant	GRMZM2G175041
chr4	33950905	33951314	410	33951094	31.0633	8.92834	27.7391	upstream_gene_variant	GRMZM2G394747	AT1G74700.1	NUZ,TRZ1	tRNAse Z1
chr4	78608466	78608940	475	78608734	31.0185	11.3637	27.6952	upstream_gene_variant	AC208834.3_FG004
chr5	21524205	21524512	308	21524343	30.6694	2.13019	27.3502	5_prime_UTR_variant	GRMZM2G463640	ATCG00720.1		photosynthetic electron transfer B
chr10	100037584	100038232	649	100037972	30.6476	13.3123	27.3287	upstream_gene_variant	GRMZM2G455420	ATCG01310.1		ribosomal protein L2
chr1	79331791	79332249	459	79332050	30.5139	13.2336	27.1976	upstream_gene_variant	GRMZM2G456401	AT3G02645.1		Plant protein of unknown function (DUF247)
chr1	151762670	151763673	1004	151763455	30.3837	11.0353	27.0682	upstream_gene_variant	AC206682.3_FG003
chr5	140004161	140004703	543	140004351	30.3673	12.402	27.0523	upstream_gene_variant	GRMZM2G503035
chr1	270414336	270414851	516	270414513	30.3289	14.2536	27.0147	upstream_gene_variant	GRMZM2G111862	AT1G66910.1		Protein kinase superfamily protein
chr3	20796420	20796988	569	20796656	30.3289	14.2536	27.0147	upstream_gene_variant	AC213872.3_FG007
chr3	123584863	123585367	505	123585104	30.3289	14.2536	27.0147	upstream_gene_variant	GRMZM2G092391	AT4G21120.1	AAT1,CAT1	amino acid transporter 1
chr4	2329596	2330058	463	2329874	30.3289	14.2536	27.0147	upstream_gene_variant	GRMZM5G815098
chr1	157545144	157545620	477	157545356	30.1544	11.9233	26.8474	upstream_gene_variant	GRMZM2G417496	AT5G07740.1		actin binding
chr3	212246987	212247422	436	212247192	30.1544	11.9233	26.8474	upstream_gene_variant	GRMZM2G070360	AT1G64200.1	VHA-E3	vacuolar H+-ATPase subunit E isoform 3
chr4	240029079	240029619	541	240029322	30.1544	11.9233	26.8474	upstream_gene_variant	GRMZM2G169871	AT3G54170.1	ATFIP37,FIP37	FKBP12 interacting protein 37
chr6	163081060	163081556	497	163081291	30.1213	13.0031	26.8166	upstream_gene_variant	GRMZM2G037998	AT5G57500.1		Galactosyltransferase family protein
chr1	270053315	270053732	418	270053549	30.0851	13.3592	26.7812	upstream_gene_variant	GRMZM5G876494
chr3	106672278	106672741	464	106672488	30.0783	12.9779	26.775	upstream_gene_variant	GRMZM2G564349
chr8	168566026	168566551	526	168566298	30.0783	12.9779	26.775	5_prime_UTR_variant	GRMZM2G085563
chr2	213994561	213995485	925	213994788	29.9443	14.0245	26.6443	upstream_gene_variant	GRMZM2G354072	AT3G23560.1	ALF5	MATE efflux family protein
chr2	45188325	45188790	466	45188563	29.9379	7.40996	26.638	upstream_gene_variant	GRMZM5G877329
chr6	37569183	37569629	447	37569403	29.8577	9.88901	26.5591	upstream_gene_variant	GRMZM2G341192
chr2	108438348	108438773	426	108438572	29.7408	12.7805	26.4436	upstream_gene_variant	GRMZM2G098347
chr8	34690769	34691207	439	34690961	29.5418	13.0378	26.2458	upstream_gene_variant	GRMZM2G051528	AT2G47460.1	ATMYB12,MYB12,PFG1	myb domain protein 12
chr10	7021615	7022133	519	7021819	29.5195	11.5738	26.2243	upstream_gene_variant	GRMZM5G801463
chr6	81867496	81868031	536	81867799	29.5195	11.5738	26.2243	5_prime_UTR_variant	GRMZM2G406101
chr8	102718059	102718514	456	102718288	29.5195	11.5738	26.2243	upstream_gene_variant	GRMZM2G408096	AT2G16485.1		nucleic acid binding;zinc ion binding;DNA binding
chr8	168811494	168811964	471	168811741	29.5163	12.2818	26.2218	upstream_gene_variant	GRMZM2G143774
chr7	150047909	150048396	488	150048106	29.4678	9.98338	26.1735	upstream_gene_variant	GRMZM2G069928	AT4G20160.1
chr1	280776376	280776841	466	280776588	29.4275	10.8615	26.1336	upstream_gene_variant	GRMZM2G164493	AT1G47640.1
chr10	134628601	134629107	507	134628861	29.4275	10.8615	26.1336	upstream_gene_variant	GRMZM2G496062
chr2	210496595	210497108	514	210496801	29.3218	11.4658	26.0297	upstream_gene_variant	GRMZM2G464000	AT5G08450.1
chr10	80886917	80887463	547	80887196	29.2727	10.7816	25.9817	upstream_gene_variant	GRMZM2G058703
chr5	31850861	31851347	487	31851114	29.022	12.7315	25.7346	upstream_gene_variant	AC190813.3_FG004
chr5	212813617	212814168	552	212813943	28.8898	11.5726	25.6042	upstream_gene_variant	GRMZM2G128214	AT4G30340.1	ATDGK7,DGK7	diacylglycerol kinase 7
chr6	17483985	17484670	686	17484335	28.8898	11.5726	25.6042	upstream_gene_variant	GRMZM2G542415
chr7	152350320	152350804	485	152350576	28.8898	11.5726	25.6042	upstream_gene_variant	GRMZM2G574354
chr4	99070460	99070942	483	99070716	28.8601	9.43344	25.5805	upstream_gene_variant	GRMZM2G573798
chr7	60779750	60780248	499	60779962	28.7704	12.5837	25.4927	upstream_gene_variant	GRMZM5G800428
chr8	69656577	69657135	559	69656835	28.7289	12.5593	25.452	upstream_gene_variant	GRMZM2G031827	AT5G42820.1	ATU2AF35B,U2AF35B	Zinc finger C-x8-C-x5-C-x3-H type family protein
chr10	5124206	5124914	709	5124694	28.7094	13.2875	25.4345	upstream_gene_variant	AC218932.3_FG009	AT5G05140.1		Transcription elongation factor (TFIIS) family protein
chr9	125483909	125484283	375	125484099	28.4692	11.3403	25.1975	upstream_gene_variant	GRMZM2G510898
chr4	4917549	4918002	454	4917768	28.4207	13.1153	25.1496	upstream_gene_variant	GRMZM2G558280
chr2	118551089	118551629	541	118551340	28.2746	11.2334	25.0052	upstream_gene_variant	GRMZM2G012148	AT3G22600.1		Bifunctional inhibitor/lipid-transfer protein/seed storage 2S albumin superfamily protein
chr2	49940075	49940516	442	49940251	28.2349	10.5598	24.9665	upstream_gene_variant	GRMZM2G135999
chr5	213598795	213599416	622	213599065	28.2349	10.5598	24.9665	upstream_gene_variant	GRMZM2G178996	AT2G25050.1		Actin-binding FH2 (Formin Homology) protein
chr6	24609007	24609506	500	24609268	28.2349	10.5598	24.9665	5_prime_UTR_variant	GRMZM2G036908	AT3G61940.1	ATMTPA1,MTPA1	Cation efflux family protein
chr9	3911561	3912018	458	3911796	28.2349	10.5598	24.9665	upstream_gene_variant	GRMZM5G876664
chr7	150601238	150601617	380	150601417	27.8993	8.32362	24.6359	upstream_gene_variant	AC206221.3_FG001
chr5	136621393	136622202	810	136621590	27.8977	9.79524	24.6346	upstream_gene_variant	GRMZM2G147172	AT2G26160.1		F-box family protein with a domain of unknown function (DUF295)
chr2	25392672	25393487	816	25393267	27.8126	8.96839	24.5509	upstream_gene_variant	GRMZM2G702966
chr2	127020082	127020687	606	127020410	27.7677	9.1976	24.5072	upstream_gene_variant	AC207733.3_FG001
chr5	50871260	50871619	360	50871428	27.6644	10.5772	24.4053	upstream_gene_variant	GRMZM2G520620
chr6	158816916	158817380	465	158817139	27.6644	10.5772	24.4053	upstream_gene_variant	AC187896.3_FG006
chr6	23643292	23643874	583	23643570	27.5867	11.8932	24.3302	upstream_gene_variant	GRMZM2G700870
chr10	71171039	71171508	470	71171314	27.4338	12.1642	24.1791	upstream_gene_variant	GRMZM2G045507	AT2G18850.1		SET domain-containing protein
chr5	210046523	210047072	550	210046879	27.405	2.22481	24.1553	upstream_gene_variant	GRMZM2G173345	ATCG00040.1		maturase K
chr4	40566838	40567517	680	40567107	27.3937	12.1406	24.1441	upstream_gene_variant	GRMZM2G154766	AT5G06740.1		Concanavalin A-like lectin protein kinase family protein
chr2	142315123	142315524	402	142315302	27.3862	7.55113	24.1382	upstream_gene_variant	GRMZM2G110409	AT1G14200.1		RING/U-box superfamily protein
chr5	105028927	105029643	717	105029383	27.3681	13.2058	24.1205	upstream_gene_variant	GRMZM2G563866
chr4	237021997	237022514	518	237022256	27.196	12.0246	23.952	upstream_gene_variant	GRMZM2G028980	AT5G37020.1	ARF8,ATARF8	auxin response factor 8
chr5	59454849	59455264	416	59455080	27.1903	10.025	23.9464	upstream_gene_variant	AC205968.3_FG001
chr3	150540060	150540568	509	150540316	27.0777	10.5851	23.8353	upstream_gene_variant	GRMZM5G828908
chr6	2722651	2723264	614	2722959	27.0544	10.2581	23.8122	upstream_gene_variant	GRMZM2G068854
chr7	127644922	127645396	475	127645084	27.0544	10.2581	23.8122	upstream_gene_variant	AC201911.3_FG002
chr7	138105687	138106157	471	138105904	27.0544	10.2581	23.8122	upstream_gene_variant	GRMZM2G482728
chr8	69970419	69970906	488	69970670	27.0544	10.2581	23.8122	upstream_gene_variant	GRMZM2G021877	AT1G17080.1		Ribosomal protein L18ae family
chr3	90053439	90053855	417	90053665	27.0449	8.4097	23.804	upstream_gene_variant	GRMZM2G435765	AT1G02080.1		transcription regulators
chr3	205101890	205102400	511	205102120	26.8652	9.30292	23.3864	5_prime_UTR_variant	GRMZM2G034932
chr1	31070995	31071552	558	31071242	26.8236	11.4533	23.586	upstream_gene_variant	GRMZM2G118495	AT1G48210.2		Protein kinase superfamily protein
chr5	199175932	199176466	535	199176283	26.8205	9.55392	23.583	upstream_gene_variant	GRMZM2G130167	AT1G32340.1	NHL8	NDR1/HIN1-like 8
chr5	145203206	145203659	454	145203418	26.4737	10.9125	23.2425	upstream_gene_variant	GRMZM2G056074
chr1	46075875	46076268	394	46076087	26.3996	10.8712	23.1692	upstream_gene_variant	GRMZM2G110000	AT2G40316.1
chr3	19846266	19847126	861	19846840	26.3996	10.8712	23.1692	upstream_gene_variant	GRMZM2G578291
chr7	173787049	173787690	642	173787328	26.3996	10.8712	23.1692	5_prime_UTR_variant	GRMZM2G181607	AT1G08570.2	ACHT4	atypical CYS HIS rich thioredoxin 4
chr8	164444371	164444776	406	164444592	26.3996	10.8712	23.1692	upstream_gene_variant	GRMZM2G068271	AT1G22850.1		SNARE associated Golgi protein family
chr8	171121024	171121532	509	171121273	26.2844	10.8072	23.0574	upstream_gene_variant	GRMZM2G091054	AT4G30880.1		Bifunctional inhibitor/lipid-transfer protein/seed storage 2S albumin superfamily protein
chr3	6519172	6519723	552	6519517	26.1419	10.4029	22.9159	upstream_gene_variant	GRMZM2G413857	AT5G56750.1	NDL1	N-MYC downregulated-like 1
chr4	129768617	129769056	440	129768828	26.0732	11.722	22.8492	upstream_gene_variant	GRMZM2G020653	AT5G27830.1
chr10	131906029	131906448	420	131906268	26.0418	9.73855	22.8197	upstream_gene_variant	GRMZM2G400570	AT1G65730.1	YSL7	YELLOW STRIPE like 7
chr9	103435505	103435911	407	103435728	26.0418	9.73855	22.8197	upstream_gene_variant	GRMZM2G010809
chr7	118541804	118542431	628	118542076	25.9865	12.7264	22.7652	upstream_gene_variant	GRMZM2G114751	AT4G30420.1		nodulin MtN21 /EamA-like transporter family protein
chr9	131818738	131819251	514	131818998	25.9865	12.7264	22.7652	upstream_gene_variant	GRMZM2G005869	AT3G08720.1	ATPK19,ATPK2,ATS6K2,S6K2	serine/threonine protein kinase 2
chr3	189509783	189510200	418	189509952	25.9387	12.6979	22.7226	upstream_gene_variant	GRMZM2G702066	AT4G30160.2	ATVLN4,VLN4	villin 4
chr8	123143075	123143885	811	123143299	25.9387	12.6979	22.7226	upstream_gene_variant	AC187243.3_FG005
chr10	98882710	98883103	394	98882930	25.8799	7.93648	22.6668	5_prime_UTR_variant	GRMZM2G133637	ATCG00490.1		ribulose-bisphosphate carboxylases
chr3	63949052	63949585	534	63949289	25.8589	11.9497	22.6464	upstream_gene_variant	GRMZM5G835530	AT4G16144.1	AMSH3	associated molecule with the SH3 domain of STAM 3
chr9	56970065	56970607	543	56970371	25.7365	11.8769	22.5257	upstream_gene_variant	AC190515.1_FG002
chr10	16575834	16576274	441	16576036	25.6586	9.26577	22.4495	upstream_gene_variant	GRMZM2G091891	AT2G03530.1	ATUPS2,UPS2	ureide permease 2
chr2	202140310	202141040	731	202140765	25.6508	12.1785	22.443	upstream_gene_variant	AC212821.4_FG001
chr2	95791035	95791836	802	95791540	25.6318	10.1294	22.4242	5_prime_UTR_variant	GRMZM2G441974	ATCG01310.1		ribosomal protein L2
chr10	84045909	84046479	571	84046186	25.4536	11.0133	22.2484	upstream_gene_variant	GRMZM2G002818	AT4G20140.1	GSO1	Leucine-rich repeat transmembrane protein kinase
chr6	91199936	91200396	461	91200146	25.4471	8.9001	22.242	upstream_gene_variant	GRMZM2G520179
chr3	198635163	198635541	379	198635340	25.3032	9.95498	22.0993	upstream_gene_variant	GRMZM5G874072
chr5	65243542	65244060	519	65243778	25.2937	10.2625	22.0906	upstream_gene_variant	GRMZM2G055619	AT1G17820.1		Putative integral membrane protein conserved region (DUF244)
chr9	4842103	4842454	352	4842255	25.2513	8.56143	22.0492	upstream_gene_variant	GRMZM2G555028
chr3	112800092	112800606	515	112800369	25.1586	7.46148	21.9585	upstream_gene_variant	GRMZM2G701594
chr3	90423163	90423611	449	90423393	25.1548	10.8424	21.955	upstream_gene_variant	GRMZM2G119523
chr4	62814131	62814536	406	62814320	25.1067	8.26354	21.9075	upstream_gene_variant	GRMZM2G053511	AT3G14250.1		RING/U-box superfamily protein
chr10	85714243	85714655	413	85714463	25.0304	11.4583	21.8315	upstream_gene_variant	AC198787.3_FG009
chr8	19258639	19258993	355	19258795	24.8908	7.361	21.695	upstream_gene_variant	GRMZM2G483247
chr9	142663327	142663845	519	142663561	24.8881	11.7225	21.6925	upstream_gene_variant	GRMZM2G489939
chr1	273367104	273367729	626	273367338	24.8638	10.6766	21.6687	upstream_gene_variant	GRMZM2G481194	AT5G66590.1		CAP (Cysteine-rich secretory proteins, Antigen 5, and Pathogenesis-related 1 protein) superfamily protein
chr10	97390108	97390513	406	97390295	24.805	11.3253	21.6103	upstream_gene_variant	GRMZM2G397788	AT3G07040.1	RPM1,RPS3	NB-ARC domain-containing disease resistance protein
chr5	209498876	209499232	357	209499058	24.805	11.3253	21.6103	upstream_gene_variant	GRMZM2G123049
chr1	165496393	165496813	421	165496608	24.7315	9.65468	21.5396	upstream_gene_variant	GRMZM2G167848
chr5	61550684	61551135	452	61550932	24.7315	9.65468	21.5396	upstream_gene_variant	GRMZM2G399136	AT2G17880.1		Chaperone DnaJ-domain superfamily protein
chr5	210820867	210821239	373	210821038	24.6459	11.578	21.4566	upstream_gene_variant	AC207618.3_FG007
chr7	120343596	120344075	480	120343864	24.6189	10.2122	21.4302	upstream_gene_variant	GRMZM2G003225	AT1G51130.1		Nse4, component of Smc5/6 DNA repair complex
chr2	42658995	42659394	400	42659165	24.5722	12.2174	21.3846	upstream_gene_variant	GRMZM5G871738
chr3	157133578	157134090	513	157133838	24.5722	12.2174	21.3846	upstream_gene_variant	GRMZM5G828312	AT5G13420.1		Aldolase-type TIM barrel family protein
chr5	176086725	176087188	464	176086945	24.5722	12.2174	21.3846	upstream_gene_variant	GRMZM2G170561	AT5G22440.2		Ribosomal protein L1p/L1e family
chr7	140476225	140476720	496	140476395	24.5722	12.2174	21.3846	upstream_gene_variant	GRMZM2G507577
chr7	172474310	172474936	627	172474712	24.5722	12.2174	21.3846	upstream_gene_variant	GRMZM2G364643	AT4G15755.1		Calcium-dependent lipid-binding (CaLB domain) family protein
chr3	94856026	94856524	499	94856295	24.5573	8.49009	21.3743	upstream_gene_variant	AC216054.3_FG002
chr3	47449531	47449930	400	47449707	24.5571	9.00103	21.3743	upstream_gene_variant	GRMZM5G873198
chr6	29075981	29076408	428	29076176	24.5571	9.00103	21.3743	upstream_gene_variant	GRMZM2G700880
chr4	234528700	234529133	434	234528913	24.1891	9.0917	21.0137	upstream_gene_variant	GRMZM5G869469	AT2G33560.2	BUBR1	BUB1-related (BUB1: budding uninhibited by benzymidazol 1)
chr10	101309694	101310417	724	101309918	24.0578	10.55	20.6424	upstream_gene_variant	GRMZM2G579148
chr8	129027199	129027571	373	129027375	23.9702	11.8566	20.7978	upstream_gene_variant	GRMZM2G042593	AT5G26770.2
chr8	34041805	34042325	521	34042040	23.9644	10.1699	20.7922	upstream_gene_variant	GRMZM2G085402	AT4G16070.1		Mono-/di-acylglycerol lipase, N-terminal;Lipase, class 3
chr3	168567494	168567951	458	168567730	23.9489	10.8226	20.7786	upstream_gene_variant	GRMZM5G875210
chr1	28445935	28446313	379	28446129	23.7453	10.7039	20.5778	upstream_gene_variant	GRMZM2G703531
chr8	93635189	93635601	413	93635415	23.7453	10.7039	20.5778	upstream_gene_variant	GRMZM2G008454
chr2	13835508	13835987	480	13835722	23.6217	10.9695	20.4566	upstream_gene_variant	GRMZM2G031904
chr2	51945584	51945997	414	51945809	23.5897	9.35297	20.425	upstream_gene_variant	AC217049.2_FG002
chr8	7521318	7521753	436	7521513	23.5897	9.35297	20.425	upstream_gene_variant	GRMZM2G051842	AT1G19600.1		pfkB-like carbohydrate kinase family protein
chr3	182332858	182333348	491	182333122	23.514	10.9058	20.3513	upstream_gene_variant	GRMZM2G084465	AT5G02960.1		Ribosomal protein S12/S23 family protein
chr6	98423837	98424247	411	98424042	23.4583	9.5803	20.3003	upstream_gene_variant	GRMZM2G082112	AT1G34070.1
chr4	124667721	124668459	739	124668278	23.4281	9.8718	20.2706	upstream_gene_variant	GRMZM2G150024	AT1G34210.1	ATSERK2,SERK2	somatic embryogenesis receptor-like kinase 2
chr6	82690554	82691100	547	82690907	23.4281	9.8718	20.2706	upstream_gene_variant	AC187409.4_FG008	AT1G20620.4	ATCAT3,CAT3,SEN2	catalase 3
chr5	112555933	112556360	428	112556129	23.3842	9.2458	20.2276	upstream_gene_variant	GRMZM2G501375
chr4	70344549	70345280	732	70345033	23.3255	11.1327	20.1695	upstream_gene_variant	GRMZM2G127253
chr7	38906592	38907064	473	38906853	23.3209	5.82899	20.1656	upstream_gene_variant	GRMZM5G816799
chr10	59810564	59811136	573	59810774	23.0984	10.9971	19.9511	upstream_gene_variant	AC213347.4_FG001
chr2	177883841	177884252	412	177884069	22.9974	7.01047	19.8517	upstream_gene_variant	GRMZM2G566549
chr3	121098290	121098731	442	121098504	22.9952	9.3328	19.8497	upstream_gene_variant	GRMZM2G152421	AT1G29150.1	ATS9,RPN6	non-ATPase subunit 9
chr4	50280759	50281118	360	50280943	22.8711	8.44748	19.7273	upstream_gene_variant	GRMZM5G866403
chr2	37705033	37705360	328	37705169	22.7753	5.46504	19.6333	upstream_gene_variant	GRMZM2G489448
chr10	147045933	147046408	476	147046194	22.6647	7.65448	19.5258	upstream_gene_variant	GRMZM2G150286	AT4G39300.1
chr5	158586564	158587041	478	158586818	22.6647	7.65448	19.5258	upstream_gene_variant	GRMZM5G822782
chr3	228631217	228631789	573	228631582	22.5996	11.3626	19.4621	upstream_gene_variant	GRMZM2G027867	AT2G32590.1
chr1	2034756	2035231	476	2034974	22.5929	10.3643	19.4556	upstream_gene_variant	GRMZM2G164696	AT5G23860.2	TUB8	tubulin beta 8
chr4	154651739	154652154	416	154651955	22.5527	10.6723	19.4156	upstream_gene_variant	GRMZM2G156785	AT2G17560.1	HMGB4,NFD4,NFD4	high mobility group B4
chr10	43821577	43822077	501	43821799	22.4956	10.3074	19.359	upstream_gene_variant	GRMZM2G148078	AT3G54740.2		Protein of unknown function, DUF593
chr5	20626925	20627520	596	20627237	22.4757	8.01842	19.34	upstream_gene_variant	GRMZM2G170128	AT3G21690.1		MATE efflux family protein
chr3	10938209	10938762	554	10938516	22.4617	9.05126	19.3271	upstream_gene_variant	GRMZM2G051808
chr5	170936747	170937229	483	170936999	22.4617	9.05126	19.3271	upstream_gene_variant	GRMZM2G492840
chr1	3501958	3502342	385	3502123	22.3921	8.47156	19.2596	upstream_gene_variant	GRMZM2G497392
chr1	252328296	252328751	456	252328566	22.3921	8.47156	19.2596	upstream_gene_variant	GRMZM2G173379	AT1G56080.1
chr5	192064301	192064720	420	192064541	22.3447	11.2093	19.2135	upstream_gene_variant	GRMZM2G577728
chr3	16472427	16472878	452	16472684	22.3426	10.5476	19.2116	upstream_gene_variant	GRMZM2G535030
chr1	297064215	297064828	614	297064626	22.2519	9.53139	19.1222	upstream_gene_variant	AC217358.3_FG010	AT2G02410.1
chr6	133470049	133471039	991	133470659	22.2091	10.1405	19.0811	upstream_gene_variant	GRMZM2G118597	AT3G10840.1		alpha/beta-Hydrolases superfamily protein
chr2	196384115	196384623	509	196384443	22.205	10.4661	19.0771	upstream_gene_variant	GRMZM2G367834	AT2G46790.1	APRR9,PRR9,TL1	pseudo-response regulator 9
chr9	124227817	124228352	536	124228006	22.205	10.4661	19.0771	upstream_gene_variant	GRMZM2G078924	AT1G22050.1	MUB6	membrane-anchored ubiquitin-fold protein 6 precursor
chr7	88330667	88331096	430	88330862	22.0358	10.366	18.9113	upstream_gene_variant	GRMZM2G058678
chr9	92048000	92048382	383	92048182	22.0091	9.10007	18.8858	5_prime_UTR_variant	GRMZM2G042870	AT2G26600.1		Glycosyl hydrolase superfamily protein
chr1	74795398	74795879	482	74795638	21.9021	9.64542	18.78	upstream_gene_variant	AC208123.3_FG003
chr1	172303225	172303552	328	172303394	21.9021	9.64542	18.78	upstream_gene_variant	GRMZM2G116714	AT1G79810.1	ATPEX2,PEX2,TED3	Pex2/Pex12 N-terminal domain-containing protein / zinc finger (C3HC4-type RING finger) family protein
chr5	99314865	99315396	532	99315180	21.8394	9.9262	18.7192	upstream_gene_variant	AC213897.4_FG001
chr2	19999390	19999950	561	19999646	21.8365	10.2484	18.7165	upstream_gene_variant	GRMZM2G170522
chr10	123830449	123830851	403	123830634	21.7972	11.1993	18.6779	upstream_gene_variant	GRMZM2G064159	AT5G08170.1	ATAIH,EMB1873	porphyromonas-type peptidyl-arginine deiminase family protein
chr2	226096590	226097134	545	226096863	21.7972	11.1993	18.6779	upstream_gene_variant	AC210061.3_FG003
chr2	44177558	44178193	636	44177940	21.749	9.87402	18.6361	upstream_gene_variant	GRMZM2G049568	AT2G22310.1	ATUBP4,UBP4	ubiquitin-specific protease 4
chr4	204520584	204521002	419	204520801	21.6837	7.88851	18.5714	upstream_gene_variant	GRMZM2G117046
chr2	194495718	194496245	528	194495970	21.6756	7.44186	18.5635	upstream_gene_variant	GRMZM2G170228
chr9	155726753	155727135	383	155726940	21.6192	8.34966	18.5082	upstream_gene_variant	GRMZM2G168257	AT2G45010.1		PLAC8 family protein
chr2	65234647	65235081	435	65234860	21.5879	9.46849	18.4772	upstream_gene_variant	GRMZM2G079658	AT5G23690.1		Polynucleotide adenylyltransferase family protein
chr1	169489396	169489928	533	169489675	21.5473	6.99362	18.4399	upstream_gene_variant	GRMZM2G589733
chr9	140445405	140445789	385	140445606	21.4874	10.3679	18.3807	upstream_gene_variant	GRMZM2G044057
chr5	215889276	215889791	516	215889535	21.4708	9.10254	18.3643	upstream_gene_variant	GRMZM2G313265
chr7	82030510	82030905	396	82030681	21.4708	9.10254	18.3643	upstream_gene_variant	GRMZM2G056501	AT3G52560.4	MMZ4,UEV1D,UEV1D-4	ubiquitin E2 variant 1D-4
chr8	133217831	133218254	424	133218024	21.4535	7.78259	18.3476	upstream_gene_variant	GRMZM2G554567
chr1	270958515	270958893	379	270958714	21.4498	10.021	18.3446	upstream_gene_variant	GRMZM2G162154	AT5G58040.1	ATFIP1[V],ATFIPS5,FIP1[V],FIPS5	homolog of yeast FIP1 [V]
chr8	174333944	174334335	392	174334171	21.4077	9.36752	18.3027	upstream_gene_variant	GRMZM2G055219	AT2G19950.2	GC1	golgin candidate 1
chr9	125515005	125515523	519	125515253	21.3717	10.9434	18.2674	upstream_gene_variant	GRMZM2G180132	AT3G06880.2		Transducin/WD4 repeat-like superfamily protein
chr1	8320567	8321158	592	8320792	21.3479	8.74955	18.2441	upstream_gene_variant	GRMZM2G369014	AT1G15660.1	CENP-C	centromere protein C
chr1	188290368	188290786	419	188290540	21.3479	8.74955	18.2441	upstream_gene_variant	GRMZM2G578415
chr2	234436975	234437360	386	234437156	21.3479	8.74955	18.2441	upstream_gene_variant	GRMZM5G854070
chr7	20076204	20076560	357	20076369	21.3294	8.20682	18.2272	upstream_gene_variant	GRMZM2G404698
chr4	209752015	209752553	539	209752231	21.2474	10.8685	18.1477	upstream_gene_variant	GRMZM2G563657
chr2	200200842	200201337	496	200201089	21.1692	9.23449	18.0703	upstream_gene_variant	GRMZM2G519377
chr5	183190022	183190382	361	183190193	21.0909	9.19098	17.9932	upstream_gene_variant	GRMZM2G487895
chr5	110238217	110238561	345	110238381	21.0778	7.39369	17.981	upstream_gene_variant	GRMZM5G826098
chr7	10572503	10572946	444	10572736	20.9493	10.3699	17.8546	upstream_gene_variant	GRMZM2G030138	AT2G38840.1		Guanylate-binding family protein
chr10	6410106	6410758	653	6410299	20.9486	10.0474	17.854	upstream_gene_variant	AC187891.3_FG007
chr2	236853240	236853588	349	236853403	20.9486	10.0474	17.854	upstream_gene_variant	GRMZM2G070503	AT3G14470.1		NB-ARC domain-containing disease resistance protein
chr5	13475205	13475670	466	13475387	20.9486	10.0474	17.854	upstream_gene_variant	GRMZM2G589945
chr9	138574294	138574722	429	138574521	20.9486	10.0474	17.854	upstream_gene_variant	GRMZM2G447617	AT3G11320.1		Nucleotide-sugar transporter family protein
chr3	221435563	221436015	453	221435796	20.9362	9.10519	17.8438	upstream_gene_variant	GRMZM2G388081
chr1	30351705	30352236	532	30351938	20.8836	10.0088	17.7921	upstream_gene_variant	GRMZM2G364178
chr7	1224591	1225076	486	1224828	20.7866	9.95139	17.6957	upstream_gene_variant	GRMZM2G135808	AT4G03260.2		Outer arm dynein light chain 1 protein
chr2	5113101	5113636	536	5113410	20.7247	9.28818	17.6358	upstream_gene_variant	GRMZM2G032209	AT2G31270.1	ATCDT1A,CDT1,CDT1A	homolog of yeast CDT1 A
chr9	79895147	79895571	425	79895328	20.6987	7.22923	17.6104	upstream_gene_variant	AC183926.3_FG005
chr9	103178804	103179257	454	103179024	20.6667	7.64946	17.579	upstream_gene_variant	GRMZM2G416875
chr4	93080388	93080829	442	93080612	20.6593	6.6459	17.5719	upstream_gene_variant	AC205141.3_FG001
chr3	224693044	224693368	325	224693191	20.5639	9.19723	17.4776	upstream_gene_variant	AC188010.3_FG003
chr1	252051766	252052106	341	252051922	20.537	10.4402	17.4509	upstream_gene_variant	GRMZM5G866692
chr4	205738407	205738896	490	205738705	20.4856	8.85715	17.4012	upstream_gene_variant	GRMZM2G489892
chr5	215536985	215537407	423	215537196	20.4701	6.57321	17.3859	upstream_gene_variant	GRMZM2G078118	AT5G37360.1
chr8	103787094	103787579	486	103787363	20.4602	9.44461	17.3762	upstream_gene_variant	GRMZM2G096064	AT1G65620.3	AS2	Lateral organ boundaries (LOB) domain family protein
chr1	140731376	140731968	593	140731674	20.4442	7.54675	17.3603	upstream_gene_variant	GRMZM2G159587	AT1G79870.1		D-isomer specific 2-hydroxyacid dehydrogenase family protein
chr1	232593047	232593400	354	232593258	20.4382	10.6902	17.3552	upstream_gene_variant	GRMZM2G150179	AT3G14470.1		NB-ARC domain-containing disease resistance protein
chr4	2300235	2300686	452	2300431	20.4382	10.6902	17.3552	upstream_gene_variant	GRMZM5G815098
chr9	120672490	120672798	309	120672635	20.4382	10.6902	17.3552	upstream_gene_variant	GRMZM2G320206	AT1G02170.1	AMC1,ATMC1,ATMCPB1,LOL3,MCP1B	metacaspase 1
chr7	3251047	3251555	509	3251323	20.423	9.1178	17.3458	upstream_gene_variant	GRMZM2G456997	AT4G33720.1		CAP (Cysteine-rich secretory proteins, Antigen 5, and Pathogenesis-related 1 protein) superfamily protein
chr5	52090495	52090955	461	52090747	20.3125	10.3049	17.2406	upstream_gene_variant	GRMZM2G067735	AT5G44750.2	ATREV1,REV1	DNA-directed DNA polymerases
chr7	106257435	106258017	583	106257712	20.2803	7.94208	17.2086	upstream_gene_variant	GRMZM2G025646	AT1G17455.2	ELF4-L4	ELF4-like 4
chr7	107344349	107344793	445	107344580	20.2803	7.94208	17.2086	upstream_gene_variant	GRMZM2G526605
chr2	138284365	138284863	499	138284609	20.2487	8.44785	17.1783	upstream_gene_variant	GRMZM2G481675	AT3G55320.1	PGP2	P-glycoprotein 2
chr2	65493750	65494165	416	65493965	20.2071	9.29875	17.1386	upstream_gene_variant	GRMZM2G336723
chr10	5387405	5388771	1367	5387632	20.0801	6.77504	17.0133	upstream_gene_variant	GRMZM5G881649	AT3G52780.2	ATPAP2,PAP2	Purple acid phosphatases superfamily protein
chr10	92202419	92202808	390	92202618	20.0801	6.77504	17.0133	upstream_gene_variant	GRMZM2G542258
chr1	183695042	183695516	475	183695221	20.0646	8.35104	16.9982	upstream_gene_variant	GRMZM2G050177	AT1G55740.1	AtSIP1,SIP1	seed imbibition 1
chr8	144397447	144397868	422	144397633	20.0457	9.51457	16.9798	upstream_gene_variant	GRMZM2G051995	AT4G01210.1		glycosyl transferase family 1 protein
chr2	108134286	108134738	453	108134554	19.9457	8.85058	16.8818	upstream_gene_variant	GRMZM2G025132
chr3	25221291	25221776	486	25221478	19.9457	8.85058	16.8818	upstream_gene_variant	GRMZM2G018869	AT1G71070.1		Core-2/I-branching beta-1,6-N-acetylglucosaminyltransferase family protein
chr1	142801753	142802395	643	142802184	19.8717	7.98968	16.8093	upstream_gene_variant	AC194601.2_FG004
chr6	158611038	158611481	444	158611245	19.8717	7.98968	16.8093	upstream_gene_variant	GRMZM2G120175	AT1G71900.1		Protein of unknown function (DUF83)
chr3	206597930	206598409	480	206598194	19.8711	8.80907	16.809	upstream_gene_variant	AC200662.4_FG006
chr9	92348550	92349032	483	92348787	19.797	8.76796	16.7357	upstream_gene_variant	GRMZM2G589306
chr5	11938717	11939091	375	11938889	19.7422	7.67952	16.6812	upstream_gene_variant	GRMZM2G157166	AT2G31020.1	ORP1A	OSBP(oxysterol binding protein)-related protein 1A
chr3	132486854	132487236	383	132487044	19.7343	7.01661	16.6744	upstream_gene_variant	GRMZM2G002616	AT4G18040.1	AT.EIF4E1,CUM1,EIF4E,eIF4E1	eukaryotic translation initiation factor 4E
chr10	7016783	7017186	404	7017027	19.6408	8.39952	16.5846	upstream_gene_variant	AC194175.2_FG010
chr5	3334179	3334620	442	3334397	19.6408	8.39952	16.5846	upstream_gene_variant	AC210013.4_FG007	AT1G59720.1	CRR28	Tetratricopeptide repeat (TPR)-like superfamily protein
chr9	14908925	14909308	384	14909139	19.6408	8.39952	16.5846	upstream_gene_variant	GRMZM2G008152	AT2G15420.1		myosin heavy chain-related
chr4	72006811	72007123	313	72006965	19.6183	6.96655	16.5629	upstream_gene_variant	GRMZM5G814640
chr2	27549508	27550184	677	27549707	19.5637	8.93094	16.5092	upstream_gene_variant	GRMZM2G587534
chr10	129611253	129611691	439	129611473	19.4482	7.31091	16.396	upstream_gene_variant	GRMZM2G410083	AT4G13480.1	AtMYB79,MYB79	myb domain protein 79
chr3	222665083	222665416	334	222665255	19.4482	7.31091	16.396	upstream_gene_variant	GRMZM2G333775	AT2G32030.1		Acyl-CoA N-acyltransferases (NAT) superfamily protein
chr4	222565451	222565955	505	222565685	19.4482	7.31091	16.396	upstream_gene_variant	GRMZM2G118269	AT1G10747.1		Maternally expressed gene (MEG) family protein
chr7	71789909	71790282	374	71790077	19.4094	8.84349	16.3585	upstream_gene_variant	GRMZM2G105725
chr4	202539846	202540298	453	202540033	19.3743	8.25731	16.3235	upstream_gene_variant	AC214147.3_FG002
chr5	202454965	202455644	680	202455435	19.3468	10.0315	16.2964	upstream_gene_variant	GRMZM2G028381
chr4	142979963	142980339	377	142980129	19.2743	8.76712	16.2248	upstream_gene_variant	GRMZM2G563839
chr4	39395692	39396158	467	39395914	19.2705	9.67747	16.2231	upstream_gene_variant	GRMZM2G484339
chr8	6152951	6153411	461	6153235	19.2577	8.75774	16.2105	upstream_gene_variant	GRMZM2G044819	AT5G48960.1		HAD-superfamily hydrolase, subfamily IG, 5\'-nucleotidase
chr1	159948500	159948876	377	159948692	19.2243	8.45236	16.1794	upstream_gene_variant	GRMZM2G088678
chr1	284307711	284308208	498	284307904	19.1647	8.14614	16.1218	upstream_gene_variant	GRMZM2G108832
chr2	32903802	32904411	610	32904070	19.1647	8.14614	16.1218	upstream_gene_variant	GRMZM2G157102	AT5G25050.1		Major facilitator superfamily protein
chr2	225052355	225053394	1040	225053174	19.1647	8.14614	16.1218	upstream_gene_variant	GRMZM2G358619	AT5G47910.1	ATRBOHD,RBOHD	respiratory burst oxidase homologue D
chr7	160268075	160268486	412	160268266	19.1647	8.14614	16.1218	upstream_gene_variant	GRMZM2G374969	AT5G07590.1		Transducin/WD4 repeat-like superfamily protein
chr5	3996770	3997226	457	3996998	19.1541	6.58147	16.113	upstream_gene_variant	GRMZM2G123054
chr2	80422451	80422917	467	80422642	19.148	7.17309	16.1073	upstream_gene_variant	GRMZM5G818556
chr7	2639567	2639995	429	2639787	19.1371	6.95877	16.0965	upstream_gene_variant	GRMZM2G542190
chr3	220299	220820	522	220603	19.1058	9.27073	16.0658	upstream_gene_variant	GRMZM2G064189	AT4G04340.2		ERD (early-responsive to dehydration stress) family protein
chr7	6553584	6553915	332	6553754	19.0993	10.1812	16.0594	upstream_gene_variant	AC206841.3_FG005
chr4	12746306	12746757	452	12746508	19.0863	8.37697	16.0522	upstream_gene_variant	AC197060.3_FG007
chr4	24510690	24511106	417	24510863	19.0615	10.1583	16.0276	upstream_gene_variant	GRMZM2G453985
chr1	49811306	49811720	415	49811542	19.0346	8.63218	16.0018	upstream_gene_variant	GRMZM2G013853
chr9	95255254	95255750	497	95255440	18.9877	8.05279	15.9553	upstream_gene_variant	GRMZM2G105167	AT2G25310.1		Protein of unknown function (DUF212)
chr3	107896845	107897260	416	107897033	18.8888	8.55046	15.8577	upstream_gene_variant	GRMZM5G803145
chr5	154522056	154522530	475	154522223	18.8468	9.11813	15.8161	upstream_gene_variant	GRMZM2G362312	AT5G11970.1		Protein of unknown function (DUF3511)
chr10	52381742	52382257	516	52381968	18.8157	9.71055	15.7873	upstream_gene_variant	GRMZM2G571359
chr5	100193760	100194198	439	100193973	18.7622	9.06837	15.7348	upstream_gene_variant	AC183943.3_FG001
chr5	2587510	2587910	401	2587707	18.6742	8.43073	15.6482	upstream_gene_variant	GRMZM2G110952
chr1	18127217	18127598	382	18127414	18.6729	7.17137	15.6473	upstream_gene_variant	GRMZM2G023575	AT2G36680.1		Modifier of rudimentary (Mod(r)) protein
chr5	163691896	163692515	620	163692223	18.6564	6.9505	15.6311	5_prime_UTR_variant	GRMZM2G391831	ATCG00140.1		ATP synthase subunit C family protein
chr4	181282672	181283289	618	181282969	18.5197	9.22802	15.4958	upstream_gene_variant	GRMZM2G043067
chr1	216200940	216201613	674	216201242	18.4897	9.21014	15.467	upstream_gene_variant	GRMZM2G079785
chr3	203363064	203363534	471	203363280	18.4897	9.21014	15.467	upstream_gene_variant	GRMZM2G474544
chr4	237518092	237518559	468	237518377	18.4897	9.21014	15.467	upstream_gene_variant	GRMZM2G111371
chr5	172945214	172945771	558	172945550	18.4897	9.21014	15.467	upstream_gene_variant	GRMZM2G513374
chr8	24408405	24408871	467	24408660	18.4897	9.21014	15.467	upstream_gene_variant	GRMZM2G014571	AT2G42360.1		RING/U-box superfamily protein
chr7	127899144	127899574	431	127899309	18.4658	7.07508	15.4457	upstream_gene_variant	GRMZM2G140614	AT4G24620.1	PGI,PGI1	phosphoglucose isomerase 1
chr1	238595118	238595653	536	238595368	18.3814	9.74719	15.3633	upstream_gene_variant	GRMZM2G463445	AT3G54400.1		Eukaryotic aspartyl protease family protein
chr1	160610137	160610560	424	160610354	18.3752	7.73356	15.3573	upstream_gene_variant	GRMZM2G100060	AT2G07050.1	CAS1	cycloartenol synthase 1
chr1	276377628	276378016	389	276377818	18.3571	8.25492	15.0954	upstream_gene_variant	GRMZM5G858914
chr3	18495015	18495356	342	18495168	18.2251	7.41261	15.2097	upstream_gene_variant	GRMZM5G846100
chr3	116499786	116500599	814	116500336	18.2251	7.41261	15.2097	5_prime_UTR_variant	GRMZM2G325417	ATCG00860.1		Chloroplast Ycf2;ATPase, AAA type, core
chr8	156857242	156857837	596	156857606	18.2251	7.41261	15.2097	upstream_gene_variant	GRMZM2G118644	AT5G09310.1
chr2	171194482	171194854	373	171194679	18.199	7.16953	15.1857	upstream_gene_variant	GRMZM2G516806
chr6	140469147	140469586	440	140469345	18.1921	8.164	15.1791	upstream_gene_variant	AC211688.4_FG005
chr3	205087083	205087541	459	205087330	18.1915	8.73471	15.1786	5_prime_UTR_variant	GRMZM5G837754
chr1	277557771	277558345	575	277558003	18.1679	9.01859	15.1553	upstream_gene_variant	GRMZM2G128016	AT5G15640.1		Mitochondrial substrate carrier family protein
chr1	43495710	43496255	546	43496028	18.1426	8.41644	15.1304	upstream_gene_variant	GRMZM2G052479	AT2G37240.1		Thioredoxin superfamily protein
chr3	197422771	197423210	440	197422977	18.1426	8.41644	15.1304	upstream_gene_variant	GRMZM2G105425	AT1G53120.1		RNA-binding S4 domain-containing protein
chr4	238411233	238411974	742	238411789	18.1426	8.41644	15.1304	upstream_gene_variant	GRMZM2G092627	AT1G64790.2	ILA	ILITYHIA
chr9	82666947	82668060	1114	82667679	18.1426	8.41644	15.1304	upstream_gene_variant	GRMZM2G418949
chr1	113680589	113680951	363	113680781	18.1252	8.12726	15.1156	upstream_gene_variant	GRMZM2G548480
chr4	144527251	144527721	471	144527465	18.1088	8.98353	14.8533	5_prime_UTR_variant	GRMZM2G038820	AT1G60860.1	AGD2	ARF-GAP domain 2
chr1	3705054	3705474	421	3705252	18.0963	7.84443	15.0874	upstream_gene_variant	GRMZM2G029824	AT1G01820.1	PEX11C	peroxin 11c
chr4	5377704	5378135	432	5377926	18.0963	7.84443	15.0874	upstream_gene_variant	GRMZM2G574818
chr4	15334430	15334834	405	15334673	18.0963	7.84443	15.0874	upstream_gene_variant	AC196110.4_FG008
chr4	153501538	153502003	466	153501772	18.0963	7.84443	15.0874	upstream_gene_variant	GRMZM2G101391
chr5	13625490	13625942	453	13625695	18.0963	7.84443	15.0874	upstream_gene_variant	GRMZM2G579969
chr5	180200822	180201326	505	180201041	18.0963	7.84443	15.0874	upstream_gene_variant	GRMZM2G069670
chr7	132763870	132764437	568	132764167	18.0963	7.84443	15.0874	upstream_gene_variant	GRMZM2G700215
chr6	57921062	57921538	477	57921293	18.0623	9.55386	15.0552	upstream_gene_variant	GRMZM5G882429
chr5	143636444	143636805	362	143636617	18.0351	8.64385	15.0284	upstream_gene_variant	AC196024.3_FG003
chr5	167703119	167703677	559	167703340	17.9974	8.9174	14.9915	upstream_gene_variant	GRMZM2G162663	AT5G36880.2	ACS	acetyl-CoA synthetase
chr6	42648280	42648699	420	42648504	17.9389	9.18169	14.9345	upstream_gene_variant	GRMZM2G700914	AT2G26140.1	ftsh4	FTSH protease 4
chr3	144108892	144109446	555	144109180	17.9134	8.86765	14.9098	upstream_gene_variant	GRMZM2G049351	AT3G55320.1	PGP2	P-glycoprotein 2
chr9	143430538	143431071	534	143430766	17.9134	8.86765	14.9098	upstream_gene_variant	GRMZM2G147775	AT2G16700.1	ADF5,ATADF5	actin depolymerizing factor 5
chr4	188054087	188054458	372	188054259	17.8444	6.59136	14.8417	upstream_gene_variant	GRMZM2G119219	AT5G19140.1	AILP1,ATAILP1	Aluminium induced protein with YGL and LRDR motifs
chr2	100147019	100147602	584	100147262	17.8057	8.51103	14.8037	upstream_gene_variant	GRMZM2G079882
chr2	195288726	195289431	706	195289009	17.7815	9.67209	14.7803	upstream_gene_variant	GRMZM2G035170	AT5G52060.1	ATBAG1,BAG1	BCL-2-associated athanogene 1
chr4	158016085	158016586	502	158016351	17.7815	9.67209	14.7803	upstream_gene_variant	GRMZM2G112190	AT1G32170.1	XTH3,XTR4	xyloglucan endotransglucosylase/hydrolase 3
chr5	204546640	204547377	738	204546930	17.7815	9.67209	14.7803	upstream_gene_variant	GRMZM2G492904
chr5	48530373	48530787	415	48530543	17.7456	9.6504	14.7515	upstream_gene_variant	AC225718.2_FG006	AT2G46600.1		Calcium-binding EF-hand family protein
chr1	195756241	195756645	405	195756454	17.6664	8.72169	14.6749	upstream_gene_variant	GRMZM5G882527
chr4	171702546	171702979	434	171702773	17.6664	8.72169	14.6749	upstream_gene_variant	GRMZM2G402319	AT5G55810.1	AtNMNAT,NMNAT	nicotinate/nicotinamide mononucleotide adenyltransferase
chr2	26628581	26628953	373	26628789	17.5856	8.67409	14.596	5_prime_UTR_variant	GRMZM2G357972	AT5G43990.2	SDG18,SUVR2	SET-domain containing protein lysine methyltransferase family protein
chr1	287035367	287035851	485	287035591	17.4821	7.77733	14.4945	upstream_gene_variant	GRMZM2G451708
chr4	94440351	94440830	480	94440642	17.4821	7.77733	14.4945	upstream_gene_variant	GRMZM2G301877	AT1G16570.2		UDP-Glycosyltransferase superfamily protein
chr6	100093069	100093466	398	100093265	17.4821	7.77733	14.4945	upstream_gene_variant	GRMZM2G092929	AT4G26470.1		Calcium-binding EF-hand family protein
chr2	194813639	194814172	534	194813954	17.4364	8.29853	14.4496	upstream_gene_variant	GRMZM2G466084
chr3	125631716	125632355	640	125632133	17.4165	9.45108	14.43	upstream_gene_variant	GRMZM2G151717	AT4G34340.1	TAF8	TBP-associated factor 8
chr3	111202620	111203019	400	111202854	17.3644	8.25729	14.3787	5_prime_UTR_variant	GRMZM2G314702	AT1G30440.1		Phototropic-responsive NPH3 family protein
chr9	152360208	152360613	406	152360422	17.3644	8.25729	14.3787	upstream_gene_variant	GRMZM2G057243	AT3G63520.1	ATCCD1,ATNCED1,CCD1,NCED1	carotenoid cleavage dioxygenase 1
chr2	165354573	165354912	340	165354745	17.3387	7.44713	14.3536	upstream_gene_variant	GRMZM2G703231	AT2G36840.1		ACT-like superfamily protein
chr6	45873699	45874090	392	45873925	17.293	8.21647	14.3095	upstream_gene_variant	GRMZM2G458548	AT5G38560.1		Protein kinase superfamily protein
chr5	67047334	67047775	442	67047571	17.2886	8.79149	14.3059	upstream_gene_variant	GRMZM2G310204
chr5	205297731	205298202	472	205297965	17.2886	8.79149	14.3059	upstream_gene_variant	GRMZM5G872068	AT1G66200.1	ATGSR2,GSR2	glutamine synthase clone F11
chr6	1243901	1244438	538	1244170	17.2886	8.79149	14.3059	upstream_gene_variant	GRMZM2G004435	AT4G33440.1		Pectin lyase-like superfamily protein
chr7	148493108	148493562	455	148493276	17.2886	8.79149	14.3059	upstream_gene_variant	GRMZM2G111309	AT4G34880.1		Amidase family protein
chr2	187347715	187348170	456	187347899	17.22	7.14788	14.2407	upstream_gene_variant	GRMZM2G504398
chr2	197163724	197164504	781	197164320	17.22	7.14788	14.2407	upstream_gene_variant	GRMZM6G219311
chr4	196420694	196421051	358	196420888	17.2185	6.9223	14.2406	upstream_gene_variant	GRMZM2G087094	AT3G11660.1	NHL1	NDR1/HIN1-like 1
chr6	358549	359054	506	358771	17.1714	7.87302	14.1942	upstream_gene_variant	GRMZM2G021566
chr6	150018895	150019382	488	150019120	17.0442	7.54272	14.0682	upstream_gene_variant	GRMZM2G131756	AT2G36490.1	DML1,ROS1	demeter-like 1
chr4	234366418	234366938	521	234366734	17.043	7.80217	14.0682	upstream_gene_variant	GRMZM2G521457
chr8	85173069	85173538	470	85173267	17.043	7.80217	14.0682	upstream_gene_variant	GRMZM2G135558
chr5	30779566	30780052	487	30779829	17.0415	8.35494	14.0678	upstream_gene_variant	GRMZM2G027135	AT3G23255.2
chr1	8222431	8223055	625	8222687	17.0285	8.06575	14.0549	upstream_gene_variant	GRMZM2G587574
chr1	267296050	267296575	526	267296264	17.0285	8.06575	14.0549	upstream_gene_variant	GRMZM2G534504
chr8	158003197	158003594	398	158003397	17.0285	8.06575	14.0549	upstream_gene_variant	GRMZM2G373407	AT1G53000.1	KDSB	Nucleotide-diphospho-sugar transferases superfamily protein
chr9	114731518	114731928	411	114731759	16.9928	8.90615	14.0219	upstream_gene_variant	AC204827.3_FG003
chr1	1784555	1784934	380	1784726	16.9249	5.86259	13.9554	upstream_gene_variant	GRMZM2G461427
chr2	151985778	151986396	619	151986043	16.9249	5.86259	13.9554	upstream_gene_variant	GRMZM5G896015
chr1	292437358	292437759	402	292437527	16.9198	6.37873	13.9505	upstream_gene_variant	GRMZM2G151967	AT1G09870.1		histidine acid phosphatase family protein
chr8	1139358	1139809	452	1139566	16.9008	8.56009	13.9322	upstream_gene_variant	GRMZM2G063244	AT3G62030.3	ROC4	rotamase CYP 4
chr4	215803110	215803557	448	215803309	16.8923	8.26803	13.9241	upstream_gene_variant	GRMZM2G591412
chr7	155385380	155385771	392	155385618	16.8815	7.45629	13.9142	upstream_gene_variant	GRMZM2G058451	AT5G54680.1	bHLH15,ILR3	basic helix-loop-helix (bHLH) DNA-binding superfamily protein
chr1	246613016	246613493	478	246613236	16.8236	7.42564	13.8571	upstream_gene_variant	GRMZM2G013600	AT5G51940.1	NRPB6A,NRPD6A,NRPE6A	RNA polymerase Rpb6
chr5	185502901	185503238	338	185503059	16.82	8.51206	13.8536	upstream_gene_variant	GRMZM2G153227	AT2G20490.1	EDA27,NOP1	nucleolar RNA-binding Nop1p family protein
chr1	225649009	225649440	432	225649212	16.8156	6.33323	13.8494	upstream_gene_variant	GRMZM5G880280	AT5G41140.1		Myosin heavy chain-related protein
chr8	131015452	131015933	482	131015736	16.8133	8.7977	13.8471	upstream_gene_variant	GRMZM2G052786
chr6	157938701	157939378	678	157939122	16.7917	7.66424	13.826	upstream_gene_variant	GRMZM2G368410	AT1G06750.2		P-loop containing nucleoside triphosphate hydrolases superfamily protein
chr9	69023845	69024376	532	69024111	16.7859	7.16316	13.8201	upstream_gene_variant	GRMZM2G141602
chr8	5137782	5138677	896	5138515	16.7409	6.91157	13.7758	upstream_gene_variant	GRMZM2G570382
chr10	126552309	126552732	424	126552510	16.6102	7.82936	13.6476	upstream_gene_variant	GRMZM2G306348	AT1G27880.1		DEAD/DEAH box RNA helicase family protein
chr4	233623242	233623621	380	233623448	16.5799	5.58127	13.6187	upstream_gene_variant	GRMZM2G012340	AT4G26555.1		FKBP-like peptidyl-prolyl cis-trans isomerase family protein
chr4	128863059	128863636	578	128863315	16.5517	8.6399	13.5906	upstream_gene_variant	GRMZM2G324976	AT5G20290.1		Ribosomal protein S8e family protein
chr10	98839492	98839947	456	98839704	16.544	6.60341	13.5831	upstream_gene_variant	AC191366.2_FG002
chr6	108762241	108762594	354	108762417	16.544	6.60341	13.5831	upstream_gene_variant	GRMZM2G097021	AT2G41945.1
chr10	23130130	23130574	445	23130351	16.5051	8.32525	13.5454	upstream_gene_variant	GRMZM2G033822
chr5	203221321	203221728	408	203221508	16.5051	8.32525	13.5454	upstream_gene_variant	GRMZM2G024164	AT3G55950.1	ATCRR3,CCR3	CRINKLY4 related 3
chr7	163099946	163100389	444	163100142	16.5051	8.32525	13.5454	upstream_gene_variant	GRMZM2G356076	AT1G74360.1		Leucine-rich repeat protein kinase family protein
chr4	88375318	88375749	432	88375543	16.4859	9.16304	13.5274	upstream_gene_variant	GRMZM2G369714
chr9	99928373	99928943	571	99928726	16.3821	8.5378	13.4334	upstream_gene_variant	GRMZM2G442489	AT3G49980.1		F-box and associated interaction domains-containing protein
chr1	39789135	39789614	480	39789391	16.3468	9.07866	13.3984	upstream_gene_variant	GRMZM2G026959
chr2	105171300	105171782	483	105171478	16.2643	6.90005	13.3177	upstream_gene_variant	GRMZM2G122406
chr10	47476335	47476733	399	47476557	16.2305	6.88314	13.2846	5_prime_UTR_variant	GRMZM2G016261	ATCG01250.1		NADH-Ubiquinone/plastoquinone (complex I) protein
chr6	133998325	133998676	352	133998506	16.2305	6.88314	13.2846	upstream_gene_variant	GRMZM2G588670
chr8	108239739	108240093	355	108239891	16.1849	7.85923	13.2408	upstream_gene_variant	GRMZM2G700594
chr2	46244643	46245023	381	46244832	16.1381	8.6747	13.195	upstream_gene_variant	GRMZM2G021143
chr1	209629170	209629570	401	209629347	16.1076	8.37285	13.1658	upstream_gene_variant	GRMZM2G129879	AT1G22160.1		Protein of unknown function (DUF581)
chr8	118219885	118220255	371	118220063	16.0699	5.68494	13.1308	upstream_gene_variant	GRMZM2G065593	AT5G07120.1	SNX2b	sorting nexin 2B
chr1	203250862	203251321	460	203251154	16.055	8.0599	13.1163	upstream_gene_variant	GRMZM2G524150
chr6	25286830	25287320	491	25287087	16.054	8.34069	13.1153	upstream_gene_variant	GRMZM2G168441
chr7	153744151	153744494	344	153744338	16.054	8.34069	13.1153	upstream_gene_variant	GRMZM2G415529	AT2G36380.1	ATPDR6,PDR6	pleiotropic drug resistance 6
chr2	95804310	95804714	405	95804521	16.0094	6.16611	13.0714	5_prime_UTR_variant	GRMZM2G442064	ATCG00670.1		plastid-encoded CLP P
chr7	161704627	161705422	796	161704813	16.0094	6.16611	13.0714	upstream_gene_variant	GRMZM5G813007	AT2G22910.1	NAGS1	N-acetyl-l-glutamate synthase 1
chr1	284536712	284537099	388	284536917	16.0091	7.24101	13.0714	upstream_gene_variant	GRMZM2G443409	AT1G79470.1		Aldolase-type TIM barrel family protein
chr10	113916608	113917343	736	113917003	16.0091	7.24101	13.0714	upstream_gene_variant	GRMZM5G843308
chr5	116395981	116396437	457	116396210	16.0091	7.24101	13.0714	upstream_gene_variant	GRMZM2G117823	AT1G55840.1		Sec14p-like phosphatidylinositol transfer family protein
chr6	95776285	95776948	664	95776710	16.0091	7.24101	13.0714	upstream_gene_variant	GRMZM2G170326	AT1G16010.2	MGT2,MRS2-1	magnesium transporter 2
chr1	52804617	52805168	552	52804903	15.9841	7.74436	13.0488	upstream_gene_variant	GRMZM2G018678	AT5G22340.1
chr1	292212803	292213245	443	292213015	15.9784	7.47708	13.0433	upstream_gene_variant	GRMZM5G847879
chr1	279350828	279351290	463	279351112	15.9327	7.71507	12.9987	upstream_gene_variant	GRMZM2G579700
chr3	229105513	229106029	517	229105695	15.8534	7.15804	12.9225	upstream_gene_variant	GRMZM2G583016
chr10	111330579	111330930	352	111330762	15.8393	7.93347	12.9094	upstream_gene_variant	GRMZM2G149590	AT2G33550.1		Homeodomain-like superfamily protein
chr2	183487581	183488185	605	183487811	15.8393	7.93347	12.9094	upstream_gene_variant	GRMZM5G867749
chr3	18210885	18211428	544	18211251	15.7858	8.46084	12.8568	upstream_gene_variant	AC211704.3_FG011
chr6	136304482	136305028	547	136304828	15.7711	6.65559	12.843	upstream_gene_variant	AC206785.3_FG005
chr7	35380095	35380589	495	35380323	15.7711	6.65559	12.843	upstream_gene_variant	GRMZM2G415821
chr1	290075609	290075972	364	290075756	15.7532	5.41712	12.8265	5_prime_UTR_variant	GRMZM2G029396	AT4G34640.1	ERG9,SQS1	squalene synthase 1
chr1	189236962	189237331	370	189237153	15.7394	8.15246	12.8131	upstream_gene_variant	GRMZM2G009154	AT5G60920.1	COB	COBRA-like extracellular glycosyl-phosphatidyl inositol-anchored protein family
chr5	52321381	52321839	459	52321616	15.7003	8.40901	12.7742	5_prime_UTR_variant	GRMZM2G414387	AT3G50210.1		2-oxoglutarate (2OG) and Fe(II)-dependent oxygenase superfamily protein
chr6	165355307	165355766	460	165355597	15.5969	7.5244	12.6728	upstream_gene_variant	GRMZM2G160430	AT1G75220.1		Major facilitator superfamily protein
chr5	210935826	210936911	1086	210936427	15.5341	7.48895	12.6109	upstream_gene_variant	GRMZM2G046407	AT2G32970.2
chr3	30271670	30272032	363	30271824	15.5119	8.01678	12.5899	upstream_gene_variant	GRMZM5G831658
chr4	200702261	200702790	530	200702537	15.5089	5.94832	12.587	upstream_gene_variant	GRMZM2G104375	AT5G12410.1		THUMP domain-containing protein
chr3	194868609	194869066	458	194868865	15.4718	7.45383	12.5503	upstream_gene_variant	GRMZM2G111657	AT3G29400.1	ATEXO7E1,EXO7E1	exocyst subunit exo7 family protein E1
chr9	45674817	45675236	420	45675049	15.4649	8.542	12.5434	upstream_gene_variant	AC208121.2_FG004
chr2	214428535	214428938	404	214428729	15.4497	8.25728	12.5293	upstream_gene_variant	GRMZM2G049347	AT1G05500.1	ATSYTE,NTMC2T2.1,NTMC2TYPE2.1,SYT5,SYTE	Calcium-dependent lipid-binding (CaLB domain) family protein
chr3	175749771	175750205	435	175749989	15.4497	8.25728	12.5293	upstream_gene_variant	GRMZM5G854473	AT5G09830.1		BolA-like family protein
chr8	138669119	138669750	632	138669470	15.3735	8.48626	12.4543	upstream_gene_variant	GRMZM2G539705
chr10	5391410	5391931	522	5391699	15.3681	8.2079	12.4492	upstream_gene_variant	AC194104.3_FG007	AT3G10820.2		Transcription elongation factor (TFIIS) family protein
chr7	82054297	82054689	393	82054465	15.3639	7.92881	12.4452	upstream_gene_variant	AC197683.3_FG003
chr9	63462749	63463300	552	63462965	15.3639	7.92881	12.4452	upstream_gene_variant	GRMZM2G572751
chr9	146024756	146025128	373	146024919	15.3483	6.24753	12.4308	upstream_gene_variant	GRMZM2G328268	AT3G55060.1
chr1	177053758	177054324	567	177054064	15.291	7.88554	12.3746	upstream_gene_variant	GRMZM2G005887	AT4G14880.2	ATCYS-3A,CYTACS1,OASA1,OLD3	O-acetylserine (thiol) lyase (OAS-TL) isoform A1
chr10	44402232	44402679	448	44402463	15.2879	7.35043	12.3719	upstream_gene_variant	GRMZM2G132625
chr3	216315591	216316109	519	216315826	15.2573	6.6184	12.3417	upstream_gene_variant	GRMZM2G150260	AT1G75250.2	ATRL6,RL6,RSM3	RAD-like 6
chr7	130145723	130146262	540	130146010	15.228	5.50728	12.3138	upstream_gene_variant	GRMZM2G568820
chr3	137547250	137547724	475	137547463	15.2259	7.57692	12.312	upstream_gene_variant	GRMZM2G098815	AT5G18420.1
chr4	222616733	222617300	568	222616976	15.2188	7.84274	12.305	upstream_gene_variant	GRMZM2G039942	AT1G10747.1		Maternally expressed gene (MEG) family protein
chr6	104034311	104034644	334	104034462	15.2188	7.84274	12.305	upstream_gene_variant	GRMZM2G032028
chr3	35553486	35554166	681	35553961	15.2136	8.65398	12.3	upstream_gene_variant	GRMZM2G122230	AT3G36659.1		Plant invertase/pectin methylesterase inhibitor superfamily protein
chr3	229398735	229399141	407	229398968	15.2136	8.65398	12.3	upstream_gene_variant	GRMZM2G159908	AT4G35920.1	MCA1	PLAC8 family protein
chr5	57495825	57496196	372	57496013	15.2136	8.65398	12.3	upstream_gene_variant	GRMZM2G551042
chr8	99172565	99172981	417	99172804	15.2136	8.65398	12.3	upstream_gene_variant	GRMZM5G876118
chr2	167720453	167720903	451	167720677	15.2076	8.11091	12.3	upstream_gene_variant	GRMZM2G499890
chr9	17854723	17855080	358	17854900	15.1817	8.63457	12.2761	upstream_gene_variant	GRMZM2G565973
chr9	43217212	43217646	435	43217381	15.1134	5.95349	12.2095	upstream_gene_variant	GRMZM2G522042
chr5	12238304	12238664	361	12238484	15.108	7.24985	12.2047	upstream_gene_variant	GRMZM2G102616
chr10	270882	271223	342	271058	14.9915	6.9393	12.0905	upstream_gene_variant	GRMZM2G310936	AT5G58420.1		Ribosomal protein S4 (RPS4A) family protein
chr10	147745096	147745593	498	147745301	14.9915	6.9393	12.0905	upstream_gene_variant	AC190789.3_FG005
chr7	145271723	145272124	402	145271952	14.9915	6.9393	12.0905	upstream_gene_variant	GRMZM2G114748	AT5G60870.1		Regulator of chromosome condensation (RCC1) family protein
chr8	31994782	31995107	326	31994982	14.9915	6.9393	12.0905	upstream_gene_variant	GRMZM2G079790
chr3	138673596	138673989	394	138673778	14.9733	7.96965	12.0745	upstream_gene_variant	GRMZM2G087590	AT1G77090.1		Mog1/PsbP/DUF1795-like photosystem II reaction center PsbP family protein
chr4	57741550	57742249	700	57741752	14.9476	7.95421	12.0498	upstream_gene_variant	GRMZM2G515964
chr8	97453837	97454219	383	97454047	14.9476	7.95421	12.0498	upstream_gene_variant	GRMZM2G107721	AT3G09070.1		Protein of unknown function (DUF74)
chr8	161729969	161730328	360	161730126	14.9476	7.95421	12.0498	upstream_gene_variant	GRMZM2G082376	AT3G25030.2		RING/U-box superfamily protein
chr2	236170794	236171179	386	236171002	14.8962	6.88822	12.0027	upstream_gene_variant	GRMZM5G873015	AT4G28200.1
chr8	156005861	156006527	667	156006165	14.8561	7.36438	11.9633	upstream_gene_variant	GRMZM2G138984
chr8	62345206	62345547	342	62345371	14.8171	7.08821	11.9282	upstream_gene_variant	GRMZM2G079746	AT2G46540.1
chr9	80525035	80525657	623	80525346	14.7465	7.83323	11.8586	upstream_gene_variant	GRMZM5G820215
chr3	195315487	195315828	342	195315648	14.7193	5.61361	11.8317	upstream_gene_variant	GRMZM2G520156
chr10	67727389	67727818	430	67727632	14.7187	7.28585	11.8315	upstream_gene_variant	GRMZM2G138135
chr8	135619612	135620099	488	135619836	14.7006	8.34138	11.8135	upstream_gene_variant	GRMZM2G413401
chr2	37073919	37074304	386	37074086	14.6826	6.13173	11.7959	upstream_gene_variant	GRMZM2G130109	AT3G26000.1		Ribonuclease inhibitor
chr2	78237773	78238239	467	78237926	14.6826	6.13173	11.7959	upstream_gene_variant	GRMZM5G805725
chr2	213141396	213141933	538	213141765	14.6826	6.13173	11.7959	upstream_gene_variant	GRMZM2G117564	AT5G10100.1		Haloacid dehalogenase-like hydrolase (HAD) superfamily protein
chr5	646697	647056	360	646877	14.6826	8.06524	11.7959	upstream_gene_variant	GRMZM2G144196	AT2G36990.1	ATSIG6,SIG6,SIGF,SOLDAT8	RNApolymerase sigma-subunit F
chr4	240661301	240661835	535	240661601	14.6724	7.78878	11.7867	upstream_gene_variant	GRMZM2G380015
chr7	79030598	79031202	605	79031020	14.6652	7.51639	11.7796	upstream_gene_variant	GRMZM2G173756	AT1G64230.1	UBC28	ubiquitin-conjugating enzyme 28
chr4	202230199	202230614	416	202230370	14.6009	8.01553	11.7168	upstream_gene_variant	GRMZM2G418160	AT5G45160.1		Root hair defective 3 GTP-binding protein (RHD3)
chr7	170847353	170847836	484	170847590	14.6009	8.01553	11.7168	upstream_gene_variant	GRMZM2G152963	AT3G63460.2		transducin family protein / WD-4 repeat family protein
chr4	61424825	61425133	309	61425000	14.5251	5.87146	11.6427	upstream_gene_variant	GRMZM2G084703
chr7	156307465	156307819	355	156307635	14.5251	5.87146	11.6427	upstream_gene_variant	GRMZM2G515030
chr6	107171812	107172131	320	107171969	14.5018	4.84497	11.6198	upstream_gene_variant	GRMZM5G822251	AT1G13970.1		Protein of unknown function (DUF1336)
chr3	201049678	201050130	453	201049820	14.4772	7.14854	11.5953	upstream_gene_variant	GRMZM2G166759	AT1G53400.1		Ubiquitin domain-containing protein
chr4	45561968	45562515	548	45562200	14.3998	5.32963	11.52	upstream_gene_variant	GRMZM5G868423
chr1	67060000	67060557	558	67060318	14.3616	7.87002	11.4831	upstream_gene_variant	GRMZM2G554812
chr3	174330783	174331149	367	174330979	14.3318	6.36928	11.454	upstream_gene_variant	GRMZM2G470454	AT3G54450.1		Major facilitator superfamily protein
chr1	8514764	8515498	735	8515298	14.3134	7.57392	11.4363	upstream_gene_variant	GRMZM5G879029
chr4	85824428	85824877	450	85824669	14.3134	7.57392	11.4363	upstream_gene_variant	AC206173.3_FG001
chr2	15290142	15290660	519	15290391	14.3009	6.35367	11.424	upstream_gene_variant	GRMZM2G507181
chr5	92202941	92203601	661	92203148	14.3009	6.35367	11.424	upstream_gene_variant	GRMZM5G867576
chr2	9999282	9999678	397	9999454	14.2756	7.28891	11.4004	upstream_gene_variant	GRMZM2G007256	AT2G32190.1
chr5	204794293	204794708	416	204794461	14.2756	7.28891	11.4004	upstream_gene_variant	GRMZM5G847707
chr4	235039282	235039710	429	235039451	14.2437	7.53237	11.3698	upstream_gene_variant	GRMZM2G570768
chr7	171108693	171109107	415	171108896	14.2437	7.53237	11.3698	upstream_gene_variant	GRMZM2G326328	AT3G57060.1		binding
chr1	180981508	180981942	435	180981704	14.2125	6.75677	11.3407	upstream_gene_variant	GRMZM2G098494	AT1G14660.1	ATNHX8,NHX8	Na+/H+ exchanger 8
chr5	88085189	88085541	353	88085376	14.1502	7.21611	11.2791	upstream_gene_variant	GRMZM2G536238
chr10	86595252	86595692	441	86595378	14.1386	5.08881	11.2676	upstream_gene_variant	AC199623.3_FG004
chr4	232141993	232142549	557	232142216	14.1386	5.08881	11.2676	upstream_gene_variant	GRMZM2G484381
chr6	127167502	127167844	343	127167632	14.1386	5.08881	11.2676	upstream_gene_variant	GRMZM2G453668	AT5G48385.1		FRIGIDA-like protein
chr2	215498238	215498582	345	215498399	14.1287	6.95202	11.2582	upstream_gene_variant	GRMZM2G035985	AT3G63460.2		transducin family protein / WD-4 repeat family protein
chr10	134460736	134461147	412	134460940	14.1064	7.4506	11.2359	upstream_gene_variant	GRMZM2G027173	AT2G44770.1		ELMO/CED-12 family protein
chr6	60698091	60698566	476	60698297	14.0814	7.96284	11.2112	upstream_gene_variant	GRMZM5G833894
chr4	109508106	109508490	385	109508300	14.0551	7.68402	11.1852	upstream_gene_variant	GRMZM2G041943
chr1	64979661	64980040	380	64979853	14.0269	7.14475	11.1575	upstream_gene_variant	GRMZM2G127181	AT4G18700.1	ATWL4,CIPK12,SnRK3.9,WL4	CBL-interacting protein kinase 12
chr5	144561404	144561894	491	144561647	14.0269	7.14475	11.1575	upstream_gene_variant	AC211190.4_FG004	AT5G15790.1		RING/U-box superfamily protein
chr6	158880084	158880592	509	158880340	14.0269	7.14475	11.1575	upstream_gene_variant	GRMZM2G567190
chr9	105636319	105636710	392	105636502	14.0269	7.14475	11.1575	upstream_gene_variant	GRMZM5G838420
chr5	139245478	139245948	471	139245722	14.016	6.88889	11.1474	upstream_gene_variant	AC185427.5_FG001
chr2	95810911	95811367	457	95811144	13.9922	6.63759	11.1239	upstream_gene_variant	GRMZM5G811592
chr2	233551806	233552181	376	233552016	13.9922	6.63759	11.1239	upstream_gene_variant	GRMZM2G135002	AT5G07610.1		F-box family protein
chr5	8348414	8348826	413	8348587	13.9922	6.63759	11.1239	upstream_gene_variant	GRMZM2G100391	AT2G22475.1	GEM	GRAM domain family protein
chr8	1517920	1518439	520	1518120	13.9922	6.63759	11.1239	upstream_gene_variant	GRMZM2G304091	AT5G64170.2		dentin sialophosphoprotein-related
chr1	175534336	175534727	392	175534537	13.9806	7.63889	11.1143	upstream_gene_variant	GRMZM2G126220
chr2	20938547	20938952	406	20938710	13.966	8.14492	11.1	upstream_gene_variant	GRMZM2G531500
chr5	201771587	201772183	597	201771850	13.966	8.14492	11.1	upstream_gene_variant	GRMZM2G037515
chr7	93873419	93873723	305	93873566	13.966	8.14492	11.1	upstream_gene_variant	GRMZM2G567024
chr8	144388743	144389126	384	144388987	13.966	8.14492	11.1	upstream_gene_variant	AC196259.2_FG010	AT4G01210.1		glycosyl transferase family 1 protein
chr3	203901	204356	456	204162	13.9448	5.97614	11.0875	upstream_gene_variant	GRMZM5G887393
chr5	206582999	206583364	366	206583147	13.936	8.12665	11.0789	upstream_gene_variant	AC186566.4_FG001
chr9	39911209	39911585	377	39911416	13.9054	7.33124	11.05	upstream_gene_variant	GRMZM2G076303	AT3G13225.2		WW domain-containing protein
chr4	214792067	214792397	331	214792212	13.8807	6.14362	11.0263	upstream_gene_variant	GRMZM2G557776
chr5	209522625	209523346	722	209522795	13.8743	5.42003	11.0201	upstream_gene_variant	GRMZM2G359874	AT3G23620.1		Ribosomal RNA processing Brix domain protein
chr4	155940398	155941020	623	155940719	13.8431	8.06992	10.9905	upstream_gene_variant	GRMZM2G044537	AT3G61460.1	BRH1	brassinosteroid-responsive RING-H2
chr5	1343738	1344239	502	1343941	13.834	7.5502	10.9818	upstream_gene_variant	GRMZM2G444775
chr8	29367501	29368476	976	29367809	13.8331	7.81093	10.9818	upstream_gene_variant	GRMZM2G114484	AT4G14040.1	EDA38,SBP2	selenium-binding protein 2
chr1	200104588	200104994	407	200104790	13.8098	7.53557	10.9587	upstream_gene_variant	GRMZM2G117347	AT5G42680.1		Protein of unknown function, DUF617
chr3	205770846	205771263	418	205771099	13.8098	7.53557	10.9587	upstream_gene_variant	GRMZM2G051683	AT3G16520.3	UGT88A1	UDP-glucosyl transferase 88A1
chr5	4600741	4601388	648	4601037	13.8098	7.53557	10.9587	upstream_gene_variant	GRMZM2G124175	AT2G27150.2	AAO3,AOdelta,At-AO3,AtAAO3	abscisic aldehyde oxidase 3
chr7	173123306	173123751	446	173123538	13.8098	7.53557	10.9587	upstream_gene_variant	GRMZM5G814533
chr10	146408597	146409065	469	146408850	13.7996	7.0137	10.9514	upstream_gene_variant	GRMZM2G106376	AT3G07270.2		GTP cyclohydrolase I
chr3	138323863	138324474	612	138324253	13.7996	7.0137	10.9514	upstream_gene_variant	AC213398.3_FG004
chr5	185059982	185060398	417	185060215	13.7996	7.0137	10.9514	upstream_gene_variant	GRMZM5G867168
chr6	85320439	85321213	775	85320651	13.7996	7.0137	10.9514	upstream_gene_variant	GRMZM2G112764	AT5G47390.1		myb-like transcription factor family protein
chr1	261727241	261727636	396	261727416	13.776	5.8959	10.9306	upstream_gene_variant	GRMZM2G133684	AT5G62720.1		Integral membrane HPP family protein
chr2	198341678	198342031	354	198341846	13.776	5.8959	10.9306	upstream_gene_variant	AC185415.3_FG005	AT1G50300.1	TAF15	TBP-associated factor 15
chr2	229594211	229594782	572	229594480	13.776	5.8959	10.9306	upstream_gene_variant	GRMZM2G320872
chr4	14205958	14206397	440	14206151	13.776	5.8959	10.9306	upstream_gene_variant	GRMZM2G107761	AT1G48910.1	YUC1	Flavin-containing monooxygenase family protein
chr9	134289558	134290054	497	134289847	13.776	5.8959	10.9306	upstream_gene_variant	GRMZM2G326783	AT5G63420.1	emb2746	RNA-metabolising metallo-beta-lactamase family protein
chr5	152196098	152196714	617	152196496	13.7745	7.25376	10.93	upstream_gene_variant	GRMZM5G878185
chr7	88431112	88431552	441	88431318	13.7745	7.25376	10.93	upstream_gene_variant	GRMZM2G156821
chr2	237190087	237190737	651	237190258	13.7619	7.50662	10.9176	upstream_gene_variant	GRMZM2G590233
chr9	154244959	154245329	371	154245154	13.7524	7.76157	10.9083	upstream_gene_variant	GRMZM2G174080
chr9	114327024	114327391	368	114327219	13.6879	6.70621	10.8449	upstream_gene_variant	GRMZM2G148225
chr9	29236300	29236705	406	29236478	13.594	7.66471	10.7519	upstream_gene_variant	GRMZM2G517437
chr7	2638629	2639034	406	2638854	13.5402	5.78475	10.7003	upstream_gene_variant	GRMZM2G542190
chr6	96682754	96683260	507	96683061	13.4402	6.80814	10.6016	upstream_gene_variant	GRMZM2G472192
chr7	165612189	165612543	355	165612341	13.4402	6.80814	10.6016	upstream_gene_variant	GRMZM2G062701
chr10	15573760	15574133	374	15573947	13.4393	7.57023	10.6016	upstream_gene_variant	GRMZM2G390607	AT3G55040.1	GSTL2	glutathione transferase lambda 2
chr2	51870432	51870884	453	51870700	13.4393	7.57023	10.6016	upstream_gene_variant	GRMZM2G131155	AT5G42860.1
chr6	41667525	41667968	444	41667787	13.4393	7.57023	10.6016	upstream_gene_variant	GRMZM2G150289	AT1G76950.1	PRAF1	Regulator of chromosome condensation (RCC1) family with FYVE zinc finger domain
chr2	235390963	235391438	476	235391165	13.425	6.56121	10.5887	upstream_gene_variant	GRMZM2G324507	AT4G14970.1
chr8	129036921	129037363	443	129037123	13.3984	7.79775	10.5624	upstream_gene_variant	AC202164.3_FG003
chr4	66638949	66639593	645	66639426	13.3959	7.03086	10.5601	upstream_gene_variant	GRMZM2G115775	AT1G79590.2	ATSYP52,SYP52	syntaxin of plants 52
chr6	130513554	130513901	348	130513733	13.3916	6.10389	10.5559	upstream_gene_variant	AC204944.3_FG011
chr4	139933560	139934062	503	139933762	13.3674	5.52824	10.5326	5_prime_UTR_variant	GRMZM2G430509	ATCG00680.1		photosystem II reaction center protein B
chr4	171406686	171407382	697	171407201	13.3619	6.30142	10.5281	upstream_gene_variant	GRMZM2G443628
chr7	1960776	1961247	472	1961032	13.3619	6.30142	10.5281	upstream_gene_variant	GRMZM2G019746	AT5G63380.1		AMP-dependent synthetase and ligase family protein
chr6	14016665	14017025	361	14016826	13.3348	6.99503	10.503	upstream_gene_variant	GRMZM2G338829	AT5G20900.1	JAZ12,TIFY3B	jasmonate-zim-domain protein 12
chr5	2264567	2264902	336	2264744	13.3284	6.74458	10.4968	upstream_gene_variant	GRMZM2G144008	AT1G07410.1	ATRAB-A2B,ATRABA2B,RAB-A2B,RABA2b	RAB GTPase homolog A2B
chr2	30926453	30927269	817	30927087	13.2141	6.92446	10.384	upstream_gene_variant	GRMZM2G052009
chr10	130104674	130105037	364	130104856	13.1457	7.13592	10.3165	upstream_gene_variant	GRMZM2G474905
chr3	9710834	9711178	345	9710989	13.0956	6.85531	10.2681	upstream_gene_variant	GRMZM2G132519	AT2G37990.1		ribosome biogenesis regulatory protein (RRS1) family protein
chr5	210462352	210462717	366	210462557	13.0473	5.7371	10.2217	upstream_gene_variant	GRMZM2G149452	AT2G37460.1		nodulin MtN21 /EamA-like transporter family protein
chr1	13084744	13085119	376	13084913	13.0443	5.22646	10.2188	upstream_gene_variant	AC186417.3_FG006
chr4	239102396	239102748	353	239102546	13.0161	7.05847	10.1912	upstream_gene_variant	AC184831.3_FG008	AT5G56860.1	GATA21,GNC	GATA type zinc finger transcription factor family protein
chr2	227221147	227221751	605	227221516	13.0121	6.33588	10.1872	upstream_gene_variant	GRMZM2G520126
chr3	133198233	133198774	542	133198557	12.9968	7.30027	10.1741	upstream_gene_variant	GRMZM2G042143	AT4G03180.1
chr7	158988602	158989098	497	158988838	12.9523	7.02036	10.1313	upstream_gene_variant	GRMZM2G081803	AT5G19855.1		Chaperonin-like RbcX protein
chr4	47616947	47617461	515	47617253	12.9042	7.49444	10.0837	upstream_gene_variant	GRMZM2G145579	AT5G50915.1		basic helix-loop-helix (bHLH) DNA-binding superfamily protein
chr10	140976401	140977243	843	140977108	12.8979	6.50181	10.078	upstream_gene_variant	GRMZM2G456644	AT2G24400.1		SAUR-like auxin-responsive protein family
chr10	31211537	31211931	395	31211727	12.8862	5.66006	10.0671	upstream_gene_variant	GRMZM2G020696	AT5G06160.1	ATO	splicing factor-related
chr2	195807500	195807950	451	195807773	12.8862	5.66006	10.0671	upstream_gene_variant	GRMZM2G152733	AT4G34660.3		SH3 domain-containing protein
chr4	154075818	154076233	416	154076094	12.8862	5.66006	10.0671	upstream_gene_variant	GRMZM2G004131	AT4G38460.1	GGR	geranylgeranyl reductase
chr5	216274034	216274609	576	216274407	12.8862	5.66006	10.0671	upstream_gene_variant	GRMZM2G045286	AT5G41350.1		RING/U-box superfamily protein
chr6	163617148	163617518	371	163617326	12.8862	5.66006	10.0671	upstream_gene_variant	GRMZM2G149800	AT4G13400.1		2-oxoglutarate (2OG) and Fe(II)-dependent oxygenase superfamily protein
chr4	194898333	194898669	337	194898523	12.8778	6.26328	10.0597	upstream_gene_variant	AC211360.3_FG006
chr5	214722945	214723299	355	214723119	12.8778	6.26328	10.0597	upstream_gene_variant	GRMZM2G174656
chr3	8614015	8614425	411	8614267	12.786	4.97432	9.96972	upstream_gene_variant	GRMZM6G404540	AT1G27000.1		Protein of unknown function (DUF1664)
chr2	158913508	158913893	386	158913693	12.764	6.66301	9.94823	upstream_gene_variant	GRMZM2G510303	AT2G40890.1	CYP98A3	cytochrome P45, family 98, subfamily A, polypeptide 3
chr4	41686518	41687347	830	41686664	12.764	6.66301	9.94823	upstream_gene_variant	GRMZM2G174202	AT1G17370.1	UBP1B	oligouridylate binding protein 1B
chr7	8901206	8901530	325	8901354	12.7508	5.10345	9.93792	upstream_gene_variant	GRMZM2G536744
chr10	4394946	4395312	367	4395075	12.7506	5.7829	9.71068	upstream_gene_variant	GRMZM2G424628
chr2	73732268	73732711	444	73732514	12.7445	7.63586	9.93192	upstream_gene_variant	GRMZM2G173521	AT2G28160.1	ATBHLH29,ATBHLH29,ATFIT1,BHLH29,FIT1,FRU	FER-like regulator of iron uptake
chr6	135585386	135585726	341	135585551	12.7445	7.63586	9.93192	upstream_gene_variant	GRMZM2G574473
chr8	21767018	21767900	883	21767246	12.7445	7.63586	9.93192	upstream_gene_variant	AC187392.3_FG006
chr7	94677799	94678325	527	94678062	12.718	7.13074	9.91451	upstream_gene_variant	GRMZM2G500522
chr1	173945628	173946040	413	173945811	12.7165	7.61874	9.91406	upstream_gene_variant	GRMZM2G115900
chr9	137290919	137291391	473	137291166	12.7165	7.61874	9.91406	upstream_gene_variant	AC203300.3_FG011
chr3	74667218	74667578	361	74667361	12.6952	7.11692	9.89433	upstream_gene_variant	GRMZM2G344311
chr8	34702765	34703119	355	34702939	12.6952	7.11692	9.89433	upstream_gene_variant	AC211914.3_FG009
chr8	58131166	58131730	565	58131506	12.6952	7.11692	9.89433	upstream_gene_variant	GRMZM5G802995
chr6	110974971	110975422	452	110975282	12.6502	7.08958	9.8529	upstream_gene_variant	GRMZM2G562998
chr2	28484707	28485232	526	28484903	12.6416	6.35876	9.84468	upstream_gene_variant	GRMZM2G178716
chr6	148695284	148695752	469	148695447	12.6297	7.56555	9.83287	upstream_gene_variant	GRMZM2G320810
chr6	97237370	97237683	314	97237519	12.5871	5.18576	9.79073	upstream_gene_variant	GRMZM2G385575	AT2G28200.1		C2H2-type zinc finger family protein
chr2	172757452	172757951	500	172757599	12.5641	3.62014	9.76837	5_prime_UTR_variant	GRMZM2G474459
chr7	7516898	7517366	469	7517167	12.5516	6.78215	9.52133	upstream_gene_variant	GRMZM2G143330	AT2G46290.1		Transducin/WD4 repeat-like superfamily protein
chr6	148684589	148684933	345	148684725	12.5497	6.08738	9.75414	upstream_gene_variant	GRMZM2G142734
chr4	153296381	153296991	611	153296684	12.5221	6.76475	9.72698	upstream_gene_variant	GRMZM2G580802
chr6	154625736	154626140	405	154625932	12.5221	6.76475	9.72698	upstream_gene_variant	GRMZM2G346259
chr1	57554641	57555126	486	57554849	12.4415	5.8242	9.64945	upstream_gene_variant	GRMZM2G018229	AT5G61770.2	PPAN	PETER PAN-like protein
chr2	224592101	224592500	400	224592315	12.4415	5.8242	9.64945	upstream_gene_variant	GRMZM2G151208	AT4G35780.1		ACT-like protein tyrosine kinase family protein
chr3	122096971	122097312	342	122097164	12.4243	6.46773	9.63393	upstream_gene_variant	GRMZM2G549977
chr8	165550836	165551139	304	165550989	12.4135	6.01499	9.62422	upstream_gene_variant	GRMZM2G148816
chr9	79301873	79302304	432	79302044	12.4135	6.01499	9.62422	upstream_gene_variant	GRMZM2G494294
chr5	166385876	166386535	660	166386271	12.3744	7.1691	9.58686	upstream_gene_variant	AC212967.3_FG005
chr4	231419746	231420290	545	231420002	12.3024	7.12492	9.51556	upstream_gene_variant	GRMZM2G080056	AT1G14420.1	AT59	Pectate lyase family protein
chr7	151015754	151016085	332	151015893	12.3024	7.12492	9.51556	upstream_gene_variant	GRMZM2G161809	AT3G23560.1	ALF5	MATE efflux family protein
chr10	54025932	54026299	368	54026096	12.293	5.38103	9.50747	upstream_gene_variant	GRMZM2G372780	AT4G30340.1	ATDGK7,DGK7	diacylglycerol kinase 7
chr4	81624468	81624910	443	81624684	12.2885	6.62687	9.50311	5_prime_UTR_variant	GRMZM2G104303
chr10	80581989	80582396	408	80582173	12.2581	6.85228	9.47296	upstream_gene_variant	GRMZM2G333224
chr9	104239144	104239570	427	104239361	12.2299	5.03289	9.44523	upstream_gene_variant	GRMZM2G086773	AT4G27250.1		NAD(P)-binding Rossmann-fold superfamily protein
chr2	185885391	185885812	422	185885571	12.2146	6.3481	9.43034	upstream_gene_variant	GRMZM2G176474
chr6	132816508	132816918	411	132816653	12.1555	6.09074	9.37242	upstream_gene_variant	GRMZM5G872041	AT3G21250.2	ATMRP6,MRP6	multidrug resistance-associated protein 6
chr4	47589309	47589800	492	47589570	12.1326	6.77667	9.34982	upstream_gene_variant	GRMZM2G580337
chr2	19665980	19666471	492	19666191	12.1186	6.52709	9.33593	upstream_gene_variant	GRMZM2G003307	AT1G60170.1	emb122	pre-mRNA processing ribonucleoprotein binding region-containing protein
chr3	147390286	147390680	395	147390506	12.1121	6.28992	9.32952	upstream_gene_variant	GRMZM2G518284
chr2	92360142	92360503	362	92360345	12.0709	6.73948	9.28866	upstream_gene_variant	GRMZM2G065309	AT2G38650.2	GAUT7,LGT7	galacturonosyltransferase 7
chr7	174937681	174938111	431	174937895	12.0709	6.73948	9.28866	upstream_gene_variant	GRMZM5G808991
chr1	10878524	10878883	360	10878710	12.0606	5.63165	9.27992	upstream_gene_variant	GRMZM2G565588
chr4	85326809	85327178	370	85327009	12.0606	5.63165	9.27992	upstream_gene_variant	GRMZM2G050848
chr10	69607136	69607581	446	69607351	12.0519	6.03418	9.27172	upstream_gene_variant	GRMZM2G326625	AT5G50400.1	ATPAP27,PAP27	purple acid phosphatase 27
chr5	71915072	71915602	531	71915333	12.0519	6.03418	9.27172	upstream_gene_variant	GRMZM2G443991	AT2G31390.1		pfkB-like carbohydrate kinase family protein
chr7	165429123	165429500	378	165429279	12.0519	6.03418	9.27172	upstream_gene_variant	GRMZM2G498553
chr1	36515380	36515726	347	36515531	12.0139	5.42423	9.23624	upstream_gene_variant	GRMZM5G893342
chr1	272936489	272936875	387	272936707	12.0139	5.42423	9.23624	upstream_gene_variant	GRMZM2G050914	AT5G42620.2		metalloendopeptidases;zinc ion binding
chr4	2666834	2667228	395	2667019	11.9775	5.78563	9.20159	upstream_gene_variant	GRMZM2G106389	AT4G23180.1	CRK1,RLK4	cysteine-rich RLK (RECEPTOR-like protein kinase) 1
chr1	86272857	86273328	472	86273055	11.9531	6.43028	9.1778	upstream_gene_variant	GRMZM2G143082
chr6	45001087	45001516	430	45001279	11.9531	6.43028	9.1778	upstream_gene_variant	GRMZM2G136934	AT1G74320.1		Protein kinase superfamily protein
chr1	155660340	155660691	352	155660498	11.9247	5.96503	9.15063	upstream_gene_variant	AC205423.3_FG003
chr3	45447771	45448272	502	45448021	11.8891	6.63034	9.1182	upstream_gene_variant	GRMZM2G162369	AT3G56910.1	PSRP5	plastid-specific 5S ribosomal protein 5
chr3	137380028	137380572	545	137380209	11.8451	6.36731	9.07452	upstream_gene_variant	GRMZM2G567759
chr1	31071861	31072210	350	31072030	11.8297	6.59475	9.05927	upstream_gene_variant	GRMZM2G118495	AT1G48210.2		Protein kinase superfamily protein
chr1	45063767	45064260	494	45064014	11.7995	5.32197	9.02984	upstream_gene_variant	GRMZM2G056917
chr4	237399767	237400286	520	237400103	11.7995	5.32197	9.02984	upstream_gene_variant	GRMZM2G118637	AT4G05320.4	UBQ1	polyubiquitin 1
chr5	213384619	213384974	356	213384798	11.7709	6.55953	9.00154	upstream_gene_variant	GRMZM2G119782	AT2G24940.1	AtMAPR2,MAPR2	membrane-associated progesterone binding protein 2
chr4	222589806	222590275	470	222590085	11.7505	6.31233	8.98169	upstream_gene_variant	GRMZM2G101553	AT1G10747.1		Maternally expressed gene (MEG) family protein
chr2	204166041	204166405	365	204166226	11.7174	6.06752	8.95169	upstream_gene_variant	GRMZM2G026672
chr2	121282364	121282810	447	121282566	11.6864	6.27515	8.92111	upstream_gene_variant	GRMZM2G056695	AT3G23660.1		Sec23/Sec24 protein transport family protein
chr2	60360310	60360721	412	60360485	11.6862	5.10299	8.92097	upstream_gene_variant	GRMZM5G876638
chr7	23753370	23753708	339	23753540	11.6549	6.49021	8.89097	upstream_gene_variant	GRMZM2G143992
chr9	75834079	75834719	641	75834295	11.6266	6.71129	8.86291	upstream_gene_variant	AC197064.3_FG001	AT1G69040.2	ACR4	ACT domain repeat 4
chr1	249873770	249874486	717	249874051	11.6053	6.69828	8.84312	upstream_gene_variant	AC195542.2_FG003
chr10	118294399	118294703	305	118294541	11.6053	6.69828	8.84312	upstream_gene_variant	AC200407.4_FG001
chr2	185496917	185497379	463	185497196	11.6053	6.69828	8.84312	upstream_gene_variant	GRMZM2G572106
chr4	9781066	9781857	792	9781298	11.6053	6.69828	8.84312	upstream_gene_variant	GRMZM2G138947	AT5G11490.1		adaptin family protein
chr4	25363610	25363965	356	25363792	11.6053	6.69828	8.84312	upstream_gene_variant	GRMZM2G050982	AT1G76010.1		Alba DNA/RNA-binding protein
chr5	208787884	208788270	387	208788084	11.6053	6.69828	8.84312	upstream_gene_variant	GRMZM5G801076	AT4G08980.5	FBW2	F-BOX WITH WD-4 2
chr7	157207582	157208385	804	157208151	11.6053	6.69828	8.84312	upstream_gene_variant	GRMZM2G031323	AT4G21440.1	ATM4,ATMYB12,MYB12	MYB-like 12
chr1	288828207	288828679	473	288828403	11.5508	7.12681	8.793	upstream_gene_variant	AC186656.4_FG012
chr8	125966460	125967018	559	125966763	11.5508	7.12681	8.793	upstream_gene_variant	GRMZM2G700649
chr3	6161886	6162380	495	6162114	11.5401	5.55946	8.79198	upstream_gene_variant	GRMZM2G550694
chr3	202981927	202982376	450	202982144	11.5359	6.892	8.7893	upstream_gene_variant	AC207628.4_FG003	AT5G40405.1		Tetratricopeptide repeat (TPR)-like superfamily protein
chr1	271249094	271249458	365	271249299	11.5003	6.63426	8.75538	upstream_gene_variant	GRMZM2G511831
chr4	3142962	3143298	337	3143141	11.4959	4.4733	8.75122	upstream_gene_variant	GRMZM2G574604
chr5	28718324	28718632	309	28718460	11.4851	5.72856	8.74049	upstream_gene_variant	AC190483.1_FG003
chr1	88347019	88347667	649	88347475	11.4849	6.38893	8.74049	upstream_gene_variant	GRMZM2G514686
chr1	156508619	156509451	833	156508827	11.4849	6.38893	8.74049	upstream_gene_variant	GRMZM2G538378
chr8	43534648	43534972	325	43534820	11.4849	6.38893	8.74049	upstream_gene_variant	GRMZM2G548019
chr9	88697418	88698023	606	88697844	11.4442	7.06118	8.70166	upstream_gene_variant	GRMZM2G169981
chr9	146331393	146331856	464	146331615	11.4442	7.06118	8.70166	upstream_gene_variant	GRMZM2G046721
chr10	134072190	134072557	368	134072399	11.436	5.91077	8.69401	upstream_gene_variant	GRMZM2G126742	AT5G04770.1	ATCAT6,CAT6	cationic amino acid transporter 6
chr5	173167308	173167640	333	173167469	11.436	5.91077	8.69401	upstream_gene_variant	GRMZM2G418916	AT3G51460.1	RHD4	Phosphoinositide phosphatase family protein
chr6	113292518	113292914	397	113292681	11.436	5.91077	8.69401	upstream_gene_variant	GRMZM2G048836	AT5G15250.1	ATFTSH6,FTSH6	FTSH protease 6
chr9	4855230	4855618	389	4855393	11.436	5.91077	8.69401	upstream_gene_variant	GRMZM2G124274	AT2G46920.1	POL	Protein phosphatase 2C family protein
chr1	94283125	94283547	423	94283365	11.4316	4.83932	8.6902	upstream_gene_variant	GRMZM2G366849	AT2G01570.1	RGA,RGA1	GRAS family transcription factor family protein
chr7	150315045	150315618	574	150315198	11.4304	6.12732	8.68941	upstream_gene_variant	GRMZM2G406651	AT4G38180.1	FRS5	FAR1-related sequence 5
chr6	143220729	143221146	418	143220921	11.4293	6.35587	8.68941	upstream_gene_variant	GRMZM2G572857
chr2	5076013	5076399	387	5076194	11.3956	6.80544	8.65586	upstream_gene_variant	GRMZM2G082032	AT3G16150.1		N-terminal nucleophile aminohydrolases (Ntn hydrolases) superfamily protein
chr6	90266239	90266646	408	90266478	11.2864	6.96395	8.5485	upstream_gene_variant	AC215257.2_FG003
chr6	154480349	154480704	356	154480537	11.2555	6.48538	8.51831	upstream_gene_variant	AC214817.3_FG007	AT2G19230.1		Leucine-rich repeat transmembrane protein kinase protein
chr1	3503260	3503670	411	3503441	11.1916	6.67961	8.45554	upstream_gene_variant	GRMZM2G497392
chr2	111949299	111949681	383	111949502	11.1788	5.37567	8.44417	upstream_gene_variant	AC209739.3_FG003	AT3G16510.1		Calcium-dependent lipid-binding (CaLB domain) family protein
chr2	21718547	21718848	302	21718722	11.1598	5.18839	8.42558	upstream_gene_variant	GRMZM2G400117	AT4G39210.1	APL3	Glucose-1-phosphate adenylyltransferase family protein
chr1	76461665	76462068	404	76461911	11.1252	6.6387	8.39247	upstream_gene_variant	GRMZM2G105935	AT3G19430.1		late embryogenesis abundant protein-related / LEA protein-related
chr1	28611460	28611924	465	28611665	11.1127	5.73247	8.38025	upstream_gene_variant	GRMZM2G344388	AT1G18350.1	ATMKK7,BUD1,MKK7	MAP kinase kinase 7
chr10	14509543	14509927	385	14509756	11.1127	5.73247	8.38025	upstream_gene_variant	GRMZM2G000339	AT1G27435.1
chr2	145115945	145116257	313	145116089	11.1127	5.73247	8.38025	upstream_gene_variant	GRMZM2G051738	AT4G12080.1	AHL1,ATAHL1	AT-hook motif nuclear-localized protein 1
chr3	60540882	60541348	467	60541087	11.1127	5.73247	8.38025	upstream_gene_variant	AC183788.3_FG002
chr3	176863773	176864121	349	176863957	11.1127	5.73247	8.38025	upstream_gene_variant	GRMZM2G060027
chr6	14839461	14839789	329	14839627	11.1127	5.73247	8.38025	upstream_gene_variant	GRMZM2G171304	AT5G10690.1		pentatricopeptide (PPR) repeat-containing protein / CBS domain-containing protein
chr9	123859806	123860271	466	123860097	11.1127	5.73247	8.38025	upstream_gene_variant	AC191064.3_FG007
chr5	2785313	2785832	520	2785710	11.0763	4.43219	8.34659	upstream_gene_variant	GRMZM2G165270	AT3G14160.1		2-oxoglutarate-dependent dioxygenase family protein
chr1	113681778	113682133	356	113681923	11.0724	5.51012	8.34285	upstream_gene_variant	GRMZM2G548480
chr2	157932676	157933151	476	157932887	11.0413	5.90477	8.31273	upstream_gene_variant	GRMZM2G365035	AT5G66210.1	CPK28	calcium-dependent protein kinase 28
chr2	16558685	16559086	402	16558902	11.0206	6.34304	8.29213	upstream_gene_variant	GRMZM2G368838	AT5G52020.1		Integrase-type DNA-binding superfamily protein
chr6	58209857	58210257	401	58210084	11.0206	6.34304	8.29213	upstream_gene_variant	GRMZM2G700947
chr2	91358104	91358460	357	91358269	10.9926	5.66678	8.2659	upstream_gene_variant	GRMZM2G703104
chr5	209522625	209523346	722	209523070	10.9926	5.66678	8.2659	upstream_gene_variant	GRMZM2G359874	AT3G23620.1		Ribosomal RNA processing Brix domain protein
chr3	48043246	48043609	364	48043415	10.9844	6.77732	8.25847	upstream_gene_variant	GRMZM2G154078
chr1	14644210	14644514	305	14644398	10.9504	6.07304	8.22525	upstream_gene_variant	GRMZM2G027149
chr1	235923505	235923898	394	235923709	10.9504	6.07304	8.22525	upstream_gene_variant	GRMZM2G029518
chr2	228634692	228635081	390	228634853	10.9504	6.07304	8.22525	upstream_gene_variant	GRMZM2G124602	AT1G63130.1		Tetratricopeptide repeat (TPR)-like superfamily protein
chr6	91731649	91732047	399	91731822	10.9477	5.85163	8.22344	upstream_gene_variant	GRMZM2G119678
chr8	151727043	151727409	367	151727186	10.9477	5.85163	8.22344	upstream_gene_variant	GRMZM2G538159
chr2	186252034	186252443	410	186252260	10.8555	5.79944	8.13393	upstream_gene_variant	GRMZM2G376542	AT2G32920.1	ATPDI9,ATPDIL2-3,PDI9,PDIL2-3	PDI-like 2-3
chr5	111470815	111471180	366	111470999	10.8115	5.19173	8.0905	upstream_gene_variant	GRMZM2G538739
chr7	89916696	89917193	498	89916998	10.7949	6.20682	8.0745	upstream_gene_variant	GRMZM2G163860	AT3G25510.1		disease resistance protein (TIR-NBS-LRR class), putative
chr1	211939910	211940362	453	211940133	10.7602	5.96164	8.04175	5_prime_UTR_variant	GRMZM2G043819	AT2G27490.2	ATCOAE	dephospho-CoA kinase family
chr10	109911844	109912238	395	109912016	10.7602	5.96164	8.04175	upstream_gene_variant	GRMZM2G555819
chr1	13159637	13160067	431	13159846	10.7493	5.95526	8.03411	5_prime_UTR_variant	GRMZM2G061817
chr10	10592851	10593275	425	10593013	10.7	5.92653	7.9854	upstream_gene_variant	GRMZM2G026231	AT1G10950.1	AtTMN1,TMN1	transmembrane nine 1
chr6	1989750	1990076	327	1989925	10.6853	6.14088	7.97105	upstream_gene_variant	GRMZM2G542994	AT1G02140.1	HAP1,MAGO,MEE63	mago nashi family protein
chr10	15224934	15225542	609	15225271	10.6585	5.29472	7.94503	upstream_gene_variant	AC201957.4_FG005
chr10	100904959	100905435	477	100905149	10.6585	5.29472	7.94503	upstream_gene_variant	GRMZM2G701546	AT3G43590.1		zinc knuckle (CCHC-type) family protein
chr7	2134755	2135262	508	2134962	10.6585	5.29472	7.94503	upstream_gene_variant	AC205122.4_FG003	AT1G48590.2		Calcium-dependent lipid-binding (CaLB domain) family protein
chr7	145986665	145986988	324	145986843	10.6232	4.93261	7.91228	upstream_gene_variant	GRMZM2G041388
chr1	61026378	61026763	386	61026573	10.6032	5.45586	7.67046	upstream_gene_variant	GRMZM5G892636
chr1	203967443	203967902	460	203967667	10.5762	3.93922	7.86633	5_prime_UTR_variant	GRMZM2G448344	ATCG00490.1		ribulose-bisphosphate carboxylases
chr1	291173258	291173711	454	291173423	10.5613	6.29183	7.85166	upstream_gene_variant	GRMZM2G138340	AT2G35530.1	AtbZIP16,bZIP16	basic region/leucine zipper transcription factor 16
chr1	246264747	246265211	465	246265015	10.5414	6.27964	7.83313	upstream_gene_variant	GRMZM2G105189	AT5G55050.1		GDSL-like Lipase/Acylhydrolase superfamily protein
chr2	23575327	23575656	330	23575509	10.5414	6.27964	7.83313	upstream_gene_variant	GRMZM2G003769	AT3G47430.1	PEX11B	peroxin 11B
chr2	50144035	50144476	442	50144281	10.5414	6.27964	7.83313	upstream_gene_variant	GRMZM2G089619	AT4G24660.1	ATHB22,HB22,MEE68	homeobox protein 22
chr4	25118621	25118976	356	25118787	10.5414	6.27964	7.83313	upstream_gene_variant	GRMZM2G174445
chr5	146979358	146979785	428	146979560	10.5414	6.27964	7.83313	upstream_gene_variant	GRMZM2G119550
chr7	174757825	174758170	346	174757978	10.5414	6.27964	7.83313	upstream_gene_variant	GRMZM2G108166	AT3G42670.1	CHR38,CLSY	chromatin remodeling 38
chr9	63259530	63259916	387	63259710	10.5414	6.27964	7.83313	upstream_gene_variant	GRMZM2G535549
chr5	127718108	127718657	550	127718261	10.5248	6.04455	7.82021	upstream_gene_variant	GRMZM2G150084
chr9	23300508	23300869	362	23300677	10.5021	6.25551	7.7977	upstream_gene_variant	GRMZM2G171376	AT4G14040.1	EDA38,SBP2	selenium-binding protein 2
chr2	90290	90641	352	90467	10.4981	6.02858	7.56953	5_prime_UTR_variant	GRMZM2G074530	AT5G03540.1	ATEXO7A1,EXO7A1	exocyst subunit exo7 family protein A1
chr3	121179152	121179481	330	121179312	10.4796	4.44136	7.77653	upstream_gene_variant	GRMZM2G534997
chr9	98283264	98283571	308	98283422	10.4796	4.44136	7.77653	upstream_gene_variant	GRMZM2G518437
chr2	39499130	39499530	401	39499299	10.4723	6.01311	7.76947	upstream_gene_variant	GRMZM2G487960
chr4	219055363	219055999	637	219055619	10.4597	5.78692	7.75839	upstream_gene_variant	GRMZM2G333368
chr7	2620121	2620461	341	2620306	10.4597	5.78692	7.75839	upstream_gene_variant	GRMZM2G015654	AT2G03220.1	ATFT1,ATFUT1,FT1,MUR2	fucosyltransferase 1
chr9	127574282	127574686	405	127574512	10.4597	5.78692	7.75839	upstream_gene_variant	GRMZM2G020666	AT3G05890.1	RCI2B	Low temperature and salt responsive protein family
chr3	139764558	139764941	384	139764760	10.4567	5.57567	7.75655	upstream_gene_variant	GRMZM2G340756	AT1G21700.1	ATSWI3C,CHB4,SWI3C	SWITCH/sucrose nonfermenting 3C
chr2	45860825	45861140	316	45860983	10.4128	5.75978	7.71325	upstream_gene_variant	GRMZM2G404726
chr2	23542578	23543100	523	23542872	10.3869	6.61775	7.6874	upstream_gene_variant	GRMZM2G494518
chr7	168825175	168825674	500	168825318	10.3869	6.61775	7.6874	upstream_gene_variant	GRMZM2G129761	AT1G48130.1	ATPER1,PER1	1-cysteine peroxiredoxin 1
chr1	195909580	195909931	352	195909746	10.3628	6.6029	7.67412	upstream_gene_variant	GRMZM2G309731	AT5G61890.1		Integrase-type DNA-binding superfamily protein
chr5	158266273	158266667	395	158266424	10.3628	6.6029	7.67412	upstream_gene_variant	AC211411.4_FG004	AT3G53150.1	UGT73D1	UDP-glucosyl transferase 73D1
chr1	34109046	34109472	427	34109261	10.3484	4.26803	7.66142	upstream_gene_variant	GRMZM2G703543
chr7	67258275	67258614	340	67258418	10.3484	4.26803	7.66142	upstream_gene_variant	AC204431.3_FG001
chr5	59375472	59375932	461	59375754	10.3248	4.95255	7.63835	upstream_gene_variant	GRMZM2G017933	AT5G45360.1		F-box family protein
chr4	13408579	13409399	821	13408763	10.3168	5.11968	7.63154	upstream_gene_variant	GRMZM2G098326
chr7	105088807	105089215	409	105089009	10.2714	6.11435	7.58713	upstream_gene_variant	GRMZM2G055809	AT1G60010.1
chr8	117078681	117079038	358	117078895	10.2669	5.89055	7.58277	upstream_gene_variant	GRMZM2G051050	AT3G55020.1		Ypt/Rab-GAP domain of gyp1p superfamily protein
chr9	76483730	76484220	491	76483940	10.2153	6.08005	7.53181	upstream_gene_variant	GRMZM2G073047	AT4G32800.1		Integrase-type DNA-binding superfamily protein
chr10	13501912	13502245	334	13502070	10.1954	5.43076	7.51247	upstream_gene_variant	GRMZM5G838435	AT4G02340.1		alpha/beta-Hydrolases superfamily protein
chr7	152535094	152535584	491	152535346	10.1954	5.43076	7.51247	upstream_gene_variant	GRMZM5G814741	AT1G70280.1		NHL domain-containing protein
chr9	94091918	94092287	370	94092097	10.1954	5.43076	7.51247	upstream_gene_variant	GRMZM2G557100
chr5	125697258	125697588	331	125697465	10.1737	3.98998	7.49366	upstream_gene_variant	GRMZM2G499092
chr2	223892379	223892752	374	223892590	10.1085	6.2343	7.42969	5_prime_UTR_variant	GRMZM2G029271
chr9	51104916	51105273	358	51105092	10.1085	6.2343	7.42969	upstream_gene_variant	GRMZM5G868465
chr9	140883821	140884145	325	140883961	10.1085	6.2343	7.42969	upstream_gene_variant	AC206287.3_FG001
chr1	191533379	191533817	439	191533566	10.0824	5.36853	7.40528	upstream_gene_variant	GRMZM2G132780	AT2G27100.1	SE	C2H2 zinc-finger protein SERRATE (SE)
chr1	253196794	253197116	323	253196957	10.0749	4.67774	7.3985	upstream_gene_variant	GRMZM2G039187	AT4G14750.1	IQD19	IQ-domain 19
chr6	162159545	162159952	408	162159760	10.0749	4.67774	7.3985	upstream_gene_variant	GRMZM2G538957
chr10	61008556	61008880	325	61008709	10.0068	5.52654	7.33192	upstream_gene_variant	GRMZM2G167018	AT1G56010.2	anac21,ANAC22,NAC1	NAC domain containing protein 1
chr4	160589850	160590239	390	160590052	10.0068	5.52654	7.33192	upstream_gene_variant	GRMZM2G361074	AT5G20570.1	ATRBX1,HRT1,RBX1,ROC1	RING-box 1
chr2	103062764	103063119	356	103062969	10.0021	4.64437	7.32811	upstream_gene_variant	AC217809.3_FG003
chr9	54059164	54059577	414	54059420	9.9964	5.9466	7.32282	upstream_gene_variant	GRMZM2G047956
chr2	32976530	32976847	318	32976686	9.88612	4.45217	7.21671	upstream_gene_variant	GRMZM2G472923	AT5G46390.2		Peptidase S41 family protein
chr3	227855426	227855980	555	227855762	9.8841	5.45671	7.00066	upstream_gene_variant	GRMZM5G835097
chr1	212962612	212963096	485	212962903	9.83061	5.63226	7.16249	upstream_gene_variant	AC216818.3_FG001
chr5	164770642	164771045	404	164770831	9.80761	6.04793	7.14	upstream_gene_variant	GRMZM2G018820	AT3G02040.1	SRG3	senescence-related gene 3
chr1	111556710	111557090	381	111556990	9.7979	5.02999	7.13049	upstream_gene_variant	GRMZM2G176277	AT3G01640.1	ATGLCAK,GLCAK	glucuronokinase G
chr3	218404116	218404514	399	218404302	9.7979	5.02999	7.13049	upstream_gene_variant	GRMZM2G176903	AT1G60690.1		NAD(P)-linked oxidoreductase superfamily protein
chr10	3071517	3071949	433	3071721	9.7944	5.61096	7.12902	upstream_gene_variant	GRMZM2G068465	AT1G11680.1	CYP51,CYP51A2,CYP51G1,EMB1738	CYTOCHROME P45 51G1
chr2	99884643	99885078	436	99884870	9.7944	5.61096	7.12902	upstream_gene_variant	GRMZM2G009779	AT3G54700.1	PHT1;7	phosphate transporter 1;7
chr2	202619407	202619759	353	202619616	9.7944	5.61096	7.12902	upstream_gene_variant	GRMZM2G113794	AT3G21750.1	UGT71B1	UDP-glucosyl transferase 71B1
chr2	230870764	230871088	325	230870918	9.7944	5.61096	7.12902	upstream_gene_variant	GRMZM2G040039	AT5G27380.1	GSH2,GSHB	glutathione synthetase 2
chr4	184726202	184726631	430	184726399	9.7944	5.61096	7.12902	upstream_gene_variant	GRMZM2G347541	AT3G52850.1	ATELP,ATELP1,ATVSR1,BP-8,BP8,BP8-1;1,BP8B,GFS1,VSR1,VSR1;1	vacuolar sorting receptor homolog 1
chr4	208663478	208663789	312	208663644	9.7944	5.61096	7.12902	upstream_gene_variant	AC196278.2_FG003	AT5G63960.2	EMB278	DNA binding;nucleotide binding;nucleic acid binding;DNA-directed DNA polymerases;DNA-directed DNA polymerases
chr3	35992385	35992986	602	35992635	9.75101	5.38127	7.08939	upstream_gene_variant	GRMZM2G554633
chr2	162864912	162865499	588	162865313	9.74952	6.01198	7.08794	upstream_gene_variant	GRMZM2G411260	AT2G05810.2		ARM repeat superfamily protein
chr2	217899631	217899959	329	217899819	9.74343	4.2637	7.08209	upstream_gene_variant	GRMZM2G574136
chr10	23007538	23007882	345	23007714	9.73483	5.78782	7.07385	upstream_gene_variant	GRMZM2G139085	AT5G27860.1
chr4	129863554	129863938	385	129863713	9.72992	6.21001	7.0691	upstream_gene_variant	GRMZM2G497316
chr3	196932004	196932458	455	196932149	9.69213	5.1557	7.03177	upstream_gene_variant	GRMZM2G409475	AT4G19210.1	ATRLI2,RLI2	RNAse l inhibitor protein 2
chr4	30320446	30320805	360	30320605	9.69209	5.97646	7.03177	upstream_gene_variant	GRMZM5G850634
chr1	215598777	215599145	369	215598922	9.63646	4.10388	6.97894	upstream_gene_variant	GRMZM2G560022
chr8	137129994	137130341	348	137130246	9.63646	4.10388	6.97894	upstream_gene_variant	GRMZM2G120463
chr1	87777098	87777430	333	87777261	9.58664	5.28859	6.9301	upstream_gene_variant	GRMZM2G158682	AT1G02260.1		Divalent ion symporter
chr8	40821098	40821477	380	40821273	9.58386	5.69655	6.92798	upstream_gene_variant	GRMZM2G371651
chr7	33028533	33028846	314	33028688	9.54292	5.07523	6.88756	upstream_gene_variant	GRMZM5G848954
chr2	3000847	3001160	314	3000986	9.52362	5.87238	6.86867	upstream_gene_variant	AC190750.2_FG014	AT3G28410.1		F-box/RNI-like superfamily protein
chr7	159574228	159574674	447	159574392	9.51352	5.44651	6.85993	upstream_gene_variant	GRMZM2G338205	AT1G03140.1		splicing factor Prp18 family protein
chr2	237232262	237232719	458	237232477	9.50519	5.861	6.85389	upstream_gene_variant	GRMZM2G042343	AT4G14300.1		RNA-binding (RRM/RBD/RNP motifs) family protein
chr4	160314095	160314490	396	160314293	9.50519	5.861	6.85389	upstream_gene_variant	AC185651.3_FG005
chr7	138129384	138129832	449	138129631	9.50198	3.84748	6.85389	upstream_gene_variant	GRMZM2G000264	AT5G62670.1	AHA11,HA11	H(+)-ATPase 11
chr7	95214157	95214526	370	95214361	9.48557	5.63729	6.83816	upstream_gene_variant	GRMZM2G485657
chr1	64722877	64723309	433	64723075	9.41437	5.80497	6.76966	upstream_gene_variant	GRMZM2G001288	AT3G13560.1		O-Glycosyl hydrolases family 17 protein
chr5	20931756	20932140	385	20931963	9.38305	5.3706	6.73906	upstream_gene_variant	GRMZM2G132036	AT3G17940.1		Galactose mutarotase-like superfamily protein
chr1	93928389	93928764	376	93928540	9.3415	5.55067	6.69811	upstream_gene_variant	AC186415.2_FG003
chr1	131346011	131346320	310	131346168	9.30131	5.12905	6.65894	upstream_gene_variant	AC214264.3_FG001
chr4	241016715	241017043	329	241016904	9.28317	4.93632	6.44633	upstream_gene_variant	GRMZM2G163247	AT2G27790.2		RNA-binding (RRM/RBD/RNP motifs) family protein
chr4	64452295	64452788	494	64452473	9.25563	5.29678	6.61702	upstream_gene_variant	AC203001.3_FG001
chr1	175526519	175526944	426	175526701	9.25473	6.10869	6.61632	upstream_gene_variant	GRMZM2G426414
chr2	228528433	228528797	365	228528636	9.25473	6.10869	6.61632	upstream_gene_variant	GRMZM2G116395	AT3G63340.2		Protein phosphatase 2C family protein
chr3	185744903	185745235	333	185745065	9.25473	6.10869	6.61632	upstream_gene_variant	GRMZM5G846140	AT3G08620.1		RNA-binding KH domain-containing protein
chr4	236770780	236771110	331	236770908	9.25473	6.10869	6.61632	upstream_gene_variant	GRMZM2G087226	AT4G14820.1		Pentatricopeptide repeat (PPR) superfamily protein
chr7	137728723	137729050	328	137728872	9.25473	6.10869	6.61632	upstream_gene_variant	GRMZM2G039516
chr1	278200551	278201159	609	278200829	9.20279	5.67471	6.57844	upstream_gene_variant	GRMZM2G328545
chr8	154191632	154191931	300	154191803	9.20279	5.67471	6.57844	upstream_gene_variant	GRMZM2G131708	AT4G29590.1		S-adenosyl-L-methionine-dependent methyltransferases superfamily protein
chr10	141703550	141704419	870	141704292	9.17231	5.24868	6.54899	upstream_gene_variant	GRMZM2G108125	AT3G22200.1	GABA-T,HER1,POP2	Pyridoxal phosphate (PLP)-dependent transferases superfamily protein
chr4	93146757	93147245	489	93147026	9.14851	4.69728	6.52611	upstream_gene_variant	GRMZM5G851117
chr4	11836485	11836978	494	11836713	9.12031	5.02876	6.49868	upstream_gene_variant	GRMZM2G017804	AT5G27660.1		Trypsin family protein with PDZ domain
chr3	40313138	40313577	440	40313368	9.09027	5.20145	6.46953	upstream_gene_variant	GRMZM2G022585
chr3	205336613	205336939	327	205336769	9.09027	5.20145	6.46953	upstream_gene_variant	GRMZM2G126853
chr10	138123300	138123742	443	138123512	9.05496	5.789	6.43522	upstream_gene_variant	GRMZM2G535380
chr3	179402591	179403124	534	179402824	9.05496	5.789	6.43522	upstream_gene_variant	GRMZM2G043605
chr6	158221764	158222090	327	158221920	9.05496	5.789	6.43522	upstream_gene_variant	GRMZM2G306351	AT4G21530.1		Transducin/WD4 repeat-like superfamily protein
chr10	4025568	4025935	368	4025715	9.04972	5.17815	6.43146	upstream_gene_variant	GRMZM2G441029	AT5G59550.1		zinc finger (C3HC4-type RING finger) family protein
chr4	63195389	63195856	468	63195665	9.02469	4.08605	6.40704	upstream_gene_variant	GRMZM5G826304
chr4	690584	690893	310	690753	8.99986	5.55016	6.38358	upstream_gene_variant	GRMZM2G162282	AT2G39730.1	RCA	rubisco activase
chr5	189940281	189940728	448	189940520	8.99986	5.55016	6.38358	upstream_gene_variant	GRMZM2G547912
chr2	102511497	102511859	363	102511696	8.97577	5.3322	6.36166	upstream_gene_variant	GRMZM2G492570
chr1	153714274	153714580	307	153714452	8.95917	4.76525	6.3455	upstream_gene_variant	GRMZM2G026968
chr6	150207324	150207760	437	150207578	8.94127	3.93972	6.32986	upstream_gene_variant	GRMZM2G144519
chr4	58794644	58794991	348	58794812	8.92986	5.10949	6.31872	upstream_gene_variant	GRMZM5G892749
chr1	155436089	155436544	456	155436300	8.85456	5.26027	6.24467	upstream_gene_variant	GRMZM2G061704	AT3G28880.1		Ankyrin repeat family protein
chr9	111501932	111502336	405	111502142	8.85456	5.26027	6.24467	upstream_gene_variant	GRMZM2G017685
chr7	72788492	72789061	570	72788787	8.83719	5.84831	6.23147	upstream_gene_variant	AC204835.3_FG003
chr9	37565260	37565987	728	37565850	8.82971	4.86928	6.22464	upstream_gene_variant	GRMZM5G852723
chr4	138548786	138549095	310	138548931	8.81816	3.52496	6.21369	upstream_gene_variant	AC194356.3_FG002
chr9	114574589	114574909	321	114574761	8.74566	4.34923	6.14227	upstream_gene_variant	GRMZM2G428471
chr3	219376310	219376855	546	219376673	8.71534	4.48088	6.11247	upstream_gene_variant	GRMZM2G047813	AT5G02560.1	HTA12	histone H2A 12
chr4	182729788	182730224	437	182730011	8.71534	4.48088	6.11247	upstream_gene_variant	GRMZM5G876016	AT5G20660.1		Zn-dependent exopeptidases superfamily protein
chr7	146404565	146405044	480	146404772	8.71534	4.48088	6.11247	upstream_gene_variant	GRMZM2G542893
chr4	174621746	174622121	376	174621955	8.69795	4.97749	6.09672	upstream_gene_variant	GRMZM2G032350	AT2G24970.1
chr7	141167830	141168136	307	141167973	8.69795	4.97749	6.09672	upstream_gene_variant	GRMZM2G069110	AT2G39930.1	ATISA1,ISA1	isoamylase 1
chr3	41399989	41400290	302	41400123	8.65655	4.60771	6.05659	upstream_gene_variant	GRMZM2G040069	AT1G64750.1	ATDSS1(I),DSS1(I)	deletion of SUV3 suppressor 1(I)
chr9	128663750	128664177	428	128663908	8.65197	5.73232	6.0523	upstream_gene_variant	GRMZM2G582797
chr1	151722951	151723300	350	151723094	8.63436	5.13027	6.03498	upstream_gene_variant	GRMZM2G405753	AT2G28120.1		Major facilitator superfamily protein
chr4	164288261	164288744	484	164288478	8.61757	5.31678	6.01859	upstream_gene_variant	GRMZM2G427319	AT3G30390.1		Transmembrane amino acid transporter family protein
chr3	44116266	44116804	539	44116581	8.59193	5.69467	5.99428	upstream_gene_variant	GRMZM2G065466
chr7	157707439	157707768	330	157707602	8.55369	4.7196	5.95805	upstream_gene_variant	GRMZM2G008356	AT4G32010.1	HSI2-L1,HSL1,VAL2	HSI2-like 1
chr2	119155511	119155852	342	119155705	8.53962	4.25249	5.94424	upstream_gene_variant	GRMZM2G332128
chr2	145261255	145261686	432	145261487	8.51203	5.05844	5.92033	upstream_gene_variant	GRMZM2G403562	AT5G22760.1		PHD finger family protein
chr1	273738849	273739272	424	273739099	8.49855	5.44235	5.90694	upstream_gene_variant	AC184871.2_FG009
chr3	67260659	67261090	432	67260847	8.49855	5.44235	5.90694	upstream_gene_variant	GRMZM2G564452
chr6	120830733	120831651	919	120830979	8.49855	5.44235	5.90694	upstream_gene_variant	AC187547.4_FG010
chr2	128645080	128646017	938	128645700	8.48682	4.6836	5.89927	upstream_gene_variant	GRMZM2G703169
chr8	123670131	123670592	462	123670346	8.4719	5.03494	5.88535	upstream_gene_variant	GRMZM2G115343
chr2	142801900	142802261	362	142802056	8.43715	5.2073	5.85104	upstream_gene_variant	GRMZM2G014150	AT1G14200.1		RING/U-box superfamily protein
chr10	121481752	121482075	324	121481894	8.4321	5.01166	5.84613	upstream_gene_variant	GRMZM2G522648
chr3	186904869	186905246	378	186905061	8.43162	4.82734	5.84571	upstream_gene_variant	GRMZM2G024992	AT5G17910.1
chr3	228986825	228987302	478	228987000	8.43162	4.82734	5.84571	upstream_gene_variant	GRMZM2G110878
chr5	75111966	75112319	354	75112150	8.43162	4.82734	5.84571	upstream_gene_variant	GRMZM2G570525
chr5	205286033	205286390	358	205286194	8.43162	4.82734	5.84571	upstream_gene_variant	GRMZM2G090976
chr6	114562068	114562446	379	114562228	8.43162	4.82734	5.84571	upstream_gene_variant	GRMZM2G060432
chr9	37565260	37565987	728	37565393	8.4218	4.19763	5.83857	upstream_gene_variant	GRMZM5G852723
chr10	126152800	126153137	338	126153021	8.41483	5.39033	5.83192	upstream_gene_variant	GRMZM2G058525	AT3G26020.2		Protein phosphatase 2A regulatory B subunit family protein
chr8	48093776	48094175	400	48093965	8.41329	4.06503	5.83063	upstream_gene_variant	GRMZM2G043238	AT3G05040.1	HST,HST1	ARM repeat superfamily protein
chr4	82915841	82916965	1125	82916808	8.39308	5.18063	5.81092	upstream_gene_variant	GRMZM2G111117	AT5G15310.1	ATMIXTA,ATMYB16,MYB16	myb domain protein 16
chr3	169118086	169118439	354	169118240	8.36528	5.35958	5.78336	upstream_gene_variant	GRMZM2G026855	AT2G43870.1		Pectin lyase-like superfamily protein
chr3	116362871	116363217	347	116363033	8.3597	5.54888	5.77799	upstream_gene_variant	GRMZM2G053685
chr4	217344135	217344528	394	217344393	8.30615	5.1281	5.72657	upstream_gene_variant	GRMZM2G167563
chr9	81816493	81816832	340	81816632	8.26344	3.77557	5.6846	upstream_gene_variant	GRMZM2G077114	AT4G29560.1
chr1	158256047	158256418	372	158256185	8.24809	5.47876	5.6697	upstream_gene_variant	GRMZM2G506720
chr6	154289468	154289877	410	154289742	8.21537	4.10229	5.6379	upstream_gene_variant	GRMZM5G873561
chr2	122427277	122427663	387	122427474	8.1997	4.87636	5.62249	upstream_gene_variant	GRMZM2G703158
chr5	204124750	204125113	364	204124957	8.17865	5.05128	5.60275	upstream_gene_variant	GRMZM2G161728	AT4G21160.3	AGD12,ZAC	Calcium-dependent ARF-type GTPase activating protein family
chr6	106976499	106976980	482	106976748	8.17865	5.05128	5.60275	upstream_gene_variant	GRMZM2G427503	AT1G15900.1
chr4	125355554	125355914	361	125355755	8.16438	4.51157	5.58881	upstream_gene_variant	GRMZM2G437840	AT5G43760.1	KCS2	3-ketoacyl-CoA synthase 2
chr2	112542027	112542390	364	112542202	8.15696	5.59963	5.58172	upstream_gene_variant	GRMZM2G163086	AT2G17940.1		Plant protein of unknown function (DUF827)
chr3	223537782	223538405	624	223538011	8.15696	5.59963	5.58172	upstream_gene_variant	AC208915.3_FG010	AT2G34420.1	LHB1B2,LHCB1.5	photosystem II light harvesting complex gene B1B2
chr4	180269491	180269854	364	180269672	8.15696	5.59963	5.58172	upstream_gene_variant	GRMZM2G149422	AT4G08950.1	EXO	Phosphate-responsive 1 family protein
chr5	16525419	16525754	336	16525569	8.15696	5.59963	5.58172	upstream_gene_variant	GRMZM2G330565	AT1G14060.1		GCK domain-containing protein
chr8	91324587	91324899	313	91324780	8.15696	5.59963	5.58172	upstream_gene_variant	GRMZM2G700551
chr2	133140982	133141333	352	133141112	8.1435	4.50051	5.58166	upstream_gene_variant	AC197147.3_FG002
chr3	109640623	109640968	346	109640800	8.1435	4.50051	5.58166	upstream_gene_variant	GRMZM2G069401
chr3	182910268	182910611	344	182910457	8.1435	4.50051	5.58166	upstream_gene_variant	GRMZM2G122280	AT3G11180.1		2-oxoglutarate (2OG) and Fe(II)-dependent oxygenase superfamily protein
chr5	175681493	175681858	366	175681678	8.1435	4.50051	5.58166	upstream_gene_variant	GRMZM2G404767	AT3G49220.1		Plant invertase/pectin methylesterase inhibitor superfamily
chr3	210138380	210138963	584	210138797	8.13688	5.58707	5.57715	upstream_gene_variant	GRMZM2G369526	AT1G51650.1		ATP synthase epsilon chain, mitochondrial
chr3	220768837	220769204	368	220768983	8.13688	5.58707	5.57715	upstream_gene_variant	GRMZM2G371606	AT3G25690.2	CHUP1	Hydroxyproline-rich glycoprotein family protein
chr2	201226952	201227334	383	201227165	8.12459	4.83287	5.56692	upstream_gene_variant	GRMZM5G803419
chr8	127744157	127744499	343	127744300	8.0955	5.00133	5.53791	upstream_gene_variant	GRMZM2G700654	AT4G33410.1	ATSPPL1,SPPL1	SIGNAL PEPTIDE PEPTIDASE-LIKE 1
chr5	92847054	92847393	340	92847233	8.05824	4.30282	5.50253	upstream_gene_variant	GRMZM2G555080
chr5	106094146	106094634	489	106094439	8.03284	5.15372	5.47783	upstream_gene_variant	GRMZM2G059111
chr3	224233464	224233955	492	224233655	8.01325	5.50961	5.4612	upstream_gene_variant	GRMZM2G519318
chr5	3210153	3210920	768	3210758	7.95282	5.47168	5.40259	upstream_gene_variant	AC203779.5_FG014
chr9	33320316	33320747	432	33320558	7.95282	5.47168	5.40259	upstream_gene_variant	GRMZM2G518035
chr1	222176426	222176725	300	222176595	7.94286	4.24505	5.39293	upstream_gene_variant	GRMZM2G150030	AT3G53700.1	MEE4	Pentatricopeptide repeat (PPR) superfamily protein
chr2	18425024	18425504	481	18425248	7.94286	4.24505	5.39293	upstream_gene_variant	GRMZM2G101408	AT1G16210.1
chr1	6531697	6532242	546	6531914	7.94229	4.90959	5.39293	upstream_gene_variant	GRMZM5G887276
chr1	47596623	47597002	380	47596854	7.94229	4.90959	5.39293	upstream_gene_variant	GRMZM2G427438	AT1G66810.1		Zinc finger C-x8-C-x5-C-x3-H type family protein
chr3	152039426	152040110	685	152039637	7.94229	4.90959	5.39293	upstream_gene_variant	GRMZM2G020569
chr7	52877307	52877670	364	52877468	7.94229	4.90959	5.39293	upstream_gene_variant	GRMZM2G431559
chr9	27963195	27963547	353	27963366	7.87883	5.24668	5.33499	upstream_gene_variant	GRMZM2G041765	AT5G62390.1	ATBAG7,BAG7	BCL-2-associated athanogene 7
chr1	156832707	156833044	338	156832868	7.85333	5.04304	5.31017	upstream_gene_variant	AC211998.4_FG004
chr2	184794442	184794899	458	184794637	7.8286	5.21512	5.28657	upstream_gene_variant	GRMZM5G890836
chr4	162795910	162796257	348	162796098	7.80263	4.03987	5.26115	upstream_gene_variant	GRMZM2G005256	AT4G26600.1		S-adenosyl-L-methionine-dependent methyltransferases superfamily protein
chr8	102178510	102178827	318	102178702	7.77896	5.18394	5.23839	upstream_gene_variant	GRMZM2G532145	AT1G21740.1		Protein of unknown function (DUF63 and DUF632)
chr2	169779156	169779556	401	169779365	7.7769	4.81103	5.23659	upstream_gene_variant	GRMZM2G564734
chr3	59037334	59038850	1517	59037508	7.76621	4.98946	5.22638	upstream_gene_variant	GRMZM2G104394	AT4G11290.1		Peroxidase superfamily protein
chr2	200106474	200106787	314	200106630	7.7061	3.87145	5.1675	upstream_gene_variant	GRMZM2G703324
chr3	6792465	6792793	329	6792599	7.7061	3.87145	5.1675	upstream_gene_variant	GRMZM2G132116	AT4G32830.1	AtAUR1,AUR1	ataurora1
chr9	12991417	12991877	461	12991564	7.7061	3.87145	5.1675	upstream_gene_variant	GRMZM2G365474
chr10	75159998	75160332	335	75160188	7.70054	4.7657	5.16241	upstream_gene_variant	GRMZM2G113682	AT5G17640.1		Protein of unknown function (DUF15)
chr3	40068281	40068603	323	40068418	7.70054	4.7657	5.16241	upstream_gene_variant	GRMZM2G419085	AT3G18165.1	MOS4	modifier of snc1,4
chr1	210886698	210887033	336	210886882	7.67201	4.4081	5.1356	upstream_gene_variant	GRMZM2G155753	AT5G13410.1		FKBP-like peptidyl-prolyl cis-trans isomerase family protein
chr5	5473810	5475194	1385	5474966	7.6535	4.9203	4.92698	upstream_gene_variant	GRMZM6G911538
chr7	141931506	141931859	354	141931683	7.59209	3.34203	5.0595	upstream_gene_variant	GRMZM2G052483
chr1	182294269	182294697	429	182294526	7.58777	4.52563	5.05532	upstream_gene_variant	GRMZM2G136019
chr2	156540719	156541282	564	156540934	7.58777	4.52563	5.05532	upstream_gene_variant	AC206344.3_FG007
chr5	21684179	21684649	471	21684464	7.58777	4.52563	5.05532	upstream_gene_variant	GRMZM2G701400
chr5	61265615	61266098	484	61265797	7.58777	4.52563	5.05532	upstream_gene_variant	AC213844.3_FG004
chr5	184385230	184385580	351	184385438	7.58777	4.52563	5.05532	upstream_gene_variant	GRMZM2G097015	AT1G04945.3		HIT-type Zinc finger family protein
chr8	169230551	169231077	527	169230886	7.58777	4.52563	5.05532	upstream_gene_variant	GRMZM5G863107
chr7	145336795	145337170	376	145337025	7.55562	4.86037	5.02665	upstream_gene_variant	AC200242.4_FG002
chr1	63902536	63903008	473	63902796	7.55368	5.22011	5.02486	upstream_gene_variant	GRMZM2G330650	AT3G17440.1	ATNPSN13,NPSN13	novel plant snare 13
chr5	206968360	206968728	369	206968487	7.55368	5.22011	5.02486	upstream_gene_variant	GRMZM2G545523
chr6	22001009	22001444	436	22001257	7.55368	5.22011	5.02486	upstream_gene_variant	GRMZM2G423669
chr1	259859619	259860268	650	259859795	7.5236	5.02371	4.99813	upstream_gene_variant	GRMZM5G868148	AT5G04770.1	ATCAT6,CAT6	cationic amino acid transporter 6
chr3	186256021	186256442	422	186256233	7.5236	5.02371	4.99813	upstream_gene_variant	GRMZM2G312201	AT2G22410.1	SLO1	SLOW GROWTH 1
chr6	93657983	93658417	435	93658180	7.5236	5.02371	4.99813	upstream_gene_variant	GRMZM2G161610	AT5G19000.1	ATBPM1,BPM1	BTB-POZ and MATH domain 1
chr1	137143175	137143758	584	137143315	7.49281	5.00441	4.97328	upstream_gene_variant	GRMZM2G371462
chr3	204226688	204227015	328	204226894	7.40162	4.9473	4.8835	upstream_gene_variant	GRMZM2G088783	AT3G13890.2	ATMYB26,MS35,MYB26	myb domain protein 26
chr9	110929411	110929717	307	110929571	7.39421	5.11924	4.87636	upstream_gene_variant	GRMZM2G576346
chr10	98654234	98654559	326	98654386	7.36941	4.74676	4.66632	upstream_gene_variant	AC197200.3_FG006
chr2	231319324	231319636	313	231319533	7.36941	4.74676	4.66632	upstream_gene_variant	GRMZM2G034942	AT1G53530.1		Peptidase S24/S26A/S26B/S26C family protein
chr5	815653	815984	332	815837	7.35467	4.73779	4.83792	upstream_gene_variant	AC190636.3_FG005	AT4G25300.1		2-oxoglutarate (2OG) and Fe(II)-dependent oxygenase superfamily protein
chr2	214535484	214535986	503	214535780	7.35214	4.23578	4.83551	upstream_gene_variant	GRMZM2G052416	AT5G14170.1	CHC1	SWIB/MDM2 domain superfamily protein
chr3	117453509	117453818	310	117453650	7.35214	4.23578	4.83551	upstream_gene_variant	GRMZM2G573312
chr10	71481314	71481621	308	71481448	7.35156	4.39255	4.65194	upstream_gene_variant	GRMZM2G533008
chr7	161704627	161705422	796	161705300	7.33663	4.55127	4.82232	upstream_gene_variant	GRMZM5G813007	AT2G22910.1	NAGS1	N-acetyl-l-glutamate synthase 1
chr1	32025987	32026325	339	32026154	7.3124	4.89148	4.7993	upstream_gene_variant	GRMZM2G152447	AT1G14700.1	ATPAP3,PAP3	purple acid phosphatase 3
chr1	47909186	47909498	313	47909332	7.30112	4.06378	4.78832	upstream_gene_variant	GRMZM5G819965	AT5G38700.1
chr2	127687859	127688480	622	127688170	7.27682	4.69047	4.76454	upstream_gene_variant	GRMZM2G533761
chr4	18006937	18007378	442	18007158	7.2685	4.86404	4.75644	upstream_gene_variant	GRMZM2G135019	AT5G14090.1
chr5	79264658	79264957	300	79264806	7.19884	4.4708	4.68903	upstream_gene_variant	GRMZM2G369391
chr5	25569846	25570312	467	25570107	7.19334	4.00921	4.68356	upstream_gene_variant	GRMZM2G035779
chr8	159507267	159507640	374	159507441	7.19334	4.00921	4.68356	upstream_gene_variant	GRMZM2G579060
chr10	106811188	106811592	405	106811465	7.1315	4.43163	4.62471	upstream_gene_variant	GRMZM2G701673
chr1	255379934	255380840	907	255380403	7.09745	4.75728	4.5909	upstream_gene_variant	GRMZM2G319578
chr2	9497685	9498153	469	9497959	7.09745	4.75728	4.5909	upstream_gene_variant	AC188831.3_FG006
chr2	210581600	210582076	477	210581753	7.09745	4.75728	4.5909	upstream_gene_variant	GRMZM2G084483	AT5G19010.1	MPK16	mitogen-activated protein kinase 16
chr5	100053234	100053586	353	100053378	7.09745	4.75728	4.5909	upstream_gene_variant	GRMZM2G086587
chr5	192664677	192665104	428	192664868	7.09745	4.75728	4.5909	upstream_gene_variant	GRMZM2G398807	AT4G12520.1		Bifunctional inhibitor/lipid-transfer protein/seed storage 2S albumin superfamily protein
chr8	157211958	157212568	611	157212066	7.09745	4.75728	4.5909	upstream_gene_variant	GRMZM2G040309	AT5G19380.1	CLT1	CRT (chloroquine-resistance transporter)-like transporter 1
chr5	208951981	208952405	425	208952239	7.09644	5.09058	4.5909	upstream_gene_variant	GRMZM2G511241
chr8	154978266	154978664	399	154978496	7.09644	5.09058	4.5909	upstream_gene_variant	GRMZM5G836174	AT1G73010.1	ATPS2,PS2	phosphate starvation-induced gene 2
chr8	162798888	162799445	558	162799030	7.09644	5.09058	4.5909	upstream_gene_variant	GRMZM5G878615	AT3G53750.1	ACT3	actin 3
chr5	4151618	4152030	413	4151761	7.08741	3.82724	4.5909	upstream_gene_variant	AC191048.2_FG006	AT1G08770.1	PRA1.E	prenylated RAB acceptor 1.E
chr8	99147700	99148124	425	99147949	7.07833	5.07916	4.59034	upstream_gene_variant	AC200610.4_FG004
chr10	70241054	70241443	390	70241230	7.05944	4.5589	4.57344	upstream_gene_variant	GRMZM2G103287	AT5G57330.1		Galactose mutarotase-like superfamily protein
chr10	143556838	143557253	416	143557050	7.05944	4.5589	4.57344	upstream_gene_variant	GRMZM2G366270	AT1G25682.1		Family of unknown function (DUF572)
chr5	18565736	18566110	375	18565919	7.05944	4.5589	4.57344	5_prime_UTR_variant	GRMZM2G048363	AT5G44370.1	PHT4;6	phosphate transporter 4;6
chr4	72083911	72084349	439	72084171	7.04565	4.89838	4.56379	upstream_gene_variant	GRMZM2G119696	AT5G57710.1		Double Clp-N motif-containing P-loop nucleoside triphosphate hydrolases superfamily protein
chr8	67788783	67789374	592	67789163	7.04565	4.89838	4.56379	upstream_gene_variant	GRMZM2G531662
chr3	199325567	199326008	442	199325746	7.02215	5.0437	4.54218	upstream_gene_variant	GRMZM2G177929	AT3G16490.1	IQD26	IQ-domain 26
chr9	46651835	46652281	447	46651968	7.01959	3.67788	4.54004	upstream_gene_variant	GRMZM2G376919
chr6	84093146	84093541	396	84093399	7.01454	4.70564	4.53554	upstream_gene_variant	GRMZM2G065105	AT2G35190.1	ATNPSN11,NPSN11,NSPN11	novel plant snare 11
chr7	21434436	21434820	385	21434646	6.99977	4.35531	4.52106	upstream_gene_variant	GRMZM2G466399
chr3	158930298	158930661	364	158930483	6.99832	4.86838	4.52028	upstream_gene_variant	GRMZM2G471529	AT1G27320.1	AHK3,HK3	histidine kinase 3
chr1	272343221	272343928	708	272343368	6.95158	4.83874	4.47524	upstream_gene_variant	GRMZM2G137891	AT5G65840.1		Thioredoxin superfamily protein
chr6	116204494	116204874	381	116204700	6.95158	4.83874	4.47524	upstream_gene_variant	GRMZM2G324375	AT1G23980.1		RING/U-box superfamily protein
chr4	15842017	15842970	954	15842296	6.93329	4.65511	4.45742	upstream_gene_variant	GRMZM2G155058	AT1G18480.1		Calcineurin-like metallo-phosphoesterase superfamily protein
chr1	282809332	282809744	413	282809490	6.84043	4.26352	4.36733	upstream_gene_variant	GRMZM2G367092	AT5G42765.1
chr1	39070953	39071294	342	39071135	6.82122	3.9556	4.3496	upstream_gene_variant	GRMZM2G160428	AT2G37840.1		Protein kinase superfamily protein
chr2	2988817	2989131	315	2988996	6.80924	4.24562	4.33826	upstream_gene_variant	GRMZM2G702889	AT5G02700.1		F-box/RNI-like superfamily protein
chr9	20341544	20341848	305	20341689	6.80212	3.69206	4.33164	upstream_gene_variant	GRMZM2G444801	AT3G15990.1	SULTR3;4	sulfate transporter 3;4
chr7	168094200	168094659	460	168094500	6.77136	4.22392	4.30133	upstream_gene_variant	GRMZM2G572064
chr5	200027367	200027792	426	200027596	6.72605	4.69579	4.25986	upstream_gene_variant	AC233960.1_FG003	AT5G45580.1		Homeodomain-like superfamily protein
chr2	223892429	223892839	411	223892618	6.7177	4.52144	4.07812	upstream_gene_variant	GRMZM5G830632
chr5	196077549	196077951	403	196077775	6.70025	4.34343	4.23464	upstream_gene_variant	GRMZM2G166976	AT1G63010.2		Major Facilitator Superfamily with SPX (SYG1/Pho81/XPR1) domain-containing protein
chr4	93879335	93879670	336	93879512	6.69894	4.50983	4.2334	upstream_gene_variant	GRMZM2G313909
chr1	143004084	143004463	380	143004272	6.68666	4.17552	4.22261	upstream_gene_variant	AC186338.3_FG001
chr6	27455426	27455877	452	27455835	6.65172	4.80872	4.18899	upstream_gene_variant	AC200734.3_FG008
chr3	146016676	146017076	401	146016905	6.62665	4.14133	4.16474	upstream_gene_variant	GRMZM2G501024
chr2	478436	478791	356	478612	6.59691	4.61401	4.13594	upstream_gene_variant	GRMZM2G562866
chr1	281040820	281041165	346	281040994	6.58651	3.97104	4.12708	upstream_gene_variant	GRMZM2G040224
chr5	206372310	206372695	386	206372565	6.58651	3.97104	4.12708	upstream_gene_variant	GRMZM2G429669
chr6	130457713	130458083	371	130457902	6.58651	3.97104	4.12708	upstream_gene_variant	AC231488.1_FG005	AT5G11700.2
chr2	159046386	159046801	416	159046544	6.58279	4.60507	4.12551	upstream_gene_variant	GRMZM2G175576	AT4G30110.1	ATHMA2,HMA2	heavy metal atpase 2
chr7	42939878	42940254	377	42940028	6.58279	4.60507	4.12551	upstream_gene_variant	GRMZM2G075018
chr3	54170339	54170655	317	54170481	6.55259	4.74556	4.10076	upstream_gene_variant	GRMZM2G571800
chr1	107458924	107459226	303	107459068	6.46804	3.77337	4.02073	upstream_gene_variant	GRMZM2G321940	AT3G08550.1	ABI8,ELD1,KOB1	elongation defective 1 protein / ELD1 protein
chr1	257798871	257799170	300	257799017	6.46804	3.77337	4.02073	upstream_gene_variant	GRMZM2G120021	AT4G37850.1		basic helix-loop-helix (bHLH) DNA-binding superfamily protein
chr2	30605291	30605598	308	30605434	6.46804	3.77337	4.02073	5_prime_UTR_variant	GRMZM2G082581	AT5G14590.1		Isocitrate/isopropylmalate dehydrogenase family protein
chr6	86417005	86417357	353	86417211	6.46804	3.77337	4.02073	upstream_gene_variant	GRMZM5G832166
chr5	143222352	143222681	330	143222570	6.40895	4.65385	3.96389	upstream_gene_variant	GRMZM2G489547
chr7	149308547	149309083	537	149308984	6.39459	4.00999	3.95055	upstream_gene_variant	GRMZM2G180738
chr2	128645080	128646017	938	128645403	6.3585	3.20381	3.91633	upstream_gene_variant	GRMZM2G703169
chr2	56072896	56073340	445	56073174	6.35476	3.48431	3.91272	upstream_gene_variant	AC233887.1_FG005	AT1G08440.1		Aluminium activated malate transporter family protein
chr4	153520050	153520366	317	153520258	6.35476	3.48431	3.91272	upstream_gene_variant	GRMZM2G380242	AT4G00467.1		Calcium-dependent lipid-binding (CaLB domain) family protein
chr5	71929281	71929868	588	71929660	6.35476	3.48431	3.91272	upstream_gene_variant	GRMZM2G141910	AT2G21250.2		NAD(P)-linked oxidoreductase superfamily protein
chr5	210935826	210936911	1086	210936057	6.33875	3.37543	3.89819	upstream_gene_variant	GRMZM2G046407	AT2G32970.2
chr7	144640859	144641797	939	144640983	6.31637	4.59466	3.87758	upstream_gene_variant	GRMZM2G092131	AT5G17240.1	SDG4	SET domain group 4
chr1	177165767	177166267	501	177165965	6.20809	4.20822	3.77153	upstream_gene_variant	AC199908.4_FG003	AT3G61130.1	GAUT1,LGT1	galacturonosyltransferase 1
chr2	8722981	8723429	449	8723240	6.20809	4.20822	3.77153	upstream_gene_variant	GRMZM2G091302	AT3G56460.1		GroES-like zinc-binding alcohol dehydrogenase family protein
chr2	160624350	160625281	932	160625128	6.20809	4.20822	3.77153	upstream_gene_variant	GRMZM2G163769	AT4G28360.1		Ribosomal protein L22p/L17e family protein
chr7	118320386	118321014	629	118320742	6.20809	4.20822	3.77153	upstream_gene_variant	GRMZM2G040945	AT2G23890.1		HAD-superfamily hydrolase, subfamily IG, 5\'-nucleotidase
chr3	224584805	224585127	323	224584970	6.2007	4.20371	3.76835	upstream_gene_variant	GRMZM2G143128	AT4G32530.1		ATPase, F/V complex, subunit C protein
chr9	13771723	13772033	311	13771881	6.19613	4.36084	3.76388	upstream_gene_variant	GRMZM2G576058
chr8	158734296	158734734	439	158734491	6.1937	4.04421	3.76341	upstream_gene_variant	GRMZM2G467069	AT1G50460.1	ATHKL1,HKL1	hexokinase-like 1
chr1	297996545	297997021	477	297996797	6.18197	4.50865	3.75242	upstream_gene_variant	GRMZM2G301868
chr5	26473611	26473935	325	26473770	6.12919	3.48695	3.70086	upstream_gene_variant	GRMZM2G013123	AT4G32410.1	AtCESA1,CESA1,RSW1	cellulose synthase 1
chr6	159964726	159965204	479	159964888	6.12127	3.85709	3.69304	upstream_gene_variant	GRMZM2G101559	AT1G72220.1		RING/U-box superfamily protein
chr3	46483062	46483791	730	46483304	6.07662	4.58152	3.65169	upstream_gene_variant	GRMZM2G517724
chr4	230883517	230884280	764	230884145	6.07662	4.58152	3.65169	upstream_gene_variant	GRMZM2G555311
chr5	184681309	184681628	320	184681474	6.07662	4.58152	3.65169	upstream_gene_variant	AC184121.3_FG004
chr7	46588815	46589120	306	46588977	6.07662	4.58152	3.65169	upstream_gene_variant	AC202099.1_FG009
chr9	136949587	136950466	880	136949898	6.07662	4.58152	3.65169	upstream_gene_variant	GRMZM2G145330
chr10	6863758	6864097	340	6863915	6.06047	4.57124	3.65169	upstream_gene_variant	GRMZM2G163991
chr4	226543490	226543790	301	226543646	6.06047	4.57124	3.65169	upstream_gene_variant	GRMZM2G100234	AT5G25930.1		Protein kinase family protein with leucine-rich repeat domain
chr2	189013949	189014284	336	189014102	5.9842	3.92221	3.58182	upstream_gene_variant	GRMZM2G565121
chr3	59037334	59038850	1517	59038376	5.9842	3.92221	3.58182	upstream_gene_variant	GRMZM2G104394	AT4G11290.1		Peroxidase superfamily protein
chr4	41641806	41642395	590	41642019	5.9842	3.92221	3.58182	upstream_gene_variant	GRMZM2G531315
chr4	41686518	41687347	830	41687233	5.9842	3.92221	3.58182	upstream_gene_variant	GRMZM2G174202	AT1G17370.1	UBP1B	oligouridylate binding protein 1B
chr9	146955556	146955985	430	146955799	5.9842	3.92221	3.58182	upstream_gene_variant	GRMZM2G102218	AT1G69180.1	CRC	Plant-specific transcription factor YABBY family protein
chr3	59037334	59038850	1517	59037988	5.97511	4.22185	3.57565	upstream_gene_variant	GRMZM2G104394	AT4G11290.1		Peroxidase superfamily protein
chr9	84972919	84974047	1129	84973104	5.97511	4.22185	3.57565	upstream_gene_variant	GRMZM2G150323	AT5G39990.1		Core-2/I-branching beta-1,6-N-acetylglucosaminyltransferase family protein
chr3	116499786	116500599	814	116499926	5.90655	3.87727	3.50949	5_prime_UTR_variant	GRMZM2G325417	ATCG00860.1		Chloroplast Ycf2;ATPase, AAA type, core
chr9	43225222	43225625	404	43225430	5.90655	3.87727	3.50949	upstream_gene_variant	AC188987.3_FG006
chr1	130888161	130888461	301	130888318	5.86477	3.71541	3.46948	5_prime_UTR_variant	GRMZM2G475437	ATCG00430.1		photosystem II reaction center protein G
chr3	30852419	30852867	449	30852579	5.84817	3.70631	3.45402	upstream_gene_variant	GRMZM2G048305	AT5G02950.1		Tudor/PWWP/MBT superfamily protein
chr3	51745357	51745971	615	51745587	5.84817	3.70631	3.45402	upstream_gene_variant	GRMZM2G064434	AT4G19130.1		Replication factor-A protein 1-related
chr8	97449216	97449562	347	97449385	5.84817	3.70631	3.45402	upstream_gene_variant	GRMZM5G821164
chr8	163056172	163056523	352	163056295	5.84817	3.70631	3.45402	upstream_gene_variant	GRMZM2G524469
chr5	210021635	210022502	868	210022429	5.81182	3.06639	3.42222	5_prime_UTR_variant	GRMZM2G358180	ATCG00280.1		photosystem II reaction center protein C
chr1	85723270	85723669	400	85723447	5.80774	4.2689	3.41814	upstream_gene_variant	GRMZM2G474129
chr3	195334231	195334570	340	195334404	5.80774	4.2689	3.41814	upstream_gene_variant	GRMZM2G163407
chr2	232503568	232504314	747	232503707	5.76834	3.53754	3.38028	upstream_gene_variant	GRMZM2G141333	AT2G27880.1	AGO5	Argonaute family protein
chr5	2270557	2270954	398	2270777	5.76834	3.53754	3.38028	upstream_gene_variant	GRMZM2G144024	AT5G02220.1
chr5	205562626	205563078	453	205562852	5.76834	3.53754	3.38028	upstream_gene_variant	GRMZM2G376105
chr5	216534867	216535998	1132	216535441	5.76834	3.53754	3.38028	upstream_gene_variant	GRMZM5G804698
chr4	118925199	118925563	365	118925340	5.7678	4.38407	3.228	upstream_gene_variant	GRMZM2G094871	AT4G10080.1
chr4	24267602	24268510	909	24268307	5.76686	4.09145	3.38007	upstream_gene_variant	GRMZM5G873340	AT1G56590.1	ZIP4	Clathrin adaptor complexes medium subunit family protein
chr6	152849159	152849518	360	152849374	5.7127	3.29074	3.32841	upstream_gene_variant	GRMZM2G525665
chr1	10972302	10972656	355	10972485	5.69166	4.19455	3.30914	upstream_gene_variant	GRMZM2G056786	AT1G04360.1		RING/U-box superfamily protein
chr5	10006953	10007307	355	10007114	5.69166	4.19455	3.30914	upstream_gene_variant	GRMZM2G045690	AT5G06660.1		Protein of unknown function DUF16, transmembrane
chr1	2949139	2949501	363	2949365	5.67897	4.18643	3.29839	upstream_gene_variant	GRMZM2G137352	AT3G48940.1		Remorin family protein
chr1	43672579	43672897	319	43672750	5.67897	4.18643	3.29839	upstream_gene_variant	GRMZM2G137821
chr1	224976016	224976476	461	224976249	5.67897	4.18643	3.29839	upstream_gene_variant	GRMZM2G017384
chr10	119978623	119979049	427	119978867	5.67897	4.18643	3.29839	upstream_gene_variant	GRMZM2G092429	AT3G14080.2		Small nuclear ribonucleoprotein family protein
chr3	108161417	108161725	309	108161555	5.63451	4.0089	3.26095	upstream_gene_variant	GRMZM2G404132	AT3G52890.1	KIPK	KCBP-interacting protein kinase
chr3	147657704	147658007	304	147657858	5.59209	4.271	3.2196	upstream_gene_variant	GRMZM2G557891
chr4	206663640	206663998	359	206663801	5.54706	2.70601	3.17771	upstream_gene_variant	AC194670.2_FG001	AT1G76150.1	ATECH2,ECH2	enoyl-CoA hydratase 2
chr3	147328754	147329054	301	147328892	5.50697	3.92961	3.13821	upstream_gene_variant	GRMZM2G059044
chr8	3984879	3985357	479	3985048	5.50628	4.21562	3.13821	upstream_gene_variant	GRMZM2G139952	AT5G21160.3		LA RNA-binding protein
chr2	160624350	160625281	932	160624503	5.43562	4.03075	3.07019	upstream_gene_variant	GRMZM2G163769	AT4G28360.1		Ribosomal protein L22p/L17e family protein
chr1	232102869	232103332	464	232103049	5.41896	3.73312	3.05447	upstream_gene_variant	GRMZM5G837170
chr1	6232423	6233027	605	6232615	5.40062	4.00839	3.03705	upstream_gene_variant	GRMZM2G032219	AT2G39200.1	ATMLO12,MLO12	Seven transmembrane MLO family protein
chr4	24267602	24268510	909	24267868	5.39062	3.85753	3.02769	upstream_gene_variant	GRMZM2G582473
chr5	89804664	89805052	389	89804829	5.38869	3.58158	3.02769	upstream_gene_variant	GRMZM2G574186
chr2	171703096	171703405	310	171703236	5.36599	3.98627	3.00846	upstream_gene_variant	GRMZM2G176977	AT1G72190.1		D-isomer specific 2-hydroxyacid dehydrogenase family protein
chr6	91604855	91605172	318	91605029	5.36517	3.70125	3.00792	upstream_gene_variant	GRMZM2G100858	AT4G24490.1	ATRGTA1,RGTA1	RAB geranylgeranyl transferase alpha subunit 1
chr4	160836871	160837278	408	160837126	5.22833	3.62051	2.87642	upstream_gene_variant	GRMZM2G496836
chr7	149750349	149751168	820	149751036	5.22833	3.62051	2.87642	upstream_gene_variant	GRMZM5G835064	AT5G51220.1		ubiquinol-cytochrome C chaperone family protein
chr8	129232401	129232706	306	129232549	5.2073	3.74448	2.85908	upstream_gene_variant	GRMZM5G826666
chr9	109095635	109095984	350	109095768	5.18519	4.00777	2.83887	upstream_gene_variant	GRMZM2G357825	AT3G49500.1	RDR6,SDE1,SGS2	RNA-dependent RNA polymerase 6
chr2	78427883	78428271	389	78428225	5.15992	4.10993	2.66307	upstream_gene_variant	GRMZM5G874179
chr1	5257672	5258184	513	5257881	5.15408	3.45003	2.81146	upstream_gene_variant	GRMZM2G165362
chr3	212024290	212024660	371	212024436	5.15408	3.45003	2.81146	upstream_gene_variant	AC185489.3_FG001
chr1	184314130	184314479	350	184314324	5.1389	3.44157	2.79722	upstream_gene_variant	GRMZM2G043407
chr6	8183276	8183618	343	8183496	5.1389	3.44157	2.79722	upstream_gene_variant	GRMZM2G700862
chr8	132972152	132972527	376	132972286	5.1389	3.44157	2.79722	upstream_gene_variant	GRMZM2G084429	AT4G22000.1
chr4	187127683	187128058	376	187127879	5.10997	3.95897	2.77127	upstream_gene_variant	GRMZM2G357595	AT3G10300.3		Calcium-binding EF-hand family protein
chr1	287220077	287220394	318	287220257	5.09578	3.3017	2.76335	upstream_gene_variant	GRMZM2G005991	AT1G05450.2		Bifunctional inhibitor/lipid-transfer protein/seed storage 2S albumin superfamily protein
chr3	51740204	51740512	309	51740378	5.09578	3.3017	2.76335	upstream_gene_variant	GRMZM2G365472
chr2	230280892	230281241	350	230281036	5.08405	3.18937	2.76335	upstream_gene_variant	GRMZM2G336513
chr5	145558009	145558316	308	145558204	5.08405	3.18937	2.76335	upstream_gene_variant	GRMZM2G405573
chr10	30614925	30615262	338	30615177	5.00775	3.75819	2.69718	upstream_gene_variant	AC202891.3_FG003
chr3	30530161	30530522	362	30530321	4.97728	3.23946	2.66946	upstream_gene_variant	GRMZM2G125093
chr7	91233154	91233735	582	91233354	4.96498	3.86485	2.65757	upstream_gene_variant	GRMZM2G519152
chr7	167885814	167886115	302	167885944	4.95748	3.9794	2.6505	upstream_gene_variant	GRMZM2G159034	AT1G14000.1	VIK	VH1-interacting kinase
chr1	125820633	125820959	327	125820862	4.932	3.576	2.62624	upstream_gene_variant	GRMZM2G172581	AT4G12230.1		alpha/beta-Hydrolases superfamily protein
chr1	217830418	217830731	314	217830670	4.932	3.576	2.62624	upstream_gene_variant	GRMZM2G510856
chr3	100747614	100747974	361	100747777	4.932	3.576	2.62624	upstream_gene_variant	GRMZM2G105294
chr7	46262756	46263219	464	46262941	4.92981	3.84201	2.6252	upstream_gene_variant	AC203442.2_FG001
chr10	142042031	142042339	309	142042187	4.91667	3.70045	2.61235	upstream_gene_variant	GRMZM2G445617	AT1G03000.1	PEX6	peroxin 6
chr7	85881981	85882564	584	85882370	4.90514	3.82599	2.46398	upstream_gene_variant	GRMZM5G888185
chr1	185433611	185433932	322	185433742	4.89506	3.81945	2.59227	upstream_gene_variant	GRMZM2G029149
chr4	166994017	166994526	510	166994391	4.82676	3.7751	2.52657	upstream_gene_variant	GRMZM2G063426	AT3G17950.1
chr1	278088446	278088792	347	278088667	4.8155	3.76778	2.51705	upstream_gene_variant	GRMZM2G031138	AT3G02100.1		UDP-Glycosyltransferase superfamily protein
chr2	197163724	197164504	781	197163961	4.8155	3.76778	2.51705	upstream_gene_variant	GRMZM6G219311
chr3	174864918	174865513	596	174865330	4.8155	3.76778	2.51705	upstream_gene_variant	GRMZM2G077400
chr5	158581829	158582227	399	158582010	4.71397	3.57238	2.425	upstream_gene_variant	GRMZM2G569948	AT2G26640.1	KCS11	3-ketoacyl-CoA synthase 11
chr5	192307040	192307722	683	192307213	4.71397	3.57238	2.425	upstream_gene_variant	GRMZM2G004752	AT1G35250.1		Thioesterase superfamily protein
chr10	23362063	23362410	348	23362254	4.60984	3.50685	2.32844	upstream_gene_variant	GRMZM2G097820	AT2G20690.1		lumazine-binding family protein
chr4	54568652	54569027	376	54568798	4.60984	3.50685	2.32844	upstream_gene_variant	GRMZM2G121776	AT1G32490.2	EMB2733,ESP3	RNA helicase family protein
chr4	94771639	94772141	503	94772001	4.60984	3.50685	2.32844	5_prime_UTR_variant	GRMZM2G144254	AT3G26670.1		Protein of unknown function (DUF83)
chr7	171576873	171577299	427	171577037	4.60984	3.50685	2.32844	upstream_gene_variant	GRMZM2G327056
chr8	155743017	155743436	420	155743272	4.60984	3.50685	2.32844	upstream_gene_variant	GRMZM2G124876	AT4G18820.1		AAA-type ATPase family protein
chr9	82666947	82668060	1114	82667125	4.53791	3.58765	2.26429	upstream_gene_variant	GRMZM2G418949
chr3	197401148	197401637	490	197401295	4.50754	3.56796	2.23512	upstream_gene_variant	GRMZM2G492791
chr9	19851743	19852529	787	19852319	4.50609	3.3188	2.23512	upstream_gene_variant	GRMZM2G157741
chr8	103193580	103193908	329	103193716	4.50187	2.90359	2.23512	upstream_gene_variant	GRMZM2G547748
chr7	145499411	145499741	331	145499558	4.46824	2.97674	2.20366	upstream_gene_variant	AC214640.3_FG003	AT1G15810.1		S15/NS1, RNA-binding protein
chr1	279371884	279372318	435	279372025	4.4607	3.17683	2.19706	upstream_gene_variant	GRMZM2G579713
chr2	28283468	28283922	455	28283613	4.4607	3.17683	2.19706	upstream_gene_variant	GRMZM2G702990
chr2	139805757	139806202	446	139806070	4.4607	3.17683	2.19706	upstream_gene_variant	GRMZM2G008022
chr2	197521820	197522167	348	197521949	4.4607	3.17683	2.19706	upstream_gene_variant	GRMZM2G459840
chr7	36657415	36657776	362	36657580	4.4607	3.17683	2.19706	upstream_gene_variant	GRMZM5G845878	AT1G01320.1		Tetratricopeptide repeat (TPR)-like superfamily protein
chr4	153438217	153438570	354	153438462	4.4521	3.06587	2.19124	upstream_gene_variant	GRMZM2G135995
chr1	247189909	247190211	303	247190062	4.4335	3.16142	2.17711	upstream_gene_variant	GRMZM2G539244
chr3	12615054	12615357	304	12615180	4.4335	3.16142	2.17711	upstream_gene_variant	GRMZM2G094224	AT4G12800.1	PSAL	photosystem I subunit l
chr2	146532676	146533233	558	146532956	4.42645	2.95551	2.17008	upstream_gene_variant	GRMZM2G509362
chr4	152433963	152434560	598	152434238	4.31971	3.56246	2.06681	upstream_gene_variant	GRMZM2G026922	AT4G25170.1		Uncharacterised conserved protein (UCP12943)
chr8	164803976	164804622	647	164804124	4.31971	3.56246	2.06681	upstream_gene_variant	GRMZM5G841660	AT1G04920.1	ATSPS3F,SPS3F	sucrose phosphate synthase 3F
